# Supplementary material for: Transcriptome Analysis Reveals Distinct Patterns of Long Noncoding RNAs in Heart and Plasma of Mice with Heart Failure
Source: PLoS One. 2013 Oct 29;8(10):e77938. doi: 10.1371/journal.pone.0077938 (PMC3812140; doi:10.1371/journal.pone.0077938)
Supplement: Table S2 — Changed LcnRNAs in heart tissues. (XLS) [file pone.0077938.s002.xls]

## Sheet: heart upregulated
LncRNA name	Source	RNA length	Chromosome	Strand	txStart	txEnd
AK003491	fantom3	1292	chr12	+	110834014	110835306
AK003832	fantom3	745	chr8	+	116951285	116952030
AK005466	fantom3	354	chr11	+	109205599	109205947
AK006117	fantom3	533	chr5	+	74304135	74311660
AK006235	fantom3	770	chr19	+	59420397	59421165
AK006847	fantom3	461	chr19	-	5488743	5489198
AK012034	fantom3	820	chr10	+	80380417	80381235
AK013461	fantom3	1838	chr17	+	31075814	31077651
AK013768	fantom3	1996	chr6	+	86072402	86074396
AK014742	fantom3	1261	chr10	+	76018621	76019882
AK015190	fantom3	1472	chr15	+	89204347	89205818
AK015568	fantom3	1466	chr10	-	97053617	97059565
AK015663	fantom3	736	chr18	-	77303132	77303866
AK016008	fantom3	1146	chr9	-	100073419	100074565
AK016116	fantom3	948	chr2	-	9751924	9752870
AK017976	fantom3	1381	chr3	+	130604582	130605961
AK017999	fantom3	1357	chr6	+	125196422	125197490
AK018131	fantom3	1301	chr7	-	63971837	63973133
AK018648	lincRNA	2725	chr12	-	103911226	103965543
AK018896	fantom3	367	chr16	-	23156915	23157281
AK019867	fantom3	2681	chr16	+	38493725	38496406
AK020834	fantom3	1003	chr10	+	115007041	115019504
AK020871	NRED	399	chr8	-	107821121	107821518
AK021043	fantom3	1027	chr18	-	42775289	42777578
AK029455	fantom3	1602	chr8	+	116950433	116952033
AK030587	fantom3	2702	chr4	-	55525245	55527943
AK030655	fantom3	1968	chr11	+	54924561	54926528
AK032668	fantom3	2133	chrX	+	102283710	102285842
AK033096	fantom3	1363	chr7	-	13589526	13590881
AK033223	fantom3	2016	chr19	+	24552562	24554580
AK034150	fantom3	2122	chr16	-	28157868	28159988
AK034164	fantom3	2477	chr19	-	24039630	24042105
AK034268	fantom3	2394	chr6	-	36136706	36139099
AK034487	fantom3	1741	chr13	+	98281454	98283195
AK034729	fantom3	2806	chr1	+	92417070	92419872
AK035448	fantom3	3285	chr14	-	14339794	14343074
AK035492	fantom3	4264	chr2	-	169449555	169453818
AK035499	fantom3	1854	chr9	-	24522581	24524435
AK035610	fantom3	2539	chr13	+	16120652	16123187
AK035627	fantom3	1551	chr3	-	141747598	141749148
AK035913	fantom3	1889	chr2	+	96445820	96447709
AK036620	fantom3	3219	chr17	+	74900423	74902993
AK036686	fantom3	1381	chr11	+	84953752	84955132
AK036853	fantom3	2180	chr12	-	111837992	111840173
AK037203	fantom3	2174	chr9	-	103945934	103948106
AK037347	fantom3	4120	chr6	+	48679548	48683665
AK037591	fantom3	2923	chrX	+	93125053	93127976
AK038044	fantom3	3583	chr4	+	145427953	145431535
AK038152	fantom3	1042	chr6	+	37917403	37918445
AK038477	fantom3	1757	chr16	-	28158056	28159813
AK038654	fantom3	1434	chr12	+	110834872	110836306
AK038685	fantom3	2298	chr4	-	86494584	86496881
AK039508	fantom3	838	chr13	-	28501837	28502675
AK040345	fantom3	3279	chr7	+	28697040	28700316
AK040698	fantom3	1376	chr7	-	75292466	75293841
AK040776	fantom3	2342	chr10	+	7544964	7547304
AK041069	NRED	959	chr2	-	70499207	70500166
AK042593	fantom3	1654	chr7	+	80567135	80568788
AK042844	fantom3	1860	chr9	-	43546950	43548811
AK042859	fantom3	2018	chr2	+	83507511	83509529
AK043250	fantom3	3557	chr16	-	75082442	75085998
AK043294	fantom3	1656	chr9	+	82869772	82871427
AK043614	fantom3	1730	chr2	+	97016607	97018334
AK044635	fantom3	1977	chr18	+	67388280	67390258
AK044818	fantom3	1791	chr11	-	115719219	115721008
AK044955	fantom3	1769	chr2	-	44072364	44074132
AK045060	fantom3	695	chr10	-	22822768	22823463
AK045332	fantom3	766	chr8	+	69416817	69417583
AK046471	fantom3	1891	chr5	+	122069075	122070966
AK046626	fantom3	1995	chr4	+	84191276	84193270
AK046809	fantom3	2273	chr12	+	110938526	110940797
AK047380	fantom3	2958	chr6	+	50150160	50153118
AK047584	fantom3	3266	chr10	-	18301651	18304913
AK047646	fantom3	4163	chr6	-	145750927	145755089
AK047772	fantom3	2181	chr13	+	118774036	118776217
AK048376	fantom3	3464	chr16	-	75166949	75170413
AK048881	fantom3	2690	chr16	-	13831329	13834018
AK049728	fantom3	2804	chr1	+	139854401	139857204
AK050897	fantom3	3362	chr4	+	43587131	43590493
AK050947	fantom3	1870	chr12	-	8298631	8300500
AK050984	fantom3	1139	chr8	-	72243094	72244233
AK051292	fantom3	2322	chr13	+	24905744	24908066
AK053244	fantom3	3093	chr13	-	34583128	34586221
AK053639	fantom3	2493	chr16	-	74526819	74529313
AK075639	fantom3	1150	chr5	-	50334647	50335797
AK078009	fantom3	656	chr7	+	87856470	87857080
AK078653	fantom3	2613	chr13	+	95830776	95833391
AK078673	fantom3	875	chr13	+	17791269	17792144
AK078752	fantom3	3040	chr3	+	95520060	95523099
AK078847	fantom3	1701	chr3	-	104742536	104744236
AK078950	fantom3	1633	chr8	-	123615528	123617161
AK079608	fantom3	797	chr5	+	110655710	110656506
AK079657	fantom3	1456	chr2	+	150865252	150866706
AK079688	fantom3	1266	chr9	+	77393008	77394274
AK079951	fantom3	978	chr2	+	164705533	164706510
AK080033	NRED	1810	chr18	-	61629878	61644261
AK080424	fantom3	903	chr6	-	71055601	71056505
AK080430	fantom3	921	chr2	+	6021552	6022471
AK082011	fantom3	1188	chr2	-	84679008	84680195
AK082634	fantom3	3070	chr8	+	105351362	105354429
AK082906	fantom3	2666	chr10	+	51251182	51253848
AK083104	fantom3	3279	chr4	+	133926662	133929940
AK083662	fantom3	455	chr4	+	131742056	131742511
AK084098	fantom3	2789	chr10	-	122545864	122548652
AK084685	fantom3	2381	chr2	-	62531470	62533849
AK084721	fantom3	1705	chr16	+	45128686	45130391
AK085096	fantom3	2958	chr15	+	32717111	32720066
AK085591	fantom3	875	chr8	-	35872589	35873463
AK085787	fantom3	436	chr10	-	95286610	95287046
AK085976	fantom3	1553	chr8	+	47006225	47007778
AK086423	fantom3	2125	chr3	-	79445532	79447657
AK086635	fantom3	1313	chr5	+	99311749	99313063
AK086839	fantom3	1371	chr11	+	61221519	61222887
AK087031	fantom3	1504	chr17	+	71202536	71204037
AK088581	fantom3	2877	chr13	-	23645130	23648003
AK089560	fantom3	2683	chr5	+	13525726	13528408
AK089575	fantom3	986	chr15	-	87570500	87571486
AK089684	fantom3	1666	chr9	-	57682891	57684554
AK090059	lincRNA	2711	chr7	-	152368914	152469836
AK131691	fantom3	1065	chr3	+	48941384	48942448
AK131760	fantom3	1316	chr1	+	95531769	95533085
AK132726	fantom3	1236	chr3	-	97726397	97727632
AK132914	NRED	1234	chr5	+	125869691	125870924
AK132918	fantom3	3305	chr3	-	152861240	152864545
AK133090	fantom3	2181	chr14	+	87559811	87561991
AK133121	fantom3	1134	chr14	+	39131089	39150312
AK134695	fantom3	3168	chr2	+	91898871	91902029
AK136357	fantom3	1066	chr18	+	9881520	9882585
AK136790	fantom3	2524	chr11	-	38163195	38165725
AK136822	fantom3	3170	chr13	+	20252071	20255240
AK136902	fantom3	3453	chr3	+	151499468	151502919
AK137042	fantom3	1895	chr19	-	27198430	27200325
AK137784	fantom3	1144	chr10	+	22451298	22452441
AK137935	fantom3	1359	chr11	-	115441545	115442904
AK138059	fantom3	1935	chr5	-	33636262	33653799
AK138160	fantom3	1742	chr5	-	151371162	151372904
AK138558	fantom3	2535	chr11	-	115140944	115143476
AK138949	fantom3	1023	chr7	+	30738756	30750730
AK139751	fantom3	3318	chr1	+	136332204	136336174
AK139938	fantom3	3451	chrX	+	153966197	153969645
AK139990	fantom3	2874	chr2	+	97008375	97011246
AK140313	fantom3	4953	chr15	-	68152942	68157895
AK140394	fantom3	2503	chr5	+	77138135	77140629
AK141773	fantom3	1634	chr12	+	110835119	110836749
AK142876	fantom3	2560	chr2	-	113033953	113036512
AK142943	fantom3	2624	chr10	-	53004448	53007069
AK142996	fantom3	1160	chr5	-	97425226	97426383
AK143705	fantom3	2611	chr10	+	96114479	96117090
AK144876	fantom3	998	chr18	-	70803189	70804186
AK147100	fantom3	1059	chr5	-	148240405	148241462
AK148353	fantom3	2171	chr4	+	48097152	48099317
AK148589	fantom3	1977	chr8	+	128952335	128954311
AK148905	fantom3	3259	chr14	+	61132610	61135868
AK153594	fantom3	2250	chr1	-	13836951	13839200
AK154938	fantom3	3330	chr19	-	5646305	5649631
AK155926	fantom3	3509	chr4	+	70091924	70095432
AK156336	fantom3	2519	chr17	-	20396268	20398786
AK156884	fantom3	864	chr1	-	192901703	192902559
AK157328	fantom3	1447	chr2	+	84555170	84556616
AK160690	fantom3	1462	chr9	+	105311492	105312956
AK161748	fantom3	2148	chr9	+	102990548	102992778
AK172237	NRED	3171	chr12	-	4596602	4599733
AK196148	lincRNA	387	chr18	+	63112372	63493620
BC059924	RNAdb	918	chr4	+	102649137	102650030
BC060148	NRED	2386	chr18	-	11813928	11816293
BU757223	lincRNA	454	chr17	-	51807432	51807873
BU937006	lincRNA	804	chr6	+	55104452	55117204
BY300015	lincRNA	393	chr15	+	36868618	36878787
BY552761	lincRNA	435	chr1	-	163527534	163527982
BY613955	lincRNA	409	chr1	+	23340743	23341144
CB233722	lincRNA	782	chr8	+	108090250	108102000
CF622370	lincRNA	190	chr14	+	8792433	8792567
CK619740	lincRNA	415	chr2	-	172900022	172900413
CO433170	predicted	739	chrX	+	7399735	7400452
DV047736	lincRNA	960	chr12	+	32075743	32135837
DV052421	lincRNA	1010	chr6	+	104295807	104296187
ENSMUST00000021696	Ensembl	1017	chr12	+	110784600	110797398
ENSMUST00000034997	Ensembl	993	chr9	-	88415893	88417721
ENSMUST00000051412	Ensembl	633	chr19	+	12980337	12980970
ENSMUST00000058584	Ensembl	4116	chr15	+	60655895	60663348
ENSMUST00000065092	Ensembl	336	chr4	-	36898438	36898776
ENSMUST00000065707	Ensembl	1747	chr5	+	33972573	33974741
ENSMUST00000068983	Ensembl	1110	chrX	+	50989813	50994509
ENSMUST00000069427	Ensembl	1248	chrX	+	104737817	104739084
ENSMUST00000096098	Ensembl	1204	chr14	-	24111516	24112720
ENSMUST00000097611	Ensembl	2238	chr18	-	37319508	37338176
ENSMUST00000098129	Ensembl	672	chr4	+	41762451	41763123
ENSMUST00000099340	Ensembl	1633	chr19	-	53518503	53521804
ENSMUST00000100689	Ensembl	466	chr14	+	44624649	44625115
ENSMUST00000101535	Ensembl	3174	chr6	-	36159619	36337851
ENSMUST00000115901	Ensembl	672	chr4	+	42106046	42106718
ENSMUST00000115902	Ensembl	1386	chrUn_random	-	554393	555791
ENSMUST00000116395	Ensembl	240	chrX	-	72117534	72117774
ENSMUST00000117125	Ensembl	1284	chr4	-	41896151	41897435
ENSMUST00000117266	Ensembl	357	chr11	-	57762230	57762587
ENSMUST00000117850	Ensembl	1558	chrX	-	36258247	36259805
ENSMUST00000118054	Ensembl	774	chr10	-	104943271	104944195
ENSMUST00000118172	Ensembl	949	chr2	+	67973720	67974669
ENSMUST00000118506	Ensembl	1996	chr11	+	47238765	47240761
ENSMUST00000118572	Ensembl	256	chr2	+	11274140	11274396
ENSMUST00000118681	Ensembl	990	chr5	+	40719676	40720666
ENSMUST00000118770	Ensembl	1845	chr11	-	105026089	105027934
ENSMUST00000118796	Ensembl	2222	chrX	-	72035275	72037497
ENSMUST00000118857	Ensembl	1066	chr11	+	16339256	16340322
ENSMUST00000119183	Ensembl	1594	chr2	+	21989452	21991046
ENSMUST00000119405	Ensembl	1849	chr4	+	41764013	41765862
ENSMUST00000119506	Ensembl	673	chr11	-	67848539	67849212
ENSMUST00000119782	Ensembl	321	chr11	+	102407015	102407336
ENSMUST00000119799	Ensembl	2037	chr4	+	143274918	143276955
ENSMUST00000119862	Ensembl	773	chr4	+	147405662	147406435
ENSMUST00000120169	Ensembl	2034	chr4	+	143721750	143723784
ENSMUST00000120198	Ensembl	477	chrX	+	117292547	117293024
ENSMUST00000120342	Ensembl	502	chrX	+	59461292	59461794
ENSMUST00000120523	Ensembl	217	chr4	-	26428589	26428806
ENSMUST00000120675	Ensembl	278	chr2	+	61062848	61063139
ENSMUST00000120889	Ensembl	714	chrX	-	150499855	150502682
ENSMUST00000121157	Ensembl	1562	chrX	-	46316939	46318656
ENSMUST00000121383	Ensembl	1016	chr4	-	107000088	107001104
ENSMUST00000121389	Ensembl	1193	chr11	-	104540418	104541969
ENSMUST00000121631	Ensembl	476	chr3	+	14722415	14729626
ENSMUST00000121666	Ensembl	817	chr2	+	54092979	54093796
ENSMUST00000121696	Ensembl	517	chr4	-	120787393	120787910
ENSMUST00000121728	Ensembl	2323	chr4	+	42104735	42107058
ENSMUST00000121854	Ensembl	529	chr16	+	22230463	22230992
ENSMUST00000121976	Ensembl	828	chr4	-	25280848	25281676
ENSMUST00000122024	Ensembl	763	chr1	+	60865959	60866786
ENSMUST00000122035	Ensembl	1394	chr5	-	89267033	89268427
ENSMUST00000122305	Ensembl	2403	chrX	+	70542931	70545334
ENSMUST00000122391	Ensembl	333	chrX	-	19340058	19340391
ENSMUST00000122459	Ensembl	283	chrX	-	157151827	157152110
ENSMUST00000123160	Ensembl	308	chr11	-	20731483	20731922
ENSMUST00000123904	Ensembl	385	chr11	-	40288219	40289179
ENSMUST00000124106	Ensembl	1988	chr12	+	110779216	110797399
ENSMUST00000124622	Ensembl	455	chr2	+	52241435	52243780
ENSMUST00000124790	Ensembl	945	chr8	-	67552318	67561071
ENSMUST00000125093	Ensembl	269	chr11	-	73863937	73867535
ENSMUST00000125412	Ensembl	554	chr3	+	108164468	108165174
ENSMUST00000126231	Ensembl	630	chr4	+	141573812	141584911
ENSMUST00000127006	Ensembl	2019	chr2	+	167378813	167433345
ENSMUST00000127129	Ensembl	722	chr12	-	72092601	72116583
ENSMUST00000127230	Ensembl	587	chr2	+	151654802	151657844
ENSMUST00000127429	Ensembl	1411	chr14	-	47717353	47735836
ENSMUST00000127678	Ensembl	523	chr4	-	94128709	94143858
ENSMUST00000128176	Ensembl	3055	chr2	-	130705434	130732092
ENSMUST00000128453	Ensembl	3189	chr11	-	65091155	65101335
ENSMUST00000129461	Ensembl	896	chr7	-	74929610	74948382
ENSMUST00000129627	Ensembl	1745	chr18	-	11979184	11997846
ENSMUST00000130109	Ensembl	501	chr13	+	29106340	29120598
ENSMUST00000130362	Ensembl	569	chr11	-	65099437	65179300
ENSMUST00000131275	Ensembl	713	chr11	-	96207583	96208424
ENSMUST00000131299	Ensembl	1387	chr2	+	113839298	113894060
ENSMUST00000131603	Ensembl	377	chr2	+	131970268	132045986
ENSMUST00000132211	Ensembl	500	chr2	-	4208640	4222158
ENSMUST00000133015	Ensembl	647	chr4	-	59902857	59907796
ENSMUST00000133752	Ensembl	1493	chr8	+	64327802	64401631
ENSMUST00000134436	Ensembl	2804	chr11	-	96780254	96783807
ENSMUST00000135186	Ensembl	622	chr2	+	128842687	128847492
ENSMUST00000136359	Ensembl	2286	chr7	-	149761433	149764048
ENSMUST00000136992	Ensembl	876	chr4	+	14857807	14880177
ENSMUST00000139119	Ensembl	978	chr4	-	43518528	43521619
ENSMUST00000139218	Ensembl	2330	chr7	+	147136338	147164876
ENSMUST00000140716	Ensembl	817	chr7	-	149761538	149762443
ENSMUST00000141511	Ensembl	969	chr2	-	119850542	119853189
ENSMUST00000142855	Ensembl	2400	chr18	+	34911462	34916316
ENSMUST00000144362	Ensembl	1294	chr5	+	67818918	67829229
ENSMUST00000144545	Ensembl	814	chr13	+	78339038	78371238
ENSMUST00000144703	Ensembl	2018	chr4	+	9697825	9707854
ENSMUST00000144774	Ensembl	247	chrX	-	102270364	102271130
ENSMUST00000146481	Ensembl	509	chr4	+	9697797	9704091
ENSMUST00000147870	Ensembl	587	chrX	-	6989212	6989951
ENSMUST00000147871	Ensembl	653	chr2	-	33952916	33966964
ENSMUST00000148610	Ensembl	1203	chr8	-	69876002	69888903
ENSMUST00000148705	Ensembl	433	chr2	-	151366466	151368084
ENSMUST00000149472	Ensembl	1009	chr4	-	128727340	128735227
ENSMUST00000149618	Ensembl	1772	chr8	+	35117675	35120100
ENSMUST00000149626	Ensembl	1082	chr3	-	83577774	83593878
ENSMUST00000149974	Ensembl	935	chr7	-	149762411	149764000
ENSMUST00000150051	Ensembl	936	chr8	-	19858190	19878844
ENSMUST00000150252	Ensembl	373	chr4	-	118925126	118929580
ENSMUST00000151919	Ensembl	1112	chr15	-	62049775	62050887
ENSMUST00000152031	Ensembl	517	chr7	+	111463532	111473181
ENSMUST00000154367	Ensembl	479	chr2	+	115170120	115172704
ENSMUST00000154502	Ensembl	365	chr9	+	65517518	65534160
ENSMUST00000154798	Ensembl	1045	chr11	-	102481109	102485730
ENSMUST00000155046	Ensembl	428	chr11	-	84577356	84591331
ENSMUST00000155101	Ensembl	1935	chr7	-	103939942	103950059
ENSMUST00000155338	Ensembl	1287	chr7	-	49361268	49362555
ENSMUST00000155560	Ensembl	634	chr6	-	34369556	34393114
ENSMUST00000156395	Ensembl	1306	chr11	-	82738404	82746884
ENSMUST00000157022	Ensembl	718	chrX	+	148837138	148851241
ENSMUST00000158423	Ensembl	253	chr10	-	25001405	25001658
ENSMUST00000159031	Ensembl	531	chr17	-	87761578	87763802
ENSMUST00000159364	Ensembl	366	chr8	-	3671187	3672336
ENSMUST00000161710	Ensembl	321	chr5	+	64085428	64085749
ENSMUST00000161917	Ensembl	723	chr13	+	89879068	90026771
ENSMUST00000161930	Ensembl	300	chr3	-	40462788	40463088
ENSMUST00000161963	Ensembl	460	chr14	-	44452539	44452999
ENSMUST00000162133	Ensembl	354	chr17	-	34946907	34948338
ENSMUST00000162289	Ensembl	904	chr1	+	162965293	162968664
ENSMUST00000162826	Ensembl	521	chr17	+	12934195	13023116
ENSMUST00000164671	Ensembl	465	chr13	+	91360047	91360513
ENSMUST00000165209	Ensembl	1906	chr12	+	110975989	110979713
ENSMUST00000165402	Ensembl	699	chrX	+	73443382	73444081
ENSMUST00000165496	Ensembl	289	chr12	+	108657350	108657639
ENSMUST00000165503	Ensembl	1890	chr5	+	123439362	123448348
ENSMUST00000165739	Ensembl	3221	chr7	-	20182641	20187643
ENSMUST00000165880	Ensembl	638	chr15	+	56597014	56609633
ENSMUST00000166070	Ensembl	422	chr6	-	17121388	17121810
ENSMUST00000166221	Ensembl	2339	chr19	+	8797985	8800931
ENSMUST00000166978	Ensembl	1101	chr13	+	66345151	66365458
ENSMUST00000167043	Ensembl	2579	chr3	+	88004544	88007403
ENSMUST00000167047	Ensembl	927	chr4	-	41751290	41752218
ENSMUST00000167139	Ensembl	346	chr12	+	107697359	107697705
ENSMUST00000168671	Ensembl	2868	chr13	-	67918997	67931922
ENSMUST00000170503	Ensembl	3522	chr15	-	24911374	24957113
ENSMUST00000172156	Ensembl	1242	chr16	+	95237976	95288624
humanlincRNA0016-	lincRNA	23593	chr4	+	127421883	127445476
humanlincRNA0381+	lincRNA	64625	chr7	+	152174369	152238994
humanlincRNA0622-	lincRNA	21399	chr14	+	82023941	82045340
humanlincRNA0678+	lincRNA	27945	chr8	+	10639196	10667141
humanlincRNA0889-	lincRNA	23120	chr11	+	98963088	98986208
humanlincRNA1312+	lincRNA	5484	chr16	+	94033559	94039043
humanlincRNA1643-	lincRNA	43864	chr3	+	38044701	38088565
MM9LINCRNAEXON10032-	lincRNA	3876	chrX	-	91000497	91004373
MM9LINCRNAEXON10080+	lincRNA	438	chr9	+	13370365	13370803
MM9LINCRNAEXON10102-	lincRNA	320	chr9	-	41199120	41199440
MM9LINCRNAEXON10257-	lincRNA	192	chr8	-	122928603	122928795
MM9LINCRNAEXON10338+	lincRNA	149	chr7	+	86674895	86675044
MM9LINCRNAEXON10383-	lincRNA	316	chr7	-	134803643	134803959
MM9LINCRNAEXON10386+	lincRNA	237	chr7	+	137669444	137669681
MM9LINCRNAEXON10461+	lincRNA	1758	chr6	+	82644785	82646543
MM9LINCRNAEXON10492-	lincRNA	426	chr6	-	100517024	100517450
MM9LINCRNAEXON10517+	lincRNA	1372	chr6	+	134900342	134901714
MM9LINCRNAEXON10657+	lincRNA	1113	chr4	+	44225123	44226236
MM9LINCRNAEXON10711+	lincRNA	474	chr4	+	118727958	118728432
MM9LINCRNAEXON10740-	lincRNA	2220	chr4	-	124200163	124202383
MM9LINCRNAEXON10989+	lincRNA	140	chr2	+	84331263	84331403
MM9LINCRNAEXON11006-	lincRNA	691	chr2	-	104508176	104508867
MM9LINCRNAEXON11026+	lincRNA	285	chr2	+	128122582	128122867
MM9LINCRNAEXON11045-	lincRNA	1998	chr2	-	157366082	157368080
MM9LINCRNAEXON11057-	lincRNA	1202	chr2	-	174098012	174099214
MM9LINCRNAEXON11101-	lincRNA	833	chr19	-	23804619	23805452
MM9LINCRNAEXON11101+	lincRNA	833	chr19	+	23804619	23805452
MM9LINCRNAEXON11118-	lincRNA	637	chr19	-	59508818	59509455
MM9LINCRNAEXON11227+	lincRNA	422	chr17	+	66821314	66821736
MM9LINCRNAEXON11258-	lincRNA	514	chr16	-	4868850	4869364
MM9LINCRNAEXON11337+	lincRNA	678	chr15	+	61903385	61904063
MM9LINCRNAEXON11355-	lincRNA	1082	chr15	-	82037382	82038464
MM9LINCRNAEXON11365+	lincRNA	324	chr15	+	85470594	85470918
MM9LINCRNAEXON11366+	lincRNA	88	chr15	+	85480581	85480669
MM9LINCRNAEXON11370+	lincRNA	988	chr15	+	85497206	85498194
MM9LINCRNAEXON11418-	lincRNA	839	chr15	-	102827631	102828470
MM9LINCRNAEXON11493+	lincRNA	477	chr14	+	78965558	78966035
MM9LINCRNAEXON11562+	lincRNA	335	chr13	+	31761237	31761572
MM9LINCRNAEXON11621+	lincRNA	2759	chr13	+	98280390	98283149
MM9LINCRNAEXON11727-	lincRNA	522	chr12	-	110749893	110750415
MM9LINCRNAEXON11738-	lincRNA	903	chr11	-	3147998	3148901
MM9LINCRNAEXON11756+	lincRNA	285	chr11	+	23640008	23640293
MM9LINCRNAEXON11768-	lincRNA	1227	chr11	-	50996748	50997975
MM9LINCRNAEXON11798-	lincRNA	1491	chr11	-	69195174	69196665
MM9LINCRNAEXON11943-	lincRNA	342	chr10	-	94848450	94848792
MM9LINCRNAEXON11956-	lincRNA	553	chr10	-	107767716	107768269
MM9LINCRNAEXON11962-	lincRNA	424	chr10	-	109577721	109578145
MM9LINCRNAEXON11970+	lincRNA	553	chr10	+	109642156	109642709
MM9LINCRNAEXON11980+	lincRNA	90	chr10	+	120145110	120145200
MM9LINCRNAEXON11991-	lincRNA	597	chr10	-	127927232	127927829
MM9LINCRNAEXON12054+	lincRNA	335	chr1	+	107870180	107870515
MM9LINCRNAEXON12106+	lincRNA	1024	chr1	+	164600791	164601815
MM9LINCRNAEXON12112-	lincRNA	487	chr1	-	175347879	175348366
mouselincRNA0547+	lincRNA	19550	chr15	+	59590399	59609949
mouselincRNA0733-	lincRNA	10690	chr17	+	87626921	87637611
mouselincRNA1081+	lincRNA	33075	chr4	+	11820425	11853500
mouselincRNA1341+	lincRNA	39327	chr6	+	126346416	126385743
mouselincRNA1419-	lincRNA	13400	chr7	+	137517941	137531341
NR_002839	RefSeq_NR	1354	chr6	-	6813796	6815150
NR_003718	RefSeq_NR	8716	chr5	-	112642247	112657968
NR_003965	RefSeq_NR	1233	chr9	-	62689283	62709831
NR_015497	RefSeq_NR	1979	chr8	-	124969167	124975222
NR_015531	RefSeq_NR	1036	chr5	+	74489107	74490361
NR_015553	RefSeq_NR	3030	chr6	+	53237288	53347210
NR_015558	RefSeq_NR	1637	chr2	+	166272950	166284270
NR_024093	RefSeq_NR	3350	chr19	-	12838017	12870613
NR_024323	RefSeq_NR	1504	chr2	+	18919945	18921431
NR_024599	RefSeq_NR	1148	chr13	-	24689993	24696636
NR_026853	RefSeq_NR	2364	chr18	+	44821318	44835925
NR_027772	RefSeq_NR	413	chr17	+	12934176	13022989
NR_027924	RefSeq_NR	826	chrX	-	6988942	7000114
NR_027925	RefSeq_NR	587	chrX	-	6989229	6998173
NR_028097	RefSeq_NR	1358	chr3	-	153570252	153573931
NR_030698	RefSeq_NR	1253	chr10	+	7383168	7384421
NR_033450	RefSeq_NR	2051	chr12	+	105486105	105492615
NR_033474	RefSeq_NR	1334	chr11	-	102480820	102485730
NR_033496	RefSeq_NR	5966	chr4	+	107474863	107549445
NR_033586	RefSeq_NR	5831	chr17	+	15533165	15570545
NR_033596	RefSeq_NR	812	chrX	+	106196823	106197635
NR_033626	RefSeq_NR	935	chr7	-	152391722	152394024
NR_033648	RefSeq_NR	1689	chr17	+	23141937	23143626
NR_036602	RefSeq_NR	3850	chr4	-	33114113	33118298
NR_037145	RefSeq_NR	4239	chrX	+	140752508	140808991
uc.183-	UCR	236	chr11	+	32580147	32580383
uc.224+	UCR	295	chr6	+	15143365	15143660
uc.226-	UCR	204	chr6	-	15273149	15273353
uc.267-	UCR	203	chr2	-	36014980	36015183
uc.459-	UCR	255	chrX	+	154357612	154357867
uc.83-	UCR	296	chr2	-	56768767	56769063
uc007aev.1	UCSC_kg	2257	chr1	-	3638391	3648985
uc007avc.1	UCSC_kg	1947	chr1	+	43009807	43011992
uc007bcl.1	UCSC_kg	936	chr1	+	58709484	58712675
uc007cfw.1	UCSC_kg	2837	chr1	+	100317703	100413565
uc007ctb.1	UCSC_kg	429	chr1	-	137267823	137268252
uc007das.1	UCSC_kg	5226	chr1	-	155895238	155965081
uc007dkg.1	UCSC_kg	240	chr1	-	167861792	167932765
uc007dtg.1	UCSC_kg	909	chr1	-	176989347	177009722
uc007dxy.1	UCSC_kg	2404	chr1	+	184218245	184233378
uc007edt.1	UCSC_kg	383	chr1	+	194681121	194682440
uc007eim.1	UCSC_kg	834	chr10	+	7500065	7501154
uc007eix.1	UCSC_kg	2977	chr10	+	9404519	9411704
uc007etu.1	UCSC_kg	404	chr10	-	31225682	31254609
uc007fbz.1	UCSC_kg	1230	chr10	+	53795727	53800887
uc007hev.1	UCSC_kg	600	chr10	+	119638667	119640271
uc007hze.1	UCSC_kg	664	chr11	-	6616003	6620040
uc007jxd.1	UCSC_kg	959	chr11	+	70783714	70791306
uc007jyl.1	UCSC_kg	1427	chr11	+	72028673	72031946
uc007kkx.1	UCSC_kg	3208	chr11	+	79508309	79511517
uc007kry.1	UCSC_kg	879	chr11	-	85609290	85645725
uc007lay.1	UCSC_kg	5799	chr11	-	95818480	95824279
uc007lsd.1	UCSC_kg	677	chr11	-	102437712	102440433
uc007meh.1	UCSC_kg	1401	chr11	-	112905208	113034356
uc007mjm.1	UCSC_kg	746	chr11	+	115868795	115869725
uc007mzr.1	UCSC_kg	1194	chr12	+	8518006	8569487
uc007ngs.1	UCSC_kg	1837	chr12	-	30859858	31058193
uc007nkr.1	UCSC_kg	1186	chr12	-	40732033	40763963
uc007nwl.1	UCSC_kg	682	chr12	-	74465061	74510544
uc007ocn.1	UCSC_kg	4628	chr12	+	82732355	82768538
uc007oua.1	UCSC_kg	2101	chr12	+	103508600	103510701
uc007pat.1	UCSC_kg	1758	chr12	+	110782236	110809935
uc007pbc.1	UCSC_kg	2356	chr12	+	110884353	110899921
uc007pgn.1	UCSC_kg	1888	chr12	-	114541177	114545045
uc007pkb.1	UCSC_kg	4866	chr13	-	6588284	6593150
uc007pps.1	UCSC_kg	1581	chr13	+	20885987	20893696
uc007qgn.1	UCSC_kg	1006	chr13	+	44216535	44220350
uc007qxl.1	UCSC_kg	2856	chr13	+	63341350	63427404
uc007rbe.1	UCSC_kg	561	chr13	+	67654169	67664946
uc007ryq.1	UCSC_kg	1270	chr13	+	118768861	118770131
uc007rzi.1	UCSC_kg	2735	chr13	+	120251642	120274924
uc007tgt.1	UCSC_kg	6306	chr14	-	46208144	46214450
uc007ugf.1	UCSC_kg	4078	chr14	-	62246651	62250729
uc007uzf.1	UCSC_kg	1910	chr14	-	119381879	119383883
uc007xdi.1	UCSC_kg	511	chr15	+	85476512	85498105
uc007znw.1	UCSC_kg	810	chr16	-	58502973	58523871
uc007zxb.1	UCSC_kg	617	chr16	-	91027274	91031061
uc008act.1	UCSC_kg	2208	chr16	-	96403039	96413864
uc008asb.1	UCSC_kg	1421	chr17	-	22921764	22954706
uc008atm.1	UCSC_kg	2094	chr17	+	23927670	23931208
uc008cgw.1	UCSC_kg	565	chr17	+	35357778	35361077
uc008dqd.1	UCSC_kg	1852	chr17	+	80113924	80115776
uc008dqj.1	UCSC_kg	6911	chr17	-	80422747	80429658
uc008eyu.1	UCSC_kg	3391	chr18	+	56892896	56896287
uc008fqh.1	UCSC_kg	3608	chr18	+	75979831	76308215
uc008gml.1	UCSC_kg	2728	chr19	+	8797976	8800932
uc008hgf.1	UCSC_kg	1210	chr19	-	34314826	34316036
uc008hoz.1	UCSC_kg	660	chr19	-	43999495	44014655
uc008jqz.1	UCSC_kg	781	chr2	+	52280516	52290405
uc008qxp.1	UCSC_kg	3877	chr3	-	107692950	107698716
uc008rcj.1	UCSC_kg	2131	chr3	-	116284253	116298511
uc008rht.1	UCSC_kg	2344	chr3	-	127819934	127934521
uc008rik.1	UCSC_kg	3869	chr3	+	129456675	129466800
uc008rpd.1	UCSC_kg	3046	chr3	-	142453865	142456911
uc008ruz.1	UCSC_kg	3183	chr3	-	156211378	156224710
uc008tic.1	UCSC_kg	4051	chr4	-	71770982	71775033
uc008tky.1	UCSC_kg	2266	chr4	+	83109828	83112925
uc008vpq.1	UCSC_kg	274	chr4	+	141574006	141584749
uc008wsp.1	UCSC_kg	859	chr5	+	24491659	24503980
uc008wui.1	UCSC_kg	297	chr5	-	29691713	29704930
uc009acj.1	UCSC_kg	3878	chr5	+	137791384	137819897
uc009bpe.1	UCSC_kg	740	chr6	+	41483862	41498351
uc009bph.1	UCSC_kg	793	chr6	+	41484315	41489880
uc009bpl.1	UCSC_kg	425	chr6	+	41485082	41488591
uc009bpn.1	UCSC_kg	788	chr6	+	41485554	41489880
uc009bpq.1	UCSC_kg	741	chr6	+	41492753	41498351
uc009bps.1	UCSC_kg	433	chr6	+	41493212	41497103
uc009bpu.1	UCSC_kg	739	chr6	+	41493223	41498351
uc009bpy.1	UCSC_kg	738	chr6	+	41493809	41498351
uc009cqb.1	UCSC_kg	1792	chr6	-	85682506	85715738
uc009crj.1	UCSC_kg	1954	chr6	+	86145409	86159908
uc009czh.1	UCSC_kg	1698	chr6	+	92890362	93222971
uc009dqh.1	UCSC_kg	1246	chr6	+	123212134	123225283
uc009dqi.1	UCSC_kg	1244	chr6	+	123212134	123225283
uc009eqi.1	UCSC_kg	2534	chr6	-	143777066	143779600
uc009erk.1	UCSC_kg	3385	chr6	-	145313653	145562793
uc009euf.1	UCSC_kg	3251	chr6	+	149357407	149360658
uc009exn.1	UCSC_kg	2809	chr7	+	4412316	4430844
uc009fzm.1	UCSC_kg	1767	chr7	+	29501891	29523159
uc009gfc.1	UCSC_kg	499	chr7	+	31348366	31349626
uc009ggc.1	UCSC_kg	1276	chr7	+	31514597	31530948
uc009hbe.1	UCSC_kg	1743	chr7	+	56340507	56342351
uc009hiz.1	UCSC_kg	896	chr7	-	74929610	74948382
uc009jgk.1	UCSC_kg	231	chr7	-	119265103	119294262
uc009kob.1	UCSC_kg	2255	chr7	-	149761435	149764019
uc009ljz.1	UCSC_kg	3046	chr8	+	34504025	34507071
uc009lxf.1	UCSC_kg	2147	chr8	-	71904238	71919427
uc009mak.1	UCSC_kg	497	chr8	+	73027203	73027980
uc009nae.1	UCSC_kg	735	chr8	+	106774802	106787343
uc009ndk.1	UCSC_kg	372	chr8	-	108148238	108161250
uc009nls.1	UCSC_kg	1846	chr8	-	113588237	113605988
uc009nlu.1	UCSC_kg	1940	chr8	-	113588237	113605988
uc009nxq.1	UCSC_kg	5696	chr8	+	127316991	127358604
uc009pbm.1	UCSC_kg	2981	chr9	-	43874409	43921600
uc009phk.1	UCSC_kg	2181	chr9	+	46721685	46730650
uc009phy.1	UCSC_kg	980	chr9	-	48139219	48148880
uc009qxb.1	UCSC_kg	911	chr9	+	85739476	85740387
uc009qys.1	UCSC_kg	1000	chr9	-	88415890	88417725
uc009qyu.1	UCSC_kg	1261	chr9	+	88442857	88463688
uc009sfx.1	UCSC_kg	2221	chr9	-	123079942	123082163
uc009uas.1	UCSC_kg	863	chrX	-	102270380	102274948
uc009ujo.1	UCSC_kg	3438	chrX	-	133535593	133572839
uc009urr.1	UCSC_kg	1595	chrX	-	151647681	151650952
uc009uvb.1	UCSC_kg	1550	chrX	-	160414784	160416334

## Sheet: heart downregulated
LncRNA name	Source	RNA length	Chromosome	Strand	txStart	txEnd
AA109197	lincRNA	404	chr9	+	14480441	14483362
AA516956	lincRNA	591	chr5	-	38246569	38246783
AA666853	predicted	345	chr7	-	14917371	14918241
AI021238	predicted	429	chr17	-	87855172	87858779
AI451664	lincRNA	225	chr12	-	17438973	17439119
AI506958	predicted	454	chr8	+	95140628	95141082
AI552925	lincRNA	433	chr14	+	34932786	34934042
AJ250692	NRED	617	chr3	+	97493975	97494586
AK002901	fantom3	392	chr8	+	129469986	129470377
AK003028	NRED	758	chr14	-	56182612	56185833
AK005972	predicted	819	chr2	-	6243314	6244126
AK006259	fantom3	1043	chr9	-	31192588	31193631
AK006689	fantom3	585	chr10	+	51386794	51395637
AK006735	fantom3	290	chr10	-	68366951	68367238
AK007029	fantom3	1447	chr11	-	80241233	80242677
AK007207	fantom3	586	chr16	-	34935940	34939415
AK007501	fantom3	369	chr17	+	29855729	29856098
AK009126	fantom3	459	chr9	-	50040627	50041287
AK009503	fantom3	1089	chr15	+	79158056	79159144
AK011807	NRED	909	chr7	-	74792677	74856281
AK013764	fantom3	991	chr4	+	95696449	95697440
AK014059	fantom3	735	chr7	-	68001412	68002146
AK014924	fantom3	1799	chr10	-	42574673	42576489
AK014936	fantom3	1928	chr3	+	117672047	117676442
AK015026	fantom3	746	chr10	+	91863758	91880240
AK015310	fantom3	965	chr9	+	31271072	31323393
AK015580	fantom3	587	chr18	-	36480559	36481146
AK015656	fantom3	1157	chr15	-	79058632	79059795
AK015845	fantom3	621	chr3	+	142693577	142703714
AK015957	predicted	1160	chr7	+	132461872	132463032
AK016159	fantom3	577	chr19	+	45154497	45155073
AK016314	fantom3	1486	chr17	-	4851697	4854482
AK016354	fantom3	1468	chr8	-	35646078	35647547
AK016366	fantom3	1480	chr7	+	127813809	127819416
AK016478	fantom3	1851	chr1	+	92655213	92657064
AK016587	fantom3	978	chr17	+	89719566	89726673
AK016834	fantom3	1287	chr13	+	102024273	102063351
AK016849	fantom3	2029	chr1	-	134858229	134869291
AK016871	fantom3	878	chr12	-	34014456	34015332
AK016998	NRED	1195	chr7	+	26004386	26005949
AK017077	fantom3	1300	chr14	+	31421102	31424950
AK017101	fantom3	1476	chr2	+	163886550	163888021
AK017413	fantom3	2115	chr7	+	88600780	88602892
AK017432	fantom3	1565	chr8	+	34752253	34753817
AK017674	fantom3	1742	chr2	+	60091720	60093463
AK017785	fantom3	1568	chr9	-	69836206	69837775
AK017910	fantom3	1616	chr8	+	26218511	26220127
AK018860	fantom3	377	chr1	-	94468950	94469326
AK019360	fantom3	202	chr2	+	56118254	56118456
AK019908	fantom3	1029	chr3	+	115851027	115852054
AK020198	fantom3	1035	chr2	-	11259992	11320127
AK020328	fantom3	970	chr12	-	114388600	114389569
AK020497	fantom3	977	chr3	+	138221382	138222658
AK020755	fantom3	782	chr11	+	120794263	120795044
AK020770	fantom3	878	chr10	+	122097776	122098650
AK021049	fantom3	738	chr6	+	97569672	97570410
AK029432	fantom3	2051	chr9	-	79655295	79657345
AK029557	fantom3	3087	chr7	+	16532210	16535297
AK029885	fantom3	2445	chr14	-	97323851	97391512
AK029924	fantom3	2871	chr8	-	9129422	9132291
AK030286	fantom3	3287	chr18	+	35091822	35095106
AK031095	NRED	2657	chr5	+	46051305	46053960
AK031296	fantom3	4520	chr2	-	28093205	28097721
AK031624	fantom3	1611	chr1	+	124101721	124148757
AK032082	fantom3	2279	chr19	-	41994629	41996908
AK032393	fantom3	3109	chr4	+	126728981	126732089
AK032414	fantom3	3577	chr8	-	51944557	51948134
AK033703	fantom3	1511	chr1	-	178764754	178766264
AK034061	fantom3	2651	chr1	+	118480212	118482871
AK034287	fantom3	2075	chr12	+	62957254	62959329
AK034296	fantom3	4129	chr3	+	118233800	118237931
AK034419	fantom3	3300	chr9	+	95960966	95964268
AK034462	fantom3	2280	chr5	-	139612097	139614377
AK034573	fantom3	2157	chr9	+	114752845	114755000
AK034994	fantom3	1388	chr12	-	26920394	26937410
AK035069	fantom3	2568	chr6	+	92822508	92825076
AK035430	fantom3	3653	chr3	+	40806355	40810011
AK035575	fantom3	1241	chr2	-	130837609	130838846
AK036703	fantom3	4188	chr9	-	68615046	68619232
AK037212	fantom3	1628	chr9	-	43548152	43549778
AK038082	fantom3	2548	chr10	-	122002078	122006947
AK038171	fantom3	2594	chr3	-	115403739	115406332
AK038274	fantom3	2429	chr2	-	104425657	104428064
AK038287	fantom3	1614	chr11	-	64586591	64588204
AK038358	fantom3	2704	chr9	+	109992260	109994962
AK038493	fantom3	2988	chr3	-	135095779	135098767
AK039210	fantom3	3578	chr2	-	5776847	5780426
AK039288	fantom3	1748	chr13	+	37055107	37065198
AK039512	fantom3	2556	chr7	-	66557795	66560349
AK039952	fantom3	1312	chr18	+	15222530	15223838
AK040435	fantom3	2695	chr5	+	97572044	97578865
AK040829	NRED	1663	chr14	-	67351290	67368935
AK040835	fantom3	1750	chr10	-	22126541	22128291
AK041438	fantom3	750	chr1	+	123603091	123603840
AK041448	NRED	1263	chr17	+	17763543	17764806
AK041585	fantom3	2137	chr8	+	75289379	75291514
AK042043	fantom3	1688	chr4	-	135734774	135736461
AK042693	fantom3	1882	chr13	+	83900858	83902833
AK042817	fantom3	1920	chr8	-	12237316	12239236
AK042908	fantom3	1683	chr16	+	41499353	41501034
AK043317	fantom3	1114	chr7	-	116940303	116941417
AK043382	fantom3	1387	chr13	+	113003479	113004864
AK043671	fantom3	2904	chr7	-	28471271	28474173
AK044003	fantom3	1919	chr10	+	101856016	101857934
AK044091	fantom3	3731	chr5	-	49814961	49818046
AK044124	fantom3	3381	chr1	-	107784209	107787589
AK044312	fantom3	3974	chr16	+	13754658	13758630
AK044386	fantom3	1615	chr17	+	72104488	72106102
AK044608	fantom3	2104	chr11	+	105150703	105152805
AK044703	fantom3	1744	chr13	+	108786478	108795240
AK044811	fantom3	886	chr13	+	46035181	46036067
AK045784	fantom3	1298	chr13	+	98329954	98353949
AK045916	fantom3	960	chr2	+	19831939	19832899
AK046738	fantom3	3046	chr18	+	40699628	40702672
AK047097	fantom3	2016	chr14	-	47423809	47425826
AK047401	fantom3	1860	chr5	-	118951308	118953161
AK047919	fantom3	3501	chr7	-	67433396	67436897
AK048271	fantom3	1286	chr10	+	39315737	39317023
AK048474	fantom3	2733	chr15	-	83091086	83093818
AK048998	fantom3	2188	chr10	+	110938718	110940906
AK049415	fantom3	3011	chr7	-	82913925	82916932
AK049610	fantom3	1414	chr9	-	9658785	9660198
AK050149	fantom3	1909	chr10	+	25256191	25393149
AK050221	fantom3	2282	chr19	+	32024573	32026851
AK050776	fantom3	2090	chr15	+	77173567	77175656
AK051599	fantom3	2693	chr13	-	98560518	98563213
AK051884	fantom3	1715	chr11	-	4967292	4969004
AK051963	fantom3	1596	chr8_random	-	460033	461626
AK053399	fantom3	2450	chrX	-	41383227	41385677
AK053481	fantom3	2703	chr5	+	106524109	106532566
AK053952	fantom3	2396	chr18	+	33424783	33427175
AK053990	fantom3	897	chr3	-	87053230	87054127
AK054202	fantom3	1603	chr9	+	102827531	102829132
AK054438	predicted	825	chr1	-	175662412	175671878
AK076582	fantom3	1101	chr7	-	69882652	69883753
AK076626	fantom3	2437	chr5	-	119444569	119447005
AK076627	fantom3	1667	chr10	+	99222139	99293216
AK076681	fantom3	638	chr14	+	88815196	88815832
AK076765	fantom3	664	chr2	-	164596466	164597129
AK076823	fantom3	1054	chr13_random	+	367556	368730
AK076868	fantom3	393	chr5	+	37139856	37141676
AK076973	fantom3	1054	chr15	+	19115127	19133084
AK077905	fantom3	2251	chr17	-	28634287	28644351
AK078237	fantom3	3409	chr14	+	67355495	67358904
AK078917	fantom3	900	chr7	+	127327611	127328517
AK079631	fantom3	598	chrX	-	9714679	9715290
AK079646	fantom3	3402	chr12	+	46567279	46647664
AK079770	fantom3	926	chr13	+	44087239	44088164
AK080007	fantom3	559	chr3	+	37881713	37882272
AK080124	fantom3	874	chr6	+	141452074	141452946
AK080476	fantom3	927	chr15	-	41886761	41887686
AK080629	fantom3	1361	chr8	+	124066021	124067381
AK081017	fantom3	3234	chr10	+	122633391	122636619
AK081239	fantom3	3771	chr4	-	24117236	24121002
AK081277	fantom3	3137	chr16	+	72441337	72444469
AK081439	fantom3	2952	chr1	-	52626857	52637136
AK081446	fantom3	1778	chr5	-	145991381	145993157
AK081614	fantom3	2485	chr6	+	93191713	93194198
AK082039	fantom3	2741	chr2	+	125146082	125148822
AK082404	fantom3	1340	chr5	+	120876868	120878207
AK082559	fantom3	586	chr14	+	122861113	122861698
AK083024	fantom3	2707	chr14	+	9149677	9152383
AK083231	NRED	995	chr1	+	34797417	34798414
AK083348	fantom3	3018	chr6	+	11858763	11861777
AK083446	fantom3	2226	chr9	+	3901989	3904211
AK083897	fantom3	4849	chr14	-	78964162	78969000
AK084330	fantom3	3141	chr11	+	6501453	6504571
AK084462	fantom3	2694	chr14	-	20395839	20398530
AK085393	fantom3	1045	chr16	+	10250424	10251468
AK085564	fantom3	825	chr15	+	89146197	89147016
AK085950	fantom3	549	chr4	+	58926663	58927212
AK085978	fantom3	880	chr12	-	16236555	16239033
AK086008	fantom3	2154	chr3	-	40750523	40752675
AK086029	fantom3	2692	chr14	+	33499743	33502433
AK086035	fantom3	1465	chr18	-	60929179	60930644
AK086435	fantom3	2940	chr3	+	69557355	69560295
AK086628	fantom3	2101	chr12	+	28283063	28299328
AK087132	fantom3	938	chr12	-	57351555	57352492
AK088428	fantom3	753	chr2	+	38921134	38921886
AK088724	fantom3	4524	chrX	+	136289374	136293896
AK089279	fantom3	1495	chr4	+	63070642	63072133
AK089583	fantom3	2265	chr8	+	123227457	123229721
AK089589	fantom3	1260	chr6	-	91888243	91889507
AK089650	fantom3	2363	chr3	-	146272948	146275312
AK089738	fantom3	2941	chr11	+	62563353	62566289
AK089741	fantom3	734	chr8	-	71416260	71416992
AK089803	fantom3	2933	chr13	+	40371069	40373965
AK089807	fantom3	2627	chr5	-	60388179	60390800
AK090160	NRED	3006	chr13	+	76336438	76338314
AK090355	fantom3	1583	chr11	-	5993879	5995462
AK131748	fantom3	804	chr19	+	5295195	5295998
AK131773	fantom3	1251	chr8	+	38160071	38251115
AK132794	fantom3	2416	chr12	-	114391958	114394373
AK132887	fantom3	2286	chr10	+	66160988	66168709
AK133088	fantom3	1460	chr11	+	30371933	30373392
AK133148	fantom3	4661	chr14	-	25244385	25249044
AK133349	fantom3	3922	chr13	+	78454743	78458660
AK133433	fantom3	1648	chr16	+	93532632	93534278
AK133451	fantom3	2275	chr6	-	90246913	90249188
AK133572	fantom3	1834	chr14	-	33116847	33131171
AK134605	fantom3	2850	chr17	-	67909087	67978672
AK134674	fantom3	386	chr4	-	104815436	104830576
AK134780	fantom3	3364	chr4	-	154332011	154335373
AK135611	fantom3	3135	chr18	+	76471543	76474676
AK135613	fantom3	2603	chr12	-	39473504	39708583
AK135790	fantom3	1010	chr9	-	96947862	96965348
AK135978	fantom3	2659	chr10	+	6133420	6140115
AK136390	fantom3	2364	chr4	-	41228652	41231014
AK138552	fantom3	1670	chr19	-	44319385	44321055
AK138605	fantom3	1019	chr9	+	52487967	52606877
AK139172	fantom3	5108	chr9	-	99633178	99638286
AK139352	fantom3	4337	chr7	+	98197508	98201845
AK139434	fantom3	4623	chr5	+	118219389	118224011
AK139454	fantom3	3416	chr6	+	98196843	98200258
AK139912	fantom3	763	chr1	-	190406880	190432408
AK140152	fantom3	263	chr1	+	24622548	24622811
AK141033	fantom3	2783	chr4	+	147637396	147640175
AK141179	fantom3	2975	chr14	-	111866068	111869043
AK141702	fantom3	379	chr1	+	24620804	24621171
AK142686	fantom3	1707	chr17	-	3506460	3508167
AK143093	fantom3	5797	chr7	+	31993375	31999171
AK144037	fantom3	2217	chr16	-	94081895	94084111
AK144370	fantom3	2696	chr9	-	90923793	90926489
AK144463	fantom3	2260	chr15	-	37822757	37829471
AK144540	fantom3	1002	chr4	+	108016448	108017449
AK144552	fantom3	3503	chr13	+	48005803	48029670
AK144613	fantom3	1889	chr11	+	4584735	4586661
AK145052	fantom3	2567	chr8	+	26551241	26559234
AK145606	fantom3	1427	chr16	+	14113907	14115333
AK145683	fantom3	427	chr8	+	83383301	83383727
AK146287	fantom3	865	chr7	-	28434444	28436078
AK146629	fantom3	2586	chr12	+	16023428	16026016
AK146996	fantom3	1169	chr15	+	19862258	19863427
AK148627	fantom3	2673	chrX	+	148710968	148713640
AK149633	fantom3	1807	chr11	+	82150202	82152009
AK149874	fantom3	1671	chr19	-	38612242	38613910
AK155609	fantom3	1927	chrX	-	104282566	104284492
AK155686	fantom3	2565	chr11	+	53840896	53843460
AK155808	fantom3	2926	chr9	-	69515138	69518063
AK156022	fantom3	4238	chr9	+	49489454	49493691
AK156356	fantom3	4824	chr2	+	150133322	150138207
AK156415	fantom3	3921	chr16	-	71212075	71216003
AK156573	fantom3	1243	chrX	-	104027128	104028372
AK156601	fantom3	946	chr6	-	12867524	12868464
AK156676	fantom3	1333	chr12	+	88251191	88252540
AK156680	fantom3	1137	chr1	-	26707038	26708175
AK156695	fantom3	1346	chrX	+	33727121	33728467
AK156707	fantom3	1351	chr14	-	21833747	21835082
AK156749	fantom3	737	chr14	-	82695917	82696634
AK156783	fantom3	4477	chr13	-	42173035	42177509
AK156805	fantom3	2228	chr2	+	98456505	98507486
AK156840	fantom3	3659	chr4	-	135808308	135811973
AK157007	fantom3	2236	chrX	+	73385618	73387852
AK157010	fantom3	1698	chr4	+	147787820	147789531
AK157022	fantom3	3334	chr2	-	90408808	90412144
AK157042	fantom3	1787	chr3	-	10646315	10648102
AK157116	fantom3	3193	chr10	+	31587717	31590907
AK157307	fantom3	1793	chr11	+	4618813	4620605
AK157505	fantom3	1396	chr8	+	6034866	6036262
AK157564	fantom3	1404	chr2	+	51498647	51500068
AK157670	fantom3	1282	chr13	-	7802681	7803960
AK158479	fantom3	745	chr15	+	58044040	58044784
AK159011	fantom3	3546	chr19	-	19005109	19008657
AK160694	fantom3	948	chr6	-	29422648	29423596
AK172483	fantom3	2094	chr6	+	117666507	117668602
AK172711	fantom3	2456	chrX	+	25951759	25954215
AK189312	predicted	408	chr4	+	136129979	136149047
AU016429	lincRNA	461	chr7	-	50520500	50520959
AW113776	lincRNA	265	chr2	+	105394326	105394593
AW123155	lincRNA	408	chr1	+	94610810	94611203
AW544251	predicted	419	chr10	+	92721469	92773645
BB639557	lincRNA	682	chr16	-	29711373	29712035
BB807965	predicted	358	chr15	-	102925620	102925974
BB839219	lincRNA	456	chr11	+	114686316	114725120
BB857092	lincRNA	515	chr14	-	17651252	18005419
BC002209	NRED	395	chr11	+	6375032	6375427
BC032990	predicted	1308	chr7	+	137676039	137690764
BC049677	RNAdb	777	chr5	-	112803388	112806659
BC051597	RNAdb	767	chr11	-	70541885	70542644
BC052538	predicted	1706	chr11	+	98854260	98862161
BC072574	predicted	5965	chr6	+	135239376	135291702
BE196916	predicted	431	chr13	+	72095368	72095785
BE649215	lincRNA	290	chr1	-	90340722	90359181
BE943854	predicted	501	chr1	-	136645153	136659170
BE992010	lincRNA	537	chr2	+	124906725	124907225
BG079906	lincRNA	598	chr14	+	25923295	25923893
BG093283	lincRNA	106	chr1	+	79502406	79502461
BI465784	lincRNA	447	chr18	-	35977678	35978121
BI500027	lincRNA	248	chr10	-	18047568	18047811
BI734609	lincRNA	905	chr10	+	117433468	117434334
BP774450	predicted	572	chr6	+	8608997	8687338
BQ031568	lincRNA	510	chr16	+	92583651	92593287
BY002475	lincRNA	434	chr15	+	6472852	6530293
BY012341	lincRNA	386	chr12	-	55417150	55418002
BY207821	lincRNA	412	chr15	-	60656586	60685333
BY274576	lincRNA	426	chr6	+	83817103	83893015
BY364176	predicted	489	chr8	+	94377295	94377783
BY366990	lincRNA	467	chr2	+	179984199	179984669
BY389293	predicted	471	chr10	+	35587994	35588264
BY421557	lincRNA	417	chr9	-	46664272	46664689
CB236921	lincRNA	809	chr12	-	70612381	70613074
CF622351	lincRNA	559	chr12	-	67068038	67068579
CJ164088	lincRNA	430	chr9	-	46894029	46973977
CK383817	lincRNA	597	chr15	-	11544176	11544734
CK385132	lincRNA	512	chr10	-	61498439	61498933
CK627143	predicted	639	chr1	+	169373021	169477845
CN670282	predicted	520	chr13	+	72773689	72774209
CO429845	lincRNA	691	chr5	+	53857390	54037283
CR515238	lincRNA	215	chr12	-	25852471	25852681
EL964962	lincRNA	412	chr1	+	6270620	6271028
ENSMUST00000020222	Ensembl	2088	chr10	+	83951037	83960180
ENSMUST00000049821	Ensembl	408	chr3	+	12855995	12856403
ENSMUST00000049927	Ensembl	1701	chr4	+	141102103	141103807
ENSMUST00000054860	Ensembl	408	chr7	-	69259526	69263873
ENSMUST00000061316	Ensembl	3165	chr9	+	109939792	109942971
ENSMUST00000062252	Ensembl	883	chr13	+	99086376	99087259
ENSMUST00000062634	Ensembl	1084	chr8	+	123651839	123652929
ENSMUST00000066604	Ensembl	3799	chr9	-	34725817	34737094
ENSMUST00000072583	Ensembl	582	chr13	+	73967352	73967934
ENSMUST00000073645	Ensembl	1782	chr7	-	54075636	54077418
ENSMUST00000075165	Ensembl	5003	chr12	+	33506736	33511769
ENSMUST00000088076	Ensembl	1923	chr18	-	37335249	37338160
ENSMUST00000097211	Ensembl	405	chr7	-	22902340	22902775
ENSMUST00000099331	Ensembl	2083	chr13	-	91852912	91881433
ENSMUST00000100353	Ensembl	2658	chr14	+	80236518	80358533
ENSMUST00000100817	Ensembl	2149	chr6	+	143194412	143245792
ENSMUST00000100821	Ensembl	2459	chr6	+	142762750	142782014
ENSMUST00000101162	Ensembl	2878	chr11	+	58816411	58820795
ENSMUST00000116164	Ensembl	1087	chrX	-	8623212	8624299
ENSMUST00000116179	Ensembl	1220	chr4	-	16317591	16318811
ENSMUST00000117056	Ensembl	217	chrX	+	73472447	73473569
ENSMUST00000117059	Ensembl	365	chr13	+	22587902	22588267
ENSMUST00000117304	Ensembl	345	chr2	+	73014667	73015012
ENSMUST00000117371	Ensembl	896	chr4	-	75548163	75549059
ENSMUST00000117391	Ensembl	501	chr4	-	143054176	143054677
ENSMUST00000117590	Ensembl	366	chrX	+	131086420	131086786
ENSMUST00000117829	Ensembl	491	chr4	-	25468937	25469428
ENSMUST00000117866	Ensembl	486	chrX	+	59939224	59939710
ENSMUST00000118452	Ensembl	571	chr16	+	3927591	3928162
ENSMUST00000118773	Ensembl	447	chr4	+	4048646	4049093
ENSMUST00000118852	Ensembl	522	chr3	-	99348369	99348891
ENSMUST00000118906	Ensembl	401	chr2	+	72383268	72383669
ENSMUST00000118965	Ensembl	873	chr7	-	4127964	4128837
ENSMUST00000119152	Ensembl	942	chr2	-	86365390	86366332
ENSMUST00000119192	Ensembl	630	chrX	-	133118402	133119032
ENSMUST00000119219	Ensembl	458	chrX	+	133424796	133425254
ENSMUST00000119334	Ensembl	210	chr11	-	99524206	99524416
ENSMUST00000119335	Ensembl	1035	chrX	-	93419646	93421066
ENSMUST00000119580	Ensembl	363	chr4	+	47054469	47054832
ENSMUST00000119620	Ensembl	217	chr4	-	55294935	55295152
ENSMUST00000119700	Ensembl	706	chr2	-	66367470	66368803
ENSMUST00000119903	Ensembl	233	chr11	+	116411731	116411964
ENSMUST00000119909	Ensembl	387	chr2	-	165750765	165751341
ENSMUST00000120046	Ensembl	439	chrX	-	111887927	111888366
ENSMUST00000120100	Ensembl	573	chr2	+	36624207	36624780
ENSMUST00000120256	Ensembl	768	chrX	+	119026835	119027603
ENSMUST00000120347	Ensembl	680	chrX	-	110147801	110149263
ENSMUST00000120609	Ensembl	559	chr4	+	146817579	146818138
ENSMUST00000120749	Ensembl	1302	chrX	-	153450771	153452073
ENSMUST00000120870	Ensembl	1575	chr4	+	145036642	145040791
ENSMUST00000121201	Ensembl	336	chrX	+	100702593	100702929
ENSMUST00000121242	Ensembl	416	chr4	+	44395793	44396209
ENSMUST00000121356	Ensembl	404	chrX	+	7264076	7264480
ENSMUST00000121481	Ensembl	454	chr4	+	146499364	146499925
ENSMUST00000121506	Ensembl	999	chr2	-	161080194	161081193
ENSMUST00000121606	Ensembl	602	chr11	+	21127657	21128259
ENSMUST00000121678	Ensembl	335	chr2	-	22618263	22618598
ENSMUST00000121682	Ensembl	681	chr13	-	112511686	112514542
ENSMUST00000121814	Ensembl	324	chrX	-	55437339	55437663
ENSMUST00000121836	Ensembl	2325	chr7	-	137495551	137497876
ENSMUST00000121961	Ensembl	546	chr3	-	107832517	107834279
ENSMUST00000122050	Ensembl	348	chrX	-	117426356	117426704
ENSMUST00000122137	Ensembl	408	chr4	+	131649805	131650213
ENSMUST00000122239	Ensembl	458	chrX	-	39095679	39096137
ENSMUST00000122444	Ensembl	365	chrX	-	91853557	91854035
ENSMUST00000122590	Ensembl	322	chr9	+	102894224	102894546
ENSMUST00000122806	Ensembl	382	chr2	-	164285395	164286455
ENSMUST00000122990	Ensembl	639	chr2	-	71362088	71365984
ENSMUST00000123110	Ensembl	569	chr2	+	181313189	181315394
ENSMUST00000124047	Ensembl	567	chr11	-	54153870	54166981
ENSMUST00000124214	Ensembl	438	chr2	-	94569170	94570895
ENSMUST00000124376	Ensembl	960	chr16	+	92094812	92096735
ENSMUST00000124416	Ensembl	1637	chr14	+	70605130	70617466
ENSMUST00000124434	Ensembl	935	chr6	+	17148121	17160152
ENSMUST00000124471	Ensembl	485	chr4	+	132088601	132089516
ENSMUST00000124538	Ensembl	690	chrX	+	100209036	100209726
ENSMUST00000124676	Ensembl	2519	chr2	-	156434941	156439158
ENSMUST00000124848	Ensembl	2735	chr4	+	140903728	140906768
ENSMUST00000125095	Ensembl	1000	chr2	-	49661495	49668468
ENSMUST00000125358	Ensembl	824	chr13	-	28653352	28975325
ENSMUST00000125873	Ensembl	666	chr11	-	112538603	112552673
ENSMUST00000126143	Ensembl	349	chr4	+	94860052	94872939
ENSMUST00000126500	Ensembl	1210	chr16	+	49800645	49804987
ENSMUST00000126672	Ensembl	876	chr2	+	181314193	181315681
ENSMUST00000126999	Ensembl	731	chr11	-	66719222	66760588
ENSMUST00000127115	Ensembl	2108	chr16	-	49758688	49798983
ENSMUST00000127498	Ensembl	772	chr1	-	62177768	62182683
ENSMUST00000127716	Ensembl	667	chr18	-	64317374	64436834
ENSMUST00000128159	Ensembl	2062	chr16	+	45945725	45957405
ENSMUST00000128872	Ensembl	375	chr3	-	85362101	85377776
ENSMUST00000128935	Ensembl	1892	chr9	+	78275313	78277205
ENSMUST00000129460	Ensembl	872	chr4	+	98783104	98784992
ENSMUST00000129750	Ensembl	629	chr3	+	37512844	37513748
ENSMUST00000129780	Ensembl	727	chr11	+	103559037	103584146
ENSMUST00000129791	Ensembl	680	chr13	-	31417802	31418978
ENSMUST00000130082	Ensembl	388	chr1	+	60835686	60860634
ENSMUST00000130085	Ensembl	2999	chr4	-	24889476	24894230
ENSMUST00000131207	Ensembl	2941	chr2	-	30568669	30572563
ENSMUST00000131639	Ensembl	641	chr4	+	23187930	23319650
ENSMUST00000131649	Ensembl	3848	chr7	+	120046473	120050321
ENSMUST00000132069	Ensembl	710	chr16	+	4729868	4730809
ENSMUST00000132465	Ensembl	682	chr2	-	166206613	166223687
ENSMUST00000132609	Ensembl	1944	chr4	+	107460453	107462526
ENSMUST00000132779	Ensembl	3405	chr12	+	102179951	102188085
ENSMUST00000133467	Ensembl	412	chr6	-	113017652	113027171
ENSMUST00000134724	Ensembl	635	chrX	-	23984345	24000278
ENSMUST00000135659	Ensembl	1443	chr2	-	84913770	84926618
ENSMUST00000136027	Ensembl	591	chr6	+	135682887	135694329
ENSMUST00000136038	Ensembl	407	chr11	+	3352367	3357102
ENSMUST00000136211	Ensembl	659	chrX	-	102270584	102274948
ENSMUST00000136294	Ensembl	1198	chr7	-	104055335	104095544
ENSMUST00000136456	Ensembl	777	chr2	+	19266563	19270563
ENSMUST00000136860	Ensembl	576	chrX	-	158255665	158257519
ENSMUST00000137154	Ensembl	1594	chr11	+	100548730	100558834
ENSMUST00000137198	Ensembl	2686	chr3	+	35898754	35905829
ENSMUST00000137236	Ensembl	1970	chr4	+	126712924	126726642
ENSMUST00000137349	Ensembl	477	chr2	+	25914529	25915795
ENSMUST00000137737	Ensembl	687	chrX	-	131159596	131160283
ENSMUST00000138176	Ensembl	924	chrX	-	67679485	67680409
ENSMUST00000138763	Ensembl	2624	chr11	+	59319163	59327149
ENSMUST00000139163	Ensembl	1662	chrX	+	12339403	12398618
ENSMUST00000139514	Ensembl	545	chr2	-	106487366	106490491
ENSMUST00000139659	Ensembl	2237	chr6	-	129158429	129187966
ENSMUST00000140104	Ensembl	1168	chr2	-	31742453	31747937
ENSMUST00000140241	Ensembl	473	chr2	+	168803767	168804406
ENSMUST00000140412	Ensembl	849	chr2	+	33661378	33666958
ENSMUST00000140414	Ensembl	944	chr11	-	73201582	73202526
ENSMUST00000140773	Ensembl	466	chr12	-	58373833	58374299
ENSMUST00000140782	Ensembl	1853	chr3	+	152329876	152344396
ENSMUST00000140946	Ensembl	764	chrX	-	29036798	29070185
ENSMUST00000141030	Ensembl	845	chr4	+	71641510	71660593
ENSMUST00000141271	Ensembl	1145	chr11	+	107655179	107657296
ENSMUST00000141582	Ensembl	1371	chr4	-	153321741	153324612
ENSMUST00000141846	Ensembl	2560	chr1	-	180243458	180248680
ENSMUST00000141923	Ensembl	3489	chr2	+	167516676	167554672
ENSMUST00000142068	Ensembl	1282	chr11	-	75403166	75408273
ENSMUST00000142634	Ensembl	608	chr4	-	100195851	100200406
ENSMUST00000142810	Ensembl	508	chr4	-	148871484	148872147
ENSMUST00000143109	Ensembl	1583	chr3	+	107969360	107988825
ENSMUST00000143135	Ensembl	1707	chr6	-	18220135	18239048
ENSMUST00000143183	Ensembl	2868	chr14	+	118507052	118516322
ENSMUST00000143755	Ensembl	2969	chr4	-	81679215	81711794
ENSMUST00000143888	Ensembl	736	chr4	+	153924390	153931754
ENSMUST00000143898	Ensembl	3412	chr2	-	74962927	74975855
ENSMUST00000144193	Ensembl	271	chr5	+	23839740	23843034
ENSMUST00000144351	Ensembl	1894	chr2	-	166924293	166927326
ENSMUST00000144420	Ensembl	857	chr9	+	103374413	103395260
ENSMUST00000144539	Ensembl	573	chr4	-	125595818	125599661
ENSMUST00000144649	Ensembl	765	chr2	-	155419300	155420211
ENSMUST00000144718	Ensembl	1670	chr13	-	55028123	55031566
ENSMUST00000145021	Ensembl	950	chr11	-	67024757	67051075
ENSMUST00000145448	Ensembl	641	chr4	-	6280761	6284677
ENSMUST00000145460	Ensembl	654	chr2	+	75149136	75151238
ENSMUST00000145973	Ensembl	448	chrX	+	147283380	147283921
ENSMUST00000146744	Ensembl	2913	chr10	-	94030572	94074829
ENSMUST00000146820	Ensembl	424	chrX	-	3758973	3761852
ENSMUST00000146985	Ensembl	1499	chr11	+	30167463	30180491
ENSMUST00000147187	Ensembl	864	chr2	-	156277641	156281387
ENSMUST00000147465	Ensembl	2083	chr18	+	80520073	80523201
ENSMUST00000147568	Ensembl	1752	chr1	-	34222700	34235118
ENSMUST00000147620	Ensembl	776	chr15	+	78996495	79046927
ENSMUST00000147698	Ensembl	297	chr14	-	100234736	100235033
ENSMUST00000147834	Ensembl	526	chr1	+	67839054	67851898
ENSMUST00000148132	Ensembl	578	chr11	+	46155788	46158522
ENSMUST00000148597	Ensembl	394	chr7	+	88203998	88211193
ENSMUST00000148691	Ensembl	710	chrX	-	33963595	33969318
ENSMUST00000148916	Ensembl	247	chr5	+	115751215	115751745
ENSMUST00000148931	Ensembl	433	chr7	+	139789085	139791320
ENSMUST00000149124	Ensembl	661	chrX	+	7151617	7155541
ENSMUST00000149285	Ensembl	733	chr2	+	163961438	163966155
ENSMUST00000149514	Ensembl	775	chrX	+	150158169	150163731
ENSMUST00000149574	Ensembl	716	chr19	-	6530710	6532011
ENSMUST00000149888	Ensembl	984	chrX	-	75927543	75928527
ENSMUST00000149914	Ensembl	2146	chr1	-	17715064	17717336
ENSMUST00000149950	Ensembl	410	chr10	-	42417841	42418324
ENSMUST00000150382	Ensembl	1164	chr15	-	18627438	18748529
ENSMUST00000150698	Ensembl	596	chr11	-	96152337	96168224
ENSMUST00000150754	Ensembl	472	chr4	-	118672264	118673090
ENSMUST00000151101	Ensembl	382	chrX	-	156965432	156970977
ENSMUST00000151122	Ensembl	1852	chr4	+	16091256	16193372
ENSMUST00000151282	Ensembl	316	chr11	-	106675983	106677322
ENSMUST00000151651	Ensembl	558	chr4	+	139466402	139468048
ENSMUST00000151703	Ensembl	441	chr4	-	152519698	152521052
ENSMUST00000152229	Ensembl	1281	chr2	-	151691050	151692696
ENSMUST00000152379	Ensembl	376	chrX	+	133276396	133279126
ENSMUST00000153010	Ensembl	940	chr4	+	145352831	145354861
ENSMUST00000153213	Ensembl	478	chr11	+	87879859	87880528
ENSMUST00000153743	Ensembl	516	chr2	-	74136996	74145774
ENSMUST00000155011	Ensembl	3985	chr13	-	100178564	100182819
ENSMUST00000155224	Ensembl	1069	chr3	+	98853744	98857665
ENSMUST00000155499	Ensembl	1088	chr4	-	114489765	114575464
ENSMUST00000155954	Ensembl	2188	chr11	+	97702606	97705413
ENSMUST00000156086	Ensembl	700	chr4	-	94755773	94758110
ENSMUST00000156391	Ensembl	571	chr5	+	117839223	117840593
ENSMUST00000156403	Ensembl	709	chr5	-	23875004	23889432
ENSMUST00000156664	Ensembl	963	chr8	-	74671499	74684754
ENSMUST00000156882	Ensembl	3754	chr11	-	48657149	48666995
ENSMUST00000156947	Ensembl	696	chr4	-	11926620	11936190
ENSMUST00000157356	Ensembl	259	chr8	-	27350621	27350880
ENSMUST00000158450	Ensembl	300	chr3	+	102886798	102887098
ENSMUST00000158693	Ensembl	304	chr2	+	142207723	142208027
ENSMUST00000158828	Ensembl	258	chr7	-	86497373	86497631
ENSMUST00000159112	Ensembl	291	chr6	+	131535149	131539273
ENSMUST00000159600	Ensembl	914	chr1	-	85153383	85154297
ENSMUST00000159621	Ensembl	552	chr10	+	119801225	119817780
ENSMUST00000159947	Ensembl	786	chr17	-	8125623	8139217
ENSMUST00000160117	Ensembl	3101	chr14	-	104092199	104098659
ENSMUST00000160569	Ensembl	599	chr9	+	106058670	106062532
ENSMUST00000160746	Ensembl	466	chr16	+	18069306	18070455
ENSMUST00000161373	Ensembl	653	chr19	+	45652766	45654253
ENSMUST00000161583	Ensembl	919	chr1	+	163935099	163946616
ENSMUST00000161584	Ensembl	342	chr10	-	127385274	127385616
ENSMUST00000161588	Ensembl	301	chr4	+	81711860	81748577
ENSMUST00000162231	Ensembl	807	chr14	-	57229624	57239350
ENSMUST00000162314	Ensembl	436	chr14	-	44634647	44635083
ENSMUST00000162347	Ensembl	890	chr1	+	85243425	85252040
ENSMUST00000162523	Ensembl	862	chr1	-	52929980	52930842
ENSMUST00000162770	Ensembl	1117	chr8	-	55653902	55686340
ENSMUST00000163485	Ensembl	699	chr1	-	187183339	187186744
ENSMUST00000163791	Ensembl	1124	chr5	+	110950180	110954902
ENSMUST00000163802	Ensembl	571	chr12	+	86259097	86260188
ENSMUST00000163830	Ensembl	1272	chr16	+	32923303	32924575
ENSMUST00000164074	Ensembl	345	chr10	+	41273567	41276358
ENSMUST00000164323	Ensembl	2312	chr15	-	100290170	100299122
ENSMUST00000164452	Ensembl	580	chr4	-	113672453	113673054
ENSMUST00000164836	Ensembl	1106	chr7	+	30983648	30985908
ENSMUST00000165103	Ensembl	4231	chr13	-	39037411	39043182
ENSMUST00000165464	Ensembl	493	chr1	-	138024295	138027748
ENSMUST00000166154	Ensembl	1194	chr1	+	109428947	109443649
ENSMUST00000166971	Ensembl	1090	chr12	+	82633954	82658445
ENSMUST00000167028	Ensembl	643	chr5	+	10067364	10070678
ENSMUST00000167434	Ensembl	490	chr14	-	6466615	6467105
ENSMUST00000168067	Ensembl	1182	chrX	-	92192729	92193911
ENSMUST00000168221	Ensembl	2927	chr7	-	46843887	46847049
ENSMUST00000168234	Ensembl	591	chr14	+	27192473	27216105
ENSMUST00000168308	Ensembl	445	chr14	+	52373179	52373624
ENSMUST00000168668	Ensembl	591	chr14	+	42645865	42648944
ENSMUST00000168909	Ensembl	1199	chr11	-	87853079	87860862
ENSMUST00000169146	Ensembl	345	chr17	+	57181197	57186566
ENSMUST00000169263	Ensembl	1902	chr17	+	25931838	26101729
ENSMUST00000170214	Ensembl	2022	chr9	+	123587213	123610164
ENSMUST00000171104	Ensembl	2018	chr15	-	24933886	24957056
ENSMUST00000172211	Ensembl	435	chr2	+	179834617	179836207
humanlincRNA0011+	lincRNA	10181	chr4	+	131069218	131079399
humanlincRNA0020+	lincRNA	25502	chr4	+	124845778	124871280
humanlincRNA0059-	lincRNA	25897	chr3	+	144882159	144908056
humanlincRNA0083+	lincRNA	20942	chr3	+	106950744	106971686
humanlincRNA0183-	lincRNA	5675	chr1	+	181870067	181875742
humanlincRNA0200-	lincRNA	18137	chr8	+	129214564	129232701
humanlincRNA0220+	lincRNA	14928	chr13	+	4936067	4950995
humanlincRNA0396+	lincRNA	27182	chr7	+	95361438	95388620
humanlincRNA0409-	lincRNA	16196	chr9	+	48669877	48686073
humanlincRNA0638-	lincRNA	11623	chr14	+	100249819	100261442
humanlincRNA0663-	lincRNA	7020	chr14	+	118472193	118479213
humanlincRNA0747-	lincRNA	2335	chr12	+	104528537	104530872
humanlincRNA0848+	lincRNA	12664	chr8	+	106534912	106547576
humanlincRNA0857+	lincRNA	73576	chr8	+	118306950	118380526
humanlincRNA0878+	lincRNA	26529	chr11	+	66786244	66812773
humanlincRNA0903-	lincRNA	61681	chr17	+	93652889	93714570
humanlincRNA0955-	lincRNA	15316	chr18	+	89316802	89332118
humanlincRNA1044-	lincRNA	17279	chr11	+	26815503	26832782
humanlincRNA1070-	lincRNA	2368	chr6	+	83736631	83738999
humanlincRNA1094-	lincRNA	20102	chr1	+	39196638	39216740
humanlincRNA1165-	lincRNA	25700	chr2	+	64886422	64912122
humanlincRNA1174+	lincRNA	11705	chr2	+	72902040	72913745
humanlincRNA1364+	lincRNA	9763	chr9	+	117600605	117610368
humanlincRNA1422+	lincRNA	1730	chr16	+	39076188	39077918
humanlincRNA1512-	lincRNA	5490	chr5	+	37112733	37118223
humanlincRNA1526-	lincRNA	12245	chr5	+	42291848	42304093
humanlincRNA1656-	lincRNA	10988	chr13	+	72665315	72676303
humanlincRNA1715-	lincRNA	34620	chr13	+	102859126	102893746
humanlincRNA1729+	lincRNA	6920	chr13	+	91547282	91554202
humanlincRNA1799+	lincRNA	8248	chr18	+	43911273	43919521
humanlincRNA1862+	lincRNA	6473	chr13	+	25806246	25812719
humanlincRNA1951-	lincRNA	41006	chr10	+	26658637	26699643
humanlincRNA2010+	lincRNA	24609	chr6	+	12129161	12153770
humanlincRNA2207+	lincRNA	24326	chr1	+	16787665	16811991
humanlincRNA2262+	lincRNA	8764	chr15	+	51363384	51372148
humanlincRNA2268-	lincRNA	30306	chr15	+	56250110	56280416
humanlincRNA2316+	lincRNA	11775	chr15	+	74330629	74342404
humanlincRNA2319+	lincRNA	14684	chr19	+	25283377	25298061
humanlincRNA2380-	lincRNA	10182	chrX	+	163562233	163572415
humanlincRNA2390-	lincRNA	8446	chrX	+	155518412	155526858
MM9LINCRNAEXON10053+	lincRNA	271	chrX	+	135882892	135883163
MM9LINCRNAEXON10071+	lincRNA	545	chr9	+	13255966	13256511
MM9LINCRNAEXON10127+	lincRNA	1627	chr9	+	68400811	68402438
MM9LINCRNAEXON10130-	lincRNA	2670	chr9	-	70031019	70033689
MM9LINCRNAEXON10133-	lincRNA	1451	chr9	-	71689962	71691413
MM9LINCRNAEXON10135-	lincRNA	417	chr9	-	75329226	75329643
MM9LINCRNAEXON10138+	lincRNA	351	chr9	+	82999336	82999687
MM9LINCRNAEXON10157-	lincRNA	226	chr9	-	113650088	113650314
MM9LINCRNAEXON10159-	lincRNA	424	chr9	-	118305020	118305444
MM9LINCRNAEXON10208-	lincRNA	360	chr8	-	91536807	91537167
MM9LINCRNAEXON10218-	lincRNA	556	chr8	-	94871729	94872285
MM9LINCRNAEXON10230-	lincRNA	516	chr8	-	119780401	119780917
MM9LINCRNAEXON10254-	lincRNA	150	chr8	-	122906533	122906683
MM9LINCRNAEXON10273+	lincRNA	605	chr8	+	123578606	123579211
MM9LINCRNAEXON10311+	lincRNA	103	chr7	+	30663366	30663469
MM9LINCRNAEXON10382+	lincRNA	128	chr7	+	134651134	134651262
MM9LINCRNAEXON10421-	lincRNA	664	chr6	-	35211122	35211786
MM9LINCRNAEXON10432-	lincRNA	144	chr6	-	52064064	52064208
MM9LINCRNAEXON10448-	lincRNA	585	chr6	-	52204748	52205333
MM9LINCRNAEXON10506-	lincRNA	280	chr6	-	129158424	129158704
MM9LINCRNAEXON10521+	lincRNA	194	chr6	+	145706267	145706461
MM9LINCRNAEXON10532-	lincRNA	3927	chr5	-	22928039	22931966
MM9LINCRNAEXON10538+	lincRNA	133	chr5	+	25177785	25177918
MM9LINCRNAEXON10543-	lincRNA	260	chr5	-	31869998	31870258
MM9LINCRNAEXON10572-	lincRNA	1092	chr5	-	75396833	75397925
MM9LINCRNAEXON10579+	lincRNA	3064	chr5	+	100855640	100858704
MM9LINCRNAEXON10584-	lincRNA	336	chr5	-	106039652	106039988
MM9LINCRNAEXON10592-	lincRNA	756	chr5	-	108539073	108539829
MM9LINCRNAEXON10604-	lincRNA	266	chr5	-	113619316	113619582
MM9LINCRNAEXON10654+	lincRNA	162	chr4	+	44025159	44025321
MM9LINCRNAEXON10655-	lincRNA	235	chr4	-	44181640	44181875
MM9LINCRNAEXON10669+	lincRNA	820	chr4	+	61960474	61961294
MM9LINCRNAEXON10670+	lincRNA	1023	chr4	+	82158318	82159341
MM9LINCRNAEXON10678+	lincRNA	364	chr4	+	88584091	88584455
MM9LINCRNAEXON10681+	lincRNA	1111	chr4	+	88769095	88770206
MM9LINCRNAEXON10683-	lincRNA	3512	chr4	-	90877477	90880989
MM9LINCRNAEXON10713+	lincRNA	476	chr4	+	118740652	118741128
MM9LINCRNAEXON10748+	lincRNA	249	chr4	+	124295066	124295315
MM9LINCRNAEXON10751+	lincRNA	263	chr4	+	124306297	124306560
MM9LINCRNAEXON10820-	lincRNA	588	chr3	-	36347160	36347748
MM9LINCRNAEXON10828+	lincRNA	810	chr3	+	41226806	41227616
MM9LINCRNAEXON10829-	lincRNA	1024	chr3	-	41248300	41249324
MM9LINCRNAEXON10872+	lincRNA	761	chr3	+	84613705	84614466
MM9LINCRNAEXON10876-	lincRNA	283	chr3	-	86877560	86877843
MM9LINCRNAEXON10880+	lincRNA	1001	chr3	+	88326309	88327310
MM9LINCRNAEXON10893+	lincRNA	1108	chr3	+	105528806	105529914
MM9LINCRNAEXON10895+	lincRNA	1053	chr3	+	108771098	108772151
MM9LINCRNAEXON10907-	lincRNA	370	chr3	-	131153269	131153639
MM9LINCRNAEXON10918-	lincRNA	1582	chr2	-	10260657	10262239
MM9LINCRNAEXON10928+	lincRNA	637	chr2	+	32953305	32953942
MM9LINCRNAEXON10941+	lincRNA	1665	chr2	+	60588242	60589907
MM9LINCRNAEXON10956-	lincRNA	1430	chr2	-	74527820	74529250
MM9LINCRNAEXON10963-	lincRNA	445	chr2	-	74542360	74542805
MM9LINCRNAEXON11003-	lincRNA	733	chr2	-	94018193	94018926
MM9LINCRNAEXON11017-	lincRNA	313	chr2	-	119422040	119422353
MM9LINCRNAEXON11021-	lincRNA	864	chr2	-	119430104	119430968
MM9LINCRNAEXON11121-	lincRNA	2232	chr19	-	59524100	59526332
MM9LINCRNAEXON11137+	lincRNA	4182	chr18	+	36452618	36456800
MM9LINCRNAEXON11168+	lincRNA	99	chr18	+	76889866	76889965
MM9LINCRNAEXON11171+	lincRNA	279	chr18	+	77867883	77868162
MM9LINCRNAEXON11184+	lincRNA	288	chr17	+	3273221	3273509
MM9LINCRNAEXON11188-	lincRNA	325	chr17	-	5812473	5812798
MM9LINCRNAEXON11190+	lincRNA	1537	chr17	+	5823425	5824962
MM9LINCRNAEXON11222+	lincRNA	2820	chr17	+	47008219	47011039
MM9LINCRNAEXON11234-	lincRNA	880	chr17	-	71251570	71252450
MM9LINCRNAEXON11238-	lincRNA	318	chr17	-	79047270	79047588
MM9LINCRNAEXON11242+	lincRNA	1156	chr17	+	86564651	86565807
MM9LINCRNAEXON11293+	lincRNA	171	chr16	+	40290921	40291092
MM9LINCRNAEXON11384+	lincRNA	469	chr15	+	96099008	96099477
MM9LINCRNAEXON11393+	lincRNA	112	chr15	+	102747210	102747322
MM9LINCRNAEXON11406-	lincRNA	175	chr15	-	102784478	102784653
MM9LINCRNAEXON11410-	lincRNA	260	chr15	-	102792513	102792773
MM9LINCRNAEXON11421+	lincRNA	843	chr15	+	102876134	102876977
MM9LINCRNAEXON11461-	lincRNA	2770	chr14	-	62280606	62283376
MM9LINCRNAEXON11465-	lincRNA	516	chr14	-	62304574	62305090
MM9LINCRNAEXON11473+	lincRNA	373	chr14	+	65764701	65765074
MM9LINCRNAEXON11508-	lincRNA	180	chr14	-	115441966	115442146
MM9LINCRNAEXON11587-	lincRNA	1064	chr13	-	66629158	66630222
MM9LINCRNAEXON11596+	lincRNA	177	chr13	+	83864643	83864820
MM9LINCRNAEXON11599-	lincRNA	495	chr13	-	91934377	91934872
MM9LINCRNAEXON11613+	lincRNA	556	chr13	+	98238520	98239076
MM9LINCRNAEXON11654-	lincRNA	246	chr12	-	12906615	12906861
MM9LINCRNAEXON11665+	lincRNA	1574	chr12	+	33824347	33825921
MM9LINCRNAEXON11728-	lincRNA	62	chr12	-	110871558	110871620
MM9LINCRNAEXON11755-	lincRNA	101	chr11	-	23639091	23639192
MM9LINCRNAEXON11760+	lincRNA	3403	chr11	+	33436407	33439810
MM9LINCRNAEXON11768+	lincRNA	1227	chr11	+	50996748	50997975
MM9LINCRNAEXON11771-	lincRNA	634	chr11	-	53608368	53609002
MM9LINCRNAEXON11771+	lincRNA	634	chr11	+	53608368	53609002
MM9LINCRNAEXON11773-	lincRNA	232	chr11	-	53611894	53612126
MM9LINCRNAEXON11777+	lincRNA	1059	chr11	+	55315019	55316078
MM9LINCRNAEXON11784+	lincRNA	60	chr11	+	60743395	60743455
MM9LINCRNAEXON11793-	lincRNA	344	chr11	-	69185381	69185725
MM9LINCRNAEXON11795+	lincRNA	461	chr11	+	69187971	69188432
MM9LINCRNAEXON11822-	lincRNA	110	chr11	-	97273616	97273726
MM9LINCRNAEXON11837+	lincRNA	342	chr11	+	100222967	100223309
MM9LINCRNAEXON11909+	lincRNA	1077	chr10	+	60892095	60893172
MM9LINCRNAEXON11926+	lincRNA	624	chr10	+	83184862	83185486
MM9LINCRNAEXON11950-	lincRNA	1143	chr10	-	94907348	94908491
MM9LINCRNAEXON11955+	lincRNA	1182	chr10	+	98568390	98569572
MM9LINCRNAEXON11975-	lincRNA	894	chr10	-	119794710	119795604
MM9LINCRNAEXON11990-	lincRNA	245	chr10	-	126820628	126820873
MM9LINCRNAEXON11995+	lincRNA	73	chr1	+	23263097	23263170
MM9LINCRNAEXON12011+	lincRNA	779	chr1	+	42769742	42770521
MM9LINCRNAEXON12021-	lincRNA	212	chr1	-	63295271	63295483
MM9LINCRNAEXON12034-	lincRNA	671	chr1	-	69562406	69563077
MM9LINCRNAEXON12051-	lincRNA	513	chr1	-	94090014	94090527
MM9LINCRNAEXON12056-	lincRNA	733	chr1	-	107884102	107884835
MM9LINCRNAEXON12060+	lincRNA	2329	chr1	+	121549045	121551374
MM9LINCRNAEXON12063+	lincRNA	202	chr1	+	134168829	134169031
MM9LINCRNAEXON12071-	lincRNA	1413	chr1	-	137550592	137552005
MM9LINCRNAEXON12075-	lincRNA	100	chr1	-	138450116	138450216
MM9LINCRNAEXON12092+	lincRNA	115	chr1	+	139818135	139818250
MM9LINCRNAEXON12102+	lincRNA	1738	chr1	+	162933983	162935721
MM9LINCRNAEXON12121-	lincRNA	2437	chr1	-	183832013	183834450
mouselincRNA0133-	lincRNA	9225	chr1	+	195277295	195286520
mouselincRNA0231-	lincRNA	6650	chr11	+	16490850	16497500
mouselincRNA0446-	lincRNA	6275	chr13	+	110806480	110812755
mouselincRNA0453-	lincRNA	27581	chr13	+	114054758	114082339
mouselincRNA0617+	lincRNA	16567	chr16	+	14803358	14819925
mouselincRNA0627-	lincRNA	18710	chr16	+	29681980	29700690
mouselincRNA0714-	lincRNA	13990	chr17	+	54210406	54224396
mouselincRNA0714+	lincRNA	13990	chr17	+	54210406	54224396
mouselincRNA0788+	lincRNA	7275	chr18	+	68979435	68986710
mouselincRNA0917+	lincRNA	11287	chr2	+	148340274	148351561
mouselincRNA0963-	lincRNA	6875	chr3	+	29607174	29614049
mouselincRNA0971+	lincRNA	12175	chr3	+	35037098	35049273
mouselincRNA1035-	lincRNA	6900	chr3	+	96300918	96307818
mouselincRNA1052+	lincRNA	14863	chr3	+	117801220	117816083
mouselincRNA1177-	lincRNA	5175	chr5	+	25156228	25161403
mouselincRNA1252-	lincRNA	10200	chr6	+	5525375	5535575
mouselincRNA1311-	lincRNA	6725	chr6	+	91149990	91156715
mouselincRNA1592+	lincRNA	8225	chrX	+	9324267	9332492
NR_002218	RefSeq_NR	822	chr14	-	76245137	76248105
NR_002321	RefSeq_NR	4726	chr11	-	3539796	3548811
NR_002688	RefSeq_NR	2790	chr1	-	30998436	31006555
NR_003243	RefSeq_NR	938	chrX	+	69218324	69234385
NR_003508	RefSeq_NR	2428	chr16	+	97757687	97782508
NR_015474	RefSeq_NR	1396	chr2	+	129195637	129201469
NR_015499	RefSeq_NR	3139	chr3	+	9403077	9413903
NR_024326	RefSeq_NR	1242	chr1	+	57028312	57032040
NR_027385	RefSeq_NR	1517	chr4	-	88273223	88280090
NR_027502	RefSeq_NR	3795	chr16	-	11136686	11176486
NR_027510	RefSeq_NR	1973	chr2	-	120429973	120435244
NR_027641	RefSeq_NR	4443	chr1	+	159436926	159498555
NR_027677	RefSeq_NR	2512	chr12	+	16817770	16833558
NR_028123	RefSeq_NR	864	chr9	+	99370839	99375170
NR_028277	RefSeq_NR	1352	chr6	+	34253933	34267443
NR_029418	RefSeq_NR	2562	chr13	+	84361900	84435571
NR_033135	RefSeq_NR	2005	chr4	-	134925491	134954142
NR_033141	RefSeq_NR	1163	chr14	-	77879289	77906675
NR_033447	RefSeq_NR	1549	chr2	-	115900283	115901832
NR_033587	RefSeq_NR	3095	chr12	+	104615103	104644560
NR_033628	RefSeq_NR	781	chr10	-	39612565	39619044
NR_036631	RefSeq_NR	3225	chr7	-	6908396	6929373
NR_036689	RefSeq_NR	531	chrX	-	83590813	83600333
NR_037610	RefSeq_NR	5814	chr11	-	74487450	74537360
S78533	NRED	964	chr10	+	75030750	75031726
U03988	NRED	706	chr16	+	34396888	34397585
uc.101+	UCR	254	chr2	+	72775934	72776188
uc.115-	UCR	218	chr17	-	52604752	52604970
uc.123+	UCR	492	chr9	-	100172089	100172581
uc.138-	UCR	419	chr16	-	22258989	22259408
uc.143+	UCR	218	chr5	+	92492319	92492537
uc.174-	UCR	259	chr18	-	35732227	35732486
uc.184-	UCR	230	chr11	-	31833617	31833847
uc.195+	UCR	273	chr4	-	24471723	24471996
uc.203-	UCR	199	chr17	+	10402315	10402514
uc.208-	UCR	218	chr6	-	49202725	49202943
uc.240-	UCR	206	chr3	-	17954016	17954222
uc.258-	UCR	201	chr4	-	44918669	44918870
uc.273-	UCR	321	chr2	+	34219380	34219701
uc.324-	UCR	225	chr2	+	106584833	106585058
uc.327+	UCR	268	chr2	-	105559586	105559854
uc.362+	UCR	239	chr12	+	50585144	50585383
uc.37+	UCR	202	chr3	-	102844293	102844495
uc.376+	UCR	290	chr12	+	66144652	66144942
uc.403+	UCR	206	chr8	+	94328930	94329136
uc.419+	UCR	289	chr11	-	87862871	87863160
uc.47-	UCR	227	chr12	+	26576692	26576919
uc.476-	UCR	238	chrX	-	107273078	107273316
uc.58+	UCR	203	chr11	-	24385422	24385625
uc007ajb.1	UCSC_kg	652	chr1	+	14746275	14767012
uc007akf.1	UCSC_kg	2264	chr1	-	17666107	17717727
uc007boa.1	UCSC_kg	3374	chr1	-	75177439	75186201
uc007bts.1	UCSC_kg	1597	chr1	+	85210373	85211970
uc007cit.1	UCSC_kg	604	chr1	-	121416669	121422936
uc007dat.1	UCSC_kg	613	chr1	-	156088650	156104036
uc007drp.1	UCSC_kg	1694	chr1	-	175496414	175510531
uc007dxm.1	UCSC_kg	1999	chr1	+	183743588	183745905
uc007edb.1	UCSC_kg	2074	chr1	-	193720238	193731406
uc007eht.1	UCSC_kg	2383	chr10	+	7078769	7090333
uc007epl.1	UCSC_kg	1002	chr10	+	22026509	22041571
uc007fbl.1	UCSC_kg	272	chr10	-	52997850	52999954
uc007geo.1	UCSC_kg	3368	chr10	+	80251259	80257092
uc007glf.1	UCSC_kg	1560	chr10	-	84683686	84729137
uc007gqy.1	UCSC_kg	2866	chr10	+	87322774	87394538
uc007gua.1	UCSC_kg	1493	chr10	-	91544494	91596204
uc007hdh.1	UCSC_kg	421	chr10	-	116883079	116884491
uc007hsk.1	UCSC_kg	1745	chr11	+	3188876	3208520
uc007htj.1	UCSC_kg	5115	chr11	-	3539796	3547536
uc007ibc.1	UCSC_kg	786	chr11	-	11870425	11926327
uc007iil.1	UCSC_kg	1859	chr11	+	31445796	31449654
uc007jfs.1	UCSC_kg	327	chr11	+	60041628	60041955
uc007jtn.1	UCSC_kg	5028	chr11	+	69814127	69825803
uc007kcg.1	UCSC_kg	3428	chr11	-	74524036	74527464
uc007kgp.1	UCSC_kg	571	chr11	+	77275885	77277612
uc007kii.1	UCSC_kg	2901	chr11	+	77990212	77993986
uc007krv.1	UCSC_kg	3138	chr11	-	85515701	85533246
uc007mea.1	UCSC_kg	1402	chr11	-	112548956	112572655
uc007msh.1	UCSC_kg	2134	chr11	+	120151106	120153481
uc007myx.1	UCSC_kg	2063	chr12	+	5382675	5423111
uc007nvi.1	UCSC_kg	1428	chr12	-	73312738	73336726
uc007ohm.1	UCSC_kg	1360	chr12	+	87280275	87402843
uc007ojx.1	UCSC_kg	1035	chr12	-	89672556	89680698
uc007pvy.1	UCSC_kg	2146	chr13	-	24689481	24696108
uc007pwy.1	UCSC_kg	544	chr13	-	26012940	26058185
uc007quf.1	UCSC_kg	1627	chr13	-	58842434	58863672
uc007qwp.1	UCSC_kg	416	chr13	+	61905671	61927884
uc007qzo.1	UCSC_kg	3027	chr13	-	66451856	66502809
uc007rcw.1	UCSC_kg	6067	chr13	-	70727574	70745317
uc007rjp.1	UCSC_kg	2823	chr13	-	90318821	90356747
uc007roe.1	UCSC_kg	935	chr13	+	98146188	98150420
uc007scb.1	UCSC_kg	730	chr14	+	5188217	5189679
uc007sdo.1	UCSC_kg	1150	chr14	-	7471533	7516746
uc007sdx.1	UCSC_kg	1146	chr14	-	7976634	8077220
uc007ssi.1	UCSC_kg	3349	chr14	+	26975984	26981171
uc007szw.1	UCSC_kg	2616	chr14	+	34378483	34388440
uc007tsv.1	UCSC_kg	619	chr14	+	54241619	54840456
uc007uwz.1	UCSC_kg	3085	chr14	-	104376844	104397501
uc007vak.1	UCSC_kg	7048	chr14	-	121941373	122056858
uc007vyn.1	UCSC_kg	2804	chr15	+	61870811	62082530
uc007waz.1	UCSC_kg	3194	chr15	+	66800884	66844601
uc007xjd.1	UCSC_kg	360	chr15	-	93342880	93349867
uc007xjw.1	UCSC_kg	733	chr15	-	95654888	95660503
uc007xrw.1	UCSC_kg	538	chr15	-	100479575	100481150
uc007ynj.1	UCSC_kg	1594	chr16	-	18300917	18343989
uc008awd.1	UCSC_kg	1499	chr17	-	24602402	24607258
uc008brc.1	UCSC_kg	1383	chr17	+	28660225	28661608
uc008bvw.1	UCSC_kg	2786	chr17	+	32250373	32278788
uc008dfx.1	UCSC_kg	890	chr17	-	64863444	64904930
uc008dnq.1	UCSC_kg	4093	chr17	-	74238489	74299522
uc008elw.1	UCSC_kg	2496	chr18	+	35142578	35162123
uc008gcv.1	UCSC_kg	1253	chr19	+	5388349	5389602
uc008gwf.1	UCSC_kg	230	chr19	+	13951960	13952190
uc008gzy.1	UCSC_kg	405	chr19	+	23209389	23210198
uc008hdo.1	UCSC_kg	1724	chr19	-	29560844	29597649
uc008hwu.1	UCSC_kg	3274	chr19	-	53517719	53539286
uc008jfw.1	UCSC_kg	1802	chr2	+	32431362	32439299
uc008kgz.1	UCSC_kg	3799	chr2	+	79547936	79658703
uc008lll.1	UCSC_kg	1020	chr2	-	106483077	106490521
uc008lro.1	UCSC_kg	1276	chr2	+	117647663	117734872
uc008mbc.1	UCSC_kg	1531	chr2	+	122528640	122547190
uc008nme.1	UCSC_kg	5242	chr2	-	155897580	155924108
uc008oca.1	UCSC_kg	1239	chr2	+	170230680	170232675
uc008oom.1	UCSC_kg	435	chr3	-	7925303	7954887
uc008pci.1	UCSC_kg	2168	chr3	-	41291602	41297121
uc008pgs.1	UCSC_kg	3306	chr3	+	55320299	55340600
uc008pqo.1	UCSC_kg	539	chr3	+	85121440	85135949
uc008qeu.1	UCSC_kg	924	chr3	-	92672281	92673205
uc008qfx.1	UCSC_kg	941	chr3	-	94172533	94181167
uc008qkw.1	UCSC_kg	229	chr3	-	95556929	95558785
uc008qmt.1	UCSC_kg	1818	chr3	-	96152549	96161017
uc008qnb.1	UCSC_kg	1673	chr3	-	96359690	96370724
uc008rea.1	UCSC_kg	2838	chr3	+	121234590	121238356
uc008rks.1	UCSC_kg	4330	chr3	-	133618436	133903605
uc008rsg.1	UCSC_kg	1856	chr3	-	148976129	149108265
uc008rua.1	UCSC_kg	2251	chr3	-	153520110	153528064
uc008sae.1	UCSC_kg	696	chr4	-	11926620	11936190
uc008sbe.1	UCSC_kg	3052	chr4	-	14736651	14753531
uc008sww.1	UCSC_kg	447	chr4	+	53259067	53263987
uc008ulc.1	UCSC_kg	537	chr4	-	118626877	118627524
uc008uuw.1	UCSC_kg	311	chr4	+	127152091	127154084
uc008uyy.1	UCSC_kg	2085	chr4	-	129841697	129852046
uc008wjs.1	UCSC_kg	6982	chr5	-	8072351	8116659
uc008wqr.1	UCSC_kg	2515	chr5	-	23321435	23337715
uc008yny.1	UCSC_kg	1671	chr5	+	108798876	108807258
uc008ysj.1	UCSC_kg	669	chr5	+	112635825	112639018
uc008yzl.1	UCSC_kg	2673	chr5	+	114806823	114814585
uc008zgx.1	UCSC_kg	469	chr5	-	120255337	120257878
uc008zom.1	UCSC_kg	1329	chr5	-	124183564	124199421
uc009auq.1	UCSC_kg	937	chr5	+	152171279	152216658
uc009bas.1	UCSC_kg	756	chr6	-	21802980	21808178
uc009cbo.1	UCSC_kg	810	chr6	-	56739162	56747730
uc009cfu.1	UCSC_kg	400	chr6	+	68169933	68170698
uc009cib.1	UCSC_kg	400	chr6	+	72112842	72117701
uc009cpu.1	UCSC_kg	3884	chr6	+	85402012	85405896
uc009cql.1	UCSC_kg	429	chr6	+	85865750	85877377
uc009ddl.1	UCSC_kg	784	chr6	-	108560211	108573161
uc009dhq.1	UCSC_kg	7339	chr6	-	113695661	113992020
uc009fbt.1	UCSC_kg	1137	chr7	-	6604458	6611081
uc009grx.1	UCSC_kg	515	chr7	-	52171210	52179285
uc009hds.1	UCSC_kg	468	chr7	+	63217900	63228450
uc009hfe.1	UCSC_kg	3054	chr7	-	69239391	69354416
uc009hhe.1	UCSC_kg	3494	chr7	-	73404069	73427223
uc009hwi.1	UCSC_kg	1525	chr7	+	82175096	82220050
uc009iiu.1	UCSC_kg	1197	chr7	-	104055335	104095544
uc009jkw.1	UCSC_kg	1427	chr7	+	126080636	126116166
uc009kaz.1	UCSC_kg	684	chr7	+	138289952	138294092
uc009kiq.1	UCSC_kg	676	chr7	+	148091940	148093866
uc009lpe.1	UCSC_kg	1287	chr8	+	46713538	46734656
uc009lrv.1	UCSC_kg	4533	chr8	+	49940770	49955255
uc009lzq.1	UCSC_kg	448	chr8	+	72797490	72803813
uc009mjn.1	UCSC_kg	1835	chr8	-	85272179	85278951
uc009mzk.1	UCSC_kg	406	chr8	+	98388477	98388883
uc009ngj.1	UCSC_kg	659	chr8	+	109128186	109128845
uc009nwl.1	UCSC_kg	1493	chr8	+	126155114	126158171
uc009ocw.1	UCSC_kg	586	chr9	+	7764127	7791108
uc009ods.1	UCSC_kg	2596	chr9	-	10142335	10145972
uc009ozr.1	UCSC_kg	699	chr9	+	40141056	40150913
uc009snm.1	UCSC_kg	334	chrX	-	7540128	7553700
uc009swj.1	UCSC_kg	1846	chrX	-	29035528	29070241
uc009tcn.1	UCSC_kg	749	chrX	-	45939267	45947588
X99253	NRED	1393	chr11	+	106364755	106408008
Z78142	NRED	1805	chr12	-	52694363	52706102
