# Supplementary material for: Transcriptome Analysis Reveals Distinct Patterns of Long Noncoding RNAs in Heart and Plasma of Mice with Heart Failure
Source: PLoS One. 2013 Oct 29;8(10):e77938. doi: 10.1371/journal.pone.0077938 (PMC3812140; doi:10.1371/journal.pone.0077938)
Supplement: Table S3 — Changed LcnRNAs in plasma and whole blood. (XLS) [file pone.0077938.s003.xls]

## Sheet: plasma up
LncRNA name	Source	RNA length	Chromosome	Strand	txStart	txEnd
AA089093	lincRNA	439	chr6	+	47600760	47722409
AA231066	lincRNA	444	chr17	-	83497605	83514975
AA666729	predicted	329	chr8	+	94906215	94906541
AA896289	lincRNA	459	chr15	+	93892789	94097090
AF291468	NRED	740	chr4	-	111449517	111450223
AI429370	lincRNA	360	chr6	-	72202662	72203022
AI481062	lincRNA	458	chr2	-	120466619	120467077
AI507368	lincRNA	458	chr11	+	6630205	6630663
AI561687	lincRNA	244	chr2	+	56799307	56799551
AI561866	lincRNA	149	chr17	-	41237962	41238111
AI604077	lincRNA	392	chr15	+	31559695	31560087
AJ279833	NRED	317	chr15	+	83406270	83406567
AJ409466	NRED	288	chr14	+	63637928	63638214
AJ409467	NRED	246	chr2	+	150977056	150977300
AJ409494	NRED	247	chr3	+	20303586	20303832
AK002901	fantom3	392	chr8	+	129469986	129470377
AK005782	fantom3	637	chr8	+	29195309	29196068
AK006564	fantom3	967	chr5	-	134566355	134567321
AK006681	fantom3	390	chr9	-	48859439	48863570
AK006704	fantom3	571	chr14	-	44769271	44790902
AK007040	fantom3	754	chr10	+	83961618	83962371
AK007160	fantom3	726	chr7	-	48315986	48345213
AK007272	fantom3	306	chr10	-	18806335	18806984
AK007287	fantom3	2063	chr1	+	57184183	57186245
AK008306	fantom3	388	chr1	+	187136065	187137682
AK008862	fantom3	1853	chr10	+	37779351	37783162
AK009126	fantom3	459	chr9	-	50040627	50041287
AK009208	fantom3	1546	chr2	+	164347716	164349257
AK009289	fantom3	318	chr10	+	95143442	95143758
AK009452	fantom3	669	chr2	-	148106225	148106893
AK009907	fantom3	637	chr3	+	137743195	137743832
AK009949	fantom3	1268	chr13	+	23515853	23517120
AK010197	fantom3	597	chr9	-	81521927	81522524
AK010244	fantom3	562	chr12	-	76551006	76551565
AK011166	fantom3	317	chr9	+	63928567	63935852
AK011214	fantom3	773	chr18	+	11019047	11019819
AK012449	fantom3	1098	chr7	+	13084098	13085196
AK012595	fantom3	584	chr8	-	34852587	34858242
AK012771	lincRNA	1524	chr4	-	86636905	87098953
AK013066	fantom3	882	chr2	-	181598053	181598933
AK013547	fantom3	653	chr6	+	37946589	37947241
AK013764	fantom3	991	chr4	+	95696449	95697440
AK014107	fantom3	326	chr5	-	69947795	69948121
AK014149	fantom3	918	chr6	+	64848516	64849434
AK014162	fantom3	1674	chr1	+	153051250	153052924
AK014404	fantom3	3541	chr12	+	12729666	12733206
AK014615	fantom3	1604	chr11	+	96675319	96676923
AK014856	fantom3	2681	chr13	-	114236495	114293052
AK014962	fantom3	1377	chr7	+	132635068	132636572
AK015071	fantom3	716	chr1	+	36389552	36390266
AK015076	fantom3	1417	chr5	+	113793331	113794749
AK015082	fantom3	498	chr6	-	139504081	139506130
AK015093	fantom3	1016	chr16	+	52829235	52971987
AK015123	fantom3	859	chr8	-	73991011	73991867
AK015233	fantom3	1626	chr5	-	103659393	103728048
AK015424	fantom3	641	chr13	+	98750758	98751397
AK015487	fantom3	1209	chr10	+	95688840	95711342
AK015587	fantom3	1880	chr16	+	78560560	78565114
AK015629	fantom3	1097	chr11	-	57415078	57416174
AK015642	fantom3	1383	chr7	+	17548571	17549954
AK016066	fantom3	1316	chr13	+	31903030	31904345
AK016218	predicted	739	chr3	+	104869761	104881724
AK016289	fantom3	1168	chr10	+	7950385	7951552
AK016507	fantom3	2957	chr18	+	78673888	78677452
AK016582	fantom3	1166	chr12	+	111934173	111935326
AK016596	fantom3	1911	chr12	-	90491895	90493805
AK016849	fantom3	2029	chr1	-	134858229	134869291
AK016922	fantom3	1546	chr3	+	85691612	85693156
AK017077	fantom3	1300	chr14	+	31421102	31424950
AK017417	fantom3	1237	chr19	-	4794719	4795956
AK017915	fantom3	1237	chr5	-	3472862	3480873
AK018340	fantom3	1736	chr7	-	112519725	112521461
AK018440	fantom3	942	chr1	-	60536573	60537515
AK018648	lincRNA	2725	chr12	-	103911226	103965543
AK018878	fantom3	363	chr2	+	84926776	84927137
AK018881	lincRNA	408	chr16	+	79999620	80000789
AK019041	fantom3	332	chr1	-	93134760	93137931
AK019094	fantom3	412	chr9	-	57389283	57389695
AK019103	fantom3	643	chr3	-	41326125	41332396
AK019602	fantom3	357	chr1	+	158869968	158870325
AK019750	fantom3	436	chr5	-	127681064	127694701
AK019910	fantom3	2068	chr14	-	54969140	54971211
AK020153	fantom3	710	chr7	-	38150406	38151116
AK020250	fantom3	659	chr18	-	60812427	60819775
AK020289	fantom3	896	chr11	+	22760360	22761256
AK020387	fantom3	1130	chr7	+	57116623	57121735
AK020603	fantom3	431	chr12	-	101317542	101317973
AK020791	fantom3	329	chr2	+	60092827	60093156
AK020893	fantom3	1077	chr19	+	46956846	46957924
AK020935	fantom3	1174	chr9	+	107582436	107583610
AK020997	fantom3	578	chr11	-	79517377	79517952
AK021161	fantom3	1315	chr4	+	118241644	118242960
AK021212	fantom3	989	chr16	-	56115381	56116366
AK028038	fantom3	942	chr13	-	64463183	64464125
AK028257	fantom3	272	chr14	-	55735163	55735434
AK028629	fantom3	2256	chr8	-	10021602	10023857
AK029176	fantom3	1263	chr13	+	101602894	101604155
AK029218	fantom3	1638	chr12	+	77491164	77492803
AK029621	fantom3	353	chr9	-	108893263	108893615
AK029658	fantom3	2637	chr5	+	99937407	99940043
AK030114	fantom3	2782	chr17	-	70116242	70125352
AK030131	fantom3	4014	chr4	+	151999196	152003208
AK030137	fantom3	3593	chr9	+	117416282	117419871
AK030193	fantom3	2271	chr5	+	38374929	38377309
AK030266	fantom3	2257	chr10	+	81546157	81548413
AK030290	fantom3	3097	chr4	-	120186867	120189961
AK030540	fantom3	3222	chr12	-	106572079	106575298
AK030754	fantom3	3573	chr6	-	120947335	120950904
AK031891	fantom3	852	chr5	-	115611867	115612716
AK031938	NRED	2341	chr2	-	180871621	180873961
AK032503	fantom3	3093	chr16	+	41112897	41115994
AK032712	fantom3	2159	chr17	-	79049250	79051415
AK032915	fantom3	1897	chr19	-	47331460	47333356
AK032934	fantom3	3128	chr11	-	74974881	74978009
AK032991	fantom3	1201	chr2	+	58429393	58430594
AK033046	fantom3	3768	chr13	-	58101589	58105357
AK033086	fantom3	2497	chr7	-	87236561	87239059
AK033311	fantom3	1475	chr14	+	20686201	20692677
AK033884	fantom3	2224	chr5	+	140797575	140799798
AK034314	fantom3	4145	chr1	+	184424286	184428428
AK034487	fantom3	1741	chr13	+	98281454	98283195
AK034573	fantom3	2157	chr9	+	114752845	114755000
AK034890	fantom3	2524	chr6	-	112243224	112245747
AK034901	fantom3	1872	chr14	+	46003297	46005167
AK034924	fantom3	1902	chr2	-	158373714	158375615
AK034976	fantom3	3600	chr2	-	105791174	105794773
AK035023	fantom3	2845	chr1	+	136728732	136742992
AK035133	fantom3	1718	chr17	-	10040329	10042053
AK035328	fantom3	1702	chr13	+	37871608	37873311
AK035420	fantom3	1995	chr5	+	23667186	23669180
AK035472	fantom3	2810	chr2	+	133393972	133397652
AK035499	fantom3	1854	chr9	-	24522581	24524435
AK036103	fantom3	3051	chr8	+	37576578	37579624
AK036147	fantom3	2880	chr5	+	37554087	37556965
AK036186	fantom3	2972	chr17	+	13157202	13160171
AK036483	NRED	3272	chr9	+	76599242	76602513
AK036865	predicted	2598	chr1	+	7488048	7508230
AK037257	fantom3	1730	chr4	+	59237557	59239287
AK037373	fantom3	2096	chr15	-	97864596	97867907
AK037439	fantom3	4030	chr15	+	74763979	74768013
AK037567	fantom3	2181	chr9	+	58514471	58516649
AK037619	fantom3	4579	chr2	-	150391280	150395859
AK037902	fantom3	2974	chr6	+	41517477	41520710
AK037912	NRED	3355	chr14	-	68287034	68290387
AK038207	fantom3	2367	chr4	+	143988752	143991117
AK038274	fantom3	2429	chr2	-	104425657	104428064
AK038325	fantom3	2979	chr13	+	19440269	19443988
AK038469	fantom3	2018	chr13	+	104992479	104994498
AK038511	fantom3	635	chr5	-	9478553	9479188
AK038815	fantom3	3732	chr2	+	151538739	151542470
AK039163	fantom3	2609	chr8	-	33358813	33361422
AK039258	fantom3	942	chr5	-	137778636	137779573
AK039352	fantom3	2404	chr3	-	139440116	139443723
AK039360	fantom3	2393	chr4	-	42600810	42617569
AK039508	fantom3	838	chr13	-	28501837	28502675
AK039729	fantom3	1164	chr7	-	133959980	133961142
AK039831	fantom3	1248	chr9	-	79596609	79597858
AK039835	fantom3	830	chr11	+	51697595	51698424
AK039897	fantom3	903	chr6	+	120901981	120902884
AK039941	fantom3	2039	chr8	-	108651577	108653611
AK040021	fantom3	1087	chr12	-	104020541	104021627
AK040043	fantom3	720	chr17	-	44503516	44504852
AK040402	fantom3	692	chr13	-	64463771	64464442
AK040777	fantom3	2751	chr12	-	80057921	80061201
AK040795	fantom3	1315	chr15	+	99733393	99734707
AK041193	fantom3	3586	chr5	-	101658207	101668672
AK041674	fantom3	3588	chr14	-	8550507	8554092
AK041883	fantom3	3761	chr1	+	59707882	59711640
AK042054	fantom3	1400	chr1	+	60937181	60938582
AK042297	fantom3	1682	chr13	-	110611026	110612707
AK042464	fantom3	1562	chr3	-	33955117	33956679
AK042603	fantom3	2514	chr16	+	84515365	84524133
AK042611	fantom3	2369	chr10	+	88719899	88723423
AK042711	fantom3	1514	chr7	-	119165416	119166928
AK042839	fantom3	2053	chr2	-	114128999	114131052
AK043109	fantom3	1951	chr8	+	75238825	75240776
AK043176	fantom3	2711	chr19	-	8686717	8695390
AK043180	fantom3	829	chr16	-	91222344	91223171
AK043271	fantom3	940	chr19	+	39044586	39045526
AK043504	fantom3	1789	chr9	-	117674159	117675948
AK043793	fantom3	2023	chr6	+	36671691	36673713
AK043809	fantom3	1139	chr16	+	93604076	93605213
AK043852	fantom3	3933	chr11	+	113202080	113218487
AK043920	fantom3	2414	chr12	+	17182362	17184770
AK044155	fantom3	1152	chr14	-	74378964	74851110
AK044674	fantom3	2070	chr11	+	116674545	116676614
AK044689	fantom3	2312	chr10	-	68673165	68675846
AK044726	NRED	2297	chr4	+	131630611	131632907
AK045052	fantom3	1766	chr3	+	28708679	28710446
AK045332	fantom3	766	chr8	+	69416817	69417583
AK045415	fantom3	2436	chr10	-	106370572	106373008
AK045532	fantom3	1211	chr2	-	116715668	116716877
AK045625	fantom3	1613	chr6	+	142363040	142368243
AK045720	fantom3	1160	chr1	+	24593419	24594578
AK045860	fantom3	2553	chr12	-	106689977	106692529
AK045886	fantom3	677	chr4	+	57834805	57835481
AK046277	fantom3	2903	chr4	+	150430238	150433139
AK046366	fantom3	1526	chrX	+	101706022	101707547
AK046390	fantom3	1995	chr5	+	102856436	102858433
AK046657	fantom3	2488	chr1	+	164797208	164799687
AK046905	fantom3	1206	chr5	+	92511986	92513191
AK046922	fantom3	3166	chr6	+	105599057	105602223
AK047028	fantom3	2475	chr9	-	91165767	91168242
AK047219	fantom3	2037	chr14	+	122849602	122851636
AK047289	fantom3	2927	chr14	+	6800214	6907127
AK047464	fantom3	2803	chr1	-	120191354	120194157
AK047529	fantom3	2633	chr12	+	84260409	84263042
AK047556	fantom3	4041	chr14	+	69985848	69989888
AK047753	fantom3	1575	chr19	-	60539435	60541010
AK048065	NRED	729	chr9	+	114424814	114425542
AK048114	fantom3	2015	chr11	-	87403253	87405265
AK048295	fantom3	1093	chr6	+	87547742	87549181
AK048779	fantom3	3816	chr8	-	49820580	49824449
AK048782	fantom3	2082	chr2	-	161350010	161352092
AK048824	fantom3	2957	chr13	-	67765152	67768105
AK048851	fantom3	3276	chr4	-	68414995	68418286
AK049024	fantom3	2848	chr15	-	75462398	75466340
AK049103	fantom3	681	chr14	-	122856718	122857397
AK049202	fantom3	2654	chr2	-	69428068	69430722
AK049808	fantom3	2028	chr19	-	41672315	41674342
AK049964	fantom3	2585	chr5	+	122858498	122861083
AK050750	fantom3	2265	chr7	+	11576392	11578658
AK050847	fantom3	2634	chr11	-	6362192	6364825
AK050970	fantom3	1066	chr10	+	66574421	66575488
AK051113	fantom3	3154	chr8	-	71973856	71977009
AK051376	fantom3	3799	chr7	-	148672019	148675817
AK051754	fantom3	1674	chr18	-	34205241	34212688
AK051788	fantom3	999	chr18	+	65738804	65739801
AK052090	fantom3	2337	chr6	+	145713845	145716179
AK052538	fantom3	2529	chr14	-	17912219	17914750
AK052550	fantom3	1198	chrX	+	53746407	53747604
AK052923	fantom3	1190	chr3	+	85146006	85147196
AK053394	fantom3	4523	chr12	+	110933795	110940795
AK053467	fantom3	2023	chr11	-	68823976	68825984
AK053492	fantom3	4382	chr16	-	74998153	75002534
AK053634	fantom3	2891	chr2	-	84078305	84081193
AK053767	NRED	2260	chr5	-	115877226	115879484
AK053854	fantom3	2604	chr2	+	12931512	12934113
AK054246	fantom3	408	chr13	+	8908015	8913666
AK054481	fantom3	3272	chr16	-	10466822	10470093
AK075677	fantom3	2362	chr14	-	66955551	66960066
AK075891	fantom3	1358	chr7	-	52661022	52662379
AK076335	fantom3	2592	chr10	-	98116432	98162342
AK076356	fantom3	2681	chr3	-	148674545	148677224
AK076387	fantom3	2999	chr13	+	48127141	48137840
AK076452	fantom3	718	chr7	-	137288336	137290816
AK076740	fantom3	1076	chr10	-	121077860	121078935
AK076891	fantom3	1015	chr5	-	74488163	74489176
AK077177	fantom3	1439	chr16	-	24379509	24382476
AK077434	fantom3	2738	chr4	+	151401924	151404652
AK077505	fantom3	1842	chr11	+	69048948	69050787
AK078582	fantom3	1423	chr8	+	47384484	47411028
AK078628	fantom3	1870	chr7	-	63973814	63975499
AK079047	fantom3	2064	chr15	-	93787154	93795139
AK079159	fantom3	1762	chr19	+	44653017	44654777
AK079507	fantom3	1139	chr11	-	48899528	48900665
AK079620	fantom3	3326	chr1	-	60126628	60129954
AK079710	fantom3	2467	chr14	+	49840572	49843039
AK079750	fantom3	2950	chr14	-	44557377	44565131
AK079788	fantom3	1523	chr9	-	13720244	13724563
AK080153	fantom3	1482	chr7	-	134708992	134710356
AK080246	fantom3	1445	chr3	+	95160052	95161492
AK080314	fantom3	800	chr11	-	78597722	78598521
AK080390	fantom3	1486	chr9	-	20410576	20412060
AK080391	fantom3	417	chr12	+	29634314	29634731
AK080506	fantom3	671	chr13	-	54831604	54832271
AK080547	fantom3	1265	chr17	+	81407215	81408478
AK080637	fantom3	567	chr7	-	73223794	73224356
AK080653	fantom3	483	chr6	+	9216444	9216926
AK080749	fantom3	1569	chr8	-	74114795	74116363
AK081044	fantom3	1138	chr4	-	131772406	131773537
AK081065	NRED	1536	chr8	+	8689664	8691821
AK081167	fantom3	1899	chr14	-	31943044	31944920
AK081189	fantom3	1248	chr8	+	96846057	96847304
AK081568	fantom3	2080	chr3	-	126986398	126988477
AK081737	fantom3	1535	chr8	+	73934630	73936175
AK081864	fantom3	1508	chr1	+	55301192	55302698
AK081892	fantom3	3098	chr4	+	153651616	153654706
AK082027	fantom3	2264	chr9	+	104979950	104982213
AK082065	fantom3	1426	chr6	+	89295133	89296557
AK082093	fantom3	1344	chr2	-	130224620	130225964
AK082195	lincRNA	4009	chr2	-	132163468	132211163
AK082272	fantom3	3103	chr3	-	126883224	126886324
AK082306	fantom3	3611	chr17	+	84338372	84341982
AK082345	fantom3	2364	chr3	-	116274980	116277342
AK082412	fantom3	1573	chr8	-	115078516	115093475
AK082650	fantom3	3832	chr4	+	32433349	32437182
AK082712	fantom3	4296	chr7	-	72618815	72623391
AK082989	fantom3	2611	chr9	+	91385008	91387617
AK083061	fantom3	2735	chr19	-	59879667	59882399
AK083088	fantom3	2028	chr4	-	44218733	44220754
AK083357	fantom3	1902	chr17	-	83962369	83964268
AK083465	fantom3	3841	chr12	+	81599133	81602974
AK083557	fantom3	1294	chr6	+	117110790	117112826
AK083664	fantom3	1871	chr1	+	180269731	180271601
AK084060	fantom3	4073	chr19	-	9939413	9943485
AK084066	fantom3	1291	chr14	+	71059190	71060480
AK084403	fantom3	1682	chr15	+	100693466	100695147
AK084537	fantom3	2465	chr6	-	120896277	120898742
AK084558	fantom3	2168	chr8	-	80492581	80509164
AK084592	fantom3	3649	chr4	+	132046513	132050160
AK084739	fantom3	886	chr6	-	70793276	70794161
AK084859	fantom3	3785	chr8	+	126032320	126036102
AK085135	fantom3	2508	chr7	+	149644122	149646629
AK085157	fantom3	1219	chr11	+	74739620	74740839
AK085200	fantom3	2375	chr6	+	122761187	122763555
AK085402	fantom3	2663	chr5	-	103940433	103962042
AK085564	fantom3	825	chr15	+	89146197	89147016
AK085585	fantom3	618	chr1	+	189653741	189654357
AK085982	fantom3	2633	chr8	-	33030652	33033268
AK086090	fantom3	850	chr4	+	103582247	103583097
AK086186	fantom3	1470	chr7	+	134708982	134710450
AK086253	fantom3	2694	chr4	+	141096826	141099520
AK086320	fantom3	2087	chr11	+	86763872	86765959
AK086335	fantom3	947	chr14	-	85644873	85645818
AK086387	fantom3	2254	chr2	+	124194582	124196836
AK086423	fantom3	2125	chr3	-	79445532	79447657
AK086479	fantom3	2903	chr11	-	47413211	47416112
AK086567	fantom3	2077	chr10	-	83958344	83960421
AK086696	lincRNA	1566	chr10	-	24850260	24919936
AK086755	fantom3	1095	chr7	+	109368871	109370471
AK086874	fantom3	639	chr13	+	52270794	52271433
AK086893	fantom3	1508	chr7	+	46834451	46835959
AK086947	fantom3	1073	chr7	+	137384716	137385789
AK087441	fantom3	1854	chr7	-	140012897	140014750
AK089139	fantom3	2277	chr7	-	87209008	87211283
AK089271	fantom3	609	chr1	-	175349998	175350606
AK089579	fantom3	1885	chr6	-	15794286	15796166
AK089609	fantom3	2349	chr6	-	146217153	146219502
AK089647	fantom3	3670	chr2	-	78311663	78315318
AK089674	fantom3	1617	chr3	-	131243375	131244990
AK089694	fantom3	2471	chr11	+	47981436	47983907
AK089770	fantom3	2837	chr7	+	92116338	92119175
AK090010	fantom3	1981	chr15	-	39844348	39846324
AK090140	fantom3	2131	chr10	-	9080976	9083107
AK090142	fantom3	1794	chr9	-	54544442	54546234
AK090196	fantom3	1818	chrX	+	108012632	108014447
AK131714	fantom3	620	chr18	+	73975492	73978834
AK131770	fantom3	249	chr9	-	92196800	92199982
AK131807	fantom3	879	chr7	-	13609066	13609944
AK132131	fantom3	1040	chr6	+	51799881	51800919
AK132360	fantom3	2655	chr4	+	152977948	152980601
AK132507	fantom3	2973	chr13	+	53124286	53130459
AK132572	fantom3	3300	chr8	+	88123733	88127030
AK132594	fantom3	2243	chr15	+	89410246	89412487
AK132726	fantom3	1236	chr3	-	97726397	97727632
AK132767	fantom3	1108	chr8	-	89910345	89911450
AK132874	fantom3	1112	chr2	-	175447943	175448348
AK132887	fantom3	2286	chr10	+	66160988	66168709
AK132892	fantom3	285	chrY_random	-	2357382	2359617
AK133057	fantom3	2558	chr11	-	88105216	88107772
AK133058	fantom3	1284	chr18	+	32622232	32668718
AK133060	fantom3	2403	chr9	+	67272309	67275293
AK133162	fantom3	6606	chr15	+	82683285	82689885
AK133183	fantom3	2966	chr8	+	73664261	73695355
AK133204	fantom3	2979	chr3	+	5789009	5815090
AK133364	fantom3	4244	chr4	-	135178200	135182443
AK133413	fantom3	1085	chr11	+	115474327	115475411
AK133491	fantom3	1731	chr19	+	54159048	54161148
AK133625	fantom3	2303	chr15	+	76372736	76375036
AK133995	fantom3	1041	chr2	-	129021821	129022862
AK134464	fantom3	2554	chr8	+	112216730	112219281
AK134800	fantom3	1730	chr4	-	126109036	126110766
AK135002	fantom3	1172	chr4	-	139993317	140017209
AK135167	fantom3	2893	chr3	-	29950837	29953730
AK135243	fantom3	3313	chr3	+	9628206	9631521
AK135246	fantom3	1286	chr4	-	124504410	124505695
AK135257	fantom3	2121	chr8	-	93260409	93262529
AK135910	fantom3	2375	chr18	-	23800893	23803256
AK136056	lincRNA	2644	chr10	+	30092723	30095367
AK136386	fantom3	388	chrUn_random	-	3654844	3655232
AK136510	fantom3	2516	chr10	-	5950117	5952634
AK136709	fantom3	660	chr6	-	146493273	146493932
AK136785	fantom3	2964	chr13	-	8965576	8968536
AK137005	NRED	2889	chr1	-	20987032	20989921
AK137180	fantom3	3373	chr4	-	48045201	48048577
AK138059	fantom3	1935	chr5	-	33636262	33653799
AK138255	fantom3	1877	chr14	+	58425611	58427648
AK138545	fantom3	1331	chr8	-	90790141	90791469
AK138571	fantom3	2699	chr4	+	42293430	42296127
AK138659	fantom3	1735	chr17	-	75252337	75260274
AK138804	fantom3	2033	chr9	-	7181047	7183077
AK138902	fantom3	793	chr8	+	96892631	96893428
AK139131	fantom3	3553	chr6	-	119868099	119871652
AK139164	fantom3	4345	chr15	-	53186636	53190979
AK139604	fantom3	393	chrX	+	30384677	30386210
AK139796	fantom3	1580	chr11	+	113101340	113161738
AK139804	fantom3	944	chr16	+	15857850	15858792
AK139893	fantom3	1909	chr18	+	53914908	53916814
AK139989	fantom3	1904	chr19	+	23064968	23066948
AK140063	fantom3	2902	chr12	-	84358756	84361658
AK140094	fantom3	2355	chr7	-	28952293	28954646
AK140473	fantom3	2167	chr4	-	129653253	129655420
AK140480	fantom3	4269	chr2	+	105538472	105542740
AK140665	fantom3	2428	chr8	+	125807343	125809771
AK141354	fantom3	3113	chr16	-	80220508	80223622
AK141499	fantom3	3064	chr2	+	22981981	22985045
AK141519	fantom3	1399	chr13	+	21989060	21990462
AK141584	fantom3	2700	chr16	+	3872469	3877047
AK142125	fantom3	3564	chr12	-	24913362	24916925
AK142676	fantom3	1154	chr10	+	110774179	110784241
AK143138	fantom3	3701	chr4	-	139168973	139172670
AK143291	fantom3	2754	chr2	-	50686760	50689512
AK143319	fantom3	2234	chr15	-	75474928	75477162
AK143399	fantom3	3707	chr11	-	49479838	49483544
AK143427	fantom3	1832	chr6	+	128249490	128251319
AK143464	fantom3	2995	chr3	+	42951492	43345793
AK143667	fantom3	1572	chrX	+	7727406	7728977
AK143873	fantom3	1347	chr4	+	70196149	70197494
AK144348	fantom3	951	chr13	+	44338601	44339549
AK144375	fantom3	4647	chr16	-	91850423	91855071
AK144533	fantom3	1140	chrX	+	70342525	70350225
AK144540	fantom3	1002	chr4	+	108016448	108017449
AK144613	fantom3	1889	chr11	+	4584735	4586661
AK144755	fantom3	600	chr8	+	124374093	124384521
AK144783	fantom3	2788	chr6	-	84556503	84559289
AK145170	lincRNA	2791	chr15	-	38366032	38384889
AK145420	fantom3	1605	chr6	+	52530915	52532521
AK145606	fantom3	1427	chr16	+	14113907	14115333
AK145750	fantom3	2727	chr14	-	90482320	90485045
AK145796	fantom3	2227	chr9	+	65243121	65245348
AK146682	fantom3	851	chr9	-	28701229	28702079
AK147018	fantom3	2411	chr12	-	53502345	53549112
AK147582	fantom3	7912	chr12	+	45415565	45423476
AK147844	predicted	3639	chr1	+	137337123	137361326
AK148705	fantom3	1632	chr3	+	135006719	135008351
AK148742	fantom3	1200	chr18	-	37093605	37094803
AK148997	fantom3	2004	chr8	+	125946460	125948461
AK149196	fantom3	1984	chr2	+	67860994	67862977
AK149536	fantom3	3157	chr6	-	86444642	86447798
AK149710	fantom3	3146	chr11	-	75437077	75440223
AK149733	fantom3	3312	chr9	-	77995105	77998415
AK153592	fantom3	4651	chr15	+	8395649	8400300
AK153778	fantom3	3142	chr17	-	29569254	29572401
AK153785	fantom3	1530	chr13	+	34211569	34214334
AK153797	fantom3	803	chr14	+	32324534	32325336
AK153802	fantom3	1393	chr10	-	82313999	82315392
AK154404	fantom3	2698	chr18	+	65549987	65552683
AK154638	fantom3	964	chr19	-	5477396	5478359
AK155438	fantom3	1297	chr3	-	100241759	100243061
AK155808	fantom3	2926	chr9	-	69515138	69518063
AK156004	fantom3	2297	chr4	-	116354267	116356562
AK156043	fantom3	2431	chr10	+	35533750	35536180
AK156061	fantom3	4911	chr17	-	40657105	40662008
AK156064	fantom3	4830	chr3	+	18199309	18204139
AK156105	fantom3	3383	chr4	-	85967933	85971308
AK156304	fantom3	3414	chr16	-	7202720	7206128
AK156329	fantom3	2047	chr19	+	19746931	19748977
AK156349	fantom3	4186	chr5	-	76726624	76730800
AK156356	fantom3	4824	chr2	+	150133322	150138207
AK156369	fantom3	1351	chr9	-	118534661	118535994
AK156432	fantom3	3730	chr14	+	27993060	27996800
AK156495	fantom3	1397	chr14	-	55620430	55621814
AK156544	fantom3	3851	chr16	+	21261640	21265489
AK156612	fantom3	1349	chr8	+	15537581	15538922
AK156616	fantom3	3397	chr9	-	58640952	58644345
AK156655	fantom3	1214	chr15	+	97738087	97739300
AK156672	fantom3	1378	chr11	+	24079458	24080839
AK156690	fantom3	2867	chr2	+	119702666	119705530
AK156704	fantom3	1229	chr8	-	19733044	19734271
AK156721	fantom3	3268	chr13	+	72401999	72405265
AK156779	fantom3	1185	chr7	+	48489655	48491341
AK156936	fantom3	1818	chr8	+	47230199	47232015
AK156995	fantom3	1291	chr6	+	72602313	72603594
AK157004	fantom3	2448	chr11	-	57401148	57403590
AK157116	fantom3	3193	chr10	+	31587717	31590907
AK157119	fantom3	2630	chr5	-	60388179	60390800
AK157250	fantom3	3381	chr11	-	20361261	20364667
AK157389	fantom3	2628	chrX	-	51692566	51695199
AK157448	fantom3	2167	chr15	+	67885237	67887389
AK157498	fantom3	4562	chr10	+	108215366	108219929
AK157590	fantom3	2959	chr5	-	146264965	146267923
AK157598	fantom3	1543	chr2	-	57850748	57852286
AK157626	fantom3	2006	chr2	-	20048776	20050773
AK157877	fantom3	1487	chr9	+	37616201	37617685
AK158384	fantom3	3285	chr4	-	125777734	125780981
AK158543	fantom3	2986	chr3	+	57920974	57968995
AK159018	fantom3	1673	chr17	+	34013770	34015442
AK161360	fantom3	1242	chr5	-	35733321	35734561
AK161952	fantom3	2006	chr9	-	50697752	50699758
AK162326	fantom3	731	chr2	+	31073441	31074171
AK162730	fantom3	2547	chr2	-	37540514	37543062
AK163742	fantom3	4635	chr6	-	50138886	50143514
AK166173	fantom3	2514	chr6	-	39102909	39105410
AK171898	fantom3	3883	chr14	+	52878485	52882366
AK172351	fantom3	4193	chr3	+	35216676	35220079
AK217499	NRED	280	chr9	+	108471043	108471321
AU023236	lincRNA	403	chr12	+	111079867	111080254
AV271283	lincRNA	150	chr10	-	54937796	54937844
AV468584	lincRNA	402	chr3	-	96115919	96116301
AY965066	RNAdb	325	chr6	-	122663978	122664303
BB287582	lincRNA	267	chr16	+	9137678	9137897
BB584672	lincRNA	640	chr6	+	38825402	38902177
BC011084	NRED	1127	chr17	-	56091472	56092586
BC023705	NRED	2262	chr6	-	145948057	145950285
BC023846	NRED	1299	chr11	-	82787817	82789087
BC023865	NRED	1583	chr7	+	139931197	139932757
BC023891	predicted	834	chr4	-	129479254	129480362
BC027705	NRED	373	chr8	-	73989224	73989591
BC039959	NRED	3053	chr11	-	45647448	45650480
BC052538	predicted	1706	chr11	+	98854260	98862161
BC053473	RNAdb	1956	chr19	+	47568501	47570419
BC054084	NRED	944	chr4	-	3126550	3127466
BC060994	predicted	1449	chr14	-	44803884	44893176
BC072646	predicted	4445	chr16	+	8945005	8969993
BC094434	NRED	3531	chrX_random	-	1122807	1126311
BC094549	NRED	1997	chr7	+	27993229	27995205
BC106832	RNAdb	1009	chr7	+	54590263	54591265
BC115854	RNAdb	1292	chr17	-	27845999	27847282
BC128340	lincRNA	183	chr17	+	88505116	88714090
BE649215	lincRNA	290	chr1	-	90340722	90359181
BE650901	lincRNA	494	chr3	+	145270310	145270779
BE852031	lincRNA	492	chr1	-	90552963	90554675
BE943960	lincRNA	503	chr1	+	24621489	24621651
BF123222	lincRNA	809	chr1	+	183228268	183228989
BF177973	predicted	413	chr13	-	72719852	72720265
BG079558	predicted	603	chr4	+	137223840	137224443
BG404676	lincRNA	767	chr9	-	56424543	56425309
BI648893	lincRNA	275	chr17	+	88006638	88010988
BI853964	lincRNA	809	chr18	+	31779944	31780745
BQ552649	lincRNA	547	chr8	+	129332151	129332692
BQ917709	lincRNA	924	chr14	+	48368180	48369078
BU554910	lincRNA	777	chr19	-	5899088	6290856
BU924666	lincRNA	600	chr12	+	70602812	70603402
BU937006	lincRNA	804	chr6	+	55104452	55117204
BY346886	lincRNA	326	chr4	-	3009655	3012360
BY362424	lincRNA	408	chr6	-	54903274	54981474
BY365123	lincRNA	474	chr1	+	120669424	120669893
BY366299	lincRNA	473	chr1	+	130614315	130614790
BY660595	lincRNA	376	chr1	+	112917300	112917676
BY720369	lincRNA	680	chr10	+	82234065	82240526
BY748290	lincRNA	652	chr13	-	19945985	19946628
BY765531	lincRNA	732	chr11	+	51483473	51869038
CB600303	lincRNA	721	chr6	-	117528735	117562588
CB840428	lincRNA	654	chr7	+	97887881	97888381
CD546536	lincRNA	512	chr13	-	114514463	114514975
CF424665	lincRNA	611	chr9	-	55925993	55926583
CF533449	lincRNA	518	chrX	-	12449570	12449815
CJ133294	lincRNA	250	chr13	-	104802343	104802960
CJ300890	lincRNA	456	chr6	-	91282582	91283038
CK374575	predicted	591	chr11	+	96243481	96244052
CK374891	lincRNA	572	chr12	+	73141859	73142409
CN705155	lincRNA	646	chr6	-	90844943	90845589
CN724408	lincRNA	588	chr17	+	27400850	27401396
CN833168	lincRNA	527	chr15	-	62899056	62971962
CR515255	lincRNA	223	chr15	+	96539764	96539980
CR515833	lincRNA	315	chr2	+	167941827	167942135
CR522145	lincRNA	244	chr3	+	143972332	143972572
DT912863	lincRNA	549	chr6	-	26700049	26716917
DW711495	predicted	442	chr13	-	73456177	73456614
EG564927	predicted	538	chr14	-	7611101	7667798
ENSMUST00000049922	Ensembl	1239	chr12	+	105486114	105491173
ENSMUST00000053062	Ensembl	1231	chr7	+	29940698	29941937
ENSMUST00000061897	Ensembl	1242	chr10	-	41773918	41775160
ENSMUST00000066604	Ensembl	3799	chr9	-	34725817	34737094
ENSMUST00000070378	Ensembl	1324	chr2	+	19373454	19374778
ENSMUST00000074412	Ensembl	505	chr17	+	12382786	12383322
ENSMUST00000075165	Ensembl	5003	chr12	+	33506736	33511769
ENSMUST00000079448	Ensembl	282	chr2	-	87648514	87648801
ENSMUST00000082065	Ensembl	396	chr16	-	89419854	89420322
ENSMUST00000084413	Ensembl	567	chr7	-	149482323	149482974
ENSMUST00000094493	Ensembl	780	chr4	-	145721927	145722707
ENSMUST00000095050	Ensembl	672	chr1	+	31672835	31673507
ENSMUST00000096847	Ensembl	681	chrY_random	-	5289133	5289816
ENSMUST00000097986	Ensembl	231	chr4	-	88417453	88417688
ENSMUST00000099422	Ensembl	897	chrUn_random	+	2742627	2743532
ENSMUST00000099759	Ensembl	715	chr16	-	42796500	42875875
ENSMUST00000108741	Ensembl	1514	chr17	-	26997231	27023120
ENSMUST00000110050	Ensembl	3551	chr13	+	9386384	9390987
ENSMUST00000112785	Ensembl	316	chr14	+	4554693	4555009
ENSMUST00000113402	Ensembl	1538	chr1	+	85196282	85210361
ENSMUST00000113442	Ensembl	680	chr2	+	150131263	150131943
ENSMUST00000113886	Ensembl	3122	chr17	-	35513965	35517237
ENSMUST00000116082	Ensembl	735	chr2	-	122040355	122041090
ENSMUST00000116164	Ensembl	1087	chrX	-	8623212	8624299
ENSMUST00000116469	Ensembl	929	chr2	+	90014253	90035309
ENSMUST00000117074	Ensembl	291	chr2	+	29353731	29354022
ENSMUST00000117078	Ensembl	1155	chrX	-	42756867	42758022
ENSMUST00000117079	Ensembl	3063	chr4	-	144135408	144138471
ENSMUST00000117091	Ensembl	846	chr4	+	112239011	112265658
ENSMUST00000117124	Ensembl	913	chrX	-	60287368	60288281
ENSMUST00000117185	Ensembl	985	chr1	-	81738559	81739544
ENSMUST00000117226	Ensembl	497	chr14	+	54349178	54349856
ENSMUST00000117248	Ensembl	255	chrX	+	123487723	123487978
ENSMUST00000117258	Ensembl	788	chrX	+	127059172	127059960
ENSMUST00000117287	Ensembl	1073	chr2	+	180951431	180952504
ENSMUST00000117305	Ensembl	1048	chr4	-	110992162	110993210
ENSMUST00000117504	Ensembl	1357	chr14	+	46647102	46648459
ENSMUST00000117671	Ensembl	447	chr4	-	142147292	142147739
ENSMUST00000117756	Ensembl	1012	chr11	-	49940408	49941420
ENSMUST00000117820	Ensembl	676	chrX	-	127047649	127048325
ENSMUST00000117855	Ensembl	626	chr10	+	62398445	62399071
ENSMUST00000117866	Ensembl	486	chrX	+	59939224	59939710
ENSMUST00000117891	Ensembl	372	chr16	-	94580547	94580919
ENSMUST00000117904	Ensembl	282	chrX	+	100974031	100974339
ENSMUST00000117921	Ensembl	597	chr2	+	99395407	99396035
ENSMUST00000117947	Ensembl	885	chr4	-	46286690	46287712
ENSMUST00000118017	Ensembl	445	chr2	+	47472604	47473049
ENSMUST00000118082	Ensembl	4867	chr13	-	101109439	101148915
ENSMUST00000118122	Ensembl	232	chrX	+	37354393	37355064
ENSMUST00000118124	Ensembl	732	chr11	+	120626623	120628679
ENSMUST00000118172	Ensembl	949	chr2	+	67973720	67974669
ENSMUST00000118203	Ensembl	447	chr11	+	50260078	50260525
ENSMUST00000118221	Ensembl	447	chrX	-	69760042	69760489
ENSMUST00000118298	Ensembl	256	chr4	-	143325200	143325456
ENSMUST00000118331	Ensembl	378	chrX	+	21376437	21376815
ENSMUST00000118363	Ensembl	202	chr2	-	78878689	78878891
ENSMUST00000118378	Ensembl	948	chr7	+	110282889	110283837
ENSMUST00000118386	Ensembl	357	chr17	-	34617707	34618064
ENSMUST00000118387	Ensembl	2737	chrX	+	90772911	90775648
ENSMUST00000118456	Ensembl	430	chr2	+	103387415	103387845
ENSMUST00000118482	Ensembl	476	chr2	+	167416894	167417370
ENSMUST00000118484	Ensembl	637	chr2	-	25850066	25850703
ENSMUST00000118497	Ensembl	447	chrX	+	89686710	89687157
ENSMUST00000118506	Ensembl	1996	chr11	+	47238765	47240761
ENSMUST00000118540	Ensembl	324	chr4	+	42435299	42436901
ENSMUST00000118572	Ensembl	256	chr2	+	11274140	11274396
ENSMUST00000118573	Ensembl	955	chr4	-	39842240	39843195
ENSMUST00000118620	Ensembl	447	chrX	+	43714636	43715083
ENSMUST00000118713	Ensembl	468	chr11	-	118066025	118066493
ENSMUST00000118716	Ensembl	1310	chrX	-	127706974	127708284
ENSMUST00000118787	Ensembl	1196	chrX	+	145597192	145598388
ENSMUST00000118815	Ensembl	295	chr2	-	95164846	95165141
ENSMUST00000118888	Ensembl	878	chrX	-	84918330	84919208
ENSMUST00000118907	Ensembl	821	chr4	+	109302186	109303330
ENSMUST00000118908	Ensembl	433	chr4	+	113321791	113322224
ENSMUST00000118979	Ensembl	1383	chrX	+	131805391	131808753
ENSMUST00000119005	Ensembl	738	chr4	+	69514980	69515718
ENSMUST00000119058	Ensembl	1802	chr2	+	144290195	144292461
ENSMUST00000119275	Ensembl	1208	chrX	-	143034293	143035501
ENSMUST00000119333	Ensembl	371	chr11	-	3096456	3096827
ENSMUST00000119360	Ensembl	685	chr2	-	80389868	80390553
ENSMUST00000119409	Ensembl	403	chr2	+	144181652	144182055
ENSMUST00000119420	Ensembl	1084	chrX	+	142529918	142531002
ENSMUST00000119619	Ensembl	297	chrX	-	46243055	46243352
ENSMUST00000119641	Ensembl	291	chr3	+	100484187	100484478
ENSMUST00000119671	Ensembl	400	chr6	-	130348289	130357951
ENSMUST00000119697	Ensembl	1017	chrX	-	83545650	83546667
ENSMUST00000119799	Ensembl	2037	chr4	+	143274918	143276955
ENSMUST00000119855	Ensembl	1594	chr4	+	10780989	10782583
ENSMUST00000120020	Ensembl	447	chrX	+	64876069	64876516
ENSMUST00000120042	Ensembl	565	chr4	-	145593262	145593827
ENSMUST00000120085	Ensembl	596	chr4	+	61458515	61461271
ENSMUST00000120123	Ensembl	322	chr11	-	91990924	91991246
ENSMUST00000120184	Ensembl	1577	chr3	-	112950573	112959645
ENSMUST00000120188	Ensembl	446	chr2	+	140053666	140054112
ENSMUST00000120245	Ensembl	1151	chr2	-	17718460	17719611
ENSMUST00000120380	Ensembl	453	chr2	+	36192147	36192600
ENSMUST00000120403	Ensembl	1261	chrX	+	98714323	98715584
ENSMUST00000120436	Ensembl	1422	chr4	+	41755955	41757377
ENSMUST00000120519	Ensembl	479	chr2	-	18170991	18171470
ENSMUST00000120614	Ensembl	417	chr2	-	103677257	103677674
ENSMUST00000120660	Ensembl	949	chr11	-	91691755	91692704
ENSMUST00000120668	Ensembl	898	chr2	+	70694745	70695643
ENSMUST00000120687	Ensembl	442	chrX	-	41602009	41602451
ENSMUST00000120723	Ensembl	218	chr4	-	61518354	61518910
ENSMUST00000120743	Ensembl	290	chr4	+	133128777	133129067
ENSMUST00000120764	Ensembl	505	chr8	+	102584015	102584520
ENSMUST00000120769	Ensembl	446	chr11	-	52496280	52496726
ENSMUST00000120795	Ensembl	327	chrX	-	103532928	103537054
ENSMUST00000120981	Ensembl	743	chr4	+	59103058	59103801
ENSMUST00000121037	Ensembl	1805	chrX	-	115344791	115346596
ENSMUST00000121061	Ensembl	1904	chr11	-	18408039	18409943
ENSMUST00000121134	Ensembl	256	chrX	+	38725435	38725691
ENSMUST00000121157	Ensembl	1562	chrX	-	46316939	46318656
ENSMUST00000121166	Ensembl	231	chrX	+	35443017	35443248
ENSMUST00000121174	Ensembl	447	chr4	-	93570714	93571161
ENSMUST00000121214	Ensembl	544	chr11	+	41191579	41192123
ENSMUST00000121311	Ensembl	1351	chrX	+	111150135	111151486
ENSMUST00000121474	Ensembl	307	chr4	-	33701806	33702113
ENSMUST00000121509	Ensembl	527	chr11	-	84885970	84886497
ENSMUST00000121549	Ensembl	1098	chr4	-	57468432	57470421
ENSMUST00000121561	Ensembl	1035	chrX	+	129745024	129746059
ENSMUST00000121636	Ensembl	633	chr4	+	49408983	49420604
ENSMUST00000121648	Ensembl	491	chrX	-	138840493	138840984
ENSMUST00000121786	Ensembl	375	chrX	+	64420186	64420561
ENSMUST00000121830	Ensembl	779	chr11	-	111904113	111904892
ENSMUST00000121898	Ensembl	590	chr11	-	64983345	64983935
ENSMUST00000121943	Ensembl	216	chrX	+	137869515	137869731
ENSMUST00000121944	Ensembl	1885	chrX	+	95235713	95237598
ENSMUST00000121975	Ensembl	435	chrX	-	58871940	58872375
ENSMUST00000122023	Ensembl	826	chr2	+	126690238	126691064
ENSMUST00000122057	Ensembl	433	chr2	+	47995665	47996098
ENSMUST00000122060	Ensembl	488	chr2	+	16224772	16225260
ENSMUST00000122072	Ensembl	546	chr2	-	24117349	24121858
ENSMUST00000122248	Ensembl	663	chr7	-	110296511	110297174
ENSMUST00000122262	Ensembl	976	chrX	-	136619024	136620000
ENSMUST00000122346	Ensembl	1010	chr4	-	17936364	17937374
ENSMUST00000122963	Ensembl	2515	chr5	-	23321435	23337715
ENSMUST00000123051	Ensembl	712	chr4	-	78305863	78307479
ENSMUST00000123224	Ensembl	669	chr2	+	36057833	36059779
ENSMUST00000123231	Ensembl	759	chr1	-	148656960	148688826
ENSMUST00000123452	Ensembl	1859	chr10	+	93052157	93067990
ENSMUST00000123579	Ensembl	332	chr11	-	120391522	120392811
ENSMUST00000123613	Ensembl	636	chr2	+	73496326	73498320
ENSMUST00000123850	Ensembl	630	chrX	-	102258184	102265443
ENSMUST00000123891	Ensembl	472	chr2	+	101879793	101882412
ENSMUST00000123911	Ensembl	421	chr2	-	46275054	46298230
ENSMUST00000124577	Ensembl	1190	chrX	-	98985391	98988602
ENSMUST00000124643	Ensembl	2735	chr5	-	35923875	35931412
ENSMUST00000124692	Ensembl	383	chrX	+	31623953	31624336
ENSMUST00000124814	Ensembl	764	chrX	+	28317232	28350620
ENSMUST00000124848	Ensembl	2735	chr4	+	140903728	140906768
ENSMUST00000125022	Ensembl	501	chrX	+	133276426	133292698
ENSMUST00000125068	Ensembl	592	chr11	+	33605549	33611435
ENSMUST00000125073	Ensembl	1149	chrX	+	121643770	121646656
ENSMUST00000125194	Ensembl	600	chr11	-	29512323	29545509
ENSMUST00000125309	Ensembl	724	chr11	+	25226135	25230718
ENSMUST00000125438	Ensembl	559	chr4	+	94765394	94832592
ENSMUST00000125464	Ensembl	1770	chr4	-	107465765	107474669
ENSMUST00000125785	Ensembl	585	chr4	+	146604392	146632737
ENSMUST00000125853	Ensembl	406	chr11	-	70424713	70426713
ENSMUST00000125878	Ensembl	675	chrX	+	4528442	4529117
ENSMUST00000125967	Ensembl	367	chr11	+	88581802	88585487
ENSMUST00000126025	Ensembl	589	chr9	-	95519329	95548890
ENSMUST00000126270	Ensembl	656	chr4	-	93756266	94092279
ENSMUST00000126427	Ensembl	734	chr16	-	14316166	14317378
ENSMUST00000127006	Ensembl	2019	chr2	+	167378813	167433345
ENSMUST00000127169	Ensembl	1742	chr17	+	46608449	46962170
ENSMUST00000127230	Ensembl	587	chr2	+	151654802	151657844
ENSMUST00000127317	Ensembl	1511	chr3	-	97696153	97705012
ENSMUST00000127333	Ensembl	1182	chr11	-	70562206	70568653
ENSMUST00000127422	Ensembl	411	chr5	-	110351667	110352500
ENSMUST00000127488	Ensembl	468	chr11	+	6375427	6390921
ENSMUST00000127521	Ensembl	1749	chrX	+	12619140	12622336
ENSMUST00000127739	Ensembl	1150	chrX	-	120324028	120326912
ENSMUST00000127860	Ensembl	832	chr1	+	75192267	75193231
ENSMUST00000128026	Ensembl	1898	chr2	-	153166892	153171546
ENSMUST00000128647	Ensembl	1227	chr11	+	62419267	62421250
ENSMUST00000128806	Ensembl	706	chr11	+	3430159	3436437
ENSMUST00000129056	Ensembl	551	chr2	-	87874928	87877843
ENSMUST00000129063	Ensembl	3690	chr10	+	81647253	81661111
ENSMUST00000129470	Ensembl	568	chr10	+	62461526	62462437
ENSMUST00000129527	Ensembl	1184	chr4	-	88881602	88918491
ENSMUST00000129696	Ensembl	639	chr1	+	38364746	38368775
ENSMUST00000129750	Ensembl	629	chr3	+	37512844	37513748
ENSMUST00000129876	Ensembl	2203	chr11	-	29070908	29073558
ENSMUST00000129919	Ensembl	2024	chr7	-	134115233	134119024
ENSMUST00000129933	Ensembl	542	chr10	-	42460344	42478466
ENSMUST00000129980	Ensembl	1243	chrX	-	72971707	73000940
ENSMUST00000130015	Ensembl	1561	chr1	+	122983981	123017533
ENSMUST00000130021	Ensembl	495	chr2	-	152815752	152817367
ENSMUST00000130206	Ensembl	431	chr4	-	62288710	62294746
ENSMUST00000130859	Ensembl	727	chr2	+	155416866	155418587
ENSMUST00000131021	Ensembl	324	chr11	+	3042050	3043366
ENSMUST00000131064	Ensembl	2255	chr8	+	12672426	12679229
ENSMUST00000131325	Ensembl	724	chr4	-	153397689	153400028
ENSMUST00000131365	Ensembl	629	chr2	-	157421318	157423056
ENSMUST00000131383	Ensembl	546	chr11	-	24060527	24072824
ENSMUST00000131514	Ensembl	403	chr2	-	121691516	121692453
ENSMUST00000131570	Ensembl	2788	chr11	+	21270402	21274164
ENSMUST00000131790	Ensembl	628	chr4	+	86204349	86205708
ENSMUST00000131864	Ensembl	344	chr4	-	100965018	100994350
ENSMUST00000132106	Ensembl	738	chr4	+	153975423	153976813
ENSMUST00000132321	Ensembl	469	chr6	-	143482484	143484028
ENSMUST00000132485	Ensembl	1966	chr3	+	53256540	53261719
ENSMUST00000132657	Ensembl	644	chr6	-	127884706	127894857
ENSMUST00000132690	Ensembl	660	chr4	+	117169056	117173207
ENSMUST00000132762	Ensembl	523	chr3	-	126370246	126371950
ENSMUST00000133350	Ensembl	594	chrX	-	59763713	59769244
ENSMUST00000133742	Ensembl	942	chr4	+	133427744	133432448
ENSMUST00000133752	Ensembl	1493	chr8	+	64327802	64401631
ENSMUST00000133852	Ensembl	6410	chrX	+	147729062	147754695
ENSMUST00000133873	Ensembl	1321	chr2	-	4212204	4222213
ENSMUST00000133945	Ensembl	375	chr11	+	41032338	41034598
ENSMUST00000134787	Ensembl	1275	chr13	-	28551902	28612977
ENSMUST00000134845	Ensembl	3269	chr7	-	148545039	148550981
ENSMUST00000135291	Ensembl	1150	chrX	-	121004130	121007016
ENSMUST00000135313	Ensembl	1638	chr4	+	122638551	122640718
ENSMUST00000135444	Ensembl	283	chrX	+	112040597	112042209
ENSMUST00000135512	Ensembl	359	chr3	-	107696420	107698681
ENSMUST00000135682	Ensembl	1939	chr2	+	75615244	75620363
ENSMUST00000135767	Ensembl	3634	chr2	-	19598337	19607784
ENSMUST00000136133	Ensembl	277	chr9	-	59692133	59692410
ENSMUST00000136201	Ensembl	1216	chr11	+	88580117	88590207
ENSMUST00000136224	Ensembl	786	chr6	+	31616177	31693316
ENSMUST00000136472	Ensembl	1210	chrX	-	159173009	159174545
ENSMUST00000136632	Ensembl	1422	chr19	+	4446812	4448332
ENSMUST00000136879	Ensembl	1826	chr2	+	62195127	62308970
ENSMUST00000137193	Ensembl	1096	chr7	-	103487992	103490474
ENSMUST00000137349	Ensembl	477	chr2	+	25914529	25915795
ENSMUST00000137405	Ensembl	871	chr19	-	6617670	6674548
ENSMUST00000137877	Ensembl	1150	chrX	-	120562612	120565499
ENSMUST00000137984	Ensembl	683	chr2	-	20966434	21063581
ENSMUST00000138664	Ensembl	1444	chr9	+	78023720	78026686
ENSMUST00000138670	Ensembl	1256	chr6	+	113954782	114002102
ENSMUST00000138711	Ensembl	1193	chr1	-	7339486	7387882
ENSMUST00000138928	Ensembl	996	chr2	+	167014606	167018025
ENSMUST00000139058	Ensembl	697	chr2	-	129319305	129341543
ENSMUST00000139251	Ensembl	592	chr19	-	12642724	12643316
ENSMUST00000139424	Ensembl	472	chr11	+	101472013	101477270
ENSMUST00000139614	Ensembl	664	chr4	+	13003286	13023953
ENSMUST00000140003	Ensembl	3974	chr15	-	3972370	3977402
ENSMUST00000140080	Ensembl	674	chr4	+	126000842	126002481
ENSMUST00000140415	Ensembl	682	chr13	+	29108161	29120666
ENSMUST00000141035	Ensembl	2358	chr2	-	30161586	30179506
ENSMUST00000141242	Ensembl	674	chr4	+	128314714	128315691
ENSMUST00000141679	Ensembl	901	chr6	+	29935330	29943776
ENSMUST00000141710	Ensembl	420	chr5	+	114094971	114095691
ENSMUST00000141723	Ensembl	694	chr3	-	108739740	108741156
ENSMUST00000141891	Ensembl	1931	chr11	-	79831981	79843370
ENSMUST00000141892	Ensembl	701	chr4	-	127487881	127489417
ENSMUST00000141935	Ensembl	396	chr2	+	28944185	28950021
ENSMUST00000142292	Ensembl	730	chr4	+	94718224	94734113
ENSMUST00000142429	Ensembl	564	chr4	+	140834353	140835709
ENSMUST00000142569	Ensembl	1398	chr2	-	154923524	154925817
ENSMUST00000142602	Ensembl	533	chr4	+	60168145	60170838
ENSMUST00000142886	Ensembl	2184	chr10	+	20864899	20874180
ENSMUST00000142979	Ensembl	350	chr1	+	21362750	21363845
ENSMUST00000143755	Ensembl	2969	chr4	-	81679215	81711794
ENSMUST00000143765	Ensembl	643	chr6	-	124665590	124668849
ENSMUST00000143781	Ensembl	4813	chr11	+	108681646	108688256
ENSMUST00000143917	Ensembl	953	chr10	+	127261339	127280994
ENSMUST00000144109	Ensembl	428	chr12	-	33820241	33824486
ENSMUST00000144193	Ensembl	271	chr5	+	23839740	23843034
ENSMUST00000144260	Ensembl	1568	chr1	+	108438519	108455569
ENSMUST00000144313	Ensembl	1082	chr13	+	67654169	67662167
ENSMUST00000144421	Ensembl	747	chrX	+	106029840	106082029
ENSMUST00000144750	Ensembl	424	chr8	+	27193087	27199761
ENSMUST00000144875	Ensembl	2800	chr4	+	81389049	81392605
ENSMUST00000145262	Ensembl	642	chr11	+	97476295	97480345
ENSMUST00000145343	Ensembl	984	chr8	+	108660964	108662425
ENSMUST00000145537	Ensembl	711	chrX	-	31652101	31652812
ENSMUST00000145801	Ensembl	737	chr13	+	29108576	29132205
ENSMUST00000145953	Ensembl	498	chrX	-	30277502	30278000
ENSMUST00000146218	Ensembl	651	chr11	-	3093518	3094266
ENSMUST00000146524	Ensembl	771	chr11	+	88927587	88929200
ENSMUST00000146632	Ensembl	1633	chr12	-	33604248	33638654
ENSMUST00000146766	Ensembl	719	chr6	+	31052845	31054646
ENSMUST00000146783	Ensembl	577	chr4	-	10435177	10724958
ENSMUST00000146798	Ensembl	536	chr14	+	115442892	115443728
ENSMUST00000146801	Ensembl	697	chrX	+	133276362	133292720
ENSMUST00000146820	Ensembl	424	chrX	-	3758973	3761852
ENSMUST00000146902	Ensembl	3210	chr6	-	54195735	54204905
ENSMUST00000147012	Ensembl	388	chr2	+	36072296	36073022
ENSMUST00000147324	Ensembl	690	chr2	-	19555660	19558613
ENSMUST00000148028	Ensembl	905	chr15	+	79039740	79047813
ENSMUST00000148063	Ensembl	2010	chr6	-	8438794	8460430
ENSMUST00000148069	Ensembl	1161	chrX	+	8558947	8560108
ENSMUST00000148132	Ensembl	578	chr11	+	46155788	46158522
ENSMUST00000148364	Ensembl	1257	chr11	+	22634040	22637940
ENSMUST00000148383	Ensembl	650	chr7	-	52829442	52830526
ENSMUST00000148501	Ensembl	1339	chr13	+	59835005	59836571
ENSMUST00000148598	Ensembl	1011	chr11	-	62732580	62735094
ENSMUST00000148614	Ensembl	624	chrX	-	99301941	99302565
ENSMUST00000148785	Ensembl	1839	chr2	-	28943890	28945766
ENSMUST00000149246	Ensembl	3370	chr12	+	22990655	23046941
ENSMUST00000149488	Ensembl	2407	chr16	+	23175360	23224519
ENSMUST00000149500	Ensembl	1155	chrX	-	120777670	120780558
ENSMUST00000149576	Ensembl	439	chr2	+	131124280	131125571
ENSMUST00000149601	Ensembl	973	chr19	-	36688541	36780131
ENSMUST00000149687	Ensembl	1198	chr5	-	36790259	36807470
ENSMUST00000150202	Ensembl	1667	chr4	+	141640254	141643967
ENSMUST00000150203	Ensembl	422	chr4	+	62367014	62386771
ENSMUST00000150389	Ensembl	672	chr16	+	18416774	18422090
ENSMUST00000151112	Ensembl	1584	chrX	+	12339669	12395345
ENSMUST00000151639	Ensembl	506	chr5	+	116751308	116753523
ENSMUST00000151717	Ensembl	2664	chr12	-	87631710	87646956
ENSMUST00000151945	Ensembl	760	chr12	+	92923104	92932030
ENSMUST00000152249	Ensembl	353	chr11	-	71243329	71249682
ENSMUST00000152306	Ensembl	1750	chr4	+	30359261	30450933
ENSMUST00000152379	Ensembl	376	chrX	+	133276396	133279126
ENSMUST00000152439	Ensembl	656	chr2	+	128015722	128030370
ENSMUST00000152825	Ensembl	382	chr11	+	97745907	97755125
ENSMUST00000152828	Ensembl	715	chr11	+	3028974	3030149
ENSMUST00000152854	Ensembl	1554	chr14	-	21506457	21522234
ENSMUST00000152856	Ensembl	454	chr1	+	140874233	140875817
ENSMUST00000152923	Ensembl	383	chr4	-	146134922	146172758
ENSMUST00000153429	Ensembl	1940	chr11	+	112686492	112693783
ENSMUST00000153431	Ensembl	1111	chr11	-	59539418	59553656
ENSMUST00000153479	Ensembl	2087	chr18	+	66450927	66479261
ENSMUST00000153559	Ensembl	1231	chr2	+	34849492	34868966
ENSMUST00000153595	Ensembl	252	chr4	-	146134927	146173133
ENSMUST00000153726	Ensembl	3164	chr2	+	114480160	114523575
ENSMUST00000154462	Ensembl	615	chr4	-	57770610	57776773
ENSMUST00000154515	Ensembl	487	chr4	+	128613248	128617439
ENSMUST00000154703	Ensembl	649	chr13	-	26376019	26404275
ENSMUST00000154752	Ensembl	347	chrX	-	31381888	31382235
ENSMUST00000154992	Ensembl	717	chr18	+	50294448	50295165
ENSMUST00000155836	Ensembl	1624	chr11	-	62377978	62379885
ENSMUST00000155944	Ensembl	3543	chr4	-	42418154	42452715
ENSMUST00000156081	Ensembl	627	chr4	+	117372792	117373528
ENSMUST00000156095	Ensembl	3398	chr2	+	115893703	115911646
ENSMUST00000156104	Ensembl	1494	chr12	-	109774609	109793824
ENSMUST00000156169	Ensembl	347	chr5	+	116693714	116704962
ENSMUST00000156388	Ensembl	878	chr11	-	112538794	112572654
ENSMUST00000156516	Ensembl	444	chr2	+	170401553	170403924
ENSMUST00000156699	Ensembl	1094	chr13	-	66604095	66620459
ENSMUST00000156974	Ensembl	1691	chrX	-	102234146	102265385
ENSMUST00000157204	Ensembl	277	chr17	+	67900946	67901223
ENSMUST00000157588	Ensembl	325	chr2	-	145307142	145307467
ENSMUST00000157731	Ensembl	282	chr12	+	77792966	77793248
ENSMUST00000157758	Ensembl	241	chrX	+	149303162	149303403
ENSMUST00000158249	Ensembl	329	chr3	-	16015614	16015943
ENSMUST00000158424	Ensembl	288	chr11	-	100635826	100636114
ENSMUST00000158897	Ensembl	351	chr7	-	82107232	82107583
ENSMUST00000159087	Ensembl	1248	chr1	+	85103228	85110349
ENSMUST00000159360	Ensembl	457	chr14	-	25425925	25436533
ENSMUST00000159488	Ensembl	694	chr4	-	151792391	151795943
ENSMUST00000159600	Ensembl	914	chr1	-	85153383	85154297
ENSMUST00000159602	Ensembl	1810	chr17	+	10649161	10685921
ENSMUST00000159621	Ensembl	552	chr10	+	119801225	119817780
ENSMUST00000159953	Ensembl	2507	chr16	+	22548625	22551222
ENSMUST00000160010	Ensembl	543	chr1	-	85329290	85338661
ENSMUST00000160058	Ensembl	1142	chr1	+	85196187	85199746
ENSMUST00000160137	Ensembl	627	chr3	-	65128697	65153351
ENSMUST00000160182	Ensembl	2635	chr10	-	98641817	98647244
ENSMUST00000160227	Ensembl	632	chr5	-	123584300	123589356
ENSMUST00000160306	Ensembl	439	chr18	-	85028027	85028939
ENSMUST00000160441	Ensembl	895	chr14	-	27194763	27195658
ENSMUST00000160587	Ensembl	891	chr1	-	87380826	87381717
ENSMUST00000160622	Ensembl	303	chr7	+	107413453	107413756
ENSMUST00000160947	Ensembl	2126	chr1	+	58561991	58569460
ENSMUST00000161091	Ensembl	1359	chr17	+	10689318	10746035
ENSMUST00000161175	Ensembl	296	chr14	-	52176388	52179033
ENSMUST00000161540	Ensembl	2405	chr1	-	87537796	87547160
ENSMUST00000161571	Ensembl	664	chr15	+	37172157	37172917
ENSMUST00000161681	Ensembl	695	chr8	+	55794339	55795734
ENSMUST00000161709	Ensembl	616	chr5	+	3090768	3095074
ENSMUST00000161759	Ensembl	1370	chr17	-	87679597	87682119
ENSMUST00000161763	Ensembl	717	chr1	-	87500659	87508471
ENSMUST00000161848	Ensembl	612	chr5	+	121098048	121098758
ENSMUST00000161925	Ensembl	762	chr12	-	112968304	112970042
ENSMUST00000162348	Ensembl	685	chr5	-	122167674	122177412
ENSMUST00000162380	Ensembl	2217	chr19	-	28655022	28657784
ENSMUST00000162387	Ensembl	771	chr5	-	15215672	15220020
ENSMUST00000162608	Ensembl	471	chr6	-	122510087	122520843
ENSMUST00000162784	Ensembl	427	chr1	+	87495860	87496414
ENSMUST00000162822	Ensembl	596	chr8	+	55794387	55795672
ENSMUST00000162837	Ensembl	220	chr10	+	86434960	86490760
ENSMUST00000162980	Ensembl	356	chr6	-	122510061	122520867
ENSMUST00000163068	Ensembl	2741	chr1	+	85263272	85274389
ENSMUST00000163334	Ensembl	3832	chr3	+	88601105	88624083
ENSMUST00000163408	Ensembl	484	chr14	-	4895751	4896235
ENSMUST00000163438	Ensembl	2467	chr17	+	6314198	6492328
ENSMUST00000163830	Ensembl	1272	chr16	+	32923303	32924575
ENSMUST00000163836	Ensembl	420	chr2	-	25993902	25994322
ENSMUST00000163952	Ensembl	520	chr14	+	6717608	6718128
ENSMUST00000164289	Ensembl	2144	chr7	-	19883608	19886119
ENSMUST00000164293	Ensembl	1095	chr13	+	66450331	66466708
ENSMUST00000164308	Ensembl	1862	chr4	+	124246432	124252781
ENSMUST00000164678	Ensembl	3616	chr4	-	88430358	88440295
ENSMUST00000164955	Ensembl	1745	chr15	-	36067975	36070140
ENSMUST00000165110	Ensembl	3142	chr17	+	12511750	12520116
ENSMUST00000165425	Ensembl	502	chr14	+	4369123	4369625
ENSMUST00000165634	Ensembl	1115	chr15	-	81631220	81633043
ENSMUST00000165647	Ensembl	582	chr10	+	41295369	41296271
ENSMUST00000165676	Ensembl	634	chr12	-	40936073	40937660
ENSMUST00000165732	Ensembl	2004	chr11	-	21405717	21407721
ENSMUST00000166000	Ensembl	743	chrX	+	52114016	52130974
ENSMUST00000166265	Ensembl	1508	chr17	+	55696463	55702805
ENSMUST00000166777	Ensembl	413	chr1	-	85305233	85323881
ENSMUST00000166953	Ensembl	345	chr15	+	89306682	89308344
ENSMUST00000167632	Ensembl	353	chr11	+	117472658	117473838
ENSMUST00000167961	Ensembl	3615	chr4	-	88442046	88446128
ENSMUST00000168035	Ensembl	1474	chr7	-	13533940	13547117
ENSMUST00000168132	Ensembl	1746	chr12	-	81986535	81988661
ENSMUST00000168281	Ensembl	427	chr14	-	5801798	5802225
ENSMUST00000168439	Ensembl	593	chr7	+	117665579	117666172
ENSMUST00000168473	Ensembl	1793	chr10	+	80041391	80043422
ENSMUST00000168496	Ensembl	318	chr7	+	91924212	91924530
ENSMUST00000168909	Ensembl	1199	chr11	-	87853079	87860862
ENSMUST00000168966	Ensembl	2732	chr7	-	152080464	152083366
ENSMUST00000169100	Ensembl	3655	chr8	-	70742071	70752312
ENSMUST00000169487	Ensembl	2257	chr7	-	149761436	149764022
ENSMUST00000169577	Ensembl	2683	chr5	-	32308349	32313236
ENSMUST00000169840	Ensembl	852	chr9	+	62652284	62656041
ENSMUST00000170403	Ensembl	474	chr14	-	42616415	42618819
ENSMUST00000170435	Ensembl	265	chr2	+	27044901	27090230
ENSMUST00000170471	Ensembl	1043	chr1	+	108438519	108471622
ENSMUST00000170838	Ensembl	3196	chr1	+	64076036	64079501
ENSMUST00000170983	Ensembl	553	chr14	-	3707913	3708466
ENSMUST00000171037	Ensembl	2263	chr5	-	106894816	106900026
ENSMUST00000171443	Ensembl	486	chr2	+	31657560	31658052
ENSMUST00000171485	Ensembl	2461	chr6	+	144996078	144998950
ENSMUST00000171550	Ensembl	1950	chr12	-	112810531	112812613
ENSMUST00000171617	Ensembl	1491	chr10	+	8604391	8606678
ENSMUST00000171722	Ensembl	677	chr13	+	103550334	103551976
ENSMUST00000171743	Ensembl	3701	chr19	+	4125986	4131730
ENSMUST00000171819	Ensembl	3539	chr4	+	41925874	41960431
humanlincRNA0002-	lincRNA	5204	chr4	+	153058456	153063660
humanlincRNA0077-	lincRNA	35729	chr3	+	115536976	115572705
humanlincRNA0083-	lincRNA	20942	chr3	+	106950744	106971686
humanlincRNA0095-	lincRNA	26714	chr3	+	100018668	100045382
humanlincRNA0198-	lincRNA	12702	chr8	+	129050813	129063515
humanlincRNA0289+	lincRNA	9276	chr14	+	25560189	25569465
humanlincRNA0406+	lincRNA	2318	chr9	+	51901117	51903435
humanlincRNA0419-	lincRNA	69641	chr9	+	41047312	41116953
humanlincRNA0479-	lincRNA	15293	chr15	+	97475976	97491269
humanlincRNA0522-	lincRNA	5535	chr10	+	95167239	95172774
humanlincRNA0616+	lincRNA	95248	chr14	+	62467866	62563114
humanlincRNA0634-	lincRNA	38708	chr14	+	98096898	98135606
humanlincRNA0667-	lincRNA	10077	chr14	+	120654982	120665059
humanlincRNA0672+	lincRNA	13265	chr8	+	5025800	5039065
humanlincRNA0691-	lincRNA	14468	chr12	+	55230686	55245154
humanlincRNA0717-	lincRNA	14262	chr12	+	74664767	74679029
humanlincRNA0747+	lincRNA	2335	chr12	+	104528537	104530872
humanlincRNA0750+	lincRNA	14725	chr12	+	106326394	106341119
humanlincRNA0830+	lincRNA	8750	chr16	+	10753909	10762659
humanlincRNA0938+	lincRNA	28620	chr18	+	76344798	76373418
humanlincRNA0953+	lincRNA	2718	chr1	+	109932256	109934974
humanlincRNA0957-	lincRNA	115024	chr18	+	88693995	88809019
humanlincRNA0974+	lincRNA	2419	chr18	+	80680792	80683211
humanlincRNA1015-	lincRNA	12168	chr17	+	73829934	73842102
humanlincRNA1153-	lincRNA	14151	chr2	+	51365342	51379493
humanlincRNA1153+	lincRNA	14151	chr2	+	51365342	51379493
humanlincRNA1160-	lincRNA	34511	chr2	+	57915619	57950130
humanlincRNA1211+	lincRNA	10105	chr1	+	63433034	63443139
humanlincRNA1273-	lincRNA	6215	chr2	+	167588734	167594949
humanlincRNA1283+	lincRNA	16030	chr2	+	178265600	178281630
humanlincRNA1347+	lincRNA	10637	chr6	+	112947326	112957963
humanlincRNA1362-	lincRNA	62393	chr14	+	18289082	18351475
humanlincRNA1364+	lincRNA	9763	chr9	+	117600605	117610368
humanlincRNA1388+	lincRNA	32331	chr14	+	10193783	10226114
humanlincRNA1428-	lincRNA	4092	chr6	+	90864987	90869079
humanlincRNA1485-	lincRNA	30903	chr16	+	25243187	25274090
humanlincRNA1518-	lincRNA	19472	chr5	+	39274100	39293572
humanlincRNA1606-	lincRNA	34929	chr3	+	139946054	139980983
humanlincRNA1612-	lincRNA	2898	chr3	+	136028507	136031405
humanlincRNA1712-	lincRNA	9743	chr13	+	104175577	104185320
humanlincRNA1751+	lincRNA	10525	chr1	+	97328587	97339112
humanlincRNA1824-	lincRNA	9544	chr17	+	26509921	26519465
humanlincRNA1852-	lincRNA	12693	chr13	+	42418272	42430965
humanlincRNA1929-	lincRNA	21387	chr10	+	45479829	45501216
humanlincRNA1981+	lincRNA	4773	chr17	+	3582375	3587148
humanlincRNA1998+	lincRNA	6977	chr17	+	14919529	14926506
humanlincRNA2002+	lincRNA	6617	chr5	+	141536235	141542852
humanlincRNA2015+	lincRNA	7883	chr12	+	36410197	36418080
humanlincRNA2091+	lincRNA	1806	chr12	+	32898416	32900222
humanlincRNA2114-	lincRNA	19194	chr6	+	34218534	34237728
humanlincRNA2206-	lincRNA	68557	chr1	+	14599364	14667921
humanlincRNA2208+	lincRNA	10293	chr1	+	17168271	17178564
humanlincRNA2281-	lincRNA	16435	chr15	+	60152750	60169185
humanlincRNA2294+	lincRNA	101773	chr15	+	65423156	65524929
humanlincRNA2355-	lincRNA	46783	chr4	+	64110708	64157491
humanlincRNA2356+	lincRNA	35860	chr4	+	64427928	64463788
humanlincRNA2360-	lincRNA	11275	chr2	+	37619943	37631218
humanlincRNA2366-	lincRNA	4421	chr2	+	27487345	27491766
humanlincRNA2473+	lincRNA	21376	chrX	+	137417887	137439263
MM9LINCRNAEXON10013-	lincRNA	326	chrX	-	34382940	34383266
MM9LINCRNAEXON10019-	lincRNA	476	chrX	-	47988098	47988574
MM9LINCRNAEXON10035-	lincRNA	434	chrX	-	100675802	100676236
MM9LINCRNAEXON10037-	lincRNA	1305	chrX	-	100764724	100766029
MM9LINCRNAEXON10103-	lincRNA	80	chr9	-	41242393	41242473
MM9LINCRNAEXON10126-	lincRNA	104	chr9	-	68398792	68398896
MM9LINCRNAEXON10126+	lincRNA	104	chr9	+	68398792	68398896
MM9LINCRNAEXON10137-	lincRNA	2416	chr9	-	81521903	81524319
MM9LINCRNAEXON10150-	lincRNA	88	chr9	-	96673310	96673398
MM9LINCRNAEXON10154-	lincRNA	147	chr9	-	96975762	96975909
MM9LINCRNAEXON10189+	lincRNA	405	chr8	+	47824387	47824792
MM9LINCRNAEXON10206-	lincRNA	1928	chr8	-	87511677	87513605
MM9LINCRNAEXON10216+	lincRNA	575	chr8	+	94868513	94869088
MM9LINCRNAEXON10234+	lincRNA	124	chr8	+	122749661	122749785
MM9LINCRNAEXON10248-	lincRNA	124	chr8	-	122880437	122880561
MM9LINCRNAEXON10249-	lincRNA	171	chr8	-	122880718	122880889
MM9LINCRNAEXON10251-	lincRNA	647	chr8	-	122896360	122897007
MM9LINCRNAEXON10279+	lincRNA	1015	chr8	+	124397404	124398419
MM9LINCRNAEXON10280-	lincRNA	84	chr8	-	124624314	124624398
MM9LINCRNAEXON10300-	lincRNA	984	chr7	-	4850126	4851110
MM9LINCRNAEXON10301+	lincRNA	630	chr7	+	4857855	4858485
MM9LINCRNAEXON10304-	lincRNA	112	chr7	-	16613874	16613986
MM9LINCRNAEXON10311-	lincRNA	103	chr7	-	30663366	30663469
MM9LINCRNAEXON10315+	lincRNA	692	chr7	+	49720086	49720778
MM9LINCRNAEXON10316-	lincRNA	3363	chr7	-	49728708	49732071
MM9LINCRNAEXON10353-	lincRNA	1251	chr7	-	112519739	112520990
MM9LINCRNAEXON10369-	lincRNA	388	chr7	-	118255273	118255661
MM9LINCRNAEXON10376+	lincRNA	1295	chr7	+	129295706	129297001
MM9LINCRNAEXON10382-	lincRNA	128	chr7	-	134651134	134651262
MM9LINCRNAEXON10384-	lincRNA	5230	chr7	-	134804854	134810084
MM9LINCRNAEXON10404-	lincRNA	248	chr6	-	31001139	31001387
MM9LINCRNAEXON10409-	lincRNA	254	chr6	-	31037379	31037633
MM9LINCRNAEXON10413-	lincRNA	3240	chr6	-	31058488	31061728
MM9LINCRNAEXON10434-	lincRNA	114	chr6	-	52110553	52110667
MM9LINCRNAEXON10451-	lincRNA	82	chr6	-	67052210	67052292
MM9LINCRNAEXON10460+	lincRNA	234	chr6	+	82643425	82643659
MM9LINCRNAEXON10481+	lincRNA	897	chr6	+	99539634	99540531
MM9LINCRNAEXON10493+	lincRNA	360	chr6	+	100517514	100517874
MM9LINCRNAEXON10495-	lincRNA	354	chr6	-	108162087	108162441
MM9LINCRNAEXON10499+	lincRNA	988	chr6	+	112559022	112560010
MM9LINCRNAEXON10505-	lincRNA	233	chr6	-	129154141	129154374
MM9LINCRNAEXON10521-	lincRNA	194	chr6	-	145706267	145706461
MM9LINCRNAEXON10522-	lincRNA	78	chr6	-	145709297	145709375
MM9LINCRNAEXON10523-	lincRNA	64	chr6	-	145713759	145713823
MM9LINCRNAEXON10527-	lincRNA	76	chr5	-	22893278	22893354
MM9LINCRNAEXON10556-	lincRNA	324	chr5	-	33928133	33928457
MM9LINCRNAEXON10569-	lincRNA	168	chr5	-	74342275	74342443
MM9LINCRNAEXON10580-	lincRNA	810	chr5	-	100864703	100865513
MM9LINCRNAEXON10593-	lincRNA	311	chr5	-	108539913	108540224
MM9LINCRNAEXON10604-	lincRNA	266	chr5	-	113619316	113619582
MM9LINCRNAEXON10632-	lincRNA	1619	chr5	-	149777282	149778901
MM9LINCRNAEXON10650+	lincRNA	1091	chr4	+	32049638	32050729
MM9LINCRNAEXON10657-	lincRNA	1113	chr4	-	44225123	44226236
MM9LINCRNAEXON10668-	lincRNA	310	chr4	-	61959451	61959761
MM9LINCRNAEXON10670-	lincRNA	1023	chr4	-	82158318	82159341
MM9LINCRNAEXON10676-	lincRNA	81	chr4	-	88581009	88581090
MM9LINCRNAEXON10678-	lincRNA	364	chr4	-	88584091	88584455
MM9LINCRNAEXON10683-	lincRNA	3512	chr4	-	90877477	90880989
MM9LINCRNAEXON10697-	lincRNA	459	chr4	-	106507281	106507740
MM9LINCRNAEXON10750-	lincRNA	270	chr4	-	124298355	124298625
MM9LINCRNAEXON10757-	lincRNA	1566	chr4	-	124322846	124324412
MM9LINCRNAEXON10761+	lincRNA	180	chr4	+	124341057	124341237
MM9LINCRNAEXON10769-	lincRNA	2127	chr4	-	128730224	128732351
MM9LINCRNAEXON10775+	lincRNA	3368	chr4	+	129379516	129382884
MM9LINCRNAEXON10783+	lincRNA	522	chr4	+	133161213	133161735
MM9LINCRNAEXON10786+	lincRNA	83	chr4	+	135168402	135168485
MM9LINCRNAEXON10787-	lincRNA	2343	chr4	-	135903289	135905632
MM9LINCRNAEXON10791-	lincRNA	577	chr4	-	136873629	136874206
MM9LINCRNAEXON10798-	lincRNA	244	chr4	-	149418835	149419079
MM9LINCRNAEXON10814-	lincRNA	1239	chr3	-	30124756	30125995
MM9LINCRNAEXON10819-	lincRNA	340	chr3	-	36341493	36341833
MM9LINCRNAEXON10826-	lincRNA	1438	chr3	-	41214830	41216268
MM9LINCRNAEXON10828-	lincRNA	810	chr3	-	41226806	41227616
MM9LINCRNAEXON10845+	lincRNA	82	chr3	+	45167616	45167698
MM9LINCRNAEXON10850+	lincRNA	2669	chr3	+	68870819	68873488
MM9LINCRNAEXON10859-	lincRNA	578	chr3	-	78995585	78996163
MM9LINCRNAEXON10883-	lincRNA	386	chr3	-	88333337	88333723
MM9LINCRNAEXON10890-	lincRNA	145	chr3	-	95711592	95711737
MM9LINCRNAEXON10891-	lincRNA	733	chr3	-	97726398	97727131
MM9LINCRNAEXON10893+	lincRNA	1108	chr3	+	105528806	105529914
MM9LINCRNAEXON10898-	lincRNA	119	chr3	-	116610341	116610460
MM9LINCRNAEXON10899-	lincRNA	782	chr3	-	121638300	121639082
MM9LINCRNAEXON10901+	lincRNA	428	chr3	+	127111362	127111790
MM9LINCRNAEXON10944-	lincRNA	1342	chr2	-	71581306	71582648
MM9LINCRNAEXON11002-	lincRNA	90	chr2	-	94017802	94017892
MM9LINCRNAEXON11010+	lincRNA	465	chr2	+	108525461	108525926
MM9LINCRNAEXON11043-	lincRNA	267	chr2	-	156665163	156665430
MM9LINCRNAEXON11051-	lincRNA	6233	chr2	-	158181265	158187498
MM9LINCRNAEXON11052-	lincRNA	336	chr2	-	173114878	173115214
MM9LINCRNAEXON11058+	lincRNA	1257	chr2	+	174103339	174104596
MM9LINCRNAEXON11087-	lincRNA	1690	chr19	-	23111474	23113164
MM9LINCRNAEXON11093+	lincRNA	854	chr19	+	23135722	23136576
MM9LINCRNAEXON11097+	lincRNA	381	chr19	+	23208904	23209285
MM9LINCRNAEXON11109-	lincRNA	1960	chr19	-	38395846	38397806
MM9LINCRNAEXON11126-	lincRNA	1433	chr18	-	5818767	5820200
MM9LINCRNAEXON11138-	lincRNA	156	chr18	-	36460250	36460406
MM9LINCRNAEXON11143-	lincRNA	106	chr18	-	36486096	36486202
MM9LINCRNAEXON11163+	lincRNA	352	chr18	+	69926668	69927020
MM9LINCRNAEXON11175-	lincRNA	850	chr17	-	3113983	3114833
MM9LINCRNAEXON11179-	lincRNA	408	chr17	-	3250139	3250547
MM9LINCRNAEXON11186-	lincRNA	132	chr17	-	3297714	3297846
MM9LINCRNAEXON11198-	lincRNA	646	chr17	-	13819969	13820615
MM9LINCRNAEXON11223-	lincRNA	435	chr17	-	47023072	47023507
MM9LINCRNAEXON11226-	lincRNA	369	chr17	-	66820454	66820823
MM9LINCRNAEXON11281-	lincRNA	190	chr16	-	30184152	30184342
MM9LINCRNAEXON11282-	lincRNA	379	chr16	-	30202749	30203128
MM9LINCRNAEXON11283-	lincRNA	1076	chr16	-	30203702	30204778
MM9LINCRNAEXON11284+	lincRNA	156	chr16	+	30948031	30948187
MM9LINCRNAEXON11291-	lincRNA	618	chr16	-	34570909	34571527
MM9LINCRNAEXON11293+	lincRNA	171	chr16	+	40290921	40291092
MM9LINCRNAEXON11295-	lincRNA	879	chr16	-	43637039	43637918
MM9LINCRNAEXON11304-	lincRNA	448	chr16	-	59596940	59597388
MM9LINCRNAEXON11318-	lincRNA	792	chr16	-	90119455	90120247
MM9LINCRNAEXON11322-	lincRNA	533	chr15	-	5983673	5984206
MM9LINCRNAEXON11337+	lincRNA	678	chr15	+	61903385	61904063
MM9LINCRNAEXON11340+	lincRNA	528	chr15	+	62096772	62097300
MM9LINCRNAEXON11361-	lincRNA	286	chr15	-	85446852	85447138
MM9LINCRNAEXON11362-	lincRNA	82	chr15	-	85452555	85452637
MM9LINCRNAEXON11366-	lincRNA	88	chr15	-	85480581	85480669
MM9LINCRNAEXON11368-	lincRNA	498	chr15	-	85485017	85485515
MM9LINCRNAEXON11368+	lincRNA	498	chr15	+	85485017	85485515
MM9LINCRNAEXON11369-	lincRNA	242	chr15	-	85496939	85497181
MM9LINCRNAEXON11375+	lincRNA	1630	chr15	+	85515044	85516674
MM9LINCRNAEXON11388-	lincRNA	1558	chr15	-	96113836	96115394
MM9LINCRNAEXON11394-	lincRNA	184	chr15	-	102748149	102748333
MM9LINCRNAEXON11399-	lincRNA	98	chr15	-	102769801	102769899
MM9LINCRNAEXON11429-	lincRNA	698	chr14	-	22290133	22290831
MM9LINCRNAEXON11473+	lincRNA	373	chr14	+	65764701	65765074
MM9LINCRNAEXON11474-	lincRNA	252	chr14	-	65805319	65805571
MM9LINCRNAEXON11499+	lincRNA	497	chr14	+	105991499	105991996
MM9LINCRNAEXON11516-	lincRNA	135	chr13	-	28481792	28481927
MM9LINCRNAEXON11525+	lincRNA	66	chr13	+	28519062	28519128
MM9LINCRNAEXON11529-	lincRNA	666	chr13	-	28523535	28524201
MM9LINCRNAEXON11551-	lincRNA	218	chr13	-	28764311	28764529
MM9LINCRNAEXON11554-	lincRNA	169	chr13	-	28827574	28827743
MM9LINCRNAEXON11565+	lincRNA	2104	chr13	+	34199440	34201544
MM9LINCRNAEXON11568+	lincRNA	297	chr13	+	34213388	34213685
MM9LINCRNAEXON11578+	lincRNA	216	chr13	+	54426912	54427128
MM9LINCRNAEXON11582-	lincRNA	900	chr13	-	64041438	64042338
MM9LINCRNAEXON11582+	lincRNA	900	chr13	+	64041438	64042338
MM9LINCRNAEXON11601-	lincRNA	999	chr13	-	94193120	94194119
MM9LINCRNAEXON11607-	lincRNA	2201	chr13	-	98041717	98043918
MM9LINCRNAEXON11614-	lincRNA	9426	chr13	-	98244812	98254238
MM9LINCRNAEXON11615-	lincRNA	376	chr13	-	98255932	98256308
MM9LINCRNAEXON11616+	lincRNA	670	chr13	+	98263026	98263696
MM9LINCRNAEXON11621+	lincRNA	2759	chr13	+	98280390	98283149
MM9LINCRNAEXON11638+	lincRNA	503	chr13	+	108833757	108834260
MM9LINCRNAEXON11651-	lincRNA	216	chr12	-	12809684	12809900
MM9LINCRNAEXON11666-	lincRNA	858	chr12	-	33827013	33827871
MM9LINCRNAEXON11703-	lincRNA	135	chr12	-	85240108	85240243
MM9LINCRNAEXON11709-	lincRNA	1309	chr12	-	88167023	88168332
MM9LINCRNAEXON11743-	lincRNA	80	chr11	-	6761986	6762066
MM9LINCRNAEXON11764-	lincRNA	762	chr11	-	33449312	33450074
MM9LINCRNAEXON11765-	lincRNA	432	chr11	-	35525041	35525473
MM9LINCRNAEXON11770+	lincRNA	903	chr11	+	53607073	53607976
MM9LINCRNAEXON11784+	lincRNA	60	chr11	+	60743395	60743455
MM9LINCRNAEXON11817-	lincRNA	338	chr11	-	96073596	96073934
MM9LINCRNAEXON11825+	lincRNA	190	chr11	+	97299013	97299203
MM9LINCRNAEXON11830+	lincRNA	1679	chr11	+	97520083	97521762
MM9LINCRNAEXON11836-	lincRNA	217	chr11	-	98175141	98175358
MM9LINCRNAEXON11850+	lincRNA	451	chr11	+	112899168	112899619
MM9LINCRNAEXON11867+	lincRNA	376	chr10	+	6094192	6094568
MM9LINCRNAEXON11933+	lincRNA	448	chr10	+	83985517	83985965
MM9LINCRNAEXON11956+	lincRNA	553	chr10	+	107767716	107768269
MM9LINCRNAEXON11970-	lincRNA	553	chr10	-	109642156	109642709
MM9LINCRNAEXON11980-	lincRNA	90	chr10	-	120145110	120145200
MM9LINCRNAEXON11983+	lincRNA	1278	chr10	+	120336876	120338154
MM9LINCRNAEXON11986-	lincRNA	723	chr10	-	122546168	122546891
MM9LINCRNAEXON11997-	lincRNA	1967	chr1	-	42704927	42706894
MM9LINCRNAEXON12009-	lincRNA	1674	chr1	-	42763739	42765413
MM9LINCRNAEXON12010-	lincRNA	418	chr1	-	42768880	42769298
MM9LINCRNAEXON12021+	lincRNA	212	chr1	+	63295271	63295483
MM9LINCRNAEXON12031-	lincRNA	216	chr1	-	64728302	64728518
MM9LINCRNAEXON12051+	lincRNA	513	chr1	+	94090014	94090527
MM9LINCRNAEXON12068+	lincRNA	635	chr1	+	137520750	137521385
MM9LINCRNAEXON12092+	lincRNA	115	chr1	+	139818135	139818250
MM9LINCRNAEXON12111-	lincRNA	86	chr1	-	173361680	173361766
mouselincRNA0079+	lincRNA	11971	chr1	+	121175247	121187218
mouselincRNA0133+	lincRNA	9225	chr1	+	195277295	195286520
mouselincRNA0155-	lincRNA	7950	chr10	+	27710365	27718315
mouselincRNA0185-	lincRNA	18300	chr10	+	74387229	74405529
mouselincRNA0188+	lincRNA	24925	chr10	+	76640929	76665854
mouselincRNA0204-	lincRNA	7925	chr10	+	95353321	95361246
mouselincRNA0218+	lincRNA	13224	chr10	+	118047663	118060887
mouselincRNA0258+	lincRNA	5575	chr11	+	81820532	81826107
mouselincRNA0303-	lincRNA	11075	chr12	+	16846801	16857876
mouselincRNA0323-	lincRNA	5900	chr12	+	71688107	71694007
mouselincRNA0358-	lincRNA	18746	chr12	+	113434415	113453161
mouselincRNA0394+	lincRNA	51154	chr13	+	44752412	44803566
mouselincRNA0435+	lincRNA	16475	chr13	+	102601098	102617573
mouselincRNA0436+	lincRNA	5675	chr13	+	102659773	102665448
mouselincRNA0446+	lincRNA	6275	chr13	+	110806480	110812755
mouselincRNA0480+	lincRNA	18325	chr14	+	61549152	61567477
mouselincRNA0490-	lincRNA	5700	chr14	+	68230302	68236002
mouselincRNA0570-	lincRNA	9800	chr15	+	76892600	76902400
mouselincRNA0651+	lincRNA	5600	chr16	+	42519381	42524981
mouselincRNA0706+	lincRNA	5667	chr17	+	45861000	45866667
mouselincRNA0714+	lincRNA	13990	chr17	+	54210406	54224396
mouselincRNA0767+	lincRNA	11900	chr18	+	48010723	48022623
mouselincRNA0901-	lincRNA	6150	chr2	+	123486345	123492495
mouselincRNA0907+	lincRNA	5550	chr2	+	124597295	124602845
mouselincRNA0957-	lincRNA	5475	chr3	+	20688899	20694374
mouselincRNA0963+	lincRNA	6875	chr3	+	29607174	29614049
mouselincRNA0971-	lincRNA	12175	chr3	+	35037098	35049273
mouselincRNA1040+	lincRNA	20625	chr3	+	105098662	105119287
mouselincRNA1086-	lincRNA	6325	chr4	+	31725262	31731587
mouselincRNA1117+	lincRNA	6275	chr4	+	96944448	96950723
mouselincRNA1147-	lincRNA	5800	chr4	+	129977390	129983190
mouselincRNA1218-	lincRNA	30900	chr5	+	112297381	112328281
mouselincRNA1225-	lincRNA	10543	chr5	+	119682751	119693294
mouselincRNA1244-	lincRNA	5500	chr5	+	149555327	149560827
mouselincRNA1252-	lincRNA	10200	chr6	+	5525375	5535575
mouselincRNA1294-	lincRNA	11485	chr6	+	84310049	84321534
mouselincRNA1298-	lincRNA	7207	chr6	+	88096076	88103283
mouselincRNA1337+	lincRNA	12533	chr6	+	125459659	125472192
mouselincRNA1388-	lincRNA	5150	chr7	+	84275048	84280198
mouselincRNA1407+	lincRNA	12050	chr7	+	117846637	117858687
mouselincRNA1419+	lincRNA	13400	chr7	+	137517941	137531341
mouselincRNA1453+	lincRNA	9490	chr8	+	55517535	55527025
mouselincRNA1466-	lincRNA	10525	chr8	+	80661127	80671652
mouselincRNA1559-	lincRNA	10025	chr9	+	69901368	69911393
mouselincRNA1656+	lincRNA	10000	chrX	+	138899450	138909450
NR_001570	RefSeq_NR	12250	chrX	-	100655711	100678572
NR_002848	RefSeq_NR	1317	chr12	+	110829746	110831063
NR_002926	RefSeq_NR	804	chr4	+	138387771	138391104
NR_003633	RefSeq_NR	11439	chr12	+	110783607	110806810
NR_004441	RefSeq_NR	2952	chr7	+	48923383	48982563
NR_015351	RefSeq_NR	734	chr7	-	66874527	66934248
NR_015464	RefSeq_NR	949	chr2	+	91077302	91078514
NR_015501	RefSeq_NR	2828	chr13	-	91841269	91881477
NR_015505	RefSeq_NR	5769	chrX	-	47916296	47988435
NR_015554	RefSeq_NR	3385	chr5	-	23198084	23218484
NR_015587	RefSeq_NR	1408	chr13	+	81103334	81218856
NR_024513	RefSeq_NR	470	chr5	-	151302321	151304794
NR_026942	RefSeq_NR	2090	chr19	+	60220577	60238494
NR_026944	RefSeq_NR	727	chr10	-	76720517	76721968
NR_027316	RefSeq_NR	2342	chr17	-	32213027	32228368
NR_027870	RefSeq_NR	2432	chr12	+	3572390	3781398
NR_027879	RefSeq_NR	883	chr7	+	125387420	125389065
NR_027925	RefSeq_NR	587	chrX	-	6989229	6998173
NR_027930	RefSeq_NR	853	chr17	-	85354306	85357050
NR_027934	RefSeq_NR	4358	chr5	-	113672239	113709621
NR_028088	RefSeq_NR	1342	chr5	-	90643749	90653021
NR_028277	RefSeq_NR	1352	chr6	+	34253933	34267443
NR_028359	RefSeq_NR	9833	chr3	+	88580978	88633293
NR_028424	RefSeq_NR	1734	chr18	-	80738630	80741285
NR_028427	RefSeq_NR	5292	chr19	-	53515701	53539286
NR_028449	RefSeq_NR	2713	chr15	-	88953732	88959130
NR_028585	RefSeq_NR	2519	chr2	-	181092394	181100109
NR_028593	RefSeq_NR	1489	chr6	+	128388774	128453299
NR_029474	RefSeq_NR	4069	chr9	-	92433638	92437707
NR_030730	RefSeq_NR	521	chr9	-	35656129	35657465
NR_030733	RefSeq_NR	1063	chr12	+	75385262	75396937
NR_033326	RefSeq_NR	598	chr14	-	122764900	122850368
NR_033332	RefSeq_NR	1152	chr11	-	53598990	53672758
NR_033447	RefSeq_NR	1549	chr2	-	115900283	115901832
NR_033471	RefSeq_NR	2777	chr2	+	6053928	6061616
NR_033485	RefSeq_NR	1486	chr10	-	57692726	57694761
NR_033520	RefSeq_NR	4710	chr17	-	6438149	6450142
NR_033524	RefSeq_NR	2063	chr11	-	96308212	96325861
NR_033591	RefSeq_NR	14357	chr3	+	14363209	14377566
NR_033624	RefSeq_NR	719	chr3	+	51363678	51371038
NR_033731	RefSeq_NR	1948	chrX	+	22038721	22040669
NR_033788	RefSeq_NR	798	chr14	-	61911819	61924171
NR_033804	RefSeq_NR	1257	chr7	-	108700966	108709379
NR_033813	RefSeq_NR	4679	chr12	+	110691032	110701546
NR_036453	RefSeq_NR	2134	chr11	+	83395562	83437195
NR_036457	RefSeq_NR	1006	chr3	-	121340043	121346403
NR_036590	RefSeq_NR	503	chr19	-	53323225	53329695
NR_037604	RefSeq_NR	3648	chr10	+	127261271	127283621
NR_037679	RefSeq_NR	1392	chr6	+	142563114	142574982
uc.113+	UCR	247	chr17	+	52200481	52200728
uc.12+	UCR	201	chr4	-	126706837	126707038
uc.147+	UCR	308	chr3	-	86549807	86550115
uc.186-	UCR	305	chr11	+	50194867	50195172
uc.191-	UCR	208	chr1	-	19548527	19548735
uc.196+	UCR	221	chr4	-	23910783	23911004
uc.206-	UCR	499	chr12	+	119958623	119959122
uc.218+	UCR	286	chr5	-	132345720	132346006
uc.244-	UCR	321	chr15	-	40186475	40186796
uc.278-	UCR	237	chr2	+	34111726	34111963
uc.29-	UCR	219	chr3	+	143837100	143837319
uc.301-	UCR	284	chr19	-	44891831	44892115
uc.329-	UCR	307	chr2	+	105174314	105174621
uc.342-	UCR	227	chr15	-	102828487	102828714
uc.347-	UCR	209	chr14	-	97959641	97959850
uc.352-	UCR	200	chr14	-	98848231	98848431
uc.375+	UCR	300	chr12	+	58432941	58433241
uc.385-	UCR	209	chr2	-	115691289	115691498
uc.40-	UCR	247	chr1	+	170257995	170258242
uc.408+	UCR	252	chr8	-	111480768	111481020
uc.431+	UCR	230	chr18	+	25950470	25950700
uc.441-	UCR	248	chr18	+	84541885	84542133
uc.456-	UCR	320	chr2	-	162758513	162758833
uc.466-	UCR	349	chrX	+	90622813	90623162
uc.47-	UCR	227	chr12	+	26576692	26576919
uc.470+	UCR	341	chrX	-	90035839	90036180
uc.51+	UCR	207	chr11	-	26875979	26876186
uc.64+	UCR	245	chr11	-	21979005	21979250
uc.66-	UCR	247	chr6	-	85168174	85168421
uc.83+	UCR	296	chr2	+	56768767	56769063
uc.89-	UCR	307	chr2	-	61611866	61612173
uc007ahm.1	UCSC_kg	398	chr1	-	10032921	10039091
uc007asg.1	UCSC_kg	3089	chr1	+	37922143	37928233
uc007awx.1	UCSC_kg	572	chr1	+	46245516	46258194
uc007axg.1	UCSC_kg	2488	chr1	+	50869288	50874545
uc007bat.1	UCSC_kg	2626	chr1	+	57028323	57099357
uc007bcf.1	UCSC_kg	2101	chr1	+	58561991	58574374
uc007bvx.1	UCSC_kg	885	chr1	+	88976745	88992993
uc007cmd.1	UCSC_kg	1924	chr1	-	132566785	132612391
uc007cpw.1	UCSC_kg	2575	chr1	-	135146712	135166132
uc007cui.1	UCSC_kg	1873	chr1	-	138022754	138027748
uc007dfg.1	UCSC_kg	3246	chr1	-	163018510	163061610
uc007diy.1	UCSC_kg	5171	chr1	-	167104627	167124451
uc007dme.1	UCSC_kg	5515	chr1	-	172247626	172259438
uc007dmk.1	UCSC_kg	867	chr1	-	172804318	172811245
uc007dvb.1	UCSC_kg	3108	chr1	-	180252296	180267215
uc007efe.1	UCSC_kg	2348	chr10	-	3308331	3516564
uc007elq.1	UCSC_kg	1843	chr10	+	15020197	15032182
uc007evh.1	UCSC_kg	1401	chr10	-	36857329	36858730
uc007exy.1	UCSC_kg	617	chr10	+	41287821	41296282
uc007ffz.1	UCSC_kg	1687	chr10	-	60892007	60893694
uc007fyu.1	UCSC_kg	674	chr10	-	78990194	78996532
uc007hed.1	UCSC_kg	584	chr10	+	118762163	118768918
uc007hsa.1	UCSC_kg	732	chr11	-	3077429	3093466
uc007ifx.1	UCSC_kg	546	chr11	-	24060527	24072824
uc007ihb.1	UCSC_kg	2112	chr11	+	29426412	29428524
uc007ilu.1	UCSC_kg	1950	chr11	-	40521066	40546924
uc007ino.1	UCSC_kg	1113	chr11	+	44974444	45027929
uc007jfc.1	UCSC_kg	2209	chr11	+	59652959	59694470
uc007jkk.1	UCSC_kg	2090	chr11	-	62812616	62817636
uc007kdb.1	UCSC_kg	259	chr11	-	74973198	74973457
uc007kye.1	UCSC_kg	775	chr11	+	93984130	93987399
uc007lit.1	UCSC_kg	3413	chr11	+	99278556	99284412
uc007lmk.1	UCSC_kg	2227	chr11	-	100682021	100684248
uc007lta.1	UCSC_kg	945	chr11	-	102819622	102825468
uc007lwc.1	UCSC_kg	1332	chr11	+	104034224	104036832
uc007maq.1	UCSC_kg	876	chr11	+	107289589	107297000
uc007mnh.1	UCSC_kg	626	chr11	+	117472658	117474111
uc007muu.1	UCSC_kg	1292	chr11	-	120687855	120735113
uc007myv.1	UCSC_kg	1343	chr12	+	4976157	5020849
uc007nbp.1	UCSC_kg	806	chr12	-	15003194	15057195
uc007nby.1	UCSC_kg	904	chr12	+	16663391	16667042
uc007ndc.1	UCSC_kg	2016	chr12	+	19393718	19438936
uc007nea.1	UCSC_kg	604	chr12	-	21816736	21840423
uc007ned.1	UCSC_kg	2404	chr12	+	22990655	23042588
uc007niz.1	UCSC_kg	3446	chr12	-	34780741	35601767
uc007nro.1	UCSC_kg	506	chr12	-	68313516	68322190
uc007oxp.1	UCSC_kg	3193	chr12	-	106011391	106103286
uc007peo.1	UCSC_kg	3596	chr12	-	113629736	113644023
uc007pis.1	UCSC_kg	883	chr13	+	3477500	3497843
uc007pjf.1	UCSC_kg	637	chr13	-	3916556	3917466
uc007ppd.1	UCSC_kg	2094	chr13	-	19557637	19596236
uc007prv.1	UCSC_kg	2198	chr13	+	21925626	21929399
uc007pzk.1	UCSC_kg	669	chr13	+	31656617	31665430
uc007qaj.1	UCSC_kg	2163	chr13	-	33654354	33661186
uc007qcu.1	UCSC_kg	909	chr13	+	37633225	37640309
uc007qkm.1	UCSC_kg	2314	chr13	+	50513245	50529138
uc007qnn.1	UCSC_kg	2337	chr13	+	53489024	53550999
uc007qxl.1	UCSC_kg	2856	chr13	+	63341350	63427404
uc007qxo.1	UCSC_kg	1599	chr13	+	63402580	63404179
uc007qxz.1	UCSC_kg	754	chr13	-	63777068	63835606
uc007rgi.1	UCSC_kg	596	chr13	-	76206932	76214851
uc007rjp.1	UCSC_kg	2823	chr13	-	90318821	90356747
uc007rkd.1	UCSC_kg	334	chr13	+	92001036	92001647
uc007say.1	UCSC_kg	680	chr14	-	3498688	3987124
uc007sbi.1	UCSC_kg	1171	chr14	+	3949287	3958854
uc007sbm.1	UCSC_kg	1709	chr14	+	4213721	4225825
uc007sbn.1	UCSC_kg	336	chr14	+	4229104	4306876
uc007sbu.1	UCSC_kg	490	chr14	+	4606931	4844774
uc007scb.1	UCSC_kg	730	chr14	+	5188217	5189679
uc007scc.1	UCSC_kg	680	chr14	-	5232389	5324739
uc007scv.1	UCSC_kg	680	chr14	-	6417458	6509792
uc007sdo.1	UCSC_kg	1150	chr14	-	7471533	7516746
uc007sec.1	UCSC_kg	1150	chr14	-	8207783	8244951
uc007ssp.1	UCSC_kg	3387	chr14	+	27177032	27219942
uc007sxw.1	UCSC_kg	2923	chr14	-	32411915	32454147
uc007tcs.1	UCSC_kg	690	chr14	+	43062142	43098787
uc007tcx.1	UCSC_kg	690	chr14	+	43809936	43825220
uc007tnq.1	UCSC_kg	5294	chr14	+	52604533	52625330
uc007twg.1	UCSC_kg	247	chr14	-	55134942	55136244
uc007tzj.1	UCSC_kg	272	chr14	+	56211297	56211785
uc007uci.1	UCSC_kg	2368	chr14	-	57315114	57320105
uc007umm.1	UCSC_kg	2950	chr14	-	69981968	70040083
uc007uru.1	UCSC_kg	967	chr14	+	77510781	77512011
uc007uxa.1	UCSC_kg	2292	chr14	-	104687649	104858553
uc007vih.1	UCSC_kg	2309	chr15	-	18007891	18299382
uc007viz.1	UCSC_kg	2016	chr15	+	25344812	25382173
uc007vmc.1	UCSC_kg	731	chr15	-	35236764	35258290
uc007vop.1	UCSC_kg	1061	chr15	+	39994152	39999619
uc007vxz.1	UCSC_kg	1524	chr15	-	59975824	60018963
uc007wcc.1	UCSC_kg	470	chr15	-	73173562	73253710
uc007wha.1	UCSC_kg	3149	chr15	+	75472558	75484071
uc007wuq.1	UCSC_kg	3425	chr15	-	79720125	79723550
uc007xig.1	UCSC_kg	283	chr15	-	91736664	91736947
uc007xjz.1	UCSC_kg	2449	chr15	-	95965249	96114039
uc007xsd.1	UCSC_kg	495	chr15	-	100561093	100563168
uc007xsy.1	UCSC_kg	2534	chr15	+	101153318	101236265
uc007yfl.1	UCSC_kg	971	chr16	+	11779822	11781593
uc007yuj.1	UCSC_kg	2608	chr16	+	24981786	24984394
uc007zky.1	UCSC_kg	2019	chr16	-	50719409	50732856
uc007zpt.1	UCSC_kg	1096	chr16	-	62734677	62786542
uc007zqx.1	UCSC_kg	709	chr16	+	71250148	71267421
uc007zsg.1	UCSC_kg	1373	chr16	+	77329449	77595507
uc008ahd.1	UCSC_kg	964	chr17	+	6635807	6641499
uc008aig.1	UCSC_kg	989	chr17	+	7283606	7286452
uc008aiw.1	UCSC_kg	989	chr17	-	8236877	8239733
uc008bbd.1	UCSC_kg	4804	chr17	+	25716133	25773707
uc008bsc.1	UCSC_kg	641	chr17	-	29128242	29144882
uc008bue.1	UCSC_kg	604	chr17	-	31060692	31100165
uc008dft.1	UCSC_kg	1036	chr17	-	64591752	64619045
uc008dkv.1	UCSC_kg	1710	chr17	-	69765999	69788644
uc008dln.1	UCSC_kg	2387	chr17	-	71115178	71155399
uc008dqj.1	UCSC_kg	6911	chr17	-	80422747	80429658
uc008dro.1	UCSC_kg	2239	chr17	-	81425671	81464422
uc008ehv.1	UCSC_kg	581	chr18	+	29601853	29625761
uc008elw.1	UCSC_kg	2496	chr18	+	35142578	35162123
uc008emz.1	UCSC_kg	677	chr18	+	36072785	36076426
uc008ewu.1	UCSC_kg	1634	chr18	-	50211330	50213498
uc008fab.1	UCSC_kg	1331	chr18	+	60535681	60538328
uc008fqw.1	UCSC_kg	2056	chr18	-	77215887	77286035
uc008fss.1	UCSC_kg	899	chr18	-	80426496	80430248
uc008gbp.1	UCSC_kg	324	chr19	+	4907408	4907732
uc008gkx.1	UCSC_kg	401	chr19	+	7457639	7458040
uc008gol.1	UCSC_kg	1195	chr19	+	9063773	9151409
uc008hbx.1	UCSC_kg	1724	chr19	+	27419258	27430896
uc008hid.1	UCSC_kg	1919	chr19	+	37248332	37271031
uc008hlj.1	UCSC_kg	1345	chr19	+	40969194	40991941
uc008hmg.1	UCSC_kg	2238	chr19	+	41821450	41824587
uc008hwh.1	UCSC_kg	780	chr19	+	53150741	53158882
uc008iba.1	UCSC_kg	612	chr19	-	59003133	59018144
uc008idf.1	UCSC_kg	983	chr1_random	+	772157	776601
uc008iha.1	UCSC_kg	1873	chr2	+	9274116	9333259
uc008ivo.1	UCSC_kg	483	chr2	-	26325320	26326018
uc008jbi.1	UCSC_kg	301	chr2	+	29989390	29992233
uc008jhs.1	UCSC_kg	435	chr2	-	33102200	33102635
uc008jhz.1	UCSC_kg	3815	chr2	+	33496712	33501183
uc008jia.1	UCSC_kg	3688	chr2	+	33496850	33501869
uc008jif.1	UCSC_kg	2229	chr2	-	33791864	33797670
uc008jlk.1	UCSC_kg	1979	chr2	+	36057831	36068422
uc008jor.1	UCSC_kg	500	chr2	+	42984259	42987149
uc008keh.1	UCSC_kg	891	chr2	+	74590740	74591797
uc008khk.1	UCSC_kg	2616	chr2	+	80231520	80238373
uc008kjb.1	UCSC_kg	1202	chr2	-	84563278	84567425
uc008lfv.1	UCSC_kg	3702	chr2	-	93131992	93174607
uc008lga.1	UCSC_kg	856	chr2	+	93292975	93296866
uc008lis.1	UCSC_kg	801	chr2	-	103224141	103229201
uc008ljt.1	UCSC_kg	1264	chr2	+	104096720	104100689
uc008lra.1	UCSC_kg	638	chr2	-	115891953	115893097
uc008mcw.1	UCSC_kg	1257	chr2	-	125474840	125476616
uc008mey.1	UCSC_kg	2364	chr2	-	127028302	127033990
uc008msk.1	UCSC_kg	2891	chr2	-	146084525	146213441
uc008msy.1	UCSC_kg	1457	chr2	+	147194017	147219031
uc008nyf.1	UCSC_kg	2300	chr2	-	165652681	165722450
uc008ocj.1	UCSC_kg	3254	chr2	-	171783688	171788324
uc008oea.1	UCSC_kg	2575	chr2	-	173411354	173485033
uc008oqu.1	UCSC_kg	1581	chr3	+	14971200	15002727
uc008osu.1	UCSC_kg	638	chr3	-	21652450	21661453
uc008otu.1	UCSC_kg	555	chr3	+	27848923	27856322
uc008oue.1	UCSC_kg	232	chr3	-	28701725	28704258
uc008oxh.1	UCSC_kg	1689	chr3	+	33700112	33706953
uc008oyr.1	UCSC_kg	3135	chr3	-	35496073	35565085
uc008peq.1	UCSC_kg	1561	chr3	+	52845468	53065601
uc008pyr.1	UCSC_kg	1844	chr3	+	89119360	89122829
uc008qne.1	UCSC_kg	550	chr3	+	96380906	96384586
uc008rcj.1	UCSC_kg	2131	chr3	-	116284253	116298511
uc008rfq.1	UCSC_kg	5527	chr3	-	123229083	123393770
uc008rht.1	UCSC_kg	2344	chr3	-	127819934	127934521
uc008rku.1	UCSC_kg	1957	chr3	+	133863049	133876202
uc008sfo.1	UCSC_kg	1172	chr4	-	33116791	33118298
uc008smn.1	UCSC_kg	684	chr4	+	42415893	42416577
uc008sno.1	UCSC_kg	701	chr4	+	42643256	42645246
uc008sol.1	UCSC_kg	3498	chr4	+	42954114	42957612
uc008sqz.1	UCSC_kg	957	chr4	+	43764730	43772336
uc008srr.1	UCSC_kg	4828	chr4	-	44139084	44180520
uc008swv.1	UCSC_kg	4580	chr4	-	53221554	53230729
uc008thh.1	UCSC_kg	776	chr4	+	63640887	63644383
uc008tyk.1	UCSC_kg	4006	chr4	-	106171420	106178940
uc008tzo.1	UCSC_kg	1462	chr4	+	106926538	106937380
uc008ufz.1	UCSC_kg	310	chr4	-	115769338	115769648
uc008uyi.1	UCSC_kg	864	chr4	-	129575859	129581890
uc008vel.1	UCSC_kg	952	chr4	+	133799677	133801782
uc008wex.1	UCSC_kg	4232	chr4	+	155186597	155198652
uc008wmn.1	UCSC_kg	872	chr5	+	14921676	15179075
uc008wri.1	UCSC_kg	971	chr5	+	23912217	23915765
uc008wuz.1	UCSC_kg	2231	chr5	+	30419493	30424222
uc008xau.1	UCSC_kg	1747	chr5	+	33972573	33974741
uc008xen.1	UCSC_kg	1230	chr5	-	36790259	36807502
uc008xeo.1	UCSC_kg	711	chr5	-	36801036	36807502
uc008xkk.1	UCSC_kg	869	chr5	+	52581919	52637135
uc008xmo.1	UCSC_kg	766	chr5	-	64846051	64859181
uc008xoq.1	UCSC_kg	404	chr5	-	66557845	66582574
uc008xtf.1	UCSC_kg	847	chr5	+	74337620	74339615
uc008xuj.1	UCSC_kg	3104	chr5	+	76045217	76048321
uc008yoo.1	UCSC_kg	433	chr5	-	109014359	109020786
uc008yyn.1	UCSC_kg	3274	chr5	-	114192454	114221658
uc008zgx.1	UCSC_kg	469	chr5	-	120255337	120257878
uc008zjd.1	UCSC_kg	4021	chr5	-	121878598	121902483
uc008zjp.1	UCSC_kg	5193	chr5	-	121968621	121995901
uc008zqo.1	UCSC_kg	725	chr5	-	125202368	125205449
uc008zrv.1	UCSC_kg	310	chr5	+	127187305	127192191
uc008zuz.1	UCSC_kg	753	chr5	-	134010459	134074276
uc008zxv.1	UCSC_kg	453	chr5	+	135644361	135649310
uc009alc.1	UCSC_kg	3564	chr5	+	144691272	144694836
uc009bas.1	UCSC_kg	756	chr6	-	21802980	21808178
uc009bhe.1	UCSC_kg	2337	chr6	-	34369395	34395435
uc009bjd.1	UCSC_kg	951	chr6	-	37046675	37047626
uc009bpi.1	UCSC_kg	498	chr6	+	41484809	41488591
uc009bpt.1	UCSC_kg	874	chr6	+	41493223	41494097
uc009cff.1	UCSC_kg	627	chr6	+	67065666	67067028
uc009ckc.1	UCSC_kg	1139	chr6	+	78982035	78984914
uc009clx.1	UCSC_kg	345	chr6	-	83002466	83003811
uc009czz.1	UCSC_kg	1833	chr6	-	95226690	95283987
uc009dab.1	UCSC_kg	272	chr6	-	95516389	95605593
uc009drm.1	UCSC_kg	1373	chr6	+	124682185	124688058
uc009dvu.1	UCSC_kg	1105	chr6	+	127099643	127162429
uc009eha.1	UCSC_kg	1159	chr6	-	129922099	130330735
uc009fxb.1	UCSC_kg	283	chr7	+	28554249	28555744
uc009glg.1	UCSC_kg	2915	chr7	-	48104525	48153694
uc009gvy.1	UCSC_kg	677	chr7	+	52805173	52809599
uc009had.1	UCSC_kg	549	chr7	-	54397526	54399692
uc009hen.1	UCSC_kg	720	chr7	-	66931359	67021910
uc009hgz.1	UCSC_kg	934	chr7	+	73205454	73219470
uc009hqx.1	UCSC_kg	1818	chr7	+	80455265	80460079
uc009iqv.1	UCSC_kg	2341	chr7	+	109250256	109262447
uc009iyx.1	UCSC_kg	333	chr7	+	112789541	112799785
uc009jaz.1	UCSC_kg	1294	chr7	+	114386535	114443910
uc009jkc.1	UCSC_kg	371	chr7	-	125714955	125728200
uc009jll.1	UCSC_kg	4188	chr7	-	126751194	126785957
uc009ken.1	UCSC_kg	1318	chr7	+	143045364	143047395
uc009kix.1	UCSC_kg	2560	chr7	+	148127479	148133557
uc009kks.1	UCSC_kg	1385	chr7	+	148519212	148522710
uc009lgd.1	UCSC_kg	935	chr8	-	26659144	26666555
uc009lmc.1	UCSC_kg	669	chr8	-	38167772	38168441
uc009lwi.1	UCSC_kg	644	chr8	+	70892357	70899609
uc009mec.1	UCSC_kg	1451	chr8	+	74116082	74124991
uc009mse.1	UCSC_kg	795	chr8	+	93352735	93398693
uc009mzp.1	UCSC_kg	2875	chr8	+	101651269	101672089
uc009ngj.1	UCSC_kg	659	chr8	+	109128186	109128845
uc009nol.1	UCSC_kg	558	chr8	-	119305611	119325312
uc009nxa.1	UCSC_kg	538	chr8	-	126848677	126855695
uc009pbv.1	UCSC_kg	2151	chr9	+	43921005	43930043
uc009pvz.1	UCSC_kg	2169	chr9	+	57845847	57855258
uc009pxt.1	UCSC_kg	2832	chr9	-	59283532	59286364
uc009pza.1	UCSC_kg	2333	chr9	-	60371773	60393689
uc009qft.1	UCSC_kg	1435	chr9	+	66981367	67011595
uc009qud.1	UCSC_kg	735	chr9	-	78159810	78161808
uc009rda.1	UCSC_kg	3075	chr9	-	96975028	96978103
uc009rdf.1	UCSC_kg	1392	chr9	+	97903838	97906188
uc009rdq.1	UCSC_kg	3095	chr9	-	98850199	98855718
uc009rfm.1	UCSC_kg	787	chr9	-	101672701	101764819
uc009rwg.1	UCSC_kg	2387	chr9	-	112083502	112090421
uc009rzg.1	UCSC_kg	608	chr9	-	117820997	117923278
uc009sbl.1	UCSC_kg	458	chr9	-	119796566	119803981
uc009skd.1	UCSC_kg	2561	chrUn_random	+	2735832	2743962
uc009skg.1	UCSC_kg	940	chrUn_random	-	3830795	3837247
uc009sxt.1	UCSC_kg	3285	chrX	-	34388545	34404298
uc009tga.1	UCSC_kg	501	chrX	+	53570830	53573841
uc009tzt.1	UCSC_kg	4303	chrX	-	100756245	100812293
uc009tzv.1	UCSC_kg	2476	chrX	-	100764904	100810531
uc009uas.1	UCSC_kg	863	chrX	-	102270380	102274948
uc009uay.1	UCSC_kg	3471	chrX	-	102543620	102587115
uc009uma.1	UCSC_kg	2374	chrX	+	139116421	139278037
uc009urr.1	UCSC_kg	1595	chrX	-	151647681	151650952
uc009vcg.1	UCSC_kg	3515	chr2	+	176455230	176792580
uc009vfl.1	UCSC_kg	622	chrY_random	+	2282289	2284650
uc009vfx.1	UCSC_kg	739	chrY_random	-	12235132	12267271
uc009vgq.1	UCSC_kg	748	chrY_random	-	22409077	22441162
uc009vhj.1	UCSC_kg	621	chrY_random	-	34002715	34005077
X03760	predicted	527	chr14	+	53186872	53187726

## Sheet: plasma down
LncRNA name	Source	RNA length	Chromosome	Strand	txStart	txEnd
AA414516	lincRNA	618	chr5	-	136371885	136377666
AA612090	lincRNA	362	chr13	+	19957515	19957877
AA620100	predicted	380	chr8	-	95143442	95143823
AA759596	predicted	401	chr1	-	107875995	107886858
AA856009	lincRNA	207	chr3	-	71269140	71269566
AA915228	lincRNA	268	chr19	+	14916280	14916548
AF014450	predicted	797	chr13	-	14142056	14142809
AF057545	predicted	318	chr6	-	69327936	69328221
AF362573	predicted	318	chr1	-	63225084	63225918
AJ409479	NRED	317	chrM	-	638	786
AJ409489	NRED	274	chr11	+	62350196	62350470
AJ409495	NRED	292	chrM	-	331	623
AK003290	fantom3	1795	chr3	+	137742666	137744461
AK003545	fantom3	1203	chr15	-	81194098	81194973
AK003718	fantom3	1273	chr6	-	38637512	38638785
AK003911	fantom3	973	chr16	+	17486552	17487525
AK003932	fantom3	1325	chr7	-	63228888	63230212
AK003962	fantom3	676	chr15	-	72926284	72926960
AK003980	fantom3	556	chr13	+	81811304	81811858
AK004086	fantom3	760	chr12	+	120502157	120502748
AK004223	fantom3	1370	chr9	-	53375857	53377226
AK004237	fantom3	349	chr6	+	17616617	17616966
AK004240	fantom3	511	chr19	+	36534948	36535459
AK004311	fantom3	803	chr15	-	55467944	55468747
AK005351	fantom3	906	chrX	-	20508979	20509884
AK005737	fantom3	683	chr16	+	30510774	30511456
AK006385	fantom3	1675	chr10	-	19890918	19895141
AK006419	fantom3	635	chr11	+	50023856	50024489
AK006777	fantom3	464	chr7	-	87493988	87494452
AK006872	fantom3	523	chr17	-	29088805	29089327
AK006881	fantom3	394	chr3	-	19510367	19528677
AK007113	fantom3	1016	chr4	+	118966741	118967752
AK007126	fantom3	413	chr12	+	92208388	92209958
AK007242	NRED	1325	chr10	+	81182809	81184720
AK007691	fantom3	866	chr4	+	149022141	149023007
AK007736	fantom3	1332	chr10	-	118292660	118293990
AK007918	lincRNA	1576	chr12	-	114525500	117100566
AK008147	NRED	629	chr9	+	51088399	51089025
AK008706	fantom3	726	chr2	+	80473894	80474622
AK009105	fantom3	464	chr12	+	73889998	73890461
AK009157	fantom3	498	chr16	-	31249336	31249832
AK009611	fantom3	753	chr19	-	46422693	46423444
AK009853	fantom3	673	chr3	-	92336432	92338433
AK011106	NRED	665	chr7	-	133792426	133793087
AK011165	predicted	872	chr2	-	29724245	29725299
AK011671	fantom3	1799	chr11	+	4583902	4585699
AK012625	fantom3	591	chr15	-	86044207	86044797
AK012741	fantom3	1257	chr8	+	125566520	125567776
AK012893	fantom3	709	chr2	-	27117623	27118326
AK013078	fantom3	901	chr8	+	103629078	103629977
AK013439	fantom3	865	chr2	+	174283992	174284857
AK013479	fantom3	531	chr12	+	25746648	25747179
AK013703	fantom3	702	chr5	-	103154150	103154852
AK013849	fantom3	561	chr2	+	163245533	163246091
AK013958	fantom3	599	chr10	+	41809415	41810007
AK014219	fantom3	248	chr6	+	30758582	30758830
AK014833	fantom3	1728	chr7	+	47728529	47730261
AK014853	fantom3	1219	chr3	+	40598743	40599959
AK014907	fantom3	2042	chr16	+	57332063	57335545
AK015147	fantom3	1613	chr14	+	56792589	56826572
AK015253	fantom3	451	chr9	+	57238876	57248171
AK015845	fantom3	621	chr3	+	142693577	142703714
AK016219	fantom3	603	chr3	+	97726595	97727196
AK016384	fantom3	1008	chr15	-	33523635	33583191
AK016446	fantom3	1166	chr4	+	103053904	103055068
AK016492	fantom3	2169	chr6	+	118830175	118835561
AK016981	NRED	985	chr3	-	30691500	30692476
AK017009	fantom3	1352	chr9	+	85642686	85644036
AK017193	fantom3	1265	chr12	-	73860770	73862034
AK017391	fantom3	1258	chr3	-	38102072	38107041
AK018107	fantom3	1007	chr5	+	139475527	139476533
AK018253	fantom3	1669	chr14	+	100877074	100878744
AK018539	fantom3	1622	chr5	-	135405717	135407339
AK018645	fantom3	832	chr11	+	109626730	109627560
AK018958	fantom3	431	chr10	+	70664492	70667235
AK019367	fantom3	213	chr17	-	85461649	85461860
AK019999	fantom3	2558	chr12	-	108309108	108311664
AK020028	fantom3	1547	chr3	-	45077345	45078889
AK020417	fantom3	942	chrX	+	106704575	106705515
AK020443	fantom3	594	chr3	+	135130565	135131159
AK020648	fantom3	450	chr4	-	138748148	138748595
AK020759	fantom3	787	chr12	-	77445583	77446368
AK020813	fantom3	1247	chr1	-	34326726	34327973
AK020918	fantom3	958	chr13	-	63668405	63669362
AK021184	NRED	703	chr9	-	70627349	70628036
AK021224	fantom3	816	chr5	-	30365007	30365821
AK021294	NRED	404	chr3	-	21974589	21974990
AK021411	fantom3	916	chr17_random	+	310684	311598
AK028540	fantom3	2615	chr13	-	115623289	115625903
AK028559	fantom3	2788	chr7	+	140178652	140181436
AK028675	fantom3	3934	chr13	+	56447596	56451529
AK028766	fantom3	2806	chr1	+	133715234	133718038
AK028835	fantom3	2698	chr9	+	25119671	25122368
AK028977	fantom3	3209	chr1	-	172123563	172126772
AK029098	fantom3	3456	chr7	+	105710319	105713774
AK029597	fantom3	2790	chr7	-	24916334	24919123
AK029924	fantom3	2871	chr8	-	9129422	9132291
AK030421	fantom3	2575	chr6	+	135138497	135144977
AK031010	fantom3	1055	chr18	+	68419147	68420202
AK031532	fantom3	3186	chr15	-	68175349	68178536
AK031976	fantom3	938	chr8	+	113498051	113498989
AK032471	fantom3	2385	chrX	+	98518911	98521295
AK032727	fantom3	1420	chr9	+	26903527	26904942
AK033194	fantom3	1596	chrX	+	100722990	100724589
AK033223	fantom3	2016	chr19	+	24552562	24554580
AK033366	fantom3	287	chr7	-	30945508	30945795
AK033415	fantom3	2235	chr5	+	146053638	146055877
AK033552	fantom3	3734	chr2	+	112308579	112312312
AK033843	fantom3	1237	chr7	+	19449514	19450751
AK033928	fantom3	1841	chr18	+	54771397	54799524
AK034150	fantom3	2122	chr16	-	28157868	28159988
AK034268	fantom3	2394	chr6	-	36136706	36139099
AK034553	fantom3	2064	chr15	+	31551726	31553790
AK034691	fantom3	1447	chr9	-	110682932	110684376
AK034695	fantom3	1152	chr1	-	80262184	80263336
AK034989	fantom3	2405	chr8	+	110934777	110937182
AK035193	fantom3	2985	chr11	+	51938031	51941281
AK035766	fantom3	2225	chr19	-	16686685	16688909
AK035936	fantom3	2430	chrX	-	12222595	12225025
AK036162	fantom3	3469	chr6	-	86793649	86797117
AK036422	fantom3	1375	chr1	+	91826808	91828437
AK036552	fantom3	1845	chr5	-	77085536	77087380
AK036570	NRED	3134	chr3	-	127039311	127201919
AK037179	fantom3	3044	chr4	+	32372664	32375710
AK038409	fantom3	963	chrX	+	8847361	8848319
AK038477	fantom3	1757	chr16	-	28158056	28159813
AK038486	fantom3	992	chrX	+	5818146	5819138
AK038804	lincRNA	3897	chr11	-	16871466	16952384
AK039507	fantom3	937	chr6	+	80218489	80219425
AK039516	fantom3	909	chr14	+	75350942	75351850
AK039545	fantom3	1592	chr1	+	75000825	75002415
AK039610	fantom3	1538	chr7	+	7074870	7076554
AK040046	fantom3	1031	chr11	-	86146593	86147624
AK040681	fantom3	1182	chr8	-	26213960	26215140
AK040728	fantom3	1349	chr5	-	68264120	68265473
AK041074	predicted	646	chr7	-	74376352	74376998
AK041587	fantom3	1272	chr14	-	34864317	34915879
AK041689	fantom3	960	chr12	+	100631325	100632284
AK041774	fantom3	2349	chr10	+	129823784	129826132
AK042407	fantom3	1621	chr6	-	131301994	131303615
AK043117	fantom3	1146	chr11	-	31098926	31100411
AK043471	fantom3	1442	chr14	+	121685910	121687349
AK043537	fantom3	560	chr6	-	36139370	36139929
AK043941	fantom3	924	chr7	-	111411900	111412824
AK044048	fantom3	1943	chr1	-	182822231	182824167
AK044267	NRON_ncRNA	4611	chr4	-	131434542	131439152
AK044294	fantom3	1533	chr12	-	84360160	84361693
AK044319	fantom3	2124	chr3	+	138680870	138682993
AK044348	fantom3	3237	chr3	+	65762238	65765473
AK044386	fantom3	1615	chr17	+	72104488	72106102
AK045015	NRED	3373	chr5	-	143628626	143631942
AK045674	fantom3	2629	chr4	-	42518494	42521118
AK046210	fantom3	2659	chr6	-	146056821	146059480
AK046352	fantom3	1292	chr2	+	36112819	36114110
AK046358	fantom3	1246	chr3	-	105528818	105530065
AK046445	fantom3	964	chr19	-	21345614	21346577
AK046471	fantom3	1891	chr5	+	122069075	122070966
AK046500	fantom3	527	chr2	-	130840126	130840653
AK046811	fantom3	4832	chr3	-	78958511	78963341
AK047119	fantom3	1855	chr9	+	72472499	72474354
AK047772	fantom3	2181	chr13	+	118774036	118776217
AK047892	fantom3	1623	chr9	-	68730654	68732268
AK047918	fantom3	3516	chr1	-	194717429	194720945
AK048614	fantom3	2682	chr13	+	108335110	108337790
AK048703	fantom3	2122	chr1	-	167801621	167803743
AK048812	lincRNA	4525	chr2	+	106712436	106716961
AK048998	fantom3	2188	chr10	+	110938718	110940906
AK049785	fantom3	921	chr5	+	89079521	89080439
AK050117	fantom3	433	chr17	-	15149729	15159039
AK050149	fantom3	1909	chr10	+	25256191	25393149
AK050225	fantom3	1360	chr9	+	95466996	95468354
AK050811	fantom3	2234	chr13	-	91932852	91935087
AK051059	fantom3	1206	chr15	-	38922783	38923989
AK051071	fantom3	1277	chr16	-	4082715	4083990
AK051498	fantom3	1952	chr2	+	83505652	83507604
AK051578	fantom3	3037	chr1	+	91826835	91829865
AK051825	fantom3	1827	chr1	-	167795284	167797110
AK052292	fantom3	2722	chr8	-	80183589	80186311
AK052620	fantom3	1833	chr14	+	32257870	32259703
AK052925	fantom3	667	chr11	+	88028849	88029514
AK053531	fantom3	2132	chr3	-	108923459	108925591
AK053647	fantom3	1858	chr12	-	104019012	104020870
AK053705	fantom3	1890	chr18	-	38542832	38544720
AK054201	fantom3	902	chr4	+	155165280	155173612
AK054386	fantom3	923	chr13	-	29040912	29041836
AK054440	fantom3	787	chr2	-	146064877	146065664
AK076564	fantom3	3559	chr14	+	13207098	13217243
AK076821	fantom3	725	chr3	+	151769621	151770345
AK076889	lincRNA	891	chrX	+	102275113	102312094
AK077057	fantom3	3943	chr13	+	56531689	56535636
AK077895	fantom3	1713	chr8	+	125566520	125568231
AK078248	fantom3	1051	chr13	+	76080714	76081763
AK078657	fantom3	2472	chr18	-	60700153	60702622
AK078946	fantom3	1664	chrX	-	8756589	8765705
AK079458	fantom3	1281	chr16	+	76383351	76398371
AK079555	fantom3	3749	chr12	-	79323272	79327013
AK079652	fantom3	1049	chr6	+	125196441	125197489
AK079838	fantom3	1783	chr1	+	52241906	52243687
AK079848	predicted	1098	chr2	+	168845769	168846866
AK080028	fantom3	414	chr19	+	11605332	11605746
AK080099	fantom3	1310	chr16	+	19243617	19244927
AK080319	fantom3	714	chrX	+	45783044	45783756
AK080320	fantom3	1638	chr14	+	53540079	53542052
AK080535	fantom3	1035	chr1	+	132619900	132620934
AK080827	fantom3	2978	chr12	+	45415761	45418737
AK081035	fantom3	2927	chr11	-	32033275	32036195
AK081148	fantom3	875	chr1	-	54532200	54533075
AK081208	fantom3	1540	chr1	-	91846794	91848334
AK081729	fantom3	1778	chr14	-	71333851	71335628
AK082011	fantom3	1188	chr2	-	84679008	84680195
AK082043	fantom3	1102	chr1	+	177842518	177843620
AK082136	fantom3	1510	chr7	+	57115122	57116632
AK082735	fantom3	2038	chr8	-	71656572	71658610
AK082774	fantom3	1241	chr11	+	57539175	57540413
AK083506	fantom3	3857	chr16	+	21255305	21259161
AK084476	fantom3	568	chr3	-	127571976	127572544
AK084656	fantom3	842	chr15	+	102966311	102971100
AK084660	fantom3	2386	chrUn_random	+	3074789	3077175
AK085263	fantom3	3502	chr15	+	74837732	74854840
AK085542	fantom3	923	chr9	-	123501906	123502829
AK085643	fantom3	3205	chr16	-	26398663	26401862
AK085798	fantom3	577	chr1	+	180414069	180414643
AK086000	fantom3	2887	chr12	+	120272083	120274969
AK086054	fantom3	2396	chr4	+	88075619	88078008
AK086255	fantom3	2970	chr19	+	41562533	41565500
AK086330	fantom3	1199	chr13	+	102284558	102285753
AK086406	fantom3	1213	chr13	+	103655925	103657137
AK086591	fantom3	1002	chr1	+	92177032	92180487
AK086652	fantom3	876	chr2	-	51767483	51768359
AK086718	fantom3	1503	chr2	+	24814985	24816487
AK087031	fantom3	1504	chr17	+	71202536	71204037
AK087229	fantom3	2151	chr14	+	68095725	68121927
AK087349	fantom3	1150	chr8	+	123610865	123612015
AK087875	fantom3	641	chr12	-	106163711	106164352
AK087996	fantom3	1076	chr18	-	33358948	33360022
AK088388	fantom3	3312	chr5	+	66218032	66221343
AK089651	fantom3	2688	chr6	+	52510545	52513228
AK089777	fantom3	2616	chr9	-	20077958	20080577
AK089788	fantom3	3375	chr15	+	79704298	79707653
AK122515	lincRNA	6161	chr2	+	123915704	124493505
AK132130	fantom3	969	chr6	+	50859768	50860734
AK132132	fantom3	1603	chr3	-	40594964	40596566
AK132191	fantom3	5447	chr14	-	60829810	60835256
AK132587	fantom3	1341	chr19	-	57614955	57618713
AK132786	fantom3	641	chr5	+	97520241	97520882
AK132981	fantom3	3145	chr12	-	120497739	120500886
AK133000	lincRNA	2824	chr6	-	126236666	126278704
AK133108	fantom3	3863	chr2	+	103601502	103605363
AK133223	fantom3	3717	chr7	+	80683000	80686716
AK133395	fantom3	1962	chr13	-	108395365	108402929
AK134272	fantom3	986	chr8	+	50606777	50607762
AK134417	fantom3	2259	chr12	+	4841030	4843289
AK134475	fantom3	2498	chr5	-	23942577	23945074
AK134567	fantom3	1447	chr6	-	51807423	51808869
AK134595	NRED	2130	chr8	+	14090460	14092590
AK134720	fantom3	2263	chr8	-	98895626	98927762
AK134771	fantom3	1845	chr1	+	193073302	193075145
AK135003	fantom3	2912	chr11	-	106252161	106255073
AK135199	predicted	291	chr19	+	16462714	16463006
AK135315	fantom3	2933	chr16	-	4871550	4874483
AK135634	fantom3	993	chr7	+	46829917	46830909
AK135717	fantom3	914	chr8	-	116191825	116200358
AK135795	fantom3	1822	chr11	+	41276780	41280047
AK136852	fantom3	2064	chr9	-	4286458	4288520
AK136865	fantom3	4194	chr5	-	65922806	65926998
AK137476	fantom3	4527	chr7	-	4315566	4320091
AK137547	fantom3	3164	chr1	+	95342048	95345206
AK138182	fantom3	766	chr14	-	78299784	78304427
AK138184	fantom3	2282	chr17	+	15657346	15659625
AK138187	predicted	565	chrX	+	7486131	7487054
AK138274	fantom3	4638	chr11	+	68889908	68894544
AK138342	fantom3	1383	chr9	+	38554841	38556223
AK138633	fantom3	1960	chr8	-	74111322	74113281
AK139365	fantom3	1012	chr10	+	74478622	74479622
AK139402	fantom3	427	chrM	-	15762	16188
AK139938	fantom3	3451	chrX	+	153966197	153969645
AK140076	fantom3	1813	chr9	-	13551723	13553536
AK140174	fantom3	326	chrM	-	15862	16188
AK140223	fantom3	2651	chr2	-	55278956	55281607
AK140466	fantom3	1096	chr14	-	60259286	60260382
AK140781	fantom3	3470	chrX	+	90704678	90708140
AK140902	fantom3	4637	chr2	-	80124010	80128635
AK141091	fantom3	1666	chr10	-	25335437	25341369
AK141106	fantom3	2643	chr5	+	67518741	67521384
AK141508	fantom3	1835	chr11	+	115352842	115354675
AK141672	fantom3	686	chr1	+	24619527	24620214
AK141702	fantom3	379	chr1	+	24620804	24621171
AK142426	fantom3	409	chr5	+	143664920	143665325
AK142517	fantom3	3025	chr6	+	129472579	129475602
AK142691	fantom3	3310	chr4	-	32025649	32028957
AK142855	fantom3	3013	chr16	-	64761981	64764995
AK143064	fantom3	4658	chr17	-	22425641	22430298
AK143091	fantom3	610	chr16	+	11076644	11077254
AK143696	NRED	730	chr11	+	84684402	84685132
AK143779	fantom3	2946	chr3	+	57939462	57942403
AK144725	fantom3	2261	chr12	+	6706558	6810106
AK145044	fantom3	2513	chr3	+	30726696	30729219
AK145271	fantom3	956	chr6	-	72844955	72845913
AK146842	fantom3	1374	chr14	+	44456462	44457836
AK146850	fantom3	2221	chr3	+	102403295	102405516
AK147159	lincRNA	2915	chr3	-	84300347	85691438
AK148360	fantom3	1573	chr15	+	66477960	66479530
AK148510	fantom3	1563	chr2	+	3244579	3246142
AK148531	fantom3	2983	chr17	+	46022294	46025579
AK148890	fantom3	2703	chr4	+	41369651	41372355
AK149004	fantom3	1354	chr10	-	94579012	94580365
AK149113	fantom3	1218	chr8	-	129454567	129455778
AK149564	fantom3	1207	chr2	+	120427578	120428785
AK154753	fantom3	3258	chrY_random	-	2941646	3164840
AK155224	fantom3	1261	chrUn_random	+	3075914	3077175
AK155853	fantom3	1620	chr19	+	32299035	32300653
AK156068	fantom3	4110	chr5	-	101889939	101894046
AK156204	fantom3	3643	chr2	+	17321623	17325005
AK156261	fantom3	4541	chr4	+	73421086	73425621
AK156275	lincRNA	3898	chr4	-	5353973	6240999
AK156710	fantom3	1108	chr13	-	38478510	38479612
AK156752	fantom3	2735	chr19	+	29892635	29895371
AK156805	fantom3	2228	chr2	+	98456505	98507486
AK156833	fantom3	1715	chr2	+	169701058	169702768
AK156903	fantom3	1360	chrX	+	28933206	28934781
AK156974	fantom3	1515	chr3	-	77506809	77508308
AK157007	fantom3	2236	chrX	+	73385618	73387852
AK157067	fantom3	1221	chrX	+	64941868	64943089
AK157449	fantom3	7801	chr14	-	22102034	22109833
AK158138	fantom3	1956	chr5	+	108877979	108879938
AK158639	fantom3	417	chr2	+	169458512	169458928
AK158699	fantom3	1463	chr9	+	24307857	24309318
AK158850	fantom3	2533	chr7	+	30893079	30895612
AK158912	fantom3	526	chr7	-	80762743	80763269
AK160305	fantom3	1545	chr1	+	132619388	132620930
AK161332	fantom3	996	chr7	-	130112571	130113564
AK162394	lincRNA	1428	chr6	+	38825402	38902972
AK163594	fantom3	1068	chrX	+	155805106	155806172
AK163643	predicted	1810	chr10	+	74998306	75000116
AK165053	fantom3	3025	chr9	+	69227465	69230493
AK166273	fantom3	1258	chr1	-	193644550	193645811
AK166311	fantom3	3331	chr5	+	3527737	3530998
AK172422	fantom3	2363	chr3	-	146272948	146275312
AK187245	lincRNA	236	chr16	-	85553832	85889295
AK201973	NRED	221	chr1	+	91828299	91828518
AK212600	predicted	339	chr2	+	152606403	152606725
AV079268	NRON_ncRNA	992	chr5	+	105918099	105919077
AV125165	lincRNA	271	chr19	-	34358071	34358202
AV143572	lincRNA	241	chr2	+	78761232	78761443
AV311340	lincRNA	303	chr17	+	55283023	55283248
AY208319	NRED	363	chr6	+	67987026	67987315
BB052878	lincRNA	183	chr2	-	100198083	100198131
BB203428	predicted	290	chr9	-	96583077	96583481
BB580022	predicted	258	chr13	-	72609939	72610019
BB710262	lincRNA	416	chr16	-	85287512	85553172
BC025117	lincRNA	873	chr10	-	59205748	59465853
BC025876	NRED	1558	chr12	-	103072298	103073831
BC027698	NRED	692	chr5	-	141083360	141088550
BC028448	NRED	975	chr4	-	56879896	56880850
BC028667	NRED	1371	chr4	-	155318108	155331751
BC038662	NRED	518	chr3	+	105746714	105758959
BC048639	NRED	722	chr16	+	59553889	59554580
BC048930	NRED	1458	chr12	-	86638602	86640006
BC050849	lincRNA	3157	chr18	+	11791784	11901325
BC052554	NRED	1288	chr11	-	116295606	116300387
BC052557	predicted	881	chr17	-	4996428	5098186
BC066049	NRED	2966	chr14	-	34999286	35003446
BC092221	predicted	4682	chr7	-	136541615	136546604
BC098505	NRED	652	chr6	-	72297024	72297661
BE370611	lincRNA	628	chr15	+	59042474	59043054
BG078682	lincRNA	586	chr9	-	11743133	11743719
BG174655	lincRNA	860	chr19	-	53624817	53625580
BY004369	lincRNA	405	chr5	-	143584250	143584629
BY365057	lincRNA	548	chr6	-	100370542	100371066
BY365904	predicted	492	chr6	+	52250579	52251068
BY419828	lincRNA	396	chr9	+	61321042	61321223
BY452895	lincRNA	282	chr17	-	82590685	82591071
BY473064	lincRNA	504	chr5	+	149268596	149269014
BY724216	lincRNA	661	chr1	+	42751769	42797813
BY751793	lincRNA	719	chr12	-	79091838	79092566
CA885545	lincRNA	362	chr2	-	13765178	13765539
CJ072427	lincRNA	384	chr8	+	4628771	4670486
CJ137757	predicted	429	chrX	+	69061418	69061982
CK375050	lincRNA	505	chr6	-	82164577	82164837
CK378914	lincRNA	576	chr5	+	67756743	67757838
CO803071	predicted	673	chr6	+	90436386	90469269
CO812746	lincRNA	721	chr17	-	83885627	83893577
CV675929	lincRNA	894	chr16	+	51853554	51854441
D89677	lincRNA	4937	chr3	+	85844766	85932398
DT919819	predicted	810	chr5	+	144710131	144722131
DV657710	lincRNA	692	chr10	-	38941952	38945346
ENSMUST00000019980	Ensembl	1002	chr4	-	51265896	51266899
ENSMUST00000022467	Ensembl	1851	chr12	+	120499450	120501328
ENSMUST00000025669	Ensembl	507	chr19	+	7742776	7743283
ENSMUST00000038391	Ensembl	270	chr15	-	99728717	99728987
ENSMUST00000041159	Ensembl	390	chr13	+	21587174	21587564
ENSMUST00000048874	Ensembl	1546	chr19	-	7471990	7473611
ENSMUST00000049821	Ensembl	408	chr3	+	12855995	12856403
ENSMUST00000050671	Ensembl	1618	chr18	+	21810065	21814605
ENSMUST00000051371	Ensembl	804	chr11	-	9049780	9050591
ENSMUST00000051804	Ensembl	297	chr16	+	22230481	22230778
ENSMUST00000052440	Ensembl	681	chr17	-	17482419	17483104
ENSMUST00000052877	Ensembl	1244	chr11	-	16534865	16536110
ENSMUST00000052888	Ensembl	687	chr3	-	54614485	54615172
ENSMUST00000055280	Ensembl	2514	chr2	+	57960447	57962961
ENSMUST00000055871	Ensembl	780	chrX	+	71812263	71813043
ENSMUST00000056396	Ensembl	687	chr19	+	23750308	23750995
ENSMUST00000056585	Ensembl	2067	chr3	-	103447925	103449992
ENSMUST00000056948	Ensembl	495	chr6	-	48474552	48475099
ENSMUST00000059648	Ensembl	3387	chr14	+	27177032	27219942
ENSMUST00000061216	Ensembl	1008	chr4	-	91472237	91473247
ENSMUST00000061934	Ensembl	968	chr12	+	56921597	56922567
ENSMUST00000068143	Ensembl	288	chr12	-	77253322	77253614
ENSMUST00000071632	Ensembl	261	chr11	-	23458454	23458715
ENSMUST00000073108	Ensembl	396	chr7	+	47446304	47446700
ENSMUST00000073196	Ensembl	648	chr1	-	19143390	19144047
ENSMUST00000073462	Ensembl	1870	chr11	-	60482424	60484330
ENSMUST00000073577	Ensembl	924	chr9	+	37997311	37998237
ENSMUST00000074615	Ensembl	387	chr11	+	97629373	97629764
ENSMUST00000074759	Ensembl	687	chr6	-	99827740	99828427
ENSMUST00000074819	Ensembl	1203	chr9	-	78668444	78669647
ENSMUST00000075093	Ensembl	1098	chr13	+	67911105	67912204
ENSMUST00000075609	Ensembl	523	chr8	-	24068509	24069036
ENSMUST00000076595	Ensembl	411	chr13	-	118147018	118147429
ENSMUST00000077016	Ensembl	411	chr14	-	21675232	21675643
ENSMUST00000077488	Ensembl	449	chr2	-	158293684	158294133
ENSMUST00000077584	Ensembl	273	chr17	+	36362944	36363219
ENSMUST00000077630	Ensembl	384	chr2	-	33507908	33508292
ENSMUST00000077690	Ensembl	354	chr5	-	23624130	23624484
ENSMUST00000077786	Ensembl	1148	chr18	+	16146863	16148219
ENSMUST00000078052	Ensembl	378	chr5	+	148220557	148220935
ENSMUST00000078149	Ensembl	258	chr14	+	70759993	70760251
ENSMUST00000079090	Ensembl	483	chr8	-	76274199	76274682
ENSMUST00000080066	Ensembl	552	chr12	+	9436351	9436905
ENSMUST00000080152	Ensembl	315	chr8	-	35174441	35174756
ENSMUST00000084160	Ensembl	1134	chr4	+	145055238	145056372
ENSMUST00000084568	Ensembl	288	chr11	-	74879976	74880264
ENSMUST00000085735	Ensembl	1254	chr12	-	10905793	10907047
ENSMUST00000086719	Ensembl	231	chr1	+	107661020	107661251
ENSMUST00000086725	Ensembl	870	chr1	+	107352559	107353433
ENSMUST00000086918	Ensembl	892	chr5	+	97693846	97694738
ENSMUST00000087137	Ensembl	249	chr17	-	37850491	37850740
ENSMUST00000088040	Ensembl	780	chr19	+	9357868	9358654
ENSMUST00000088299	Ensembl	387	chr5	-	24087289	24087680
ENSMUST00000088377	Ensembl	354	chr1	-	71756275	71756629
ENSMUST00000088647	Ensembl	894	chr15	+	90713042	90713951
ENSMUST00000089160	Ensembl	411	chr6	+	108831994	108832405
ENSMUST00000090049	Ensembl	288	chr16	-	20176797	20177085
ENSMUST00000091396	Ensembl	408	chr2	-	22750840	22751256
ENSMUST00000091987	Ensembl	285	chrX	+	7329255	7329540
ENSMUST00000093302	Ensembl	1047	chr1	+	155152561	155153608
ENSMUST00000094270	Ensembl	543	chr1	-	180206223	180206770
ENSMUST00000094550	Ensembl	774	chrX	+	131023908	131024682
ENSMUST00000096093	Ensembl	2076	chr6	-	23107985	23110061
ENSMUST00000096813	Ensembl	205	chr14	+	60772987	60773192
ENSMUST00000097434	Ensembl	955	chr1	+	196802568	196847687
ENSMUST00000097468	Ensembl	1024	chr7	+	31435403	31437730
ENSMUST00000097513	Ensembl	378	chr1	+	162005292	162005672
ENSMUST00000097524	Ensembl	2301	chr18	+	75674298	75682460
ENSMUST00000097544	Ensembl	2384	chr18	+	67365073	67367461
ENSMUST00000098166	Ensembl	1050	chr7	+	111969717	111970767
ENSMUST00000098952	Ensembl	735	chr3	-	88380328	88381063
ENSMUST00000099144	Ensembl	1079	chrUn_random	-	278708	280229
ENSMUST00000099636	Ensembl	408	chr8	+	47314919	47315327
ENSMUST00000099689	Ensembl	747	chr2	-	93796535	93797284
ENSMUST00000099736	Ensembl	852	chr13	-	18122575	18123427
ENSMUST00000099968	Ensembl	288	chr2	-	80469437	80469725
ENSMUST00000099988	Ensembl	561	chr19	-	16341550	16342111
ENSMUST00000100173	Ensembl	729	chr2	-	34505031	34505760
ENSMUST00000100943	Ensembl	576	chr11	-	70353524	70354102
ENSMUST00000101097	Ensembl	459	chrX	+	112102758	112103217
ENSMUST00000104935	Ensembl	971	chr2	+	125498862	125499837
ENSMUST00000104982	Ensembl	449	chr5	+	8971910	8972359
ENSMUST00000105165	Ensembl	811	chr12	+	33064510	33065323
ENSMUST00000105882	Ensembl	495	chr7	-	61667278	61667889
ENSMUST00000108555	Ensembl	3498	chr18	-	34956548	34963138
ENSMUST00000110654	Ensembl	849	chr14	+	8073955	8074804
ENSMUST00000110655	Ensembl	849	chr14	-	3051648	3052497
ENSMUST00000112099	Ensembl	1350	chrX	+	31680780	31682130
ENSMUST00000112150	Ensembl	519	chr9	+	37504099	37504618
ENSMUST00000114755	Ensembl	618	chr2	-	162724629	162725247
ENSMUST00000116535	Ensembl	783	chrX	+	72389026	72389809
ENSMUST00000116640	Ensembl	983	chrX	-	92448254	92449237
ENSMUST00000117081	Ensembl	966	chrX	+	138732107	138733073
ENSMUST00000117092	Ensembl	455	chrX	+	72969010	72969465
ENSMUST00000117107	Ensembl	643	chr10	-	7527913	7528556
ENSMUST00000117128	Ensembl	331	chr4	+	49425178	49425509
ENSMUST00000117132	Ensembl	216	chr5	+	23762639	23762855
ENSMUST00000117133	Ensembl	282	chr6	-	146411847	146412129
ENSMUST00000117206	Ensembl	437	chrX	-	83039022	83039459
ENSMUST00000117212	Ensembl	344	chr11	+	6142380	6142724
ENSMUST00000117250	Ensembl	379	chr11	+	49590000	49590379
ENSMUST00000117259	Ensembl	594	chr4	+	144381739	144382563
ENSMUST00000117271	Ensembl	1185	chr3	-	103448761	103449946
ENSMUST00000117325	Ensembl	943	chrX	-	128721854	128722797
ENSMUST00000117331	Ensembl	393	chr10	-	75408039	75408432
ENSMUST00000117335	Ensembl	979	chr4	+	11327492	11328471
ENSMUST00000117371	Ensembl	896	chr4	-	75548163	75549059
ENSMUST00000117372	Ensembl	597	chr1	-	101687005	101687602
ENSMUST00000117416	Ensembl	225	chrX	+	77911651	77911876
ENSMUST00000117459	Ensembl	2559	chr1	-	33892966	33895525
ENSMUST00000117472	Ensembl	545	chr4	-	78419580	78420125
ENSMUST00000117490	Ensembl	546	chr2	-	39092415	39092961
ENSMUST00000117547	Ensembl	489	chr2	-	97789347	97789836
ENSMUST00000117548	Ensembl	636	chrX	+	142610484	142611120
ENSMUST00000117560	Ensembl	437	chrX	-	48565687	48566124
ENSMUST00000117628	Ensembl	3121	chr4	+	146650084	146653205
ENSMUST00000117669	Ensembl	1019	chr4	-	101568568	101569587
ENSMUST00000117682	Ensembl	310	chrX	-	140671445	140671755
ENSMUST00000117761	Ensembl	347	chr13	-	33623481	33623828
ENSMUST00000117772	Ensembl	231	chr11	+	32810372	32810603
ENSMUST00000117773	Ensembl	489	chrX	-	159646243	159646732
ENSMUST00000117808	Ensembl	2330	chr2	-	176636555	176640253
ENSMUST00000117819	Ensembl	258	chr4	-	52456786	52457044
ENSMUST00000117834	Ensembl	427	chr4	-	118163386	118170247
ENSMUST00000117842	Ensembl	1267	chr11	+	105634831	105636098
ENSMUST00000117862	Ensembl	3185	chrX	-	103477250	103480435
ENSMUST00000117889	Ensembl	519	chr4	-	79649299	79649818
ENSMUST00000117893	Ensembl	792	chr11	-	58206270	58207062
ENSMUST00000117894	Ensembl	406	chrX	+	19916424	19916830
ENSMUST00000117897	Ensembl	397	chr4	-	40663627	40664024
ENSMUST00000117906	Ensembl	678	chr2	-	150295146	150295901
ENSMUST00000117920	Ensembl	421	chr4	+	98522304	98522725
ENSMUST00000117942	Ensembl	904	chr15	+	90713045	90713949
ENSMUST00000117946	Ensembl	267	chr11	+	101213549	101214453
ENSMUST00000117952	Ensembl	1612	chr11	+	83067697	83074036
ENSMUST00000117979	Ensembl	375	chr11	+	53014185	53014560
ENSMUST00000118040	Ensembl	783	chr4	+	58623929	58624712
ENSMUST00000118045	Ensembl	440	chr9	+	82096254	82097005
ENSMUST00000118057	Ensembl	246	chrX	-	54884885	54885131
ENSMUST00000118119	Ensembl	477	chr7	+	129585536	129586013
ENSMUST00000118132	Ensembl	243	chr11	-	77962697	77962940
ENSMUST00000118151	Ensembl	2560	chr4	-	101719172	101721732
ENSMUST00000118184	Ensembl	1157	chr2	+	72470326	72471483
ENSMUST00000118200	Ensembl	361	chr2	-	165491996	165492357
ENSMUST00000118220	Ensembl	745	chr5	+	107670641	107671386
ENSMUST00000118288	Ensembl	210	chr2	+	128432720	128432930
ENSMUST00000118345	Ensembl	1027	chrX	+	104539924	104540951
ENSMUST00000118352	Ensembl	483	chr11	-	60632297	60632780
ENSMUST00000118406	Ensembl	452	chrX	-	135791462	135792150
ENSMUST00000118415	Ensembl	636	chr11	-	63659684	63660320
ENSMUST00000118421	Ensembl	474	chr2	-	103659159	103659633
ENSMUST00000118427	Ensembl	979	chr4	+	103613567	103614546
ENSMUST00000118436	Ensembl	411	chr2	-	18260205	18260616
ENSMUST00000118481	Ensembl	958	chr11	-	16535111	16536069
ENSMUST00000118490	Ensembl	312	chrX	+	14942304	14942616
ENSMUST00000118503	Ensembl	246	chrX	-	75266380	75266626
ENSMUST00000118516	Ensembl	320	chr4	+	148470491	148470811
ENSMUST00000118520	Ensembl	430	chr4	-	32077831	32078261
ENSMUST00000118617	Ensembl	352	chr4	-	55421827	55422179
ENSMUST00000118630	Ensembl	2308	chr2	+	176923364	176927036
ENSMUST00000118662	Ensembl	375	chr5	+	72438443	72438818
ENSMUST00000118671	Ensembl	473	chr15	+	37422510	37422983
ENSMUST00000118696	Ensembl	270	chr8	+	13021940	13022210
ENSMUST00000118750	Ensembl	468	chr7	-	146845586	146846054
ENSMUST00000118753	Ensembl	315	chr4	-	115215989	115217669
ENSMUST00000118758	Ensembl	438	chr4	+	120573827	120574265
ENSMUST00000118786	Ensembl	435	chr2	+	153651906	153652341
ENSMUST00000118822	Ensembl	725	chrX	-	58225164	58225889
ENSMUST00000118834	Ensembl	504	chr2	+	23090755	23091259
ENSMUST00000118840	Ensembl	481	chrX	-	93554042	93555020
ENSMUST00000118841	Ensembl	250	chrX	-	62323535	62323785
ENSMUST00000118852	Ensembl	522	chr3	-	99348369	99348891
ENSMUST00000118877	Ensembl	561	chr4	+	143261026	143261587
ENSMUST00000118937	Ensembl	634	chr4	+	145164430	145165064
ENSMUST00000118954	Ensembl	301	chr7	-	110981144	110982237
ENSMUST00000118997	Ensembl	478	chr8	+	85876454	85876932
ENSMUST00000118998	Ensembl	402	chr5	+	130664264	130664666
ENSMUST00000119048	Ensembl	756	chrX	+	133665454	133666210
ENSMUST00000119050	Ensembl	1027	chr11	-	48810188	48811215
ENSMUST00000119054	Ensembl	478	chr4	-	135312132	135312610
ENSMUST00000119064	Ensembl	1124	chr1	-	21502013	21503137
ENSMUST00000119073	Ensembl	214	chr14	-	124097611	124097825
ENSMUST00000119098	Ensembl	591	chr8	+	19579941	19580532
ENSMUST00000119135	Ensembl	1371	chr7	+	48745720	48747091
ENSMUST00000119145	Ensembl	694	chr6	-	149382301	149382995
ENSMUST00000119165	Ensembl	810	chr6	-	115588267	115589077
ENSMUST00000119191	Ensembl	478	chr5	+	118952848	118953326
ENSMUST00000119198	Ensembl	443	chr11	-	53780564	53781007
ENSMUST00000119218	Ensembl	2850	chr4	+	145231259	145234302
ENSMUST00000119272	Ensembl	253	chr2	+	87366301	87366554
ENSMUST00000119321	Ensembl	294	chrX	+	33916801	33917095
ENSMUST00000119337	Ensembl	554	chr7	-	54076233	54076787
ENSMUST00000119359	Ensembl	394	chrX	+	35750111	35750505
ENSMUST00000119410	Ensembl	345	chrX	-	67906380	67906725
ENSMUST00000119412	Ensembl	451	chrX	-	115000049	115000500
ENSMUST00000119417	Ensembl	2191	chr3	+	17908805	17910996
ENSMUST00000119457	Ensembl	375	chrX	+	88534615	88534990
ENSMUST00000119459	Ensembl	411	chr2	-	119491361	119491772
ENSMUST00000119463	Ensembl	582	chr4	-	117401322	117401904
ENSMUST00000119503	Ensembl	616	chr16	-	31991338	31991954
ENSMUST00000119522	Ensembl	663	chrX	-	57119873	57120930
ENSMUST00000119528	Ensembl	378	chr11	-	22608882	22609260
ENSMUST00000119530	Ensembl	832	chr11	-	106865222	106866054
ENSMUST00000119544	Ensembl	411	chr16	-	91114433	91114844
ENSMUST00000119545	Ensembl	350	chrX	-	11756843	11757193
ENSMUST00000119546	Ensembl	410	chrX	+	99019853	99020263
ENSMUST00000119560	Ensembl	411	chr4	+	94266075	94266486
ENSMUST00000119618	Ensembl	585	chrX	+	71756284	71756869
ENSMUST00000119635	Ensembl	255	chrX	-	148544974	148546004
ENSMUST00000119642	Ensembl	336	chrX	+	119461221	119461557
ENSMUST00000119660	Ensembl	372	chrX	+	75870044	75870416
ENSMUST00000119709	Ensembl	208	chrX	+	110072227	110072435
ENSMUST00000119719	Ensembl	299	chr8	+	22859646	22860472
ENSMUST00000119732	Ensembl	949	chrX	-	88791931	88792880
ENSMUST00000119779	Ensembl	912	chr11	+	49218121	49219033
ENSMUST00000119831	Ensembl	2694	chr11	-	83089489	83097659
ENSMUST00000119834	Ensembl	208	chr7	-	86557195	86557403
ENSMUST00000119836	Ensembl	1401	chr1	-	154576288	154577689
ENSMUST00000119840	Ensembl	3151	chr4	+	146316584	146319934
ENSMUST00000119843	Ensembl	821	chr2	-	144756593	144757414
ENSMUST00000119844	Ensembl	727	chr3	+	98624960	98625687
ENSMUST00000119849	Ensembl	1983	chr11	-	60387068	60389051
ENSMUST00000119883	Ensembl	401	chr7	-	3935388	3935789
ENSMUST00000119885	Ensembl	359	chr4	+	105771528	105771887
ENSMUST00000119930	Ensembl	345	chr5	-	115317689	115318034
ENSMUST00000120012	Ensembl	252	chrX	-	15956521	15956773
ENSMUST00000120030	Ensembl	1553	chrX	+	44939194	44940747
ENSMUST00000120031	Ensembl	214	chr11	+	115590779	115590993
ENSMUST00000120054	Ensembl	766	chr16	+	45411692	45412458
ENSMUST00000120064	Ensembl	486	chr4	-	57426582	57427068
ENSMUST00000120097	Ensembl	310	chr4	+	93265876	93266186
ENSMUST00000120136	Ensembl	403	chr6	+	148209671	148210074
ENSMUST00000120148	Ensembl	434	chrX	+	132261536	132264013
ENSMUST00000120192	Ensembl	1348	chrX	-	99919740	99921088
ENSMUST00000120198	Ensembl	477	chrX	+	117292547	117293024
ENSMUST00000120217	Ensembl	670	chr2	+	87076728	87077398
ENSMUST00000120221	Ensembl	623	chr2	+	145717817	145718440
ENSMUST00000120233	Ensembl	2406	chrX	-	101541167	101543573
ENSMUST00000120263	Ensembl	462	chr2	-	69637207	69637669
ENSMUST00000120275	Ensembl	283	chr4	-	95739114	95739397
ENSMUST00000120291	Ensembl	1118	chr11	+	19620357	19621475
ENSMUST00000120319	Ensembl	345	chr3	-	37098900	37099901
ENSMUST00000120332	Ensembl	401	chr2	-	174929954	174935516
ENSMUST00000120351	Ensembl	644	chr11	+	70171639	70172283
ENSMUST00000120362	Ensembl	1058	chr4	+	79648234	79649292
ENSMUST00000120407	Ensembl	518	chrX	-	51268948	51269851
ENSMUST00000120410	Ensembl	543	chr4	+	59846548	59847091
ENSMUST00000120423	Ensembl	819	chrX	+	19816594	19817413
ENSMUST00000120431	Ensembl	1373	chr4	+	98331056	98332828
ENSMUST00000120442	Ensembl	519	chr1	+	181468547	181469066
ENSMUST00000120448	Ensembl	1180	chr4	+	74970404	74971584
ENSMUST00000120455	Ensembl	306	chr2	-	170289013	170289319
ENSMUST00000120497	Ensembl	207	chrX	-	134620145	134620352
ENSMUST00000120527	Ensembl	721	chrX	+	82486955	82488070
ENSMUST00000120545	Ensembl	330	chr11	-	48103485	48103815
ENSMUST00000120551	Ensembl	476	chr11	-	3370904	3371380
ENSMUST00000120556	Ensembl	420	chr4	-	143201560	143201980
ENSMUST00000120557	Ensembl	1210	chrX	+	12779696	12780906
ENSMUST00000120600	Ensembl	222	chr2	-	65983710	65983932
ENSMUST00000120625	Ensembl	1789	chr2	+	128994435	128996224
ENSMUST00000120663	Ensembl	886	chr13	+	22477517	22478403
ENSMUST00000120718	Ensembl	1449	chr11	+	16414535	16415984
ENSMUST00000120719	Ensembl	2075	chrX	+	75651014	75654774
ENSMUST00000120730	Ensembl	379	chr14	-	46538761	46539140
ENSMUST00000120749	Ensembl	1302	chrX	-	153450771	153452073
ENSMUST00000120751	Ensembl	288	chr11	-	99701286	99701574
ENSMUST00000120752	Ensembl	403	chr8	-	74953448	74953851
ENSMUST00000120770	Ensembl	555	chr2	+	35195928	35196483
ENSMUST00000120793	Ensembl	2117	chrX	+	146898268	146900699
ENSMUST00000120814	Ensembl	277	chr2	-	167360665	167360942
ENSMUST00000120829	Ensembl	1007	chr11	-	73651223	73653043
ENSMUST00000120830	Ensembl	528	chr2	+	72954804	72955332
ENSMUST00000120832	Ensembl	1676	chr1	+	75621228	75622904
ENSMUST00000120849	Ensembl	590	chr2	-	64706055	64706645
ENSMUST00000120855	Ensembl	276	chrX	-	156022714	156022990
ENSMUST00000120905	Ensembl	661	chr11	+	48381856	48382517
ENSMUST00000120916	Ensembl	1437	chrX	-	64222397	64223834
ENSMUST00000120925	Ensembl	652	chrX	+	59038555	59039207
ENSMUST00000120930	Ensembl	1286	chrX	+	109578469	109580234
ENSMUST00000120961	Ensembl	1024	chr11	+	19283687	19284711
ENSMUST00000120968	Ensembl	1762	chrX	+	145031378	145033140
ENSMUST00000120974	Ensembl	310	chr4	-	134846280	134846590
ENSMUST00000121029	Ensembl	887	chrX	-	85016677	85017691
ENSMUST00000121046	Ensembl	519	chr6	-	99827809	99828328
ENSMUST00000121087	Ensembl	447	chr6	-	127232080	127232527
ENSMUST00000121113	Ensembl	1109	chrX	+	76031085	76032194
ENSMUST00000121143	Ensembl	1671	chrX	-	73216791	73218462
ENSMUST00000121181	Ensembl	285	chr4	-	132357884	132358169
ENSMUST00000121191	Ensembl	203	chr4	-	120793478	120793901
ENSMUST00000121202	Ensembl	729	chr1	-	47422487	47423216
ENSMUST00000121222	Ensembl	532	chrX	-	149547465	149547997
ENSMUST00000121254	Ensembl	264	chrX	-	60088686	60088950
ENSMUST00000121276	Ensembl	823	chr2	+	79972086	79972909
ENSMUST00000121281	Ensembl	390	chr4	-	115873167	115873557
ENSMUST00000121308	Ensembl	477	chrX	+	10237647	10238124
ENSMUST00000121382	Ensembl	314	chr11	+	85998830	85999144
ENSMUST00000121422	Ensembl	465	chr1	-	152112664	152113129
ENSMUST00000121449	Ensembl	208	chr5	-	138337979	138338187
ENSMUST00000121455	Ensembl	2257	chr11	+	77106945	77109400
ENSMUST00000121456	Ensembl	952	chr2	+	152179350	152180302
ENSMUST00000121568	Ensembl	512	chrX	-	87989884	87990401
ENSMUST00000121569	Ensembl	288	chr1	-	14829949	14830237
ENSMUST00000121576	Ensembl	621	chr17	+	6253902	6254523
ENSMUST00000121585	Ensembl	1194	chr7	+	148076785	148077979
ENSMUST00000121597	Ensembl	389	chr11	+	45627105	45627494
ENSMUST00000121602	Ensembl	273	chrX	+	86250708	86250981
ENSMUST00000121610	Ensembl	452	chr1	-	154254203	154254655
ENSMUST00000121613	Ensembl	269	chr2	+	118833944	118834213
ENSMUST00000121620	Ensembl	2687	chr2	+	44643784	44646471
ENSMUST00000121637	Ensembl	386	chr2	+	119494894	119495280
ENSMUST00000121654	Ensembl	768	chr4	-	37086139	37086907
ENSMUST00000121663	Ensembl	468	chr4	-	6966193	6966661
ENSMUST00000121665	Ensembl	496	chr2	+	36764614	36765110
ENSMUST00000121672	Ensembl	509	chr13	-	29222118	29222627
ENSMUST00000121683	Ensembl	417	chr4	+	116121392	116121809
ENSMUST00000121719	Ensembl	414	chr11	-	61229903	61230317
ENSMUST00000121752	Ensembl	1428	chr2	+	108788962	108790390
ENSMUST00000121768	Ensembl	523	chrX	+	98963873	98964396
ENSMUST00000121815	Ensembl	1668	chr4	-	105808715	105810383
ENSMUST00000121861	Ensembl	820	chr11	-	9049780	9050600
ENSMUST00000121873	Ensembl	832	chr11	+	111137413	111138245
ENSMUST00000121894	Ensembl	207	chrX	+	72388762	72388969
ENSMUST00000121895	Ensembl	498	chr5	+	111334262	111334760
ENSMUST00000122000	Ensembl	393	chrX	-	12795335	12795728
ENSMUST00000122008	Ensembl	522	chr2	+	19914547	19915069
ENSMUST00000122017	Ensembl	277	chr11	-	5578358	5578635
ENSMUST00000122035	Ensembl	1394	chr5	-	89267033	89268427
ENSMUST00000122085	Ensembl	1008	chr6	+	18094733	18095741
ENSMUST00000122098	Ensembl	216	chrX	-	160216160	160216376
ENSMUST00000122107	Ensembl	488	chrX	+	132874719	132875207
ENSMUST00000122112	Ensembl	639	chr2	-	156172937	156173576
ENSMUST00000122114	Ensembl	388	chr16	+	4539307	4539695
ENSMUST00000122124	Ensembl	294	chr11	+	82538644	82538938
ENSMUST00000122139	Ensembl	207	chr6	+	29913643	29913850
ENSMUST00000122165	Ensembl	467	chr4	-	25795135	25795602
ENSMUST00000122243	Ensembl	228	chr1	-	60579682	60579910
ENSMUST00000122297	Ensembl	289	chr7	+	34783030	34791480
ENSMUST00000122351	Ensembl	639	chrX	-	112393985	112397052
ENSMUST00000122361	Ensembl	905	chr4	-	97188118	97189023
ENSMUST00000122392	Ensembl	300	chrX	-	71958840	71959140
ENSMUST00000122443	Ensembl	427	chr2	+	15403536	15403963
ENSMUST00000122858	Ensembl	489	chr3	+	35831966	35841639
ENSMUST00000122978	Ensembl	916	chr2	-	19363134	19368301
ENSMUST00000123149	Ensembl	766	chr6	+	31170350	31287373
ENSMUST00000123278	Ensembl	706	chr11	+	36091542	36093489
ENSMUST00000123295	Ensembl	1355	chrX	-	11711584	11737472
ENSMUST00000123363	Ensembl	538	chr5	+	44267274	44268543
ENSMUST00000123388	Ensembl	344	chr11	+	59319598	59320354
ENSMUST00000124230	Ensembl	2224	chr19	-	33687196	33699742
ENSMUST00000124238	Ensembl	243	chr13	-	54500452	54500695
ENSMUST00000125102	Ensembl	332	chrX	-	148749758	148752554
ENSMUST00000125317	Ensembl	888	chr17	+	29042209	29043716
ENSMUST00000125400	Ensembl	1388	chr9	-	51647611	51683908
ENSMUST00000125419	Ensembl	689	chrX	-	100802891	100819093
ENSMUST00000125680	Ensembl	1935	chr12	+	11445038	11451618
ENSMUST00000125700	Ensembl	474	chrX	-	156926480	156937802
ENSMUST00000126260	Ensembl	1603	chr11	-	13972105	14079044
ENSMUST00000126265	Ensembl	720	chr11	-	31718109	31724473
ENSMUST00000126294	Ensembl	599	chr7	-	35450431	35459018
ENSMUST00000126967	Ensembl	854	chr2	+	20890680	20891624
ENSMUST00000127115	Ensembl	2108	chr16	-	49758688	49798983
ENSMUST00000127429	Ensembl	1411	chr14	-	47717353	47735836
ENSMUST00000127533	Ensembl	3164	chrX	-	102232535	102265435
ENSMUST00000127709	Ensembl	353	chr4	+	54659413	54702323
ENSMUST00000128053	Ensembl	798	chr2	-	174661591	174666675
ENSMUST00000128586	Ensembl	238	chr8	-	125207501	125207739
ENSMUST00000129329	Ensembl	632	chrX	-	158259297	158270044
ENSMUST00000129713	Ensembl	1309	chr2	-	167978102	167980013
ENSMUST00000130619	Ensembl	1616	chr19	+	4125959	4132285
ENSMUST00000130892	Ensembl	1250	chr5	-	110596526	110605523
ENSMUST00000131218	Ensembl	262	chr17	-	56153705	56153967
ENSMUST00000131221	Ensembl	3201	chr11	-	58779249	58791552
ENSMUST00000131347	Ensembl	546	chr5	-	149770245	149781458
ENSMUST00000131638	Ensembl	1216	chr18	+	60380496	60381712
ENSMUST00000133829	Ensembl	588	chr4	-	10672860	10724942
ENSMUST00000134229	Ensembl	3423	chr1	-	141758778	141833046
ENSMUST00000134397	Ensembl	359	chr8	+	80148070	80152856
ENSMUST00000134550	Ensembl	952	chr12	+	58339411	58340363
ENSMUST00000134899	Ensembl	600	chrX	+	92666786	92753326
ENSMUST00000135132	Ensembl	480	chr11	+	5815317	5816734
ENSMUST00000135180	Ensembl	314	chr2	-	106483070	106483545
ENSMUST00000135378	Ensembl	3888	chr18	-	39526691	39549079
ENSMUST00000135410	Ensembl	447	chr5	+	90561253	90561700
ENSMUST00000135865	Ensembl	252	chr11	+	70429947	70430392
ENSMUST00000136038	Ensembl	407	chr11	+	3352367	3357102
ENSMUST00000136180	Ensembl	692	chr6	+	145338827	145340569
ENSMUST00000136438	Ensembl	1436	chr11	-	112905208	113034391
ENSMUST00000136747	Ensembl	922	chr3	-	45084361	45182182
ENSMUST00000136844	Ensembl	1972	chr14	-	57315116	57318198
ENSMUST00000137032	Ensembl	1727	chr8	+	97048966	97051168
ENSMUST00000137042	Ensembl	290	chr10	+	127358122	127358417
ENSMUST00000137077	Ensembl	837	chr11	+	87514897	87518833
ENSMUST00000137124	Ensembl	949	chr11	-	57877329	57886439
ENSMUST00000137477	Ensembl	1071	chr4	-	82230951	82233223
ENSMUST00000137643	Ensembl	3109	chr1	+	88256158	88270366
ENSMUST00000138256	Ensembl	497	chr11	+	120692342	120695558
ENSMUST00000138406	Ensembl	3308	chr5	-	148761457	148768742
ENSMUST00000138819	Ensembl	2327	chr11	+	66815587	66825127
ENSMUST00000138911	Ensembl	421	chr5	+	138706771	138707311
ENSMUST00000139019	Ensembl	843	chr7	+	111463533	111473352
ENSMUST00000139070	Ensembl	487	chr9	-	59614523	59615010
ENSMUST00000139348	Ensembl	1774	chr18	+	54581948	54612494
ENSMUST00000139612	Ensembl	899	chr6	+	145199048	145200369
ENSMUST00000139887	Ensembl	291	chrX	+	31380303	31380594
ENSMUST00000140052	Ensembl	1785	chr4	+	135904464	135906249
ENSMUST00000140065	Ensembl	342	chr12	-	25323533	25323875
ENSMUST00000140185	Ensembl	721	chr2	-	115891953	115893180
ENSMUST00000140271	Ensembl	700	chr2	-	71354510	71365976
ENSMUST00000140488	Ensembl	2809	chr14	+	119498186	119514296
ENSMUST00000140575	Ensembl	788	chrX	+	150158132	150175807
ENSMUST00000140736	Ensembl	644	chr11	-	105926390	105927619
ENSMUST00000140849	Ensembl	291	chrX	-	4416808	4417099
ENSMUST00000140892	Ensembl	397	chr16	-	13384266	13404779
ENSMUST00000140954	Ensembl	3287	chrX	-	102236739	102265463
ENSMUST00000141307	Ensembl	361	chr6	+	145130794	145136150
ENSMUST00000142032	Ensembl	398	chrX	+	27309288	27350263
ENSMUST00000142044	Ensembl	3440	chrX	+	163602028	163609210
ENSMUST00000142209	Ensembl	2653	chr9	+	56454499	56462278
ENSMUST00000142709	Ensembl	304	chr11	+	83037650	83038095
ENSMUST00000143086	Ensembl	1277	chr14	+	52817176	52833527
ENSMUST00000143186	Ensembl	888	chr4	+	12833984	12908020
ENSMUST00000143473	Ensembl	701	chr11	+	78837098	78844559
ENSMUST00000143828	Ensembl	781	chr17	-	71937896	71947593
ENSMUST00000144166	Ensembl	326	chr4	+	146237731	146245835
ENSMUST00000144568	Ensembl	1913	chr6	-	8457058	8459138
ENSMUST00000144651	Ensembl	435	chr15	+	78996495	79057954
ENSMUST00000144761	Ensembl	652	chrX	+	99447860	99560837
ENSMUST00000145413	Ensembl	1259	chr2	+	30390248	30394542
ENSMUST00000145460	Ensembl	654	chr2	+	75149136	75151238
ENSMUST00000145596	Ensembl	1353	chr14	-	24111512	24112865
ENSMUST00000145987	Ensembl	657	chr10	+	120336212	120338944
ENSMUST00000146010	Ensembl	401	chr18	+	33954574	33955640
ENSMUST00000146178	Ensembl	1266	chr19	+	40942875	40948561
ENSMUST00000146195	Ensembl	364	chr2	+	72817572	72826603
ENSMUST00000146251	Ensembl	841	chr15	+	44619327	44637373
ENSMUST00000146542	Ensembl	1067	chr2	+	171078783	171096850
ENSMUST00000146857	Ensembl	481	chr13	+	21860993	21862345
ENSMUST00000146938	Ensembl	516	chr9	+	53475350	53489370
ENSMUST00000146981	Ensembl	880	chr6	+	39068471	39098311
ENSMUST00000147142	Ensembl	636	chrX	-	131657416	131687135
ENSMUST00000147181	Ensembl	579	chr16	-	42796861	42875853
ENSMUST00000147379	Ensembl	908	chr10	-	93136962	93146067
ENSMUST00000148026	Ensembl	306	chr4	+	44136109	44136415
ENSMUST00000148478	Ensembl	1519	chr3	-	85359967	85377867
ENSMUST00000148540	Ensembl	1094	chr3	+	95659888	95665408
ENSMUST00000148635	Ensembl	305	chr4	-	81576381	81578278
ENSMUST00000148690	Ensembl	2032	chr19	-	54004166	54018661
ENSMUST00000148743	Ensembl	1080	chr13	-	23618879	23622812
ENSMUST00000149098	Ensembl	445	chrX	-	148733194	148762038
ENSMUST00000149263	Ensembl	231	chr12	-	57474579	57474810
ENSMUST00000149374	Ensembl	1235	chr3	+	103607051	103612361
ENSMUST00000149523	Ensembl	424	chr2	+	144290130	144326003
ENSMUST00000149626	Ensembl	1082	chr3	-	83577774	83593878
ENSMUST00000149914	Ensembl	2146	chr1	-	17715064	17717336
ENSMUST00000150252	Ensembl	373	chr4	-	118925126	118929580
ENSMUST00000150754	Ensembl	472	chr4	-	118672264	118673090
ENSMUST00000151159	Ensembl	370	chr5	+	115809105	115872872
ENSMUST00000151438	Ensembl	391	chr4	+	107362337	107381192
ENSMUST00000151652	Ensembl	3138	chr11	-	85515701	85533246
ENSMUST00000152147	Ensembl	2521	chr6	+	35202653	35213496
ENSMUST00000152173	Ensembl	352	chr16	+	78964358	78964710
ENSMUST00000152279	Ensembl	1157	chr14	-	62238317	62301162
ENSMUST00000152412	Ensembl	796	chr2	+	115892960	115911647
ENSMUST00000153023	Ensembl	3440	chr4	+	141639886	141643974
ENSMUST00000153199	Ensembl	742	chr17	-	22104467	22105209
ENSMUST00000153313	Ensembl	4994	chr11	-	3539796	3547415
ENSMUST00000153581	Ensembl	8300	chr2	+	119420038	119433238
ENSMUST00000153583	Ensembl	501	chr5	+	57999805	58000306
ENSMUST00000153600	Ensembl	424	chr2	-	29205361	29251979
ENSMUST00000153606	Ensembl	772	chr18	+	36769611	36770383
ENSMUST00000153951	Ensembl	2003	chr4	+	114806436	114810469
ENSMUST00000153958	Ensembl	467	chr13	+	112600675	112601247
ENSMUST00000154188	Ensembl	393	chrX	+	158346154	158346709
ENSMUST00000154261	Ensembl	399	chr1	-	159314061	159314460
ENSMUST00000155136	Ensembl	1892	chrX	-	131562444	131571141
ENSMUST00000155173	Ensembl	680	chr2	+	162505190	162506265
ENSMUST00000155337	Ensembl	397	chrX	+	27970388	28003743
ENSMUST00000155531	Ensembl	537	chr11	-	95561419	95574068
ENSMUST00000155885	Ensembl	508	chr2	-	151287780	151295349
ENSMUST00000156183	Ensembl	905	chr7	-	134116138	134119612
ENSMUST00000156391	Ensembl	571	chr5	+	117839223	117840593
ENSMUST00000156526	Ensembl	2971	chrX	-	163056033	163059474
ENSMUST00000156601	Ensembl	2425	chr2	+	129195632	129201484
ENSMUST00000156603	Ensembl	2037	chr7	-	3708506	3715632
ENSMUST00000156925	Ensembl	313	chr2	+	74417132	74422601
ENSMUST00000157273	Ensembl	290	chr13	+	13881610	13881900
ENSMUST00000157477	Ensembl	276	chr5	+	92411730	92412006
ENSMUST00000157838	Ensembl	343	chr3	+	78646145	78646488
ENSMUST00000158240	Ensembl	311	chr6	-	141663301	141663612
ENSMUST00000158450	Ensembl	300	chr3	+	102886798	102887098
ENSMUST00000159006	Ensembl	253	chr6	+	52108522	52112019
ENSMUST00000159072	Ensembl	957	chr5	-	123583731	123588118
ENSMUST00000159117	Ensembl	2640	chr1	-	180251238	180254302
ENSMUST00000159399	Ensembl	422	chr1	+	162967418	162968663
ENSMUST00000159404	Ensembl	539	chr1	+	162965297	162968377
ENSMUST00000160032	Ensembl	288	chr6	+	119956015	119956303
ENSMUST00000160086	Ensembl	327	chr1	-	183361853	183362531
ENSMUST00000160428	Ensembl	1065	chr8	-	88377271	88378336
ENSMUST00000160497	Ensembl	629	chr1	+	162966150	162967019
ENSMUST00000160577	Ensembl	839	chr6	+	87622375	87629280
ENSMUST00000160674	Ensembl	627	chr1	+	87423264	87447152
ENSMUST00000160831	Ensembl	603	chr1	-	85024528	85038533
ENSMUST00000160997	Ensembl	686	chr10	-	82601894	82604783
ENSMUST00000161005	Ensembl	430	chr1	+	162964737	162968670
ENSMUST00000161150	Ensembl	1262	chr1	+	85108386	85110600
ENSMUST00000161209	Ensembl	711	chr16	-	85553477	85554188
ENSMUST00000161216	Ensembl	326	chr9	+	112130082	112130746
ENSMUST00000161387	Ensembl	555	chr5	-	107907544	107908099
ENSMUST00000161461	Ensembl	793	chr1	+	162965308	162968670
ENSMUST00000161478	Ensembl	435	chr8	+	130085334	130085769
ENSMUST00000161698	Ensembl	207	chr9	+	37060559	37060766
ENSMUST00000161735	Ensembl	494	chr15	-	88901627	88905579
ENSMUST00000162089	Ensembl	685	chr9	+	74696309	74697174
ENSMUST00000162148	Ensembl	426	chr5	+	108155417	108157821
ENSMUST00000162209	Ensembl	1589	chr9	-	45664851	45666440
ENSMUST00000162276	Ensembl	413	chr1	-	85305233	85323881
ENSMUST00000162696	Ensembl	1044	chr17	+	26406280	26407324
ENSMUST00000162843	Ensembl	411	chr7	+	129274605	129275016
ENSMUST00000163315	Ensembl	1395	chrX	-	76100636	76103662
ENSMUST00000164299	Ensembl	2910	chr13	-	109103292	109106467
ENSMUST00000164348	Ensembl	2476	chr2	-	53553405	53555881
ENSMUST00000164712	Ensembl	375	chr8	-	18656614	18656989
ENSMUST00000164793	Ensembl	1785	chr1	-	94804956	94807341
ENSMUST00000164823	Ensembl	1536	chrUn_random	+	2355419	2356957
ENSMUST00000165006	Ensembl	491	chr17	-	63696268	63696759
ENSMUST00000165034	Ensembl	1583	chr9	-	46134473	46137496
ENSMUST00000165050	Ensembl	609	chr1	-	85024528	85038539
ENSMUST00000165184	Ensembl	207	chr17	+	55460911	55461118
ENSMUST00000165277	Ensembl	207	chrX	+	86250774	86250981
ENSMUST00000165428	Ensembl	1360	chrX	-	28454489	28456064
ENSMUST00000165511	Ensembl	1048	chr4	+	128986324	128995687
ENSMUST00000165946	Ensembl	2820	chr3	+	89141771	89151753
ENSMUST00000166096	Ensembl	468	chr7	+	87652672	87653140
ENSMUST00000166106	Ensembl	258	chrX	-	79066811	79067069
ENSMUST00000166523	Ensembl	502	chr1	+	162965293	162968668
ENSMUST00000166671	Ensembl	847	chr14	-	3210978	3211825
ENSMUST00000166747	Ensembl	329	chr1	-	138024295	138027748
ENSMUST00000167146	Ensembl	402	chr2	+	118833881	118834387
ENSMUST00000167181	Ensembl	847	chr14	+	6090467	6091314
ENSMUST00000167274	Ensembl	782	chr2	+	153651788	153652570
ENSMUST00000167333	Ensembl	945	chr19	+	46072626	46087876
ENSMUST00000167498	Ensembl	1165	chr17	-	79250131	79251296
ENSMUST00000167639	Ensembl	723	chr12	+	65887297	65888021
ENSMUST00000167996	Ensembl	360	chr3	-	135626422	135626782
ENSMUST00000168051	Ensembl	4608	chr13	-	81917771	81922748
ENSMUST00000168078	Ensembl	850	chr14	+	6009098	6009948
ENSMUST00000168236	Ensembl	327	chr17	-	78073715	78074042
ENSMUST00000168284	Ensembl	519	chr10	-	59261946	59263002
ENSMUST00000168354	Ensembl	990	chr11	-	46253863	46260750
ENSMUST00000168371	Ensembl	339	chrX	-	79067730	79068069
ENSMUST00000168402	Ensembl	258	chr5	-	9260944	9261202
ENSMUST00000168487	Ensembl	345	chr2	+	82347556	82347901
ENSMUST00000168516	Ensembl	1095	chr8	-	124496626	124497722
ENSMUST00000168535	Ensembl	1817	chr19	-	57534061	57536043
ENSMUST00000168597	Ensembl	847	chr14	+	6673884	6674731
ENSMUST00000168753	Ensembl	844	chr14	+	5488640	5489484
ENSMUST00000169000	Ensembl	2504	chr17	+	79754038	79757362
ENSMUST00000169025	Ensembl	339	chr3	+	92493746	92494085
ENSMUST00000169029	Ensembl	844	chr14	+	6166989	6167833
ENSMUST00000169135	Ensembl	5131	chr4	+	12159926	12165171
ENSMUST00000169146	Ensembl	345	chr17	+	57181197	57186566
ENSMUST00000169219	Ensembl	2097	chr17	-	22103141	22105239
ENSMUST00000169263	Ensembl	1902	chr17	+	25931838	26101729
ENSMUST00000169445	Ensembl	639	chrX	-	122736502	122737141
ENSMUST00000169731	Ensembl	715	chr16	-	98215765	98218584
ENSMUST00000169887	Ensembl	591	chr15	+	99649450	99665001
ENSMUST00000169993	Ensembl	411	chr7	+	133319637	133320048
ENSMUST00000170289	Ensembl	428	chr12	-	80264394	80264822
ENSMUST00000170414	Ensembl	847	chr14	+	8397772	8398619
ENSMUST00000170497	Ensembl	844	chr14	-	5733545	5734389
ENSMUST00000170602	Ensembl	1251	chr17	+	23693735	23695280
ENSMUST00000171009	Ensembl	574	chr14	+	43135857	43138822
ENSMUST00000171283	Ensembl	417	chr17	-	26423307	26423976
ENSMUST00000171504	Ensembl	1599	chr17	-	71807663	71809262
ENSMUST00000171862	Ensembl	1482	chr15	-	32170323	32174417
ENSMUST00000172394	Ensembl	824	chr6	-	49374059	49374883
humanlincRNA0289-	lincRNA	9276	chr14	+	25560189	25569465
humanlincRNA0381+	lincRNA	64625	chr7	+	152174369	152238994
humanlincRNA0490+	lincRNA	117168	chr10	+	124025923	124143091
humanlincRNA0506+	lincRNA	55394	chr10	+	113733862	113789256
humanlincRNA0949+	lincRNA	19939	chr18	+	64169429	64189368
humanlincRNA0970-	lincRNA	10139	chr18	+	82322962	82333101
humanlincRNA0998+	lincRNA	6402	chr12	+	29270241	29276643
humanlincRNA1037+	lincRNA	32854	chr17	+	88249308	88282162
humanlincRNA1148+	lincRNA	38024	chr2	+	45880981	45919005
humanlincRNA1431-	lincRNA	2689	chr9	+	105027172	105029861
humanlincRNA1505+	lincRNA	35732	chr5	+	38153306	38189038
humanlincRNA1853+	lincRNA	10842	chr13	+	43917875	43928717
humanlincRNA1945-	lincRNA	18601	chr10	+	30788275	30806876
humanlincRNA1963-	lincRNA	30126	chr10	+	19126834	19156960
humanlincRNA2047-	lincRNA	1494	chr13	+	16234328	16235822
humanlincRNA2125+	lincRNA	16151	chr6	+	40237946	40254097
humanlincRNA2182+	lincRNA	9423	chr9	+	25545673	25555096
humanlincRNA2236+	lincRNA	13533	chr15	+	34642448	34655981
humanlincRNA2257-	lincRNA	9141	chr15	+	47106831	47115972
humanlincRNA2438+	lincRNA	2235	chr8	+	15877533	15879768
MM9LINCRNAEXON10032-	lincRNA	3876	chrX	-	91000497	91004373
MM9LINCRNAEXON10045-	lincRNA	908	chrX	-	102238959	102239867
MM9LINCRNAEXON10079-	lincRNA	390	chr9	-	13354582	13354972
MM9LINCRNAEXON10088+	lincRNA	1113	chr9	+	14136349	14137462
MM9LINCRNAEXON10122-	lincRNA	2467	chr9	-	67453547	67456014
MM9LINCRNAEXON10133-	lincRNA	1451	chr9	-	71689962	71691413
MM9LINCRNAEXON10136+	lincRNA	2072	chr9	+	75332435	75334507
MM9LINCRNAEXON10142+	lincRNA	304	chr9	+	95957857	95958161
MM9LINCRNAEXON10159-	lincRNA	424	chr9	-	118305020	118305444
MM9LINCRNAEXON10174-	lincRNA	1056	chr8	-	26213964	26215020
MM9LINCRNAEXON10184-	lincRNA	190	chr8	-	44243245	44243435
MM9LINCRNAEXON10205+	lincRNA	2174	chr8	+	87507172	87509346
MM9LINCRNAEXON10270+	lincRNA	62	chr8	+	122995700	122995762
MM9LINCRNAEXON10318-	lincRNA	406	chr7	-	66563788	66564194
MM9LINCRNAEXON10325-	lincRNA	2346	chr7	-	80694366	80696712
MM9LINCRNAEXON10326-	lincRNA	438	chr7	-	80700024	80700462
MM9LINCRNAEXON10334-	lincRNA	520	chr7	-	86653197	86653717
MM9LINCRNAEXON10415-	lincRNA	2180	chr6	-	31078734	31080914
MM9LINCRNAEXON10420+	lincRNA	425	chr6	+	35202595	35203020
MM9LINCRNAEXON10421-	lincRNA	664	chr6	-	35211122	35211786
MM9LINCRNAEXON10421+	lincRNA	664	chr6	+	35211122	35211786
MM9LINCRNAEXON10431+	lincRNA	166	chr6	+	52062092	52062258
MM9LINCRNAEXON10465-	lincRNA	187	chr6	-	86284085	86284272
MM9LINCRNAEXON10517+	lincRNA	1372	chr6	+	134900342	134901714
MM9LINCRNAEXON10563+	lincRNA	323	chr5	+	52530815	52531138
MM9LINCRNAEXON10565+	lincRNA	500	chr5	+	53938203	53938703
MM9LINCRNAEXON10575+	lincRNA	1073	chr5	+	77714323	77715396
MM9LINCRNAEXON10585+	lincRNA	860	chr5	+	106041102	106041962
MM9LINCRNAEXON10590-	lincRNA	121	chr5	-	107003578	107003699
MM9LINCRNAEXON10613+	lincRNA	447	chr5	+	121670240	121670687
MM9LINCRNAEXON10619-	lincRNA	2678	chr5	-	123583510	123586188
MM9LINCRNAEXON10681+	lincRNA	1111	chr4	+	88769095	88770206
MM9LINCRNAEXON10713-	lincRNA	476	chr4	-	118740652	118741128
MM9LINCRNAEXON10780-	lincRNA	192	chr4	-	131737549	131737741
MM9LINCRNAEXON10784+	lincRNA	1293	chr4	+	134297471	134298764
MM9LINCRNAEXON10796-	lincRNA	855	chr4	-	141233466	141234321
MM9LINCRNAEXON10802-	lincRNA	765	chr4	-	149444231	149444996
MM9LINCRNAEXON10808-	lincRNA	1133	chr3	-	21973338	21974471
MM9LINCRNAEXON10812+	lincRNA	276	chr3	+	30048853	30049129
MM9LINCRNAEXON10818-	lincRNA	322	chr3	-	35788866	35789188
MM9LINCRNAEXON10823+	lincRNA	339	chr3	+	40599664	40600003
MM9LINCRNAEXON10848-	lincRNA	313	chr3	-	45177547	45177860
MM9LINCRNAEXON10875+	lincRNA	395	chr3	+	85459041	85459436
MM9LINCRNAEXON10885+	lincRNA	956	chr3	+	93155406	93156362
MM9LINCRNAEXON10896-	lincRNA	1395	chr3	-	108923540	108924935
MM9LINCRNAEXON10917-	lincRNA	329	chr2	-	10255828	10256157
MM9LINCRNAEXON10930+	lincRNA	1720	chr2	+	32964846	32966566
MM9LINCRNAEXON10939-	lincRNA	145	chr2	-	55146066	55146211
MM9LINCRNAEXON11017-	lincRNA	313	chr2	-	119422040	119422353
MM9LINCRNAEXON11017+	lincRNA	313	chr2	+	119422040	119422353
MM9LINCRNAEXON11018-	lincRNA	500	chr2	-	119425331	119425831
MM9LINCRNAEXON11018+	lincRNA	500	chr2	+	119425331	119425831
MM9LINCRNAEXON11019-	lincRNA	275	chr2	-	119426846	119427121
MM9LINCRNAEXON11020+	lincRNA	227	chr2	+	119429739	119429966
MM9LINCRNAEXON11021+	lincRNA	864	chr2	+	119430104	119430968
MM9LINCRNAEXON11022-	lincRNA	1128	chr2	-	119431028	119432156
MM9LINCRNAEXON11022+	lincRNA	1128	chr2	+	119431028	119432156
MM9LINCRNAEXON11023+	lincRNA	1015	chr2	+	119432233	119433248
MM9LINCRNAEXON11025+	lincRNA	137	chr2	+	128091692	128091829
MM9LINCRNAEXON11069+	lincRNA	753	chr19	+	6275787	6276540
MM9LINCRNAEXON11116-	lincRNA	1437	chr19	-	57433668	57435105
MM9LINCRNAEXON11131-	lincRNA	1193	chr18	-	9312243	9313436
MM9LINCRNAEXON11141+	lincRNA	92	chr18	+	36469221	36469313
MM9LINCRNAEXON11146-	lincRNA	410	chr18	-	36562636	36563046
MM9LINCRNAEXON11169+	lincRNA	603	chr18	+	77296703	77297306
MM9LINCRNAEXON11202-	lincRNA	429	chr17	-	17662550	17662979
MM9LINCRNAEXON11203-	lincRNA	444	chr17	-	17664026	17664470
MM9LINCRNAEXON11229+	lincRNA	94	chr17	+	66829179	66829273
MM9LINCRNAEXON11236+	lincRNA	1838	chr17	+	74585635	74587473
MM9LINCRNAEXON11238+	lincRNA	318	chr17	+	79047270	79047588
MM9LINCRNAEXON11240-	lincRNA	1100	chr17	-	84477490	84478590
MM9LINCRNAEXON11252+	lincRNA	3908	chr17	+	89012236	89016144
MM9LINCRNAEXON11267+	lincRNA	288	chr16	+	20128854	20129142
MM9LINCRNAEXON11272+	lincRNA	352	chr16	+	25524572	25524924
MM9LINCRNAEXON11288-	lincRNA	108	chr16	-	34569141	34569249
MM9LINCRNAEXON11311-	lincRNA	110	chr16	-	72087723	72087833
MM9LINCRNAEXON11312-	lincRNA	103	chr16	-	77690932	77691035
MM9LINCRNAEXON11314+	lincRNA	838	chr16	+	90013558	90014396
MM9LINCRNAEXON11321-	lincRNA	4206	chr15	-	5973200	5977406
MM9LINCRNAEXON11331-	lincRNA	1137	chr15	-	38922794	38923931
MM9LINCRNAEXON11335-	lincRNA	2475	chr15	-	59969007	59971482
MM9LINCRNAEXON11342-	lincRNA	2809	chr15	-	68175346	68178155
MM9LINCRNAEXON11344-	lincRNA	2572	chr15	-	72927475	72930047
MM9LINCRNAEXON11352-	lincRNA	267	chr15	-	79775450	79775717
MM9LINCRNAEXON11353-	lincRNA	802	chr15	-	79778972	79779774
MM9LINCRNAEXON11390-	lincRNA	1949	chr15	-	98369121	98371070
MM9LINCRNAEXON11444-	lincRNA	1174	chr14	-	46209992	46211166
MM9LINCRNAEXON11455+	lincRNA	402	chr14	+	62260190	62260592
MM9LINCRNAEXON11456-	lincRNA	434	chr14	-	62261867	62262301
MM9LINCRNAEXON11456+	lincRNA	434	chr14	+	62261867	62262301
MM9LINCRNAEXON11464+	lincRNA	1952	chr14	+	62302414	62304366
MM9LINCRNAEXON11509-	lincRNA	1927	chr13	-	12702168	12704095
MM9LINCRNAEXON11518+	lincRNA	620	chr13	+	28504424	28505044
MM9LINCRNAEXON11564-	lincRNA	458	chr13	-	31769262	31769720
MM9LINCRNAEXON11576-	lincRNA	2144	chr13	-	51518760	51520904
MM9LINCRNAEXON11579+	lincRNA	930	chr13	+	54431277	54432207
MM9LINCRNAEXON11597+	lincRNA	327	chr13	+	83869681	83870008
MM9LINCRNAEXON11602-	lincRNA	3816	chr13	-	94199979	94203795
MM9LINCRNAEXON11664+	lincRNA	452	chr12	+	33823659	33824111
MM9LINCRNAEXON11699-	lincRNA	99	chr12	-	81233734	81233833
MM9LINCRNAEXON11699+	lincRNA	99	chr12	+	81233734	81233833
MM9LINCRNAEXON11707+	lincRNA	2884	chr12	+	88162382	88165266
MM9LINCRNAEXON11723-	lincRNA	1859	chr12	-	109441810	109443669
MM9LINCRNAEXON11728+	lincRNA	62	chr12	+	110871558	110871620
MM9LINCRNAEXON11745+	lincRNA	951	chr11	+	6788783	6789734
MM9LINCRNAEXON11766+	lincRNA	798	chr11	+	48607829	48608627
MM9LINCRNAEXON11778+	lincRNA	228	chr11	+	55317912	55318140
MM9LINCRNAEXON11804+	lincRNA	324	chr11	+	76413083	76413407
MM9LINCRNAEXON11810-	lincRNA	1037	chr11	-	94149225	94150262
MM9LINCRNAEXON11831-	lincRNA	140	chr11	-	98114951	98115091
MM9LINCRNAEXON11893-	lincRNA	438	chr10	-	39435657	39436095
MM9LINCRNAEXON11896+	lincRNA	684	chr10	+	44786044	44786728
MM9LINCRNAEXON11899+	lincRNA	114	chr10	+	60473630	60473744
MM9LINCRNAEXON11900-	lincRNA	124	chr10	-	60481191	60481315
MM9LINCRNAEXON11901-	lincRNA	228	chr10	-	60481789	60482017
MM9LINCRNAEXON11936+	lincRNA	247	chr10	+	84016841	84017088
MM9LINCRNAEXON11975-	lincRNA	894	chr10	-	119794710	119795604
MM9LINCRNAEXON11977+	lincRNA	166	chr10	+	119796738	119796904
MM9LINCRNAEXON12026-	lincRNA	1984	chr1	-	64076037	64078021
MM9LINCRNAEXON12047+	lincRNA	315	chr1	+	82897225	82897540
MM9LINCRNAEXON12057-	lincRNA	1209	chr1	-	107885597	107886806
MM9LINCRNAEXON12060-	lincRNA	2329	chr1	-	121549045	121551374
MM9LINCRNAEXON12072+	lincRNA	2230	chr1	+	137562833	137565063
MM9LINCRNAEXON12084+	lincRNA	725	chr1	+	138528923	138529648
MM9LINCRNAEXON12104-	lincRNA	1172	chr1	-	162965873	162967045
MM9LINCRNAEXON12109-	lincRNA	3915	chr1	-	172123553	172127468
MM9LINCRNAEXON12123+	lincRNA	3333	chr1	+	183955777	183959110
mouselincRNA0086+	lincRNA	5325	chr1	+	123290581	123295906
mouselincRNA0295+	lincRNA	8275	chr12	+	12181195	12189470
mouselincRNA0303+	lincRNA	11075	chr12	+	16846801	16857876
mouselincRNA0484+	lincRNA	9800	chr14	+	65246252	65256052
mouselincRNA0567-	lincRNA	10678	chr15	+	73871029	73881707
mouselincRNA0735+	lincRNA	13378	chr17	+	88225376	88238754
mouselincRNA0996-	lincRNA	16500	chr3	+	52298993	52315493
mouselincRNA1235-	lincRNA	5500	chr5	+	135043618	135049118
mouselincRNA1311-	lincRNA	6725	chr6	+	91149990	91156715
mouselincRNA1318+	lincRNA	8100	chr6	+	100333931	100342031
mouselincRNA1406+	lincRNA	11473	chr7	+	116334125	116345598
mouselincRNA1413-	lincRNA	12068	chr7	+	131860333	131872401
mouselincRNA1595+	lincRNA	7275	chrX	+	11284292	11291567
NR_001461	RefSeq_NR	83437	chr7	-	150399015	150482452
NR_002687	RefSeq_NR	1550	chr10	+	61533769	61535319
NR_002875	RefSeq_NR	703	chr14	+	46703701	46704632
NR_002883	RefSeq_NR	1733	chr15	+	103070884	103075386
NR_002896	RefSeq_NR	476	chr19	+	8797976	8800816
NR_003248	RefSeq_NR	3732	chr9	-	98849573	98855729
NR_003258	RefSeq_NR	1468	chr2	+	174153414	174172243
NR_003270	RefSeq_NR	437	chr4	-	131907847	131909601
NR_003546	RefSeq_NR	1637	chr13	-	104963800	104968546
NR_003959	RefSeq_NR	1575	chr12	+	56666121	56667696
NR_004052	RefSeq_NR	1768	chr10	-	121515167	121516935
NR_004444	RefSeq_NR	2488	chr14	+	55691927	55694711
NR_015348	RefSeq_NR	1839	chr6	+	52195241	52199768
NR_015455	RefSeq_NR	870	chr6	+	128943037	128956667
NR_015473	RefSeq_NR	1564	chr2	+	119420031	119426480
NR_015519	RefSeq_NR	1408	chr11	+	83037077	83040086
NR_015542	RefSeq_NR	3091	chr7	-	85725951	85863106
NR_015574	RefSeq_NR	2804	chr8	+	98330729	98345628
NR_015583	RefSeq_NR	1631	chr7	+	148091962	148093866
NR_015599	RefSeq_NR	1837	chr7	-	69088786	69127189
NR_015601	RefSeq_NR	1565	chr13	+	49063480	49065274
NR_015615	RefSeq_NR	551	chr6	+	148160809	148184185
NR_024051	RefSeq_NR	5084	chr7	+	127565214	127688325
NR_024509	RefSeq_NR	699	chr7	+	148514028	148519226
NR_024590	RefSeq_NR	3377	chr1	+	52687548	52708763
NR_024599	RefSeq_NR	1148	chr13	-	24689993	24696636
NR_027008	RefSeq_NR	1230	chr6	-	113020392	113027238
NR_027505	RefSeq_NR	1435	chr10	-	79221259	79229686
NR_027637	RefSeq_NR	520	chr10	+	121556752	121567614
NR_027656	RefSeq_NR	963	chr10	+	80289440	80291962
NR_027817	RefSeq_NR	1350	chr5	-	115258204	115263985
NR_027832	RefSeq_NR	1395	chr2	+	119420031	119426480
NR_027866	RefSeq_NR	408	chr19	-	8962876	8963260
NR_027874	RefSeq_NR	443	chr5	+	144090986	144094383
NR_027894	RefSeq_NR	721	chr3	-	115584496	115590977
NR_027899	RefSeq_NR	794	chr2	-	74548100	74554187
NR_027945	RefSeq_NR	876	chr18	-	57705014	57711521
NR_027965	RefSeq_NR	1350	chr16	-	55973380	55974730
NR_028042	RefSeq_NR	372	chr17	-	26038800	26039172
NR_028143	RefSeq_NR	2883	chr7	-	74658295	74790122
NR_028264	RefSeq_NR	1708	chr14	-	62221672	62301210
NR_028271	RefSeq_NR	1391	chr9	+	13234580	13235960
NR_028280	RefSeq_NR	3433	chr17	+	8533270	8536978
NR_028307	RefSeq_NR	1533	chr8	-	11692981	11694514
NR_028314	RefSeq_NR	1827	chr13	-	91853212	91881477
NR_028331	RefSeq_NR	473	chr11	-	58133237	58136848
NR_028333	RefSeq_NR	2900	chr11	-	58128615	58136848
NR_028384	RefSeq_NR	2122	chr4	-	21773473	21775595
NR_028432	RefSeq_NR	856	chrX	+	150158096	150175839
NR_028448	RefSeq_NR	2633	chr15	-	88953732	88959130
NR_028499	RefSeq_NR	773	chr9	+	45207791	45218361
NR_028590	RefSeq_NR	1836	chr2	-	128142035	128255087
NR_029382	RefSeq_NR	2339	chr14	+	115443611	115445950
NR_029438	RefSeq_NR	1045	chr7	-	121498153	121558675
NR_029443	RefSeq_NR	3376	chrX	-	72970796	73010038
NR_029464	RefSeq_NR	1730	chr12	-	113180201	113182693
NR_030671	RefSeq_NR	2745	chr4	+	155577392	155580137
NR_030673	RefSeq_NR	3809	chr5	+	104954753	104983230
NR_030719	RefSeq_NR	3418	chr7	-	113219244	113222662
NR_030720	RefSeq_NR	2133	chr7	-	113219245	113221378
NR_030776	RefSeq_NR	837	chr6	+	119798210	119799034
NR_030777	RefSeq_NR	2208	chr5	+	106305586	106344837
NR_033209	RefSeq_NR	787	chr10	-	93756407	93761448
NR_033213	RefSeq_NR	1133	chrX	-	67182434	67396763
NR_033442	RefSeq_NR	4075	chr2	-	48758273	48804787
NR_033446	RefSeq_NR	3640	chr7	-	133832440	133839297
NR_033452	RefSeq_NR	416	chr18	-	42434033	42434851
NR_033498	RefSeq_NR	5547	chr3	+	106842421	106857240
NR_033541	RefSeq_NR	3468	chr15	+	10530047	10541406
NR_033574	RefSeq_NR	917	chr8	+	108384559	108403237
NR_033575	RefSeq_NR	564	chr4	-	115254642	115255732
NR_033578	RefSeq_NR	1547	chr7	+	113010294	113011841
NR_033596	RefSeq_NR	812	chrX	+	106196823	106197635
NR_033602	RefSeq_NR	907	chr10	+	74814799	74815706
NR_033607	RefSeq_NR	1000	chr18	-	17392991	17393991
NR_033627	RefSeq_NR	2676	chr1	-	34690379	34693055
NR_033643	RefSeq_NR	590	chr19	-	31004875	31005452
NR_034074	RefSeq_NR	491	chrX	+	50788094	50796753
NR_036615	RefSeq_NR	2752	chr17	-	80599423	80606645
NR_037572	RefSeq_NR	2626	chr14	+	56178865	56188901
NR_037610	RefSeq_NR	5814	chr11	-	74487450	74537360
NR_037691	RefSeq_NR	3483	chr1	-	46077259	46087282
NR_037854	RefSeq_NR	1133	chr17	-	24300831	24306340
U55629	predicted	297	chr6	-	69850420	69850689
uc.133-	UCR	277	chr3	-	66995581	66995858
uc.137-	UCR	385	chr3	-	33781694	33782079
uc.141-	UCR	295	chr5	-	52541516	52541811
uc.154+	UCR	203	chr13	-	99608971	99609174
uc.160-	UCR	322	chr13	+	95365525	95365847
uc.173-	UCR	276	chr11	+	51799794	51800070
uc.173+	UCR	276	chr11	-	51799794	51800070
uc.178+	UCR	249	chr11	-	33330129	33330378
uc.184+	UCR	230	chr11	+	31833617	31833847
uc.213-	UCR	201	chr6	-	52154254	52154455
uc.239+	UCR	300	chr4	+	6840756	6841056
uc.243+	UCR	216	chr3	+	5329932	5330148
uc.256+	UCR	206	chr4	+	90919610	90919816
uc.265+	UCR	217	chr4	+	53549172	53549389
uc.266+	UCR	243	chr4	+	54659366	54659609
uc.268-	UCR	251	chr2	-	37225581	37225832
uc.292+	UCR	214	chr19	+	41633545	41633759
uc.300-	UCR	208	chr19	-	44871528	44871736
uc.312+	UCR	322	chr19	+	60281370	60281692
uc.313-	UCR	231	chr7	-	135590436	135590667
uc.330+	UCR	207	chr19	-	4801634	4801841
uc.402-	UCR	245	chr8	-	93758114	93758359
uc.420-	UCR	233	chr11	-	106643886	106644119
uc.425+	UCR	325	chr18	+	14055085	14055410
uc.45-	UCR	203	chr1	-	180258425	180258628
uc.46-	UCR	217	chr1	-	180259335	180259552
uc.462-	UCR	779	chrX	+	90674442	90675221
uc.468-	UCR	489	chrX	+	90547176	90547665
uc.471+	UCR	239	chrX	+	12870038	12870277
uc.475+	UCR	397	chrX	+	98849175	98849572
uc.48+	UCR	298	chr12	-	8740028	8740326
uc.481+	UCR	204	chrX	+	39629477	39629681
uc.68-	UCR	255	chr2	-	43637817	43638072
uc.70+	UCR	237	chr2	+	44154860	44155097
uc.75-	UCR	236	chr2	-	44842914	44843150
uc.85-	UCR	248	chr2	-	57370120	57370368
uc007afu.1	UCSC_kg	1599	chr1	+	6260758	6265656
uc007agr.1	UCSC_kg	3799	chr1	-	9710619	9714418
uc007amf.1	UCSC_kg	1864	chr1	-	23851684	23916575
uc007azc.1	UCSC_kg	1584	chr1	+	53370506	53383019
uc007azf.1	UCSC_kg	470	chr1	-	53401485	53403605
uc007bcr.1	UCSC_kg	1106	chr1	+	58770139	58779914
uc007bcz.1	UCSC_kg	2145	chr1	+	59030414	59051965
uc007bgn.1	UCSC_kg	2719	chr1	-	64079441	64082160
uc007bjl.1	UCSC_kg	1126	chr1	-	71074112	71075238
uc007cko.1	UCSC_kg	387	chr1	-	128768779	128773166
uc007ckw.1	UCSC_kg	387	chr1	-	129650270	129670631
uc007cpj.1	UCSC_kg	2718	chr1	-	134882796	134885514
uc007ctg.1	UCSC_kg	1794	chr1	-	137331166	137332960
uc007ctp.1	UCSC_kg	350	chr1	-	137647797	137648147
uc007dbv.1	UCSC_kg	1991	chr1	-	157853910	157883425
uc007det.1	UCSC_kg	370	chr1	+	162965296	162968168
uc007dev.1	UCSC_kg	803	chr1	+	162965296	162968668
uc007dib.1	UCSC_kg	1226	chr1	-	166078721	166082348
uc007djc.1	UCSC_kg	4015	chr1	+	167390767	167394782
uc007dkw.1	UCSC_kg	410	chr1	-	169260507	169260917
uc007dxv.1	UCSC_kg	1279	chr1	+	184054880	184062519
uc007edt.1	UCSC_kg	383	chr1	+	194681121	194682440
uc007eib.1	UCSC_kg	981	chr10	+	7383179	7384160
uc007elx.1	UCSC_kg	629	chr10	-	17731066	17733161
uc007epv.1	UCSC_kg	396	chr10	-	23331068	23341954
uc007esy.1	UCSC_kg	1384	chr10	-	29063985	29065369
uc007eui.1	UCSC_kg	1881	chr10	-	33638948	33669670
uc007eyk.1	UCSC_kg	3632	chr10	-	41901650	41905282
uc007fap.1	UCSC_kg	1629	chr10	+	51200484	51206025
uc007fdc.1	UCSC_kg	1283	chr10	+	57861768	57863051
uc007fdu.1	UCSC_kg	2686	chr10	-	58995593	59079440
uc007fhb.1	UCSC_kg	522	chr10	+	61803003	61812599
uc007fjq.1	UCSC_kg	1294	chr10	-	62485292	62486586
uc007gdu.1	UCSC_kg	1791	chr10	+	80041391	80043420
uc007gfp.1	UCSC_kg	379	chr10	+	80487555	80489018
uc007ghv.1	UCSC_kg	1706	chr10	+	80847255	80854298
uc007gsq.1	UCSC_kg	364	chr10	+	89149115	89152108
uc007gvv.1	UCSC_kg	3877	chr10	-	94136456	94151319
uc007hdb.1	UCSC_kg	891	chr10	-	116714596	116728249
uc007hdd.1	UCSC_kg	3771	chr10	-	116781727	116785498
uc007hef.1	UCSC_kg	945	chr10	-	118875867	118892435
uc007hez.1	UCSC_kg	702	chr10	+	119645881	119661953
uc007hfg.1	UCSC_kg	1576	chr10	+	120202787	120215942
uc007hnu.1	UCSC_kg	434	chr10	-	128114550	128114984
uc007hwz.1	UCSC_kg	1825	chr11	+	5662152	5681879
uc007ibg.1	UCSC_kg	1803	chr11	+	12214516	12237133
uc007ibl.1	UCSC_kg	396	chr11	-	16401640	16408104
uc007ibq.1	UCSC_kg	1030	chr11	-	16835157	16851121
uc007iio.1	UCSC_kg	920	chr11	-	31717983	31724547
uc007iit.1	UCSC_kg	2979	chr11	+	31832078	31835057
uc007ism.1	UCSC_kg	213	chr11	+	50197181	50198238
uc007itn.1	UCSC_kg	932	chr11	-	51003334	51033915
uc007jeq.1	UCSC_kg	1111	chr11	-	59539418	59553656
uc007kcq.1	UCSC_kg	2122	chr11	-	74717529	74722707
uc007keu.1	UCSC_kg	1635	chr11	+	75565382	75579340
uc007kfd.1	UCSC_kg	500	chr11	-	75984011	75993132
uc007kfe.1	UCSC_kg	639	chr11	-	75990463	75993132
uc007kgm.1	UCSC_kg	208	chr11	+	77107278	77107486
uc007kol.1	UCSC_kg	1227	chr11	+	83037951	83040080
uc007kvk.1	UCSC_kg	5698	chr11	-	88152883	88180423
uc007kxr.1	UCSC_kg	2924	chr11	+	93805365	93808289
uc007lcn.1	UCSC_kg	768	chr11	+	96668693	96669461
uc007lsv.1	UCSC_kg	1111	chr11	-	102748707	102749818
uc007lzw.1	UCSC_kg	2294	chr11	-	106681379	106683673
uc007mck.1	UCSC_kg	1152	chr11	+	109301469	109314127
uc007mes.1	UCSC_kg	2644	chr11	+	113513158	113523715
uc007miv.1	UCSC_kg	678	chr11	+	115748120	115749244
uc007mjm.1	UCSC_kg	746	chr11	+	115868795	115869725
uc007mmo.1	UCSC_kg	1338	chr11	-	116711365	116714396
uc007mmq.1	UCSC_kg	399	chr11	+	116715075	116715570
uc007msj.1	UCSC_kg	573	chr11	+	120210037	120212504
uc007oan.1	UCSC_kg	1396	chr12	-	81224981	81233831
uc007occ.1	UCSC_kg	414	chr12	-	82486240	82575636
uc007odn.1	UCSC_kg	2949	chr12	+	85002567	85009458
uc007ojq.1	UCSC_kg	419	chr12	-	89226480	89306748
uc007oth.1	UCSC_kg	536	chr12	+	102245196	102253024
uc007pbj.1	UCSC_kg	1613	chr12	+	111685516	111689207
uc007pdb.1	UCSC_kg	920	chr12	-	112688615	112737833
uc007pee.1	UCSC_kg	1366	chr12	-	113180557	113182686
uc007pgn.1	UCSC_kg	1888	chr12	-	114541177	114545045
uc007piv.1	UCSC_kg	2462	chr13	+	3539864	3542326
uc007pma.1	UCSC_kg	214	chr13	-	13324033	13324247
uc007pmv.1	UCSC_kg	2224	chr13	-	14143195	14155668
uc007pmx.1	UCSC_kg	955	chr13	-	14154724	14155679
uc007prn.1	UCSC_kg	2198	chr13	-	21898280	21902053
uc007pvz.1	UCSC_kg	1627	chr13	-	24689481	24696636
uc007pwr.1	UCSC_kg	3826	chr13	+	25029279	25033286
uc007qge.1	UCSC_kg	244	chr13	-	43635518	43635762
uc007qgn.1	UCSC_kg	1006	chr13	+	44216535	44220350
uc007qip.1	UCSC_kg	1286	chr13	+	49063655	49065274
uc007qtg.1	UCSC_kg	444	chr13	+	58250137	58251053
uc007quf.1	UCSC_kg	1627	chr13	-	58842434	58863672
uc007qwo.1	UCSC_kg	3224	chr13	+	61872943	61902020
uc007rhf.1	UCSC_kg	2203	chr13	+	78341634	78375825
uc007rty.1	UCSC_kg	1617	chr13	-	107623939	107637347
uc007rwl.1	UCSC_kg	221	chr13	-	113384614	113384835
uc007ryd.1	UCSC_kg	1092	chr13	-	115878571	115892172
uc007shn.1	UCSC_kg	1677	chr14	-	18763651	18854423
uc007skw.1	UCSC_kg	440	chr14	+	21613460	21615773
uc007slz.1	UCSC_kg	483	chr14	+	23403627	23875307
uc007ths.1	UCSC_kg	416	chr14	-	47732329	47735836
uc007tjg.1	UCSC_kg	342	chr14	-	48376715	48377173
uc007tos.1	UCSC_kg	1277	chr14	+	52817176	52833527
uc007tsp.1	UCSC_kg	359	chr14	+	54173720	54174217
uc007umf.1	UCSC_kg	4673	chr14	-	69859907	69903160
uc007uob.1	UCSC_kg	5495	chr14	-	70874364	70908721
uc007upr.1	UCSC_kg	557	chr14	+	73762033	73762590
uc007uuc.1	UCSC_kg	317	chr14	-	87171867	87189721
uc007uxh.1	UCSC_kg	3103	chr14	-	105505975	105512744
uc007uze.1	UCSC_kg	3419	chr14	+	119378251	119379121
uc007vdb.1	UCSC_kg	1485	chr15	+	6249788	6287206
uc007vfu.1	UCSC_kg	3426	chr15	+	10107409	10278311
uc007vnw.1	UCSC_kg	3815	chr15	-	38764616	38770168
uc007wbs.1	UCSC_kg	579	chr15	-	72928918	72929497
uc007wcb.1	UCSC_kg	366	chr15	-	73173562	73253710
uc007wfq.1	UCSC_kg	998	chr15	+	74539780	74540778
uc007wnq.1	UCSC_kg	565	chr15	+	77258441	77292396
uc007wsq.1	UCSC_kg	4117	chr15	+	78962145	78967326
uc007wyp.1	UCSC_kg	1446	chr15	+	82086551	82091176
uc007xpe.1	UCSC_kg	389	chr15	+	99082218	99092473
uc007xrw.1	UCSC_kg	538	chr15	-	100479575	100481150
uc007xxs.1	UCSC_kg	1283	chr15	+	103070862	103077123
uc007yro.1	UCSC_kg	3535	chr16	+	21794419	21806196
uc007yua.1	UCSC_kg	1585	chr16	-	24391697	24393528
uc007yvq.1	UCSC_kg	1910	chr16	+	27450392	27452302
uc007zaj.1	UCSC_kg	3017	chr16	+	33755635	33768281
uc007zak.1	UCSC_kg	574	chr16	-	33770515	33787198
uc007zem.1	UCSC_kg	3719	chr16	-	38085149	38088868
uc007zgh.1	UCSC_kg	2928	chr16	+	43619100	43622028
uc007zio.1	UCSC_kg	316	chr16	-	45407306	45409166
uc007zje.1	UCSC_kg	4895	chr16	-	45959373	45964268
uc007zmf.1	UCSC_kg	1164	chr16	+	56075521	56077249
uc007zns.1	UCSC_kg	406	chr16	-	58470002	58470408
uc007zse.1	UCSC_kg	2377	chr16	+	77236561	77598776
uc007zsj.1	UCSC_kg	1134	chr16	+	77329449	77691644
uc007zxm.1	UCSC_kg	776	chr16	+	91465348	91470366
uc007zye.1	UCSC_kg	1596	chr16	+	91689142	91715887
uc008aeb.1	UCSC_kg	681	chr16	-	98241792	98303157
uc008ael.1	UCSC_kg	2128	chr17	+	3197335	3258895
uc008anr.1	UCSC_kg	432	chr17	-	15118357	15127671
uc008api.1	UCSC_kg	4361	chr17	-	17658378	17662739
uc008asb.1	UCSC_kg	1421	chr17	-	22921764	22954706
uc008auz.1	UCSC_kg	1011	chr17	+	24345805	24358675
uc008btg.1	UCSC_kg	2481	chr17	-	29789172	29795258
uc008bwz.1	UCSC_kg	1680	chr17	-	32550305	32557920
uc008bzl.1	UCSC_kg	2030	chr17	-	33831161	33833191
uc008cjp.1	UCSC_kg	1062	chr17	+	36131448	36175382
uc008czh.1	UCSC_kg	3156	chr17	-	51884853	51888009
uc008dbj.1	UCSC_kg	745	chr17	+	56381138	56382224
uc008dzl.1	UCSC_kg	586	chr18	-	6489136	6490854
uc008ebg.1	UCSC_kg	2866	chr18	+	10813979	10816845
uc008ehu.1	UCSC_kg	2140	chr18	-	29556369	29656070
uc008etq.1	UCSC_kg	393	chr18	-	42434046	42434841
uc008ewg.1	UCSC_kg	1446	chr18	+	48142870	48267634
uc008fah.1	UCSC_kg	1517	chr18	+	60685874	60687626
uc008fch.1	UCSC_kg	588	chr18	+	61799306	61807126
uc008ffi.1	UCSC_kg	697	chr18	+	65960231	65977311
uc008gap.1	UCSC_kg	2612	chr19	-	4742912	4811634
uc008gfj.1	UCSC_kg	4277	chr19	-	5798394	5802671
uc008giq.1	UCSC_kg	270	chr19	+	6403023	6403638
uc008goy.1	UCSC_kg	2139	chr19	+	10092717	10112870
uc008grn.1	UCSC_kg	728	chr19	-	11122102	11125010
uc008hah.1	UCSC_kg	1836	chr19	+	23801575	23803411
uc008hmc.1	UCSC_kg	1847	chr19	+	41640278	41642125
uc008hmy.1	UCSC_kg	239	chr19	-	42040703	42055626
uc008hod.1	UCSC_kg	2327	chr19	+	42853521	42855944
uc008hpk.1	UCSC_kg	780	chr19	-	44199297	44210366
uc008hvd.1	UCSC_kg	2765	chr19	+	47587471	47591068
uc008hwn.1	UCSC_kg	441	chr19	-	53323265	53329688
uc008hwv.1	UCSC_kg	1670	chr19	-	53524693	53528626
uc008iah.1	UCSC_kg	1698	chr19	+	57583053	57587273
uc008icf.1	UCSC_kg	1065	chr19	-	61192541	61216710
uc008ich.1	UCSC_kg	1068	chr19	-	61193517	61195084
uc008ikf.1	UCSC_kg	800	chr2	-	13991959	13995561
uc008ixz.1	UCSC_kg	3699	chr2	+	27973726	27980723
uc008jeu.1	UCSC_kg	587	chr2	-	32134336	32143533
uc008jtw.1	UCSC_kg	731	chr2	-	60044182	60047896
uc008jup.1	UCSC_kg	1704	chr2	-	60588250	60589954
uc008kcx.1	UCSC_kg	265	chr2	+	73399130	73403430
uc008kjs.1	UCSC_kg	2521	chr2	-	84870377	84873351
uc008kuc.1	UCSC_kg	1820	chr2	+	90857827	90859647
uc008ljj.1	UCSC_kg	2677	chr2	+	103867955	103897647
uc008lkm.1	UCSC_kg	295	chr2	+	104857300	104858061
uc008llh.1	UCSC_kg	1325	chr2	+	105843490	105844815
uc008lrn.1	UCSC_kg	755	chr2	-	117240127	117243433
uc008lrt.1	UCSC_kg	939	chr2	-	118095968	118101905
uc008lsm.1	UCSC_kg	1861	chr2	+	118572683	118574544
uc008ltx.1	UCSC_kg	3699	chr2	+	119420058	119428657
uc008lty.1	UCSC_kg	3530	chr2	+	119420058	119428657
uc008mag.1	UCSC_kg	1644	chr2	+	121973452	121975096
uc008mgc.1	UCSC_kg	731	chr2	-	127617192	127618224
uc008mmm.1	UCSC_kg	494	chr2	+	132079092	132086642
uc008neb.1	UCSC_kg	1528	chr2	+	151368234	151387427
uc008nen.1	UCSC_kg	1612	chr2	-	151573315	151577161
uc008nhr.1	UCSC_kg	1809	chr2	-	153166892	153171457
uc008nmv.1	UCSC_kg	765	chr2	-	156003368	156005976
uc008nmw.1	UCSC_kg	810	chr2	-	156004296	156005976
uc008nth.1	UCSC_kg	216	chr2	+	163484186	163547037
uc008ofk.1	UCSC_kg	1299	chr2	-	174957386	174967500
uc008ofo.2	UCSC_kg	3760	chr2	+	175100624	175116161
uc008ofp.2	UCSC_kg	360	chr2	+	175100624	175206433
uc008ofx.1	UCSC_kg	712	chr2	+	175541325	175551383
uc008ogl.1	UCSC_kg	1271	chr2	+	176131381	176140734
uc008ohd.1	UCSC_kg	452	chr2	+	177631800	177639490
uc008ojb.1	UCSC_kg	1022	chr2	-	180161459	180189542
uc008ouc.1	UCSC_kg	477	chr3	-	28637701	28679622
uc008owe.1	UCSC_kg	2387	chr3	+	32362639	32365026
uc008pcx.1	UCSC_kg	921	chr3	-	45084361	45182182
uc008pqn.1	UCSC_kg	914	chr3	+	84782206	84783120
uc008pud.1	UCSC_kg	2345	chr3	+	87973639	87975984
uc008qhw.1	UCSC_kg	1453	chr3	-	94862469	94863922
uc008qkw.1	UCSC_kg	229	chr3	-	95556929	95558785
uc008qpd.1	UCSC_kg	3428	chr3	+	97471262	97476990
uc008qqv.1	UCSC_kg	2478	chr3	-	100367568	100370046
uc008qsn.1	UCSC_kg	1747	chr3	+	102862827	102871829
uc008rbp.1	UCSC_kg	435	chr3	-	115584498	115590870
uc008rhs.1	UCSC_kg	4188	chr3	+	127619088	127658138
uc008rjv.1	UCSC_kg	449	chr3	+	131422768	131693705
uc008rlr.1	UCSC_kg	2100	chr3	+	135125891	135130142
uc008rpu.1	UCSC_kg	2386	chr3	-	144349875	144352261
uc008rsd.1	UCSC_kg	2424	chr3	+	148937700	148942944
uc008rss.1	UCSC_kg	2576	chr3	-	151870084	151872660
uc008rtz.1	UCSC_kg	473	chr3	-	153513337	153515366
uc008sbh.1	UCSC_kg	519	chr4	+	14874583	14880177
uc008seu.1	UCSC_kg	2121	chr4	-	32648176	32658637
uc008sut.1	UCSC_kg	891	chr4	+	48058102	48063033
uc008swh.1	UCSC_kg	208	chr4	-	51267027	51267235
uc008sxb.1	UCSC_kg	2061	chr4	+	53578621	53580682
uc008szv.1	UCSC_kg	3538	chr4	-	59484910	59488448
uc008thb.1	UCSC_kg	757	chr4	+	63295454	63300512
uc008tmn.1	UCSC_kg	4473	chr4	-	87415828	87435297
uc008twn.1	UCSC_kg	730	chr4	+	102431826	102542413
uc008ubk.1	UCSC_kg	3700	chr4	-	108265029	108292454
uc008ucl.1	UCSC_kg	2727	chr4	-	109123711	109126438
uc008ufw.1	UCSC_kg	441	chr4	-	115739569	115747675
uc008uuw.1	UCSC_kg	311	chr4	+	127152091	127154084
uc008vch.1	UCSC_kg	1984	chr4	+	132753316	132755300
uc008vfy.1	UCSC_kg	2169	chr4	+	134479539	134483285
uc008vgs.1	UCSC_kg	2087	chr4	+	135182685	135185353
uc008vmp.1	UCSC_kg	975	chr4	+	139175320	139176295
uc008vva.1	UCSC_kg	4632	chr4	-	147986490	147991843
uc008wgl.1	UCSC_kg	1855	chr4	+	155577412	155579267
uc008wqp.1	UCSC_kg	525	chr5	+	23293561	23299715
uc008wus.1	UCSC_kg	1272	chr5	+	30080936	30082208
uc008wuy.1	UCSC_kg	3259	chr5	-	30385366	30400121
uc008wxs.1	UCSC_kg	454	chr5	+	31543290	31546932
uc008wyw.1	UCSC_kg	1923	chr5	+	31957740	31966757
uc008xgx.1	UCSC_kg	1196	chr5	-	39852987	39994807
uc008xhm.1	UCSC_kg	913	chr5	-	43948523	43992969
uc008xve.1	UCSC_kg	1378	chr5	+	77239012	77271614
uc008ybo.1	UCSC_kg	750	chr5	+	91360221	91362449
uc008yec.1	UCSC_kg	1230	chr5	+	93596525	93605471
uc008yin.1	UCSC_kg	1178	chr5	+	102132604	102134869
uc008yld.1	UCSC_kg	709	chr5	+	105838385	105842931
uc008yqa.1	UCSC_kg	1250	chr5	-	110596526	110605523
uc008yqy.1	UCSC_kg	1213	chr5	+	110950180	110954991
uc008yss.1	UCSC_kg	520	chr5	-	112650867	112657718
uc008zai.1	UCSC_kg	557	chr5	-	115262806	115263937
uc008zzh.1	UCSC_kg	2165	chr5	-	136406549	136410394
uc009ali.1	UCSC_kg	799	chr5	-	144956217	144957130
uc009aud.1	UCSC_kg	1340	chr5	-	151394329	151397075
uc009bin.1	UCSC_kg	977	chr6	+	35202698	35211997
uc009bio.1	UCSC_kg	1207	chr6	+	35202731	35211997
uc009bje.1	UCSC_kg	3910	chr6	-	37277375	37281285
uc009blh.1	UCSC_kg	880	chr6	+	39068471	39098311
uc009bli.1	UCSC_kg	2568	chr6	-	39086620	39089188
uc009blv.1	UCSC_kg	830	chr6	+	39370376	39371293
uc009bps.1	UCSC_kg	433	chr6	+	41493212	41497103
uc009bvr.1	UCSC_kg	607	chr6	+	48696195	48697484
uc009bwo.1	UCSC_kg	3782	chr6	-	49210241	49214023
uc009bxa.1	UCSC_kg	3218	chr6	-	50250212	50332836
uc009cnm.1	UCSC_kg	970	chr6	+	83391748	83395354
uc009czg.1	UCSC_kg	2230	chr6	+	92890362	93222971
uc009ddl.1	UCSC_kg	784	chr6	-	108560211	108573161
uc009deo.1	UCSC_kg	1161	chr6	-	113020398	113027191
uc009dih.1	UCSC_kg	3240	chr6	-	114851924	114855164
uc009eku.1	UCSC_kg	2145	chr6	+	134799120	134807901
uc009elc.1	UCSC_kg	434	chr6	+	134879109	134901588
uc009eqg.1	UCSC_kg	3216	chr6	+	143153847	143157063
uc009eue.1	UCSC_kg	2974	chr6	+	149259937	149262911
uc009ezd.1	UCSC_kg	797	chr7	-	4944455	4947703
uc009far.1	UCSC_kg	550	chr7	-	6093887	6107573
uc009giy.1	UCSC_kg	4175	chr7	+	35019395	35025226
uc009gsz.1	UCSC_kg	724	chr7	+	52332769	52333493
uc009hbb.1	UCSC_kg	1390	chr7	+	56136669	56141978
uc009icc.1	UCSC_kg	720	chr7	+	88673677	88676384
uc009ign.1	UCSC_kg	471	chr7	-	97273347	97277984
uc009ijo.1	UCSC_kg	324	chr7	-	104746858	104793622
uc009imz.1	UCSC_kg	2279	chr7	-	107595246	107623350
uc009izj.1	UCSC_kg	1870	chr7	+	112911254	113012164
uc009jmy.1	UCSC_kg	2115	chr7	+	127869633	127877780
uc009jvu.1	UCSC_kg	780	chr7	+	134655515	134659715
uc009keo.1	UCSC_kg	2988	chr7	+	143460006	143473823
uc009kwz.1	UCSC_kg	1450	chr8	+	13144224	13147776
uc009kyu.1	UCSC_kg	339	chr8	-	13940179	13940518
uc009ldg.1	UCSC_kg	2311	chr8	+	23590762	23593804
uc009ldi.1	UCSC_kg	1343	chr8	-	23687572	23704230
uc009lkt.1	UCSC_kg	3284	chr8	-	35889513	35892797
uc009lkz.1	UCSC_kg	1611	chr8	-	36645625	36652026
uc009llh.1	UCSC_kg	1405	chr8	+	37222532	37224642
uc009lqn.1	UCSC_kg	1317	chr8	-	47816325	47824869
uc009lzq.1	UCSC_kg	448	chr8	+	72797490	72803813
uc009maf.1	UCSC_kg	2840	chr8	-	72974118	72999797
uc009ndp.1	UCSC_kg	2732	chr8	-	108219759	108224995
uc009nia.1	UCSC_kg	861	chr8	-	110111497	110112358
uc009njk.1	UCSC_kg	1159	chr8	-	112385624	112392355
uc009nlz.1	UCSC_kg	2859	chr8	+	113660807	113663666
uc009oek.1	UCSC_kg	1661	chr9	+	14135884	14137545
uc009opl.1	UCSC_kg	1628	chr9	+	25072977	25084400
uc009pgg.1	UCSC_kg	1097	chr9	+	45646665	45665331
uc009phy.1	UCSC_kg	980	chr9	-	48139219	48148880
uc009ptv.1	UCSC_kg	957	chr9	-	56905009	56919773
uc009qai.1	UCSC_kg	572	chr9	-	62189309	62191841
uc009qfj.1	UCSC_kg	4293	chr9	-	66691470	66699234
uc009qfo.1	UCSC_kg	1053	chr9	-	66870399	66880671
uc009qow.1	UCSC_kg	379	chr9	-	71011281	71015440
uc009qpw.1	UCSC_kg	702	chr9	-	72256867	72257750
uc009qri.1	UCSC_kg	2016	chr9	+	74800690	74803489
uc009qts.1	UCSC_kg	682	chr9	-	77946152	77956463
uc009qvo.1	UCSC_kg	1482	chr9	+	81525964	81538763
uc009rcb.1	UCSC_kg	2548	chr9	+	96071334	96073882
uc009rju.1	UCSC_kg	251	chr9	+	106364692	106365686
uc009rwm.1	UCSC_kg	2009	chr9	-	113560886	113562895
uc009rxe.1	UCSC_kg	936	chr9	-	114250228	114273745
uc009rzk.1	UCSC_kg	1934	chr9	+	117949616	117978912
uc009scb.1	UCSC_kg	429	chr9	+	120019516	120020715
uc009spp.1	UCSC_kg	876	chrX	-	8828053	8834031
uc009sua.1	UCSC_kg	867	chrX	+	20497539	20520363
uc009tav.1	UCSC_kg	3164	chrX	+	39459668	39462832
uc009tee.1	UCSC_kg	1647	chrX	-	49404067	49405714
uc009tjh.1	UCSC_kg	370	chrX	-	67712927	67713297
uc009tru.1	UCSC_kg	368	chrX	-	82854699	82857838
uc009uan.1	UCSC_kg	3019	chrX	-	102232688	102265435
uc009uar.1	UCSC_kg	3157	chrX	-	102236739	102265435
uc009uyj.1	UCSC_kg	372	chrX	+	166413190	166419965
uc009uzk.1	UCSC_kg	1475	chrY	-	597214	598689
uc009vev.1	UCSC_kg	783	chrM	+	69	852
uc009vex.1	UCSC_kg	1085	chrM	+	3848	4933
uc009vhn.1	UCSC_kg	923	chrY_random	-	39626133	39641682
X00439	NRED	389	chrX	+	132704675	132704936

## Sheet: whole blood up
LncRNA name	Source	RNA length	Chromosome	Strand	txStart	txEnd
AA028844	predicted	449	chr16	-	32805044	32810532
AA089093	lincRNA	439	chr6	+	47600760	47722409
AA265991	lincRNA	581	chr12	+	60181997	60182430
AA432627	lincRNA	539	chr5	+	111919959	111921373
AA867399	lincRNA	395	chr14	-	32670979	32671374
AI447206	lincRNA	433	chr4	-	140841206	140841639
AI561687	lincRNA	244	chr2	+	56799307	56799551
AI595392	lincRNA	369	chr6	-	140557582	140557917
AI643929	lincRNA	245	chr5	+	40111296	40111540
AJ250192	NRED	622	chr4	+	138903629	138905608
AK002774	fantom3	1312	chr6	+	90468026	90468481
AK003099	fantom3	1122	chr5	-	118496323	118511879
AK003290	fantom3	1795	chr3	+	137742666	137744461
AK003546	fantom3	1262	chr5	-	124027812	124029066
AK003907	fantom3	500	chr3	+	35760544	35761043
AK005961	fantom3	472	chr9	-	62115182	62115650
AK006015	fantom3	663	chr5	+	113781066	113783973
AK006024	fantom3	717	chr14	+	5324761	5326139
AK006047	fantom3	395	chr1	+	80442506	80472235
AK006276	fantom3	567	chr7	-	141452998	141453565
AK006720	fantom3	742	chr7	+	13366208	13366951
AK006794	fantom3	660	chr4	+	45026562	45027222
AK007005	fantom3	322	chr15	+	73079972	73094550
AK007902	NRON_ncRNA	1825	chr2	-	160591521	160593347
AK007933	predicted	907	chr3	+	36374858	36381217
AK008031	fantom3	689	chr8	+	98412066	98412755
AK008571	fantom3	753	chr9_random	-	202798	203551
AK008862	fantom3	1853	chr10	+	37779351	37783162
AK009126	fantom3	459	chr9	-	50040627	50041287
AK009949	fantom3	1268	chr13	+	23515853	23517120
AK011214	fantom3	773	chr18	+	11019047	11019819
AK011534	fantom3	295	chr1	+	59934066	59934360
AK011565	fantom3	1137	chr1	+	122518316	122586980
AK011598	fantom3	2154	chr12	+	19301150	19303301
AK011940	fantom3	505	chr1	+	38824028	38824531
AK012034	fantom3	820	chr10	+	80380417	80381235
AK012530	fantom3	1368	chr8	+	35883637	35885005
AK012771	lincRNA	1524	chr4	-	86636905	87098953
AK013574	fantom3	1480	chr11	+	69357558	69359036
AK013700	predicted	725	chr18	+	40416615	40417338
AK013791	fantom3	1521	chrX	+	98518010	98519531
AK014107	fantom3	326	chr5	-	69947795	69948121
AK014993	fantom3	1815	chr14	-	64477572	64479385
AK015082	fantom3	498	chr6	-	139504081	139506130
AK015093	fantom3	1016	chr16	+	52829235	52971987
AK015095	fantom3	1683	chr14	-	75682334	75684058
AK015358	fantom3	1784	chr8	+	98394713	98396495
AK015420	fantom3	734	chr5	+	50542571	50547331
AK015517	fantom3	1661	chr11	+	103366595	103368271
AK015935	fantom3	1137	chrY_random	+	15719854	15730520
AK016117	fantom3	553	chr9	-	22240341	22240893
AK016179	predicted	1014	chr1	-	163872221	163899272
AK016306	fantom3	755	chr18	+	73863912	73864665
AK016314	fantom3	1486	chr17	-	4851697	4854482
AK016326	fantom3	856	chr13	-	38552108	38553662
AK016384	fantom3	1008	chr15	-	33523635	33583191
AK016822	fantom3	1303	chr5	+	113069354	113070655
AK018220	fantom3	1456	chr18	+	14156515	14157972
AK018324	fantom3	1276	chr12	-	114193840	114195117
AK018489	fantom3	1708	chr2	+	53730184	53731891
AK018780	fantom3	727	chr19	-	4256954	4257679
AK018872	fantom3	614	chr1	-	170605402	170606013
AK018881	lincRNA	408	chr16	+	79999620	80000789
AK019910	fantom3	2068	chr14	-	54969140	54971211
AK019920	fantom3	1509	chr17	+	8804232	8805741
AK020106	fantom3	802	chr11	-	69615637	69616437
AK020242	fantom3	394	chr13	-	115743307	115743701
AK020250	fantom3	659	chr18	-	60812427	60819775
AK020407	fantom3	805	chr5	+	135740195	135740999
AK020409	fantom3	1079	chr9	-	24525261	24526339
AK020794	fantom3	606	chr18	-	83037441	83038046
AK020893	fantom3	1077	chr19	+	46956846	46957924
AK021132	fantom3	1048	chr6	-	59300418	59301466
AK021266	fantom3	1058	chr7	+	133618708	133619766
AK028257	fantom3	272	chr14	-	55735163	55735434
AK029026	fantom3	2889	chr11	+	50618178	50621067
AK029601	fantom3	659	chr10	-	70386771	70387430
AK029623	lincRNA	4061	chr3	-	148884650	148888709
AK029748	fantom3	3136	chr15	+	101676259	101679392
AK030174	fantom3	2031	chr7	-	48542768	48544799
AK030470	fantom3	2443	chr6	-	38482791	38485231
AK030675	fantom3	2962	chr7	+	96558679	96561637
AK030731	fantom3	2282	chr15	+	89026579	89028859
AK031377	fantom3	4321	chr1	+	14778725	14783046
AK031998	fantom3	2023	chr6	-	54455887	54457912
AK032137	fantom3	1756	chr1	-	136879882	136881637
AK032363	fantom3	1193	chr10	+	127881088	127882279
AK032523	fantom3	2562	chr3	-	157735838	157738401
AK032929	fantom3	3876	chr3	-	78963624	78967498
AK033148	fantom3	4322	chr6	+	34585196	34589516
AK033429	fantom3	3286	chr16	-	16417009	16420299
AK033658	fantom3	2370	chr15	-	58007439	58009809
AK033702	fantom3	1818	chr5	+	130460742	130462558
AK034041	fantom3	4857	chr2	+	38355711	38360568
AK034061	fantom3	2651	chr1	+	118480212	118482871
AK034211	fantom3	2574	chrX	-	8452676	8455247
AK034230	fantom3	4002	chr7	-	90527651	90531651
AK034314	fantom3	4145	chr1	+	184424286	184428428
AK034316	fantom3	1980	chr11	+	105939753	105941730
AK034321	fantom3	3449	chr11	+	61328659	61332108
AK034593	fantom3	1399	chr16	-	93431172	93432571
AK034901	fantom3	1872	chr14	+	46003297	46005167
AK035192	fantom3	1397	chrY_random	-	33516408	33517805
AK035726	fantom3	1822	chr7	-	139653694	139658344
AK036023	fantom3	3606	chr1	+	14099295	14102900
AK036382	fantom3	1004	chr3	+	102811343	102812348
AK036483	NRED	3272	chr9	+	76599242	76602513
AK036689	fantom3	3228	chr13	-	60724342	60727570
AK036787	fantom3	3404	chr9	-	37079619	37083017
AK037257	fantom3	1730	chr4	+	59237557	59239287
AK037312	fantom3	2020	chr5	-	25193190	25195213
AK037363	fantom3	1000	chr1	-	173254292	173257445
AK037439	fantom3	4030	chr15	+	74763979	74768013
AK037562	fantom3	3108	chr8	-	86702977	86706085
AK037619	fantom3	4579	chr2	-	150391280	150395859
AK038358	fantom3	2704	chr9	+	109992260	109994962
AK038504	fantom3	1643	chr8	+	96849911	96851554
AK038766	fantom3	359	chr13	-	62878195	62887144
AK038798	fantom3	2374	chr14	+	52992827	52995201
AK038805	fantom3	1290	chr9	-	95299714	95301001
AK039250	fantom3	549	chr12	+	39596517	39597066
AK039451	fantom3	1441	chr19	-	46957868	46959309
AK039849	fantom3	1493	chr16	+	10895191	10896683
AK039864	fantom3	1867	chr18	-	6269862	6271727
AK040266	fantom3	2539	chr5	-	96481196	96483734
AK040374	fantom3	1702	chr13	-	114945530	114947230
AK040535	fantom3	1748	chr3	+	90105078	90106243
AK040698	fantom3	1376	chr7	-	75292466	75293841
AK040933	fantom3	793	chr11	-	46784580	46785372
AK041649	fantom3	684	chr1	+	158337121	158339155
AK041693	fantom3	2573	chr10	+	92106835	92114479
AK041883	fantom3	3761	chr1	+	59707882	59711640
AK041948	fantom3	1347	chr17	+	52490818	52492163
AK042101	fantom3	1583	chr6	-	71304344	71305927
AK042214	fantom3	2177	chr9	+	120004780	120006956
AK042301	fantom3	2953	chr2	-	17264299	17267252
AK042504	fantom3	1847	chr2	+	131846942	131849651
AK042528	fantom3	971	chr2	-	164616442	164617411
AK042711	fantom3	1514	chr7	-	119165416	119166928
AK043060	fantom3	1470	chr6	-	148847688	148849160
AK043750	fantom3	1248	chr14	+	21390141	21393543
AK043809	fantom3	1139	chr16	+	93604076	93605213
AK044013	fantom3	413	chr4	-	42275985	42276398
AK044026	fantom3	1060	chr2	-	177876815	177877874
AK044498	NRED	923	chr13	-	18213074	18214000
AK045196	fantom3	1945	chrX	+	160396208	160400013
AK045674	fantom3	2629	chr4	-	42518494	42521118
AK046074	fantom3	4109	chr12	-	13221961	13226069
AK046173	fantom3	2614	chr1	-	125218047	125220660
AK046211	fantom3	2736	chr19	-	54118640	54121374
AK046599	fantom3	2050	chr8	+	72876674	72878721
AK046703	fantom3	3177	chr16	+	86196620	86199796
AK047066	fantom3	1654	chr5	-	116488770	116490423
AK047247	fantom3	2175	chr13	+	94180737	94182912
AK047464	fantom3	2803	chr1	-	120191354	120194157
AK047644	fantom3	3546	chr14	-	111869924	111873470
AK047865	fantom3	3562	chr10	-	109591323	109594885
AK047870	fantom3	2062	chr6	+	148442962	148445024
AK047970	fantom3	3461	chr5	+	49461241	49464701
AK048272	fantom3	2928	chr12	+	18869649	18872577
AK048741	fantom3	3193	chr16	+	49766068	49769260
AK049065	fantom3	3441	chr8	+	63680253	63683693
AK050061	fantom3	1397	chr1	+	58257655	58259050
AK050204	fantom3	1683	chr9	-	96584102	96585786
AK050884	fantom3	1554	chr2	-	84427256	84428810
AK051193	fantom3	2044	chr14	-	50295651	50297695
AK051783	fantom3	2329	chr19	+	55715241	55717569
AK052090	fantom3	2337	chr6	+	145713845	145716179
AK052280	NRED	1070	chr6	+	120244381	120245450
AK052426	fantom3	2614	chr3	-	135091935	135094550
AK052572	fantom3	841	chr19	+	43488108	43489239
AK053634	fantom3	2891	chr2	-	84078305	84081193
AK053767	NRED	2260	chr5	-	115877226	115879484
AK053963	fantom3	1759	chr6	+	39112370	39114128
AK054071	fantom3	2873	chr8	-	73689942	73730847
AK054481	fantom3	3272	chr16	-	10466822	10470093
AK076670	fantom3	950	chr3	-	65298008	65298957
AK076681	fantom3	638	chr14	+	88815196	88815832
AK076764	fantom3	2922	chr16	-	69096428	69099347
AK077177	fantom3	1439	chr16	-	24379509	24382476
AK077310	fantom3	2581	chr8	-	15025854	15028428
AK077978	fantom3	1860	chr9	+	89326761	89328619
AK078260	fantom3	3345	chr16	+	40668057	40671398
AK078320	fantom3	917	chr5	-	33015444	33016361
AK078678	fantom3	1267	chr6	-	81921595	81922859
AK078752	fantom3	3040	chr3	+	95520060	95523099
AK078832	fantom3	624	chr1	-	129575501	129576125
AK079370	fantom3	1326	chr12	-	66175976	66177302
AK079473	fantom3	1224	chr8	-	129110193	129111414
AK079657	fantom3	1456	chr2	+	150865252	150866706
AK079710	fantom3	2467	chr14	+	49840572	49843039
AK079937	fantom3	752	chr3	-	130991364	130992096
AK080213	fantom3	712	chr3	+	130587768	130588479
AK080417	fantom3	864	chr16	+	49979719	49987526
AK080495	fantom3	704	chr12	+	18882357	18883061
AK080501	fantom3	1194	chr7	-	25872370	25873561
AK080539	fantom3	881	chr9	-	91275356	91276240
AK080592	fantom3	1159	chr10	-	109891743	109892900
AK080634	fantom3	812	chr9	-	109714554	109715366
AK080818	predicted	1951	chr1	+	75502181	75503485
AK081053	fantom3	302	chr17	-	79138647	79138949
AK081133	fantom3	1902	chr2	+	51978567	51980468
AK081287	fantom3	3508	chr11	-	23636851	23640357
AK081737	fantom3	1535	chr8	+	73934630	73936175
AK081895	fantom3	1201	chr12	+	32623520	32624720
AK082226	fantom3	2634	chr3	-	50722815	50725447
AK082245	fantom3	1256	chr1	-	137548224	137549476
AK082257	fantom3	913	chr19	-	19007551	19008464
AK082345	fantom3	2364	chr3	-	116274980	116277342
AK082454	fantom3	3932	chr6	-	28183080	28187013
AK082650	fantom3	3832	chr4	+	32433349	32437182
AK082906	fantom3	2666	chr10	+	51251182	51253848
AK083231	NRED	995	chr1	+	34797417	34798414
AK083486	fantom3	3806	chr2	-	174102055	174105861
AK083557	fantom3	1294	chr6	+	117110790	117112826
AK083602	fantom3	887	chr16	-	90103524	90104408
AK084184	fantom3	4059	chr5	+	54296403	54300455
AK084462	fantom3	2694	chr14	-	20395839	20398530
AK084537	fantom3	2465	chr6	-	120896277	120898742
AK085135	fantom3	2508	chr7	+	149644122	149646629
AK085164	lincRNA	3396	chr18	-	46395004	46398397
AK085176	fantom3	1010	chr7	-	144349944	144350954
AK085270	fantom3	2951	chr3	-	147283774	147298611
AK085704	fantom3	2638	chr9	-	96965088	96967726
AK085954	fantom3	712	chr13	+	103129223	103129934
AK085991	fantom3	2557	chr10	+	116484250	116486803
AK086444	NRED	1384	chr5	-	107801430	107802810
AK086685	fantom3	3961	chr3	-	57440804	57444759
AK086728	fantom3	1644	chr1	+	72603122	72604765
AK087072	fantom3	1729	chr7	-	134984325	134986049
AK087096	fantom3	2533	chr16	+	33769131	33771659
AK087132	fantom3	938	chr12	-	57351555	57352492
AK087171	fantom3	2087	chr11	-	29115910	29117970
AK087181	fantom3	752	chr5	-	120280938	120281800
AK087899	fantom3	2441	chr14	-	35424394	35426874
AK089139	fantom3	2277	chr7	-	87209008	87211283
AK089231	lincRNA	2478	chr2	+	13479474	13481951
AK089382	fantom3	765	chr12	+	16995460	16996224
AK089824	fantom3	2627	chr1	+	24448285	24450912
AK090094	fantom3	1606	chr7	+	89980356	89981928
AK090305	fantom3	2057	chr13	+	54682957	54685015
AK090345	fantom3	2380	chr14	-	33035437	33037816
AK132121	fantom3	1377	chr1	-	167423921	167425298
AK132360	fantom3	2655	chr4	+	152977948	152980601
AK132538	fantom3	1989	chr1	+	109002436	109004424
AK132737	fantom3	2518	chr2	+	180435944	180438459
AK132883	fantom3	1161	chr7	-	133235473	133236806
AK132892	fantom3	285	chrY_random	-	2357382	2359617
AK132952	fantom3	1412	chr11	-	23204164	23205575
AK132978	fantom3	1480	chr13	+	69836688	69839773
AK133015	fantom3	1528	chr13	+	74703635	74705162
AK133190	fantom3	3178	chr16	-	90008176	90011357
AK133201	fantom3	3128	chr8	-	85910490	85913617
AK133268	fantom3	2871	chr17	-	20013267	20016138
AK133362	fantom3	3721	chr5	+	113788986	113792706
AK133552	fantom3	1511	chr4	+	133216316	133217825
AK133673	fantom3	2475	chr7	-	17578056	17580527
AK134972	fantom3	1544	chr1	+	161860314	161861857
AK135541	fantom3	762	chr12	-	80964653	80965413
AK135870	fantom3	944	chr6	-	125891941	125970539
AK136272	fantom3	2534	chr8	-	94431463	94436965
AK136590	fantom3	882	chr19	-	39004478	39005358
AK137188	fantom3	1309	chr14	+	63226013	63227322
AK137252	fantom3	4133	chr6	-	88536521	88540653
AK137293	fantom3	1594	chr9	-	64195416	64197002
AK137295	fantom3	2783	chr1	-	85270529	85273328
AK137959	fantom3	2288	chr16	+	56191202	56193464
AK138321	fantom3	2303	chr11	-	47744849	47747149
AK138424	fantom3	2650	chr11	+	61800930	61803578
AK138508	fantom3	4472	chr2	+	52601476	52605948
AK138535	fantom3	2145	chr1	+	59933714	59935858
AK138685	fantom3	1639	chr5	+	150202064	150203702
AK138850	fantom3	2944	chr9_random	-	356798	359743
AK138865	fantom3	3179	chr2	-	25081086	25084262
AK139352	fantom3	4337	chr7	+	98197508	98201845
AK139434	fantom3	4623	chr5	+	118219389	118224011
AK139554	fantom3	2964	chr12	-	42980931	42983895
AK139604	fantom3	393	chrX	+	30384677	30386210
AK139675	fantom3	835	chr18	+	80209720	80210554
AK139722	fantom3	4890	chr5	-	112531080	112535969
AK139974	fantom3	2899	chr2	+	121879429	121882325
AK139978	fantom3	923	chr5	-	67651578	67652501
AK140220	fantom3	2390	chr1	+	59930312	59932700
AK140926	fantom3	4295	chr4	+	34514774	34519068
AK141178	fantom3	2094	chr13	+	90286034	90288127
AK141354	fantom3	3113	chr16	-	80220508	80223622
AK142071	fantom3	1916	chr11	-	51354231	51356145
AK142125	fantom3	3564	chr12	-	24913362	24916925
AK142523	fantom3	1504	chr9	-	32355579	32357081
AK142613	fantom3	2686	chr14	+	55495847	55498519
AK142674	lincRNA	2050	chr15	-	36800255	36809571
AK142899	fantom3	3739	chr2	+	115766010	115769209
AK143464	fantom3	2995	chr3	+	42951492	43345793
AK143879	fantom3	3261	chr4	+	42890933	42894192
AK144220	fantom3	1112	chr12	-	29604468	29605577
AK144500	fantom3	741	chr12	-	56539149	56539890
AK144546	fantom3	3543	chr13	+	48005803	48029670
AK145793	fantom3	3747	chrX	-	111442269	111446014
AK145796	fantom3	2227	chr9	+	65243121	65245348
AK146996	fantom3	1169	chr15	+	19862258	19863427
AK147851	predicted	2133	chr8	-	9875529	9919463
AK149271	fantom3	3283	chr8	-	71312174	71317614
AK149831	fantom3	2019	chr12	-	60819296	60821316
AK149874	fantom3	1671	chr19	-	38612242	38613910
AK149971	fantom3	5578	chr1	+	93872563	93878141
AK153785	fantom3	1530	chr13	+	34211569	34214334
AK153805	fantom3	2943	chr3	-	30077338	30080281
AK154218	fantom3	3783	chr2	-	159890867	159894648
AK154740	fantom3	3686	chr1	-	118465437	118469122
AK155120	fantom3	620	chr3	+	108659027	108659646
AK155629	fantom3	2885	chr10	+	77632769	77635655
AK156124	fantom3	1723	chr6	-	50015678	50017455
AK156275	lincRNA	3898	chr4	-	5353973	6240999
AK156356	fantom3	4824	chr2	+	150133322	150138207
AK156360	fantom3	1850	chr9	-	6062524	6064370
AK156362	fantom3	4246	chr18	-	68768146	68772378
AK156613	fantom3	2450	chr9	-	27099613	27102065
AK156642	fantom3	5457	chr17	+	82196185	82201641
AK156655	fantom3	1214	chr15	+	97738087	97739300
AK156704	fantom3	1229	chr8	-	19733044	19734271
AK156784	fantom3	4471	chr4	-	85558949	85563420
AK156810	fantom3	1067	chr9	+	100455977	100457043
AK156870	fantom3	6387	chr3	-	77368877	77375264
AK156979	fantom3	3729	chr9	+	66618245	66621976
AK156987	fantom3	2136	chr5	+	89951884	89954025
AK157251	fantom3	2854	chr4	+	22857413	22860262
AK157254	fantom3	939	chr2	+	175014335	175015274
AK157264	fantom3	797	chr12	+	88537154	88537954
AK157328	fantom3	1447	chr2	+	84555170	84556616
AK157421	fantom3	3512	chr17	-	4546638	4550149
AK157455	fantom3	582	chr1	-	80605678	80606259
AK157486	predicted	2181	chr2	+	9612127	9614308
AK157496	fantom3	3093	chr3	-	52876086	52879159
AK157543	fantom3	646	chr4	+	105276685	105277331
AK157601	fantom3	2674	chr7	-	92020362	92023033
AK157652	fantom3	1854	chr5	+	47185920	47187772
AK157681	fantom3	783	chr14	-	77198444	77199227
AK157922	fantom3	1106	chr8	+	122843176	122844282
AK157997	fantom3	2635	chr14	-	99205678	99208312
AK158084	fantom3	1298	chr16	+	45192494	45193793
AK158479	fantom3	745	chr15	+	58044040	58044784
AK158849	fantom3	2726	chr6	+	116580239	116582963
AK158853	fantom3	1968	chr4	-	48054128	48056094
AK159337	fantom3	2345	chr15	-	82823799	82826136
AK161725	fantom3	1054	chr19	+	8094048	8095101
AK162674	fantom3	2793	chr2	+	164352391	164355181
AK163178	fantom3	3259	chr13	-	108951021	108954279
AK163925	fantom3	4586	chr10	-	109440947	109445532
AK166199	fantom3	1351	chr13	+	16122089	16123440
AK166485	fantom3	1429	chr2	+	118934804	118936232
AK171898	fantom3	3883	chr14	+	52878485	52882366
AV464199	lincRNA	352	chr3	+	133208060	133248017
AV575235	lincRNA	253	chr15	-	96992402	96997634
AW491054	lincRNA	514	chr10	+	18047851	18049183
AW557181	lincRNA	487	chr1_random	+	31011	31498
BC024537	NRED	1808	chrX	+	155179849	155181630
BC025881	lincRNA	1010	chr5	-	52765889	52766880
BC037039	NRED	2227	chr18	-	37965373	37967576
BC048930	NRED	1458	chr12	-	86638602	86640006
BC049675	NRED	1065	chr12	+	84262101	84263043
BC049679	predicted	675	chr18	-	40402427	40418149
BC060994	predicted	1449	chr14	-	44803884	44893176
BC104146	RNAdb	791	chr7	-	28423567	28424331
BC114385	RNAdb	519	chr5	-	73699308	73699807
BE650623	lincRNA	402	chr2	+	143992000	143992402
BF460822	lincRNA	501	chr17	+	32075308	32075792
BG081660	lincRNA	439	chr12	-	111080502	111080941
BI408728	lincRNA	858	chr1	+	88384121	88384902
BQ552649	lincRNA	547	chr8	+	129332151	129332692
BU843812	lincRNA	856	chr15	-	73281238	73478822
BY346886	lincRNA	326	chr4	-	3009655	3012360
BY362424	lincRNA	408	chr6	-	54903274	54981474
BY365057	lincRNA	548	chr6	-	100370542	100371066
BY537594	lincRNA	444	chr15	+	41092205	41092648
BY726615	lincRNA	688	chrX	+	69100279	69101023
CA329087	lincRNA	548	chr3	-	19028668	19029216
CA532251	lincRNA	394	chr1	+	133839368	133839762
CB317809	lincRNA	744	chrX	-	93157194	93160542
CB842937	lincRNA	474	chr2	+	114198338	114198613
CF533449	lincRNA	518	chrX	-	12449570	12449815
CF545861	lincRNA	608	chr16	+	85051285	85785920
CF742613	lincRNA	581	chr3	-	135397681	135398677
CJ161017	lincRNA	439	chr2	+	43220281	43220720
CK619885	lincRNA	312	chr13	+	74527108	74527344
CN724408	lincRNA	588	chr17	+	27400850	27401396
CR516416	lincRNA	168	chr1	+	102120450	102120614
DV039594	lincRNA	1019	chr18	-	62305852	62306554
DV645173	lincRNA	735	chr1	-	142693399	142872084
DV662954	lincRNA	710	chr10	-	31361804	31362510
EG564927	predicted	538	chr14	-	7611101	7667798
ENSMUST00000032395	Ensembl	858	chr10	+	59269304	59270162
ENSMUST00000054470	Ensembl	408	chr6	+	67115196	67115610
ENSMUST00000060477	Ensembl	306	chr19	+	22012568	22012874
ENSMUST00000065554	Ensembl	997	chr8	+	126383561	126384564
ENSMUST00000070435	Ensembl	402	chr10	-	86194731	86195133
ENSMUST00000071770	Ensembl	273	chr9	-	35396662	35396935
ENSMUST00000075243	Ensembl	858	chr9	-	101350826	101351684
ENSMUST00000080271	Ensembl	297	chr12	-	64173831	64174128
ENSMUST00000081565	Ensembl	261	chr11	+	54012931	54013192
ENSMUST00000085919	Ensembl	626	chr1	-	8953076	8953702
ENSMUST00000088671	Ensembl	891	chr1	+	9564656	9565730
ENSMUST00000088826	Ensembl	738	chr17	+	21070557	21071299
ENSMUST00000089083	Ensembl	402	chr2	+	152200483	152200885
ENSMUST00000093430	Ensembl	273	chr15	+	68707219	68707492
ENSMUST00000094774	Ensembl	580	chr1	+	85268933	85271959
ENSMUST00000096232	Ensembl	1180	chr16	+	15887378	15888559
ENSMUST00000096579	Ensembl	447	chr18	+	15169754	15170201
ENSMUST00000096847	Ensembl	681	chrY_random	-	5289133	5289816
ENSMUST00000097211	Ensembl	405	chr7	-	22902340	22902775
ENSMUST00000097531	Ensembl	1751	chr1	-	157367302	157374241
ENSMUST00000098901	Ensembl	3506	chr8	-	19889613	19893124
ENSMUST00000100687	Ensembl	564	chr14	+	45216339	45216903
ENSMUST00000100689	Ensembl	466	chr14	+	44624649	44625115
ENSMUST00000104899	Ensembl	1250	chr16	+	20928917	20930169
ENSMUST00000108464	Ensembl	372	chr3	+	88526011	88526592
ENSMUST00000112785	Ensembl	316	chr14	+	4554693	4555009
ENSMUST00000116160	Ensembl	803	chrX	+	144489791	144491286
ENSMUST00000117129	Ensembl	765	chr7	-	28254789	28255554
ENSMUST00000117185	Ensembl	985	chr1	-	81738559	81739544
ENSMUST00000117202	Ensembl	2323	chr4	+	41761140	41763463
ENSMUST00000117393	Ensembl	281	chr6	-	52307537	52307818
ENSMUST00000117433	Ensembl	417	chr1	+	60593863	60594280
ENSMUST00000117482	Ensembl	1092	chrX	-	132882716	132883808
ENSMUST00000117483	Ensembl	336	chr2	+	21165731	21166067
ENSMUST00000117573	Ensembl	960	chr8	-	15100328	15101350
ENSMUST00000117655	Ensembl	780	chr4	+	146561816	146562596
ENSMUST00000117670	Ensembl	432	chr11	+	95038126	95038558
ENSMUST00000117671	Ensembl	447	chr4	-	142147292	142147739
ENSMUST00000117711	Ensembl	1202	chr4	+	24165246	24166448
ENSMUST00000117744	Ensembl	255	chrX	-	74165194	74165449
ENSMUST00000117747	Ensembl	447	chr2	-	138279613	138280060
ENSMUST00000117750	Ensembl	537	chr4	+	88403747	88404284
ENSMUST00000117793	Ensembl	244	chr13	+	112151883	112152127
ENSMUST00000117799	Ensembl	748	chr4	+	146026176	146026924
ENSMUST00000117921	Ensembl	597	chr2	+	99395407	99396035
ENSMUST00000117943	Ensembl	1252	chr6	-	28311913	28313165
ENSMUST00000118005	Ensembl	327	chr4	+	22667495	22667822
ENSMUST00000118017	Ensembl	445	chr2	+	47472604	47473049
ENSMUST00000118024	Ensembl	810	chr4	+	129576336	129577146
ENSMUST00000118094	Ensembl	911	chr11	+	73918363	73924287
ENSMUST00000118122	Ensembl	232	chrX	+	37354393	37355064
ENSMUST00000118130	Ensembl	305	chrX	+	96961141	96961446
ENSMUST00000118172	Ensembl	949	chr2	+	67973720	67974669
ENSMUST00000118177	Ensembl	984	chrX	-	138307944	138309778
ENSMUST00000118221	Ensembl	447	chrX	-	69760042	69760489
ENSMUST00000118271	Ensembl	849	chr4	-	44765148	44765997
ENSMUST00000118298	Ensembl	256	chr4	-	143325200	143325456
ENSMUST00000118331	Ensembl	378	chrX	+	21376437	21376815
ENSMUST00000118339	Ensembl	796	chr2	-	59237042	59237838
ENSMUST00000118363	Ensembl	202	chr2	-	78878689	78878891
ENSMUST00000118441	Ensembl	627	chr4	-	146460466	146461093
ENSMUST00000118497	Ensembl	447	chrX	+	89686710	89687157
ENSMUST00000118506	Ensembl	1996	chr11	+	47238765	47240761
ENSMUST00000118512	Ensembl	447	chrX	+	66246106	66246553
ENSMUST00000118536	Ensembl	331	chr11	-	21393627	21393958
ENSMUST00000118554	Ensembl	578	chr4	-	146191436	146192014
ENSMUST00000118560	Ensembl	638	chrX	-	32412449	32433490
ENSMUST00000118572	Ensembl	256	chr2	+	11274140	11274396
ENSMUST00000118584	Ensembl	1347	chr2	-	100466853	100468200
ENSMUST00000118609	Ensembl	747	chr4	+	145045535	145046282
ENSMUST00000118620	Ensembl	447	chrX	+	43714636	43715083
ENSMUST00000118653	Ensembl	1092	chrX	-	85817377	85818469
ENSMUST00000118722	Ensembl	1057	chr4	-	119006993	119008050
ENSMUST00000118766	Ensembl	670	chr3	+	151816410	151817080
ENSMUST00000118815	Ensembl	295	chr2	-	95164846	95165141
ENSMUST00000118855	Ensembl	1446	chr4	+	145335648	145337304
ENSMUST00000118908	Ensembl	433	chr4	+	113321791	113322224
ENSMUST00000119004	Ensembl	649	chr3	-	37498345	37498994
ENSMUST00000119038	Ensembl	455	chrX	+	100514449	100514904
ENSMUST00000119066	Ensembl	305	chr5	+	36260545	36260850
ENSMUST00000119085	Ensembl	466	chrX	+	10258089	10258555
ENSMUST00000119099	Ensembl	690	chr2	+	92152310	92153000
ENSMUST00000119194	Ensembl	352	chr4	-	25013995	25014347
ENSMUST00000119195	Ensembl	1166	chr4	-	143892863	143894844
ENSMUST00000119271	Ensembl	473	chr13	-	112151410	112151883
ENSMUST00000119287	Ensembl	781	chrX	+	102227924	102228705
ENSMUST00000119333	Ensembl	371	chr11	-	3096456	3096827
ENSMUST00000119345	Ensembl	563	chrX	+	156026396	156026959
ENSMUST00000119388	Ensembl	945	chrX	-	89325188	89326133
ENSMUST00000119518	Ensembl	585	chr4	-	136775674	136776314
ENSMUST00000119634	Ensembl	400	chr11	+	75241254	75241654
ENSMUST00000119652	Ensembl	1074	chr11	-	8784225	8785299
ENSMUST00000119673	Ensembl	279	chrX	+	146866045	146866324
ENSMUST00000119793	Ensembl	232	chr2	-	87163921	87164153
ENSMUST00000119799	Ensembl	2037	chr4	+	143274918	143276955
ENSMUST00000119850	Ensembl	639	chr4	+	124396242	124396881
ENSMUST00000119860	Ensembl	321	chr3	-	37455104	37455425
ENSMUST00000119999	Ensembl	995	chr2	-	149936317	149937312
ENSMUST00000120020	Ensembl	447	chrX	+	64876069	64876516
ENSMUST00000120050	Ensembl	579	chr4	+	8045766	8046883
ENSMUST00000120123	Ensembl	322	chr11	-	91990924	91991246
ENSMUST00000120175	Ensembl	561	chr4	+	11071856	11072417
ENSMUST00000120188	Ensembl	446	chr2	+	140053666	140054112
ENSMUST00000120216	Ensembl	323	chr6	+	148989501	148989824
ENSMUST00000120337	Ensembl	308	chr4	-	80229882	80230190
ENSMUST00000120383	Ensembl	510	chr4	-	122259942	122282137
ENSMUST00000120519	Ensembl	479	chr2	-	18170991	18171470
ENSMUST00000120560	Ensembl	450	chr4	-	69586663	69587113
ENSMUST00000120570	Ensembl	998	chr4	-	9843784	9844782
ENSMUST00000120641	Ensembl	1830	chr7	-	3747505	3751233
ENSMUST00000120687	Ensembl	442	chrX	-	41602009	41602451
ENSMUST00000120763	Ensembl	504	chr1	+	63718041	63718545
ENSMUST00000120769	Ensembl	446	chr11	-	52496280	52496726
ENSMUST00000120832	Ensembl	1676	chr1	+	75621228	75622904
ENSMUST00000120957	Ensembl	865	chr3	-	108994920	108995785
ENSMUST00000120983	Ensembl	696	chrX	-	141699373	141700069
ENSMUST00000121035	Ensembl	328	chrX	+	72856528	72856856
ENSMUST00000121090	Ensembl	308	chrX	-	73203999	73204307
ENSMUST00000121141	Ensembl	1307	chrX	+	100271257	100272564
ENSMUST00000121157	Ensembl	1562	chrX	-	46316939	46318656
ENSMUST00000121174	Ensembl	447	chr4	-	93570714	93571161
ENSMUST00000121195	Ensembl	360	chr2	+	156994555	156994915
ENSMUST00000121214	Ensembl	544	chr11	+	41191579	41192123
ENSMUST00000121232	Ensembl	1527	chrX	-	8239427	8240954
ENSMUST00000121269	Ensembl	333	chrX	+	75620651	75621097
ENSMUST00000121447	Ensembl	1762	chrX	+	144543112	144544874
ENSMUST00000121460	Ensembl	545	chr4	+	60979761	60986449
ENSMUST00000121474	Ensembl	307	chr4	-	33701806	33702113
ENSMUST00000121543	Ensembl	576	chrX	-	37460990	37461566
ENSMUST00000121593	Ensembl	2023	chrX	+	154612757	154615419
ENSMUST00000121704	Ensembl	1582	chr1	+	89918955	89920537
ENSMUST00000121755	Ensembl	1958	chr2	-	176838220	176841543
ENSMUST00000121816	Ensembl	632	chr4	-	145319483	145320115
ENSMUST00000121835	Ensembl	320	chr4	-	122407526	122411976
ENSMUST00000122020	Ensembl	1060	chrX	-	57979563	57980623
ENSMUST00000122051	Ensembl	2413	chr4	+	145415139	145419845
ENSMUST00000122068	Ensembl	905	chr11	+	4463654	4464559
ENSMUST00000122151	Ensembl	635	chr4	+	145632951	145633586
ENSMUST00000122169	Ensembl	741	chr11	+	79710723	79711464
ENSMUST00000122183	Ensembl	442	chr16	-	37797933	37798375
ENSMUST00000122289	Ensembl	355	chrX	-	123981093	123981448
ENSMUST00000122633	Ensembl	325	chr6	+	88355970	88356295
ENSMUST00000123051	Ensembl	712	chr4	-	78305863	78307479
ENSMUST00000123149	Ensembl	766	chr6	+	31170350	31287373
ENSMUST00000123812	Ensembl	1390	chr11	+	103217014	103222406
ENSMUST00000124241	Ensembl	369	chr10	-	39282185	39333477
ENSMUST00000124374	Ensembl	920	chr15	+	97596979	97599144
ENSMUST00000124395	Ensembl	964	chr12	-	108192021	108194138
ENSMUST00000124513	Ensembl	403	chrX	-	166423732	166424871
ENSMUST00000124790	Ensembl	945	chr8	-	67552318	67561071
ENSMUST00000125237	Ensembl	667	chr4	+	109241818	109329396
ENSMUST00000125250	Ensembl	351	chr5	-	110599139	110605459
ENSMUST00000125697	Ensembl	430	chr14	-	55445083	55445513
ENSMUST00000125785	Ensembl	585	chr4	+	146604392	146632737
ENSMUST00000125829	Ensembl	360	chr16	+	32108950	32113829
ENSMUST00000126016	Ensembl	755	chr11	+	84642679	84644370
ENSMUST00000126080	Ensembl	2070	chr2	-	129049927	129056315
ENSMUST00000126122	Ensembl	947	chr8	-	26659132	26666555
ENSMUST00000126139	Ensembl	642	chrX	+	124909929	124910571
ENSMUST00000126238	Ensembl	1386	chr9	+	63247187	63416498
ENSMUST00000126647	Ensembl	305	chr4	-	78305870	78306286
ENSMUST00000126711	Ensembl	1118	chrX	-	32834183	32888734
ENSMUST00000126849	Ensembl	2018	chr16	-	10669340	10683632
ENSMUST00000126906	Ensembl	2098	chrX	-	32514036	32549231
ENSMUST00000127010	Ensembl	4175	chr7	+	35019395	35025226
ENSMUST00000127483	Ensembl	615	chr11	-	22338823	22339778
ENSMUST00000127739	Ensembl	1150	chrX	-	120324028	120326912
ENSMUST00000127834	Ensembl	371	chr7	+	106813610	106815442
ENSMUST00000127860	Ensembl	832	chr1	+	75192267	75193231
ENSMUST00000128180	Ensembl	265	chr2	-	9512845	9519470
ENSMUST00000128563	Ensembl	277	chr4	+	139479263	139489085
ENSMUST00000128603	Ensembl	309	chr19	-	36733086	36763818
ENSMUST00000128846	Ensembl	248	chr2	-	162692814	162693930
ENSMUST00000128964	Ensembl	5831	chr5	-	24202719	24210508
ENSMUST00000129114	Ensembl	667	chr2	+	69723784	69726212
ENSMUST00000129245	Ensembl	1498	chr12	+	110779210	110783529
ENSMUST00000129461	Ensembl	896	chr7	-	74929610	74948382
ENSMUST00000129933	Ensembl	542	chr10	-	42460344	42478466
ENSMUST00000129988	Ensembl	1077	chr4	+	7487834	7500948
ENSMUST00000130025	Ensembl	318	chr2	+	118822803	118826420
ENSMUST00000130099	Ensembl	853	chrX	+	12619176	12622423
ENSMUST00000130677	Ensembl	559	chr2	+	105316657	105317514
ENSMUST00000130680	Ensembl	809	chr2	+	103017943	103023051
ENSMUST00000131021	Ensembl	324	chr11	+	3042050	3043366
ENSMUST00000131064	Ensembl	2255	chr8	+	12672426	12679229
ENSMUST00000131085	Ensembl	311	chr7	-	140171264	140175235
ENSMUST00000131325	Ensembl	724	chr4	-	153397689	153400028
ENSMUST00000131365	Ensembl	629	chr2	-	157421318	157423056
ENSMUST00000131570	Ensembl	2788	chr11	+	21270402	21274164
ENSMUST00000131603	Ensembl	377	chr2	+	131970268	132045986
ENSMUST00000131740	Ensembl	975	chr7	-	150174873	150193938
ENSMUST00000132871	Ensembl	582	chr15	+	77258441	77260210
ENSMUST00000132880	Ensembl	577	chr13	-	112312643	112340119
ENSMUST00000133025	Ensembl	1970	chr2	-	26042248	26047198
ENSMUST00000133489	Ensembl	606	chr11	+	23398850	23399644
ENSMUST00000133945	Ensembl	375	chr11	+	41032338	41034598
ENSMUST00000134206	Ensembl	659	chr4	+	99792225	99793446
ENSMUST00000134285	Ensembl	500	chr11	+	55585589	55884350
ENSMUST00000134294	Ensembl	4299	chr5	+	22056254	22063988
ENSMUST00000134997	Ensembl	2174	chr14	-	69946055	69955139
ENSMUST00000135068	Ensembl	512	chr14	-	56186055	56194828
ENSMUST00000135401	Ensembl	726	chr15	-	37352326	37362408
ENSMUST00000135659	Ensembl	1443	chr2	-	84913770	84926618
ENSMUST00000136015	Ensembl	482	chr1	-	132713977	132717281
ENSMUST00000136201	Ensembl	1216	chr11	+	88580117	88590207
ENSMUST00000136211	Ensembl	659	chrX	-	102270584	102274948
ENSMUST00000136382	Ensembl	640	chr10	-	76027509	76033277
ENSMUST00000136818	Ensembl	1766	chr14	-	62294849	62301053
ENSMUST00000137002	Ensembl	685	chr11	+	45621588	45654673
ENSMUST00000137193	Ensembl	1096	chr7	-	103487992	103490474
ENSMUST00000137442	Ensembl	1414	chr11	+	59319654	59323605
ENSMUST00000138164	Ensembl	600	chr11	+	28651632	28715767
ENSMUST00000138427	Ensembl	739	chr2	-	158436645	158437556
ENSMUST00000138655	Ensembl	430	chr4	-	88769827	88774085
ENSMUST00000139006	Ensembl	1017	chr6	+	30846898	30893470
ENSMUST00000139745	Ensembl	1149	chrX	+	122212376	122215262
ENSMUST00000140148	Ensembl	1353	chr5	+	22056254	22207317
ENSMUST00000140253	Ensembl	2902	chr15	-	95903768	95909984
ENSMUST00000140273	Ensembl	1657	chr11	+	120011875	120013655
ENSMUST00000140412	Ensembl	849	chr2	+	33661378	33666958
ENSMUST00000140646	Ensembl	1569	chr5	-	34554458	34556451
ENSMUST00000140716	Ensembl	817	chr7	-	149761538	149762443
ENSMUST00000141307	Ensembl	361	chr6	+	145130794	145136150
ENSMUST00000141405	Ensembl	284	chr4	+	3169201	3174653
ENSMUST00000141649	Ensembl	697	chr2	-	7637777	7703035
ENSMUST00000141710	Ensembl	420	chr5	+	114094971	114095691
ENSMUST00000141723	Ensembl	694	chr3	-	108739740	108741156
ENSMUST00000141935	Ensembl	396	chr2	+	28944185	28950021
ENSMUST00000142044	Ensembl	3440	chrX	+	163602028	163609210
ENSMUST00000143050	Ensembl	674	chr3	+	99831530	99842874
ENSMUST00000143638	Ensembl	475	chr8	+	23796736	23806118
ENSMUST00000143859	Ensembl	704	chr4	-	124127144	124163202
ENSMUST00000144029	Ensembl	1091	chr4	+	36899998	36935065
ENSMUST00000144256	Ensembl	1237	chr2	+	172936318	172940210
ENSMUST00000144745	Ensembl	3694	chr6	+	128388774	128425635
ENSMUST00000144831	Ensembl	1150	chrX	+	121521250	121524136
ENSMUST00000144915	Ensembl	596	chr11	-	45957284	45960618
ENSMUST00000145420	Ensembl	1405	chr6	-	83119797	83122548
ENSMUST00000146124	Ensembl	2899	chr4	+	148334434	148358780
ENSMUST00000146218	Ensembl	651	chr11	-	3093518	3094266
ENSMUST00000146495	Ensembl	542	chr2	+	77300725	77318650
ENSMUST00000146688	Ensembl	511	chr4	+	146346084	146363080
ENSMUST00000146887	Ensembl	2195	chr5	-	8037293	8052707
ENSMUST00000146926	Ensembl	1038	chr19	+	28752717	28794242
ENSMUST00000146929	Ensembl	2318	chrX	-	163526024	163540022
ENSMUST00000147141	Ensembl	1864	chr2	-	170477933	170487965
ENSMUST00000147212	Ensembl	737	chr2	+	146368666	146371844
ENSMUST00000147411	Ensembl	3854	chr2	+	113839461	113846409
ENSMUST00000147919	Ensembl	2513	chr14	+	51490050	51498678
ENSMUST00000148435	Ensembl	1401	chr19	-	33483620	33495132
ENSMUST00000148724	Ensembl	531	chr11	-	112580189	112605591
ENSMUST00000148931	Ensembl	433	chr7	+	139789085	139791320
ENSMUST00000149192	Ensembl	2077	chr9	+	21029814	21037083
ENSMUST00000149246	Ensembl	3370	chr12	+	22990655	23046941
ENSMUST00000149378	Ensembl	2837	chr2	+	26892804	26896373
ENSMUST00000149413	Ensembl	1157	chr5	+	117565226	117568732
ENSMUST00000149500	Ensembl	1155	chrX	-	120777670	120780558
ENSMUST00000149707	Ensembl	587	chr2	-	33955563	33963255
ENSMUST00000150119	Ensembl	384	chr2	+	70715885	70722465
ENSMUST00000150312	Ensembl	696	chr11	-	79595480	79596389
ENSMUST00000150455	Ensembl	699	chr4	-	55144079	55292351
ENSMUST00000150561	Ensembl	2337	chr6	-	34369395	34395435
ENSMUST00000150754	Ensembl	472	chr4	-	118672264	118673090
ENSMUST00000150782	Ensembl	3057	chr10	+	80657435	80673622
ENSMUST00000151076	Ensembl	539	chr6	+	31170440	31287373
ENSMUST00000152171	Ensembl	1113	chr11	+	115761279	115767583
ENSMUST00000152249	Ensembl	353	chr11	-	71243329	71249682
ENSMUST00000152443	Ensembl	2176	chr16	+	50526416	50559548
ENSMUST00000152530	Ensembl	3256	chr7	-	86162938	86198209
ENSMUST00000152660	Ensembl	300	chr8	+	71144036	71144336
ENSMUST00000152821	Ensembl	949	chr8	+	11007849	11054536
ENSMUST00000152828	Ensembl	715	chr11	+	3028974	3030149
ENSMUST00000153057	Ensembl	652	chr6	+	31170434	31287397
ENSMUST00000153817	Ensembl	412	chr4	+	128939208	128942254
ENSMUST00000153878	Ensembl	3370	chr2	-	143573318	143614922
ENSMUST00000154246	Ensembl	3416	chr2	-	27738444	27742572
ENSMUST00000154390	Ensembl	5115	chr2	-	169459145	169714003
ENSMUST00000154522	Ensembl	1778	chr18	-	61810627	61825191
ENSMUST00000154992	Ensembl	717	chr18	+	50294448	50295165
ENSMUST00000155046	Ensembl	428	chr11	-	84577356	84591331
ENSMUST00000155317	Ensembl	251	chr11	+	67594444	67598816
ENSMUST00000155482	Ensembl	2803	chr10	-	39398821	39451812
ENSMUST00000155944	Ensembl	3543	chr4	-	42418154	42452715
ENSMUST00000156081	Ensembl	627	chr4	+	117372792	117373528
ENSMUST00000156391	Ensembl	571	chr5	+	117839223	117840593
ENSMUST00000156730	Ensembl	677	chrX	+	26962461	26995803
ENSMUST00000157335	Ensembl	297	chr18	+	19865593	19865890
ENSMUST00000157356	Ensembl	259	chr8	-	27350621	27350880
ENSMUST00000157551	Ensembl	322	chr8	+	26789421	26789743
ENSMUST00000157677	Ensembl	308	chr2	+	72165743	72166051
ENSMUST00000157817	Ensembl	295	chr13	+	9108550	9108845
ENSMUST00000157948	Ensembl	288	chr13	-	34368833	34369121
ENSMUST00000158488	Ensembl	302	chr2	-	131239396	131239698
ENSMUST00000159268	Ensembl	428	chr9	+	14650056	14652279
ENSMUST00000159422	Ensembl	898	chr17	+	10649087	10666625
ENSMUST00000159767	Ensembl	652	chr6	-	89134665	89136019
ENSMUST00000160010	Ensembl	543	chr1	-	85329290	85338661
ENSMUST00000160058	Ensembl	1142	chr1	+	85196187	85199746
ENSMUST00000160140	Ensembl	795	chr9	-	22474177	22474972
ENSMUST00000160947	Ensembl	2126	chr1	+	58561991	58569460
ENSMUST00000160997	Ensembl	686	chr10	-	82601894	82604783
ENSMUST00000161449	Ensembl	2405	chr1	-	87407707	87423736
ENSMUST00000161480	Ensembl	1510	chr5	+	108154176	108156124
ENSMUST00000161540	Ensembl	2405	chr1	-	87537796	87547160
ENSMUST00000161681	Ensembl	695	chr8	+	55794339	55795734
ENSMUST00000161759	Ensembl	1370	chr17	-	87679597	87682119
ENSMUST00000162325	Ensembl	829	chr8	-	126829031	126830407
ENSMUST00000162353	Ensembl	2017	chr1	+	85102520	85110607
ENSMUST00000162380	Ensembl	2217	chr19	-	28655022	28657784
ENSMUST00000162387	Ensembl	771	chr5	-	15215672	15220020
ENSMUST00000162465	Ensembl	601	chr14	+	10695615	10696216
ENSMUST00000162724	Ensembl	2766	chr19	-	53893843	53899618
ENSMUST00000162822	Ensembl	596	chr8	+	55794387	55795672
ENSMUST00000163003	Ensembl	1279	chr1	+	43842754	43844033
ENSMUST00000163410	Ensembl	516	chr14	+	4639076	4641834
ENSMUST00000163462	Ensembl	475	chr14	-	6565854	6568602
ENSMUST00000163698	Ensembl	1522	chr15	+	76124863	76126955
ENSMUST00000164061	Ensembl	789	chr14	+	19960313	19964623
ENSMUST00000164158	Ensembl	2084	chr12	+	81859392	81862254
ENSMUST00000164836	Ensembl	1106	chr7	+	30983648	30985908
ENSMUST00000165059	Ensembl	487	chr14	-	3547835	3548322
ENSMUST00000165401	Ensembl	2324	chr4	+	42107581	42109905
ENSMUST00000165425	Ensembl	502	chr14	+	4369123	4369625
ENSMUST00000165702	Ensembl	459	chr12	+	88055935	88056394
ENSMUST00000166000	Ensembl	743	chrX	+	52114016	52130974
ENSMUST00000166265	Ensembl	1508	chr17	+	55696463	55702805
ENSMUST00000166559	Ensembl	2439	chr1	-	138518674	138521227
ENSMUST00000167139	Ensembl	346	chr12	+	107697359	107697705
ENSMUST00000167279	Ensembl	1057	chr5	-	108088115	108117034
ENSMUST00000167284	Ensembl	556	chr14	+	4631790	4632346
ENSMUST00000167617	Ensembl	479	chr14	-	52227627	52230008
ENSMUST00000167896	Ensembl	2980	chr4	+	155144077	155150270
ENSMUST00000168168	Ensembl	505	chr14	+	4081463	4081968
ENSMUST00000168281	Ensembl	427	chr14	-	5801798	5802225
ENSMUST00000169249	Ensembl	1279	chr1	+	107252583	107258201
ENSMUST00000169447	Ensembl	490	chr14	-	42950156	42952584
ENSMUST00000169773	Ensembl	1195	chr14	-	3254689	3255884
ENSMUST00000169947	Ensembl	3587	chr1	-	59545323	59549449
ENSMUST00000169975	Ensembl	391	chr14	-	33106109	33108160
ENSMUST00000170047	Ensembl	617	chr10	+	41287821	41296282
ENSMUST00000170403	Ensembl	474	chr14	-	42616415	42618819
ENSMUST00000170721	Ensembl	2291	chr6	-	38501530	38504007
ENSMUST00000170983	Ensembl	553	chr14	-	3707913	3708466
ENSMUST00000171079	Ensembl	525	chr13	+	35055926	35082012
ENSMUST00000171222	Ensembl	969	chr9	-	56904708	56919614
ENSMUST00000171480	Ensembl	1109	chr11	+	115761279	115767579
ENSMUST00000171670	Ensembl	2719	chr19	+	8797985	8800932
ENSMUST00000172415	Ensembl	3769	chr4	+	146510386	146831128
ENSMUST00000172449	Ensembl	454	chr14	-	44346598	44348780
humanlincRNA0075-	lincRNA	3351	chr3	+	116153040	116156391
humanlincRNA0144+	lincRNA	20922	chr1	+	144762877	144783799
humanlincRNA0210-	lincRNA	11942	chr1	+	179327024	179338966
humanlincRNA0502+	lincRNA	6420	chr10	+	117648708	117655128
humanlincRNA0561-	lincRNA	30835	chr14	+	57814158	57844993
humanlincRNA0563-	lincRNA	14622	chr14	+	58763101	58777723
humanlincRNA0815+	lincRNA	12072	chr9	+	89567373	89579445
humanlincRNA0836-	lincRNA	10474	chr7	+	130011905	130022379
humanlincRNA0933+	lincRNA	9027	chr18	+	30537674	30546701
humanlincRNA0965-	lincRNA	78012	chr18	+	84079315	84157327
humanlincRNA1283-	lincRNA	16030	chr2	+	178265600	178281630
humanlincRNA1347-	lincRNA	10637	chr6	+	112947326	112957963
humanlincRNA1362-	lincRNA	62393	chr14	+	18289082	18351475
humanlincRNA1526-	lincRNA	12245	chr5	+	42291848	42304093
humanlincRNA1671+	lincRNA	37603	chr15	+	27201088	27238691
humanlincRNA1841-	lincRNA	13825	chr13	+	34766295	34780120
humanlincRNA1922+	lincRNA	7979	chr4	+	33631648	33639627
humanlincRNA1939-	lincRNA	20217	chr10	+	36618834	36639051
humanlincRNA2017-	lincRNA	2378	chr12	+	35873627	35876005
humanlincRNA2199-	lincRNA	16374	chr3	+	18677404	18693778
humanlincRNA2250-	lincRNA	16072	chr15	+	41182074	41198146
humanlincRNA2253-	lincRNA	18249	chr15	+	43616560	43634809
humanlincRNA2360-	lincRNA	11275	chr2	+	37619943	37631218
M35157	predicted	405	chr6	+	68889571	68890061
MM9LINCRNAEXON10076+	lincRNA	456	chr9	+	13340165	13340621
MM9LINCRNAEXON10089+	lincRNA	524	chr9	+	15546241	15546765
MM9LINCRNAEXON10110+	lincRNA	562	chr9	+	58303358	58303920
MM9LINCRNAEXON10147+	lincRNA	826	chr9	+	96651566	96652392
MM9LINCRNAEXON10181-	lincRNA	894	chr8	-	37596272	37597166
MM9LINCRNAEXON10194+	lincRNA	740	chr8	+	49862587	49863327
MM9LINCRNAEXON10218+	lincRNA	556	chr8	+	94871729	94872285
MM9LINCRNAEXON10233+	lincRNA	164	chr8	+	122740568	122740732
MM9LINCRNAEXON10248+	lincRNA	124	chr8	+	122880437	122880561
MM9LINCRNAEXON10258+	lincRNA	170	chr8	+	122933771	122933941
MM9LINCRNAEXON10276-	lincRNA	172	chr8	-	123595010	123595182
MM9LINCRNAEXON10299+	lincRNA	288	chr8	+	129106438	129106726
MM9LINCRNAEXON10338-	lincRNA	149	chr7	-	86674895	86675044
MM9LINCRNAEXON10366-	lincRNA	322	chr7	-	116830329	116830651
MM9LINCRNAEXON10411+	lincRNA	96	chr6	+	31050908	31051004
MM9LINCRNAEXON10413-	lincRNA	3240	chr6	-	31058488	31061728
MM9LINCRNAEXON10492+	lincRNA	426	chr6	+	100517024	100517450
MM9LINCRNAEXON10502+	lincRNA	1581	chr6	+	121058138	121059719
MM9LINCRNAEXON10534+	lincRNA	470	chr5	+	23215785	23216255
MM9LINCRNAEXON10564+	lincRNA	257	chr5	+	53937702	53937959
MM9LINCRNAEXON10565-	lincRNA	500	chr5	-	53938203	53938703
MM9LINCRNAEXON10582-	lincRNA	1162	chr5	-	105917813	105918975
MM9LINCRNAEXON10634+	lincRNA	266	chr5	+	149787800	149788066
MM9LINCRNAEXON10668-	lincRNA	310	chr4	-	61959451	61959761
MM9LINCRNAEXON10673+	lincRNA	78	chr4	+	88560569	88560647
MM9LINCRNAEXON10698-	lincRNA	1035	chr4	-	106511614	106512649
MM9LINCRNAEXON10709-	lincRNA	4909	chr4	-	116792862	116797771
MM9LINCRNAEXON10750+	lincRNA	270	chr4	+	124298355	124298625
MM9LINCRNAEXON10756-	lincRNA	1482	chr4	-	124319422	124320904
MM9LINCRNAEXON10757-	lincRNA	1566	chr4	-	124322846	124324412
MM9LINCRNAEXON10761-	lincRNA	180	chr4	-	124341057	124341237
MM9LINCRNAEXON10776+	lincRNA	2692	chr4	+	129384638	129387330
MM9LINCRNAEXON10788-	lincRNA	197	chr4	-	135914578	135914775
MM9LINCRNAEXON10822-	lincRNA	246	chr3	-	40595355	40595601
MM9LINCRNAEXON10836-	lincRNA	1372	chr3	-	41278518	41279890
MM9LINCRNAEXON10856+	lincRNA	3975	chr3	+	74555291	74559266
MM9LINCRNAEXON10905+	lincRNA	731	chr3	+	131139031	131139762
MM9LINCRNAEXON10930-	lincRNA	1720	chr2	-	32964846	32966566
MM9LINCRNAEXON10943+	lincRNA	2030	chr2	+	71109083	71111113
MM9LINCRNAEXON10944-	lincRNA	1342	chr2	-	71581306	71582648
MM9LINCRNAEXON10961+	lincRNA	72	chr2	+	74540696	74540768
MM9LINCRNAEXON10964-	lincRNA	800	chr2	-	74547686	74548486
MM9LINCRNAEXON10982-	lincRNA	2156	chr2	-	77018397	77020553
MM9LINCRNAEXON10992-	lincRNA	2397	chr2	-	84427480	84429877
MM9LINCRNAEXON11003-	lincRNA	733	chr2	-	94018193	94018926
MM9LINCRNAEXON11005+	lincRNA	101	chr2	+	104407985	104408086
MM9LINCRNAEXON11011+	lincRNA	234	chr2	+	112044061	112044295
MM9LINCRNAEXON11012+	lincRNA	2843	chr2	+	117005098	117007941
MM9LINCRNAEXON11083-	lincRNA	156	chr19	-	23078521	23078677
MM9LINCRNAEXON11100+	lincRNA	298	chr19	+	23802935	23803233
MM9LINCRNAEXON11104+	lincRNA	2352	chr19	+	27457159	27459511
MM9LINCRNAEXON11138+	lincRNA	156	chr18	+	36460250	36460406
MM9LINCRNAEXON11143+	lincRNA	106	chr18	+	36486096	36486202
MM9LINCRNAEXON11167-	lincRNA	286	chr18	-	75523549	75523835
MM9LINCRNAEXON11175-	lincRNA	850	chr17	-	3113983	3114833
MM9LINCRNAEXON11177+	lincRNA	291	chr17	+	3216449	3216740
MM9LINCRNAEXON11186+	lincRNA	132	chr17	+	3297714	3297846
MM9LINCRNAEXON11227+	lincRNA	422	chr17	+	66821314	66821736
MM9LINCRNAEXON11255+	lincRNA	1205	chr16	+	4284885	4286090
MM9LINCRNAEXON11295+	lincRNA	879	chr16	+	43637039	43637918
MM9LINCRNAEXON11297+	lincRNA	510	chr16	+	43641791	43642301
MM9LINCRNAEXON11302-	lincRNA	1606	chr16	-	50726850	50728456
MM9LINCRNAEXON11305+	lincRNA	154	chr16	+	59597843	59597997
MM9LINCRNAEXON11323+	lincRNA	4538	chr15	+	5988028	5992566
MM9LINCRNAEXON11332+	lincRNA	437	chr15	+	55090210	55090647
MM9LINCRNAEXON11347-	lincRNA	203	chr15	-	73461247	73461450
MM9LINCRNAEXON11350-	lincRNA	743	chr15	-	76473973	76474716
MM9LINCRNAEXON11433-	lincRNA	330	chr14	-	22317682	22318012
MM9LINCRNAEXON11433+	lincRNA	330	chr14	+	22317682	22318012
MM9LINCRNAEXON11438+	lincRNA	1799	chr14	+	33406046	33407845
MM9LINCRNAEXON11442+	lincRNA	356	chr14	+	45216672	45217028
MM9LINCRNAEXON11481-	lincRNA	886	chr14	-	73748674	73749560
MM9LINCRNAEXON11486+	lincRNA	1529	chr14	+	77053120	77054649
MM9LINCRNAEXON11514+	lincRNA	908	chr13	+	23521546	23522454
MM9LINCRNAEXON11562+	lincRNA	335	chr13	+	31761237	31761572
MM9LINCRNAEXON11577+	lincRNA	1185	chr13	+	51524005	51525190
MM9LINCRNAEXON11578-	lincRNA	216	chr13	-	54426912	54427128
MM9LINCRNAEXON11583+	lincRNA	1214	chr13	+	64043586	64044800
MM9LINCRNAEXON11651+	lincRNA	216	chr12	+	12809684	12809900
MM9LINCRNAEXON11684+	lincRNA	1031	chr12	+	53671997	53673028
MM9LINCRNAEXON11712+	lincRNA	84	chr12	+	88217853	88217937
MM9LINCRNAEXON11747+	lincRNA	92	chr11	+	6794626	6794718
MM9LINCRNAEXON11748-	lincRNA	158	chr11	-	6796678	6796836
MM9LINCRNAEXON11802+	lincRNA	3326	chr11	+	76408582	76411908
MM9LINCRNAEXON11812+	lincRNA	234	chr11	+	95629569	95629803
MM9LINCRNAEXON11867+	lincRNA	376	chr10	+	6094192	6094568
MM9LINCRNAEXON11889+	lincRNA	552	chr10	+	39387951	39388503
MM9LINCRNAEXON11903+	lincRNA	471	chr10	+	60492959	60493430
MM9LINCRNAEXON11933+	lincRNA	448	chr10	+	83985517	83985965
MM9LINCRNAEXON11940-	lincRNA	272	chr10	-	87546938	87547210
MM9LINCRNAEXON11957-	lincRNA	397	chr10	-	109444878	109445275
MM9LINCRNAEXON11961-	lincRNA	1200	chr10	-	109553608	109554808
MM9LINCRNAEXON11967-	lincRNA	261	chr10	-	109591316	109591577
MM9LINCRNAEXON11967+	lincRNA	261	chr10	+	109591316	109591577
MM9LINCRNAEXON11983-	lincRNA	1278	chr10	-	120336876	120338154
MM9LINCRNAEXON12009-	lincRNA	1674	chr1	-	42763739	42765413
MM9LINCRNAEXON12011+	lincRNA	779	chr1	+	42769742	42770521
MM9LINCRNAEXON12019+	lincRNA	268	chr1	+	63175736	63176004
MM9LINCRNAEXON12027+	lincRNA	345	chr1	+	64078515	64078860
MM9LINCRNAEXON12111+	lincRNA	86	chr1	+	173361680	173361766
mouselincRNA0185-	lincRNA	18300	chr10	+	74387229	74405529
mouselincRNA0293+	lincRNA	11874	chr12	+	10648794	10660668
mouselincRNA0362+	lincRNA	6950	chr13	+	6468525	6475475
mouselincRNA0392+	lincRNA	7657	chr13	+	43275425	43283082
mouselincRNA0394-	lincRNA	51154	chr13	+	44752412	44803566
mouselincRNA0413+	lincRNA	10700	chr13	+	71509045	71519745
mouselincRNA0441-	lincRNA	11197	chr13	+	107553247	107564444
mouselincRNA0614-	lincRNA	25325	chr16	+	9249688	9275013
mouselincRNA0633-	lincRNA	6300	chr16	+	30736514	30742814
mouselincRNA0744+	lincRNA	6456	chr18	+	13101543	13107999
mouselincRNA0941-	lincRNA	12950	chr2	+	172404145	172417095
mouselincRNA1040+	lincRNA	20625	chr3	+	105098662	105119287
mouselincRNA1099-	lincRNA	5175	chr4	+	56381418	56386593
mouselincRNA1106+	lincRNA	6175	chr4	+	83848173	83854348
mouselincRNA1199+	lincRNA	5250	chr5	+	75163578	75168828
mouselincRNA1225-	lincRNA	10543	chr5	+	119682751	119693294
mouselincRNA1250-	lincRNA	11725	chr6	+	4437250	4448975
mouselincRNA1301+	lincRNA	7575	chr6	+	88908478	88916053
mouselincRNA1424+	lincRNA	20495	chr7	+	152296940	152317435
mouselincRNA1538+	lincRNA	5325	chr9	+	53672645	53677970
NR_002452	RefSeq_NR	2106	chr7	-	149730513	149744503
NR_002858	RefSeq_NR	1180	chr1	-	21275326	21288393
NR_003523	RefSeq_NR	1911	chr15	-	62049095	62051006
NR_004434	RefSeq_NR	835	chr6	-	69276676	69277511
NR_004439	RefSeq_NR	699	chr3	+	22149862	22150561
NR_015351	RefSeq_NR	734	chr7	-	66874527	66934248
NR_015456	RefSeq_NR	2204	chr7	-	67114462	67119317
NR_015464	RefSeq_NR	949	chr2	+	91077302	91078514
NR_015505	RefSeq_NR	5769	chrX	-	47916296	47988435
NR_024513	RefSeq_NR	470	chr5	-	151302321	151304794
NR_026848	RefSeq_NR	2747	chr17	+	69765786	69768532
NR_026944	RefSeq_NR	727	chr10	-	76720517	76721968
NR_027289	RefSeq_NR	438	chr2	+	181313184	181319820
NR_027362	RefSeq_NR	1964	chr5	-	22244728	22252702
NR_027477	RefSeq_NR	1559	chr10	-	87935557	87966715
NR_027643	RefSeq_NR	3402	chr11	-	114274718	114310174
NR_027710	RefSeq_NR	6495	chr5	-	51845487	51945160
NR_027801	RefSeq_NR	2148	chrX	+	69177776	69186210
NR_027985	RefSeq_NR	4136	chr3	+	19794870	19798984
NR_028060	RefSeq_NR	3076	chr3	+	30645214	30666096
NR_028095	RefSeq_NR	1558	chr3	-	153570252	153575167
NR_028097	RefSeq_NR	1358	chr3	-	153570252	153573931
NR_028445	RefSeq_NR	3540	chr11	-	64246636	64250176
NR_028585	RefSeq_NR	2519	chr2	-	181092394	181100109
NR_029418	RefSeq_NR	2562	chr13	+	84361900	84435571
NR_029474	RefSeq_NR	4069	chr9	-	92433638	92437707
NR_030718	RefSeq_NR	2796	chrX	+	93435264	93438981
NR_030733	RefSeq_NR	1063	chr12	+	75385262	75396937
NR_033135	RefSeq_NR	2005	chr4	-	134925491	134954142
NR_033299	RefSeq_NR	7977	chr9	+	68613152	68621129
NR_033402	RefSeq_NR	3808	chr5	-	30384739	30400165
NR_033409	RefSeq_NR	1007	chr15	-	102354269	102355373
NR_033448	RefSeq_NR	702	chr2	-	164904192	164916250
NR_033485	RefSeq_NR	1486	chr10	-	57692726	57694761
NR_033514	RefSeq_NR	4861	chr12	-	81221532	81233831
NR_033541	RefSeq_NR	3468	chr15	+	10530047	10541406
NR_033585	RefSeq_NR	1114	chr17	-	33087905	33102661
NR_033605	RefSeq_NR	552	chr7	+	29281959	29282511
NR_033611	RefSeq_NR	1006	chr7	+	144629356	144659663
NR_033625	RefSeq_NR	1062	chr5	+	148230195	148234620
NR_033813	RefSeq_NR	4679	chr12	+	110691032	110701546
NR_036457	RefSeq_NR	1006	chr3	-	121340043	121346403
NR_037700	RefSeq_NR	599	chr2	-	175130522	175131121
uc.101+	UCR	254	chr2	+	72775934	72776188
uc.108-	UCR	369	chr2	-	74489222	74489591
uc.118-	UCR	219	chr6	-	98718157	98718376
uc.12+	UCR	201	chr4	-	126706837	126707038
uc.177+	UCR	257	chr11	-	33330490	33330747
uc.180-	UCR	225	chr11	+	33200887	33201112
uc.189-	UCR	573	chr17	-	29176317	29176890
uc.19+	UCR	256	chr4	-	117064166	117064422
uc.193+	UCR	319	chr9	+	88348175	88348494
uc.196+	UCR	221	chr4	-	23910783	23911004
uc.203+	UCR	202	chr17	-	10402316	10402518
uc.270-	UCR	278	chr2	+	34390645	34390923
uc.272+	UCR	213	chr2	-	34290038	34290251
uc.287+	UCR	257	chr14	+	23100765	23101022
uc.294+	UCR	444	chr19	+	44706940	44707384
uc.298+	UCR	359	chr19	+	44773709	44774068
uc.319+	UCR	316	chr7	+	116334875	116335191
uc.327+	UCR	268	chr2	-	105559586	105559854
uc.36-	UCR	264	chr3	+	108708783	108709047
uc.399+	UCR	214	chr8	+	91282420	91282634
uc.40-	UCR	247	chr1	+	170257995	170258242
uc.404+	UCR	235	chr8	+	95069453	95069688
uc.408-	UCR	252	chr8	+	111480768	111481020
uc.438-	UCR	241	chr18	+	84716825	84717066
uc.472-	UCR	202	chrX	-	13098925	13099127
uc.57-	UCR	246	chr11	+	24608855	24609101
uc.87-	UCR	290	chr2	-	57673298	57673588
uc.94+	UCR	200	chr2	+	64204673	64204873
uc007afe.1	UCSC_kg	988	chr1	-	4764014	4775768
uc007ary.1	UCSC_kg	929	chr1	-	37694705	37776656
uc007atk.1	UCSC_kg	1814	chr1	-	39604432	39608847
uc007aur.1	UCSC_kg	507	chr1	-	42705044	42724517
uc007axg.1	UCSC_kg	2488	chr1	+	50869288	50874545
uc007azt.1	UCSC_kg	633	chr1	+	54738572	54793660
uc007bet.1	UCSC_kg	2381	chr1	-	60540346	60542727
uc007biz.1	UCSC_kg	454	chr1	+	67277381	67277835
uc007bro.1	UCSC_kg	3984	chr1	-	82229681	82233665
uc007bsh.1	UCSC_kg	2209	chr1	+	82876582	82892850
uc007btv.1	UCSC_kg	2384	chr1	+	85323305	85339151
uc007cua.1	UCSC_kg	485	chr1	+	137747278	137748837
uc007dfp.1	UCSC_kg	392	chr1	-	163656083	163656808
uc007dvi.1	UCSC_kg	2090	chr1	+	180867240	180869330
uc007ekf.1	UCSC_kg	1153	chr10	-	12636445	12642898
uc007enc.1	UCSC_kg	4961	chr10	+	18861556	18926508
uc007eud.1	UCSC_kg	3048	chr10	+	33057315	33196515
uc007fan.1	UCSC_kg	1246	chr10	+	51200484	51205586
uc007fpb.1	UCSC_kg	1989	chr10	-	72436050	72549453
uc007gfp.1	UCSC_kg	379	chr10	+	80487555	80489018
uc007gqy.1	UCSC_kg	2866	chr10	+	87322774	87394538
uc007gri.1	UCSC_kg	2141	chr10	-	87785548	87791893
uc007hco.1	UCSC_kg	2041	chr10	+	116403421	116406161
uc007hii.1	UCSC_kg	2167	chr10	-	126610964	126617638
uc007iag.1	UCSC_kg	972	chr11	+	11457423	11479463
uc007idu.1	UCSC_kg	2788	chr11	+	21270402	21274164
uc007iil.1	UCSC_kg	1859	chr11	+	31445796	31449654
uc007jyl.1	UCSC_kg	1427	chr11	+	72028673	72031946
uc007knx.1	UCSC_kg	547	chr11	-	82755845	82774159
uc007lsd.1	UCSC_kg	677	chr11	-	102437712	102440433
uc007lsh.1	UCSC_kg	541	chr11	-	102549632	102550173
uc007maq.1	UCSC_kg	876	chr11	+	107289589	107297000
uc007mew.1	UCSC_kg	3163	chr11	+	113545719	113587781
uc007mpz.1	UCSC_kg	2805	chr11	-	119004361	119007166
uc007ngn.1	UCSC_kg	1295	chr12	+	30701228	30702523
uc007nql.1	UCSC_kg	1089	chr12	-	62600646	62622807
uc007nut.1	UCSC_kg	637	chr12	-	72484140	72485195
uc007pau.1	UCSC_kg	4309	chr12	+	110783827	110799917
uc007pwp.1	UCSC_kg	2304	chr13	-	24999459	25001763
uc007qaj.1	UCSC_kg	2163	chr13	-	33654354	33661186
uc007qbq.1	UCSC_kg	2649	chr13	+	34979992	34997933
uc007qff.1	UCSC_kg	633	chr13	+	41455339	41466277
uc007qie.1	UCSC_kg	667	chr13	-	48367786	48369253
uc007qmr.1	UCSC_kg	2924	chr13	-	52182975	52192037
uc007qxo.1	UCSC_kg	1599	chr13	+	63402580	63404179
uc007qzm.1	UCSC_kg	326	chr13	-	66329089	66502809
uc007rgi.1	UCSC_kg	596	chr13	-	76206932	76214851
uc007rjp.1	UCSC_kg	2823	chr13	-	90318821	90356747
uc007san.1	UCSC_kg	295	chr14	+	3066065	3071340
uc007sau.1	UCSC_kg	714	chr14	+	3262350	3263728
uc007sbg.1	UCSC_kg	714	chr14	+	3849141	3850519
uc007sbm.1	UCSC_kg	1709	chr14	+	4213721	4225825
uc007sbn.1	UCSC_kg	336	chr14	+	4229104	4306876
uc007sbu.1	UCSC_kg	490	chr14	+	4606931	4844774
uc007scv.1	UCSC_kg	680	chr14	-	6417458	6509792
uc007sdi.1	UCSC_kg	715	chr14	-	7183156	7184535
uc007sdp.1	UCSC_kg	717	chr14	-	7515365	7516746
uc007sdy.1	UCSC_kg	212	chr14	-	8059639	8060807
uc007sec.1	UCSC_kg	1150	chr14	-	8207783	8244951
uc007sed.1	UCSC_kg	714	chr14	-	8243573	8244951
uc007sma.1	UCSC_kg	453	chr14	+	23403627	23875307
uc007tcs.1	UCSC_kg	690	chr14	+	43062142	43098787
uc007tcx.1	UCSC_kg	690	chr14	+	43809936	43825220
uc007uya.1	UCSC_kg	584	chr14	+	106505415	106535076
uc007vab.1	UCSC_kg	3827	chr14	+	121646892	121650719
uc007vkn.1	UCSC_kg	1482	chr15	-	32170323	32174417
uc007vyl.1	UCSC_kg	766	chr15	+	61869541	62090192
uc007wsb.1	UCSC_kg	1521	chr15	-	78845758	78856172
uc007ydv.1	UCSC_kg	1623	chr16	+	10489873	10492328
uc007yxm.1	UCSC_kg	870	chr16	+	31458117	31458987
uc007zkj.1	UCSC_kg	1872	chr16	-	49950760	49955166
uc007zsu.1	UCSC_kg	2208	chr16	+	78695278	78709325
uc008ahx.1	UCSC_kg	420	chr17	+	7100288	7106066
uc008aka.1	UCSC_kg	2311	chr17	-	10395722	10398033
uc008bvw.1	UCSC_kg	2786	chr17	+	32250373	32278788
uc008coy.1	UCSC_kg	4523	chr17	-	43286305	43295240
uc008dfi.1	UCSC_kg	1397	chr17	-	63034951	63036348
uc008dmj.1	UCSC_kg	2491	chr17	-	71695849	71698340
uc008dtv.1	UCSC_kg	1330	chr17	-	86001792	86015083
uc008dvn.1	UCSC_kg	3164	chr17	+	88886702	88889866
uc008dxy.1	UCSC_kg	1436	chr18	+	3336677	3366861
uc008euf.1	UCSC_kg	1629	chr18	-	43480650	43482279
uc008evh.1	UCSC_kg	2327	chr18	-	45843140	46056163
uc008fcn.1	UCSC_kg	2293	chr18	-	61869999	61885985
uc008ggl.1	UCSC_kg	1933	chr19	+	6012619	6018426
uc008hmx.1	UCSC_kg	2629	chr19	-	42022164	42055626
uc008hrl.1	UCSC_kg	632	chr19	+	45824113	45826797
uc008iaa.1	UCSC_kg	391	chr19	+	57348449	57351542
uc008idj.1	UCSC_kg	1138	chr1_random	-	1019851	1033745
uc008iqy.1	UCSC_kg	325	chr2	-	25107240	25110934
uc008ixx.1	UCSC_kg	2599	chr2	+	27950996	27969371
uc008jbi.1	UCSC_kg	301	chr2	+	29989390	29992233
uc008jzr.1	UCSC_kg	377	chr2	+	70520953	70527359
uc008kam.1	UCSC_kg	2878	chr2	-	71109122	71112000
uc008kgz.1	UCSC_kg	3799	chr2	+	79547936	79658703
uc008lkf.1	UCSC_kg	2562	chr2	-	104594955	104597517
uc008lpx.1	UCSC_kg	1341	chr2	+	113839302	113887199
uc008mbe.1	UCSC_kg	687	chr2	-	122559034	122564098
uc008mje.1	UCSC_kg	1409	chr2	-	130369526	130389485
uc008mrt.1	UCSC_kg	2595	chr2	+	145501260	145540725
uc008odj.1	UCSC_kg	881	chr2	+	172936335	172939589
uc008osz.1	UCSC_kg	707	chr3	+	23359971	23420249
uc008oue.1	UCSC_kg	232	chr3	-	28701725	28704258
uc008pel.1	UCSC_kg	543	chr3	+	52568521	52580576
uc008pio.1	UCSC_kg	3743	chr3	-	58953716	58957459
uc008pmi.1	UCSC_kg	6332	chr3	+	69358392	69364724
uc008pqo.1	UCSC_kg	539	chr3	+	85121440	85135949
uc008pyu.1	UCSC_kg	1348	chr3	-	89142933	89145997
uc008qfx.1	UCSC_kg	941	chr3	-	94172533	94181167
uc008rav.1	UCSC_kg	249	chr3	-	112950724	112952607
uc008ruz.1	UCSC_kg	3183	chr3	-	156211378	156224710
uc008rws.1	UCSC_kg	706	chr4	+	3866060	3870670
uc008ryu.1	UCSC_kg	568	chr4	-	10435177	10724949
uc008shx.1	UCSC_kg	2291	chr4	+	40805986	40838160
uc008sjm.1	UCSC_kg	2384	chr4	-	41690060	41702645
uc008tiy.1	UCSC_kg	753	chr4	+	73437147	73444276
uc008tty.1	UCSC_kg	4892	chr4	+	97780642	97785534
uc008tus.1	UCSC_kg	2399	chr4	+	98699893	98712802
uc008tyk.1	UCSC_kg	4006	chr4	-	106171420	106178940
uc008vel.1	UCSC_kg	952	chr4	+	133799677	133801782
uc008vru.1	UCSC_kg	3368	chr4	-	144833406	144836774
uc008vse.1	UCSC_kg	451	chr4	-	145540560	146311515
uc008wdy.1	UCSC_kg	2490	chr4	-	154982408	154998864
uc008wex.1	UCSC_kg	4232	chr4	+	155186597	155198652
uc008wlo.1	UCSC_kg	9598	chr5	+	10866014	11421234
uc008xjc.1	UCSC_kg	3381	chr5	+	46029943	46036708
uc008xkb.1	UCSC_kg	1828	chr5	-	51846627	51848455
uc008xtf.1	UCSC_kg	847	chr5	+	74337620	74339615
uc008xyt.1	UCSC_kg	779	chr5	+	88104633	88111599
uc008ydi.1	UCSC_kg	605	chr5	+	92833862	92843648
uc008ykc.1	UCSC_kg	2864	chr5	+	104538235	104545042
uc008zlj.1	UCSC_kg	5394	chr5	-	122903522	122951904
uc008zqo.1	UCSC_kg	725	chr5	-	125202368	125205449
uc008zvb.1	UCSC_kg	1328	chr5	+	134618783	134620111
uc008zxj.1	UCSC_kg	576	chr5	-	135487992	135489007
uc009anx.1	UCSC_kg	1442	chr5	-	148040173	148083097
uc009awb.1	UCSC_kg	4227	chr6	+	4855225	5104249
uc009bfy.1	UCSC_kg	1170	chr6	-	31116025	31168433
uc009bhe.1	UCSC_kg	2337	chr6	-	34369395	34395435
uc009bje.1	UCSC_kg	3910	chr6	-	37277375	37281285
uc009byg.1	UCSC_kg	2314	chr6	+	52151122	52165075
uc009czv.1	UCSC_kg	1619	chr6	+	94808519	94874528
uc009daj.1	UCSC_kg	2074	chr6	-	97102990	97105064
uc009ers.1	UCSC_kg	1590	chr6	+	145768009	145769599
uc009evx.1	UCSC_kg	641	chr7	+	3646579	3647435
uc009evy.1	UCSC_kg	603	chr7	+	3647314	3652611
uc009ewr.1	UCSC_kg	274	chr7	+	3932759	3934479
uc009glf.1	UCSC_kg	1202	chr7	+	47518074	47525123
uc009gzn.1	UCSC_kg	1465	chr7	+	54101212	54110996
uc009hcl.1	UCSC_kg	2737	chr7	-	59252587	59259367
uc009hrh.1	UCSC_kg	3287	chr7	-	80926314	80961317
uc009jdo.1	UCSC_kg	1810	chr7	+	116582131	116588409
uc009jha.1	UCSC_kg	3495	chr7	+	120046793	120050288
uc009jmy.1	UCSC_kg	2115	chr7	+	127869633	127877780
uc009jns.1	UCSC_kg	1249	chr7	-	128612357	128733350
uc009jqt.1	UCSC_kg	318	chr7	-	133248246	133250746
uc009kdm.1	UCSC_kg	735	chr7	+	140939282	140944721
uc009kqv.1	UCSC_kg	2510	chr7	-	152401124	152469832
uc009kve.1	UCSC_kg	1856	chr8	+	11477928	11480241
uc009kyu.1	UCSC_kg	339	chr8	-	13940179	13940518
uc009mwy.1	UCSC_kg	369	chr8	-	97318070	97326336
uc009nie.1	UCSC_kg	3677	chr8	+	111599121	111777539
uc009nja.1	UCSC_kg	503	chr8	-	112199275	112201586
uc009nwu.1	UCSC_kg	1037	chr8	+	126473334	126482835
uc009ogf.1	UCSC_kg	433	chr9	+	15424300	15445664
uc009oqn.1	UCSC_kg	2210	chr9	+	27156583	27158793
uc009pbv.1	UCSC_kg	2151	chr9	+	43921005	43930043
uc009psw.1	UCSC_kg	1681	chr9	-	55979531	56008596
uc009pxg.1	UCSC_kg	1401	chr9	+	58476911	58505762
uc009raw.1	UCSC_kg	608	chr9	-	92874762	92900571
uc009rxe.1	UCSC_kg	936	chr9	-	114250228	114273745
uc009skd.1	UCSC_kg	2561	chrUn_random	+	2735832	2743962
uc009svq.1	UCSC_kg	2095	chrX	+	26962428	26997133
uc009sxt.1	UCSC_kg	3285	chrX	-	34388545	34404298
uc009ueo.1	UCSC_kg	1150	chrX	-	120324028	120326912
uc009uey.1	UCSC_kg	918	chrX	+	130222318	130241801
uc009ujo.1	UCSC_kg	3438	chrX	-	133535593	133572839
uc009use.1	UCSC_kg	567	chrX	+	154158862	154190521
uc009uvb.1	UCSC_kg	1550	chrX	-	160414784	160416334
uc009vcg.1	UCSC_kg	3515	chr2	+	176455230	176792580
uc009vfl.1	UCSC_kg	622	chrY_random	+	2282289	2284650
uc009vfx.1	UCSC_kg	739	chrY_random	-	12235132	12267271
uc009vgq.1	UCSC_kg	748	chrY_random	-	22409077	22441162
uc009vhj.1	UCSC_kg	621	chrY_random	-	34002715	34005077
Z47777	NRED	200	chr8	-	41539941	41547509

## Sheet: whole blood down
LncRNA name	Source	RNA length	Chromosome	Strand	txStart	txEnd
AA265833	lincRNA	496	chr17	-	88141016	88141497
AA590985	predicted	667	chr6	-	48812286	48813106
AB056897	NRED	310	chr14	-	61893594	61893904
AB089680	predicted	351	chr6	-	68966555	68966833
AF014450	predicted	797	chr13	-	14142056	14142809
AF085738	predicted	1519	chr2	-	174155841	174172225
AF139222	predicted	299	chr6	-	69254826	69255099
AI427689	lincRNA	335	chr5	-	32491824	32492159
AI451664	lincRNA	225	chr12	-	17438973	17439119
AI482142	lincRNA	278	chr8	+	36522007	36522273
AI507368	lincRNA	458	chr11	+	6630205	6630663
AI561973	lincRNA	265	chr1	+	40114139	40114892
AI666780	lincRNA	465	chr17	+	83497360	83497787
AK002941	fantom3	1133	chr17	+	30713244	30714374
AK003024	NRED	619	chr11	-	98546960	98554719
AK003932	fantom3	1325	chr7	-	63228888	63230212
AK004581	fantom3	3945	chr12	+	110103695	110107637
AK005737	fantom3	683	chr16	+	30510774	30511456
AK005763	fantom3	922	chr19	+	41338601	41339520
AK005813	fantom3	1036	chr15	+	73476281	73477316
AK005986	fantom3	375	chr13	-	64529087	64533710
AK006130	fantom3	1646	chr9	+	119892263	119893909
AK006178	fantom3	644	chr9	-	120822891	120824368
AK006721	fantom3	811	chr13	-	51009339	51025250
AK006849	fantom3	407	chr5	-	106295391	106295797
AK006872	fantom3	523	chr17	-	29088805	29089327
AK006901	fantom3	779	chr10	+	56224315	56225093
AK007029	fantom3	1447	chr11	-	80241233	80242677
AK008318	fantom3	659	chr17	-	86684506	86686518
AK008781	fantom3	1094	chr3	-	33953256	33954351
AK009088	fantom3	509	chr12	+	81608192	81618941
AK009105	fantom3	464	chr12	+	73889998	73890461
AK009705	fantom3	643	chr10	+	94798909	94825850
AK010955	fantom3	858	chr14	-	21364531	21365389
AK011166	fantom3	317	chr9	+	63928567	63935852
AK011616	fantom3	935	chr17	+	34764770	34765699
AK012291	fantom3	992	chr8	+	26211687	26212680
AK013067	fantom3	575	chr7	+	150735221	150735792
AK013346	NRED	1469	chrX	-	148729370	148730847
AK013499	fantom3	1618	chr15	-	81869063	81870686
AK013816	fantom3	206	chr10	+	13685579	13685781
AK014217	fantom3	1093	chr6	-	38482559	38483650
AK014251	fantom3	752	chr11	+	22903686	22904437
AK014689	fantom3	1946	chr5	-	3629778	3631722
AK014924	fantom3	1799	chr10	-	42574673	42576489
AK014998	fantom3	1667	chr5	+	29553331	29554997
AK015121	fantom3	858	chr7	+	74904202	74905059
AK015143	fantom3	539	chr13	-	59156256	59185454
AK015531	fantom3	1800	chr1	+	37717566	37719492
AK015580	fantom3	587	chr18	-	36480559	36481146
AK015743	NRED	534	chr4	+	94223236	94223769
AK015830	fantom3	572	chr8	-	58944420	58963765
AK015840	fantom3	1666	chr5	+	41672474	41674139
AK015845	fantom3	621	chr3	+	142693577	142703714
AK015957	predicted	1160	chr7	+	132461872	132463032
AK015981	fantom3	1510	chr19	-	49064958	49066471
AK016005	fantom3	461	chr8	-	8831446	8831907
AK016092	fantom3	1211	chr10	-	70947056	70948266
AK016102	fantom3	540	chr16	+	84371387	84375750
AK016157	NRED	383	chr5	+	113571468	113571849
AK016160	fantom3	444	chr15	+	15709748	15753179
AK016208	fantom3	602	chr10	-	67031963	67034707
AK016464	fantom3	973	chr3	+	54859163	54887924
AK016812	fantom3	848	chr15	+	33859327	33860172
AK016871	fantom3	878	chr12	-	34014456	34015332
AK017062	fantom3	1320	chr18	-	54654346	54656238
AK017193	fantom3	1265	chr12	-	73860770	73862034
AK017391	fantom3	1258	chr3	-	38102072	38107041
AK017625	fantom3	1244	chr10	+	127931369	127932612
AK017785	fantom3	1568	chr9	-	69836206	69837775
AK017927	fantom3	1578	chr5	+	66355089	66356667
AK018281	fantom3	1417	chr8	-	50823833	50825250
AK018285	NRED	1459	chr16	-	21331974	21333429
AK018539	fantom3	1622	chr5	-	135405717	135407339
AK018659	fantom3	1477	chr3	+	8925625	8927093
AK018874	fantom3	698	chr5	-	122160795	122161490
AK018958	fantom3	431	chr10	+	70664492	70667235
AK019581	NRED	749	chr13	+	120197270	120198234
AK019943	NRED	947	chr5	-	110103561	110104508
AK020394	fantom3	1095	chr5	+	108789205	108792902
AK020405	fantom3	1017	chr9	+	20492261	20493276
AK020425	fantom3	1028	chr6	-	92115985	92117010
AK020824	NRED	1175	chr4	+	83117748	83118922
AK020836	fantom3	986	chr1	-	99533968	99534951
AK028161	fantom3	255	chr16	+	94011111	94011365
AK028540	fantom3	2615	chr13	-	115623289	115625903
AK029557	fantom3	3087	chr7	+	16532210	16535297
AK029895	fantom3	2697	chr10	+	94726950	94729647
AK030114	fantom3	2782	chr17	-	70116242	70125352
AK030212	fantom3	993	chr14	-	105901596	105902587
AK030290	fantom3	3097	chr4	-	120186867	120189961
AK030353	fantom3	2406	chr2	+	127340491	127359403
AK030640	fantom3	2992	chrX	-	5645575	5648569
AK030810	fantom3	3828	chr5	+	3525611	3529438
AK031486	fantom3	2580	chr17	+	48557247	48559826
AK031569	fantom3	2959	chr2	+	150659846	150662804
AK031976	fantom3	938	chr8	+	113498051	113498989
AK031982	fantom3	3637	chr2	-	143239145	143242783
AK032244	fantom3	2434	chr7	-	30675174	30677607
AK032428	fantom3	3373	chr8	+	6218667	6222039
AK032503	fantom3	3093	chr16	+	41112897	41115994
AK033311	fantom3	1475	chr14	+	20686201	20692677
AK033330	fantom3	3475	chr11	-	47294503	47297978
AK033542	fantom3	1826	chr8	+	23916237	23920009
AK033546	fantom3	2226	chr12	-	32531387	32534491
AK033633	NRED	2103	chr19	-	47140774	47142876
AK033928	fantom3	1841	chr18	+	54771397	54799524
AK034047	fantom3	2419	chr15	-	93108828	93111247
AK034462	fantom3	2280	chr5	-	139612097	139614377
AK034835	fantom3	2447	chr3	+	8925589	8928038
AK034960	fantom3	1620	chr5	-	74570219	74571840
AK034989	fantom3	2405	chr8	+	110934777	110937182
AK035352	NRED	2538	chr15	+	93564843	93568921
AK035575	fantom3	1241	chr2	-	130837609	130838846
AK035585	NRED	1520	chr8	+	64100318	64101837
AK035678	fantom3	4475	chr19	-	29452739	29458961
AK036151	fantom3	1746	chr15	+	4529548	4531292
AK036283	fantom3	3686	chr19	+	15877547	15882140
AK036422	fantom3	1375	chr1	+	91826808	91828437
AK036552	fantom3	1845	chr5	-	77085536	77087380
AK036841	fantom3	3954	chr1	+	82903478	82907429
AK036863	fantom3	2035	chr5	+	92933826	92935859
AK037212	fantom3	1628	chr9	-	43548152	43549778
AK037245	fantom3	2041	chr13	-	40737975	40740018
AK037384	fantom3	1467	chr8	-	27241649	27243114
AK037533	fantom3	2987	chr8	+	26217469	26220458
AK037624	fantom3	2722	chr6	-	12072440	12075161
AK037720	fantom3	1476	chr9	+	98917569	98919044
AK037971	fantom3	2754	chr10	+	78061866	78064619
AK038292	fantom3	1808	chr5	+	93616451	93618257
AK038684	fantom3	3121	chr10	-	50611220	50614339
AK039201	fantom3	1382	chr2	+	20061388	20062766
AK039208	fantom3	1795	chr8	-	112369472	112371053
AK039210	fantom3	3578	chr2	-	5776847	5780426
AK039545	fantom3	1592	chr1	+	75000825	75002415
AK039640	fantom3	698	chr9	+	3903137	3903835
AK039707	fantom3	2250	chr15	-	58607175	58609420
AK039897	fantom3	903	chr6	+	120901981	120902884
AK039907	fantom3	1203	chr5	+	149940121	149941533
AK039971	fantom3	3540	chr9	+	26906135	26909928
AK040264	fantom3	1630	chr19	-	28333366	28334995
AK040293	fantom3	3067	chr1	+	139805867	139808934
AK040681	fantom3	1182	chr8	-	26213960	26215140
AK040706	fantom3	1892	chr4	+	102890306	102892197
AK040981	fantom3	2561	chr1	-	173250736	173253299
AK041227	fantom3	302	chr16	+	4003933	4004233
AK041438	fantom3	750	chr1	+	123603091	123603840
AK041475	fantom3	1041	chr14	-	22269170	22290643
AK041774	fantom3	2349	chr10	+	129823784	129826132
AK041898	fantom3	2672	chr2	-	11112267	11114938
AK042043	fantom3	1688	chr4	-	135734774	135736461
AK042051	fantom3	1655	chr9	+	61357529	61382054
AK042061	fantom3	3572	chr14	-	49625930	49629502
AK042118	NRED	1458	chr5	-	76568123	76569578
AK042287	fantom3	1292	chr3	-	88329987	88331277
AK043188	fantom3	1225	chr9	-	65336276	65350462
AK043294	fantom3	1656	chr9	+	82869772	82871427
AK043390	fantom3	3826	chr13	+	32430687	32434512
AK043471	fantom3	1442	chr14	+	121685910	121687349
AK043509	fantom3	1439	chr6	+	142362531	142368250
AK043537	fantom3	560	chr6	-	36139370	36139929
AK043793	fantom3	2023	chr6	+	36671691	36673713
AK044082	fantom3	1590	chr2	-	181253557	181255146
AK044087	fantom3	840	chr18	-	59985084	60024375
AK044091	fantom3	3731	chr5	-	49814961	49818046
AK044124	fantom3	3381	chr1	-	107784209	107787589
AK044267	NRON_ncRNA	4611	chr4	-	131434542	131439152
AK044312	fantom3	3974	chr16	+	13754658	13758630
AK044386	fantom3	1615	chr17	+	72104488	72106102
AK044464	fantom3	2093	chr19	-	47326732	47328822
AK044495	fantom3	3733	chr17	-	74586107	74589840
AK044822	fantom3	224	chr12	-	77445511	77445735
AK044864	fantom3	3740	chr9	-	44859506	44863244
AK045249	fantom3	1761	chr13	-	9634574	9636335
AK045642	fantom3	4350	chr12	-	47791117	47795466
AK045916	fantom3	960	chr2	+	19831939	19832899
AK045918	fantom3	906	chr4	-	43641880	43642784
AK046358	fantom3	1246	chr3	-	105528818	105530065
AK046428	fantom3	723	chr7	+	53179594	53180316
AK046445	fantom3	964	chr19	-	21345614	21346577
AK046948	fantom3	1657	chr9	-	91223226	91224882
AK047209	fantom3	2005	chr8	-	3498335	3500339
AK047500	fantom3	1397	chr3	-	26231202	26232599
AK047819	fantom3	2094	chr4	-	153358351	153360445
AK047918	fantom3	3516	chr1	-	194717429	194720945
AK048002	fantom3	1197	chr8	+	17535440	17536635
AK048200	fantom3	1300	chr14	-	34999289	35000589
AK048273	fantom3	3777	chr11	-	102986501	102990277
AK048295	fantom3	1093	chr6	+	87547742	87549181
AK048703	fantom3	2122	chr1	-	167801621	167803743
AK048718	fantom3	3846	chr17	+	70324033	70327881
AK048869	fantom3	1763	chr2	+	124033547	124035310
AK050188	fantom3	1036	chr13	+	23928803	23930259
AK050743	fantom3	2885	chr2	-	17265193	17267842
AK050907	fantom3	367	chr10	+	116661644	116662010
AK051028	fantom3	3440	chr5	+	118221573	118225012
AK051071	fantom3	1277	chr16	-	4082715	4083990
AK051498	fantom3	1952	chr2	+	83505652	83507604
AK051505	fantom3	2152	chr10	-	109816563	109818717
AK052212	fantom3	2546	chr11	-	102991693	102994239
AK052620	fantom3	1833	chr14	+	32257870	32259703
AK052949	fantom3	1503	chr11	+	22881345	22882848
AK053029	fantom3	4408	chr11	+	98630309	98634716
AK053200	fantom3	1563	chr8	-	118097580	118099141
AK053467	fantom3	2023	chr11	-	68823976	68825984
AK053735	fantom3	2112	chr9	-	70389087	70391197
AK053952	fantom3	2396	chr18	+	33424783	33427175
AK054386	fantom3	923	chr13	-	29040912	29041836
AK054477	fantom3	2261	chr19	+	29102396	29104656
AK054506	fantom3	2215	chr13	-	98635795	98646617
AK076251	fantom3	3078	chr11	+	63698194	63701270
AK076393	fantom3	3288	chr1	-	193810716	193814002
AK076626	fantom3	2437	chr5	-	119444569	119447005
AK076713	fantom3	1662	chr11	-	54110373	54112034
AK076765	fantom3	664	chr2	-	164596466	164597129
AK076823	fantom3	1054	chr13_random	+	367556	368730
AK076889	lincRNA	891	chrX	+	102275113	102312094
AK076893	NRED	1015	chr14	+	58508658	58509673
AK076973	fantom3	1054	chr15	+	19115127	19133084
AK077291	fantom3	1044	chr15	+	38205154	38206196
AK078701	fantom3	1165	chr15	-	85323165	85333657
AK078917	fantom3	900	chr7	+	127327611	127328517
AK079004	fantom3	1042	chr11	-	95527006	95528047
AK079231	fantom3	780	chr5	+	110303308	110304088
AK079905	fantom3	488	chr10	-	12099645	12100133
AK080025	fantom3	1825	chr19	+	36423026	36430103
AK080027	fantom3	510	chr7	+	80753839	80754346
AK080099	fantom3	1310	chr16	+	19243617	19244927
AK080314	fantom3	800	chr11	-	78597722	78598521
AK080320	fantom3	1638	chr14	+	53540079	53542052
AK080458	fantom3	828	chr13	-	23626213	23627040
AK080459	fantom3	935	chr4	+	114659872	114660804
AK080476	fantom3	927	chr15	-	41886761	41887686
AK080490	fantom3	756	chr18	-	80283544	80284299
AK080535	fantom3	1035	chr1	+	132619900	132620934
AK081940	fantom3	1532	chr11	-	23760149	23761681
AK082011	fantom3	1188	chr2	-	84679008	84680195
AK082265	fantom3	906	chr13	+	67108189	67109094
AK082383	fantom3	807	chr15	+	87392500	87393307
AK082451	fantom3	2931	chr10	-	38890079	38893003
AK082723	fantom3	1528	chr10	+	61246044	61247568
AK082938	fantom3	1433	chr1	-	173931091	173932524
AK084228	fantom3	1395	chr9	+	13339426	13340817
AK084476	fantom3	568	chr3	-	127571976	127572544
AK084664	fantom3	1893	chr9	+	35007631	35009498
AK084806	fantom3	431	chr4	-	73894398	73894791
AK085399	fantom3	1325	chr7	-	146573278	146574602
AK085645	fantom3	2033	chr6	-	129360972	129363004
AK085657	fantom3	3022	chr11	-	52954169	52957187
AK085718	fantom3	2972	chr1	-	163912588	163915557
AK085773	fantom3	1105	chr11	+	68770484	68771589
AK086035	fantom3	1465	chr18	-	60929179	60930644
AK086131	fantom3	2467	chr13	-	32892501	32894960
AK086222	fantom3	2462	chr1	-	16541151	16543613
AK086372	fantom3	3195	chr12	+	118517907	118521099
AK086591	fantom3	1002	chr1	+	92177032	92180487
AK086636	fantom3	1808	chr5	+	110301972	110303780
AK086661	fantom3	1808	chr15	+	89204056	89205863
AK086877	fantom3	1711	chr6	+	145749329	145751038
AK087086	fantom3	568	chr10	-	120353021	120353589
AK087441	fantom3	1854	chr7	-	140012897	140014750
AK089279	fantom3	1495	chr4	+	63070642	63072133
AK089492	fantom3	1022	chr14	-	75044071	75045091
AK089580	fantom3	1947	chr14	-	121722255	121724205
AK089586	fantom3	1663	chrX	-	70463388	70465048
AK089728	fantom3	3068	chr1	-	40145355	40148426
AK090059	lincRNA	2711	chr7	-	152368914	152469836
AK131912	fantom3	1326	chr5	+	107827785	107829113
AK132130	fantom3	969	chr6	+	50859768	50860734
AK132215	fantom3	3822	chr2	+	106197184	106201005
AK132225	fantom3	4356	chr16	-	84949929	84954283
AK132522	predicted	3770	chr2	-	26021255	26025412
AK132786	fantom3	641	chr5	+	97520241	97520882
AK132981	fantom3	3145	chr12	-	120497739	120500886
AK133086	fantom3	848	chr2	+	168093983	168094831
AK133108	fantom3	3863	chr2	+	103601502	103605363
AK133346	fantom3	3664	chr6	-	116210451	116214113
AK133422	fantom3	2259	chr13	+	44292423	44294680
AK133625	fantom3	2303	chr15	+	76372736	76375036
AK134019	fantom3	1826	chr19	-	5834117	5835940
AK134023	fantom3	997	chr12	-	80251922	80252919
AK134482	fantom3	1014	chr8	-	108383202	108384214
AK134568	fantom3	1969	chr16	-	59644167	59646136
AK134595	NRED	2130	chr8	+	14090460	14092590
AK134674	fantom3	386	chr4	-	104815436	104830576
AK134720	fantom3	2263	chr8	-	98895626	98927762
AK135611	fantom3	3135	chr18	+	76471543	76474676
AK136611	fantom3	1395	chr6	+	58643462	58644855
AK136670	fantom3	856	chr6	-	42055698	42056543
AK136783	fantom3	3787	chr11	-	30401638	30405424
AK137547	fantom3	3164	chr1	+	95342048	95345206
AK137612	fantom3	4827	chr12	+	116500894	116526119
AK137733	fantom3	2317	chr11	-	115831108	115833425
AK138008	fantom3	2114	chr6	-	3275743	3277855
AK138169	fantom3	3211	chrX	+	120266878	120270087
AK138274	fantom3	4638	chr11	+	68889908	68894544
AK138647	fantom3	4881	chr9	-	50693825	50698706
AK138968	fantom3	2399	chr6	-	35454828	35457226
AK139141	fantom3	2336	chrX	+	55041416	55043752
AK139460	fantom3	4804	chr14	-	70445912	70450716
AK139839	predicted	2255	chr12	-	89362822	89372182
AK140103	fantom3	3539	chr6	+	87936184	87939723
AK140152	fantom3	263	chr1	+	24622548	24622811
AK140223	fantom3	2651	chr2	-	55278956	55281607
AK140365	fantom3	1961	chr8	-	85606156	85610856
AK140920	fantom3	1822	chr9	-	91230081	91231905
AK141508	fantom3	1835	chr11	+	115352842	115354675
AK141702	fantom3	379	chr1	+	24620804	24621171
AK142686	fantom3	1707	chr17	-	3506460	3508167
AK142855	fantom3	3013	chr16	-	64761981	64764995
AK143091	fantom3	610	chr16	+	11076644	11077254
AK144081	fantom3	821	chr12	+	73621077	73631737
AK144926	fantom3	346	chr2	+	15008008	15008355
AK145044	fantom3	2513	chr3	+	30726696	30729219
AK146199	fantom3	1498	chr14	+	69902406	69903903
AK146555	fantom3	1848	chr16	-	4473364	4475211
AK148250	fantom3	1209	chr13	-	13566609	13574672
AK149123	fantom3	1620	chr2	-	177785851	177786875
AK149227	fantom3	1610	chr10	-	7347644	7349254
AK149536	fantom3	3157	chr6	-	86444642	86447798
AK153665	fantom3	3121	chr6	-	24689632	24692729
AK153666	fantom3	5082	chr2	-	163442205	163447287
AK153799	fantom3	628	chr4_random	-	103111	103736
AK154385	fantom3	3392	chr6	+	15712505	15715894
AK154560	fantom3	5194	chr12	+	14660467	14665661
AK154753	fantom3	3258	chrY_random	-	2941646	3164840
AK155247	fantom3	1271	chr1	+	153215048	153216310
AK155259	fantom3	1265	chr5	-	150046391	150059258
AK155808	fantom3	2926	chr9	-	69515138	69518063
AK156092	fantom3	3646	chrX	+	136505301	136508936
AK156103	fantom3	2945	chr11	+	117677546	117680503
AK156111	fantom3	3504	chr14	-	18703885	18707385
AK156141	fantom3	4362	chr1	+	115375723	115381593
AK156226	fantom3	1443	chr6	+	30910118	30911561
AK156302	fantom3	1433	chr6	+	141454537	141455969
AK156405	fantom3	2920	chr11	+	102340804	102343720
AK156460	fantom3	5189	chr2	-	94833967	94840837
AK156695	fantom3	1346	chrX	+	33727121	33728467
AK156763	fantom3	3716	chr4	-	26454218	26457725
AK156796	fantom3	1683	chr16	-	89232773	89234454
AK156805	fantom3	2228	chr2	+	98456505	98507486
AK157007	fantom3	2236	chrX	+	73385618	73387852
AK157105	fantom3	2360	chr19	+	48885625	48887985
AK157138	fantom3	2619	chr16	-	80397754	80400336
AK157256	fantom3	2656	chr5	-	90826298	90828945
AK157329	fantom3	2807	chr10	-	33962618	33965395
AK157330	fantom3	1347	chr6	+	34551526	34552617
AK157363	fantom3	1087	chr18	-	74546196	74547285
AK157497	fantom3	2260	chr1	+	88534775	88537029
AK158417	fantom3	2146	chr13	+	38726839	38728985
AK158492	fantom3	965	chr8	-	41392791	41393755
AK158690	fantom3	1072	chr1	+	55497747	55498819
AK158699	fantom3	1463	chr9	+	24307857	24309318
AK158815	fantom3	1427	chr4	+	12037964	12038930
AK160305	fantom3	1545	chr1	+	132619388	132620930
AK162394	lincRNA	1428	chr6	+	38825402	38902972
AK165538	fantom3	1146	chr11	-	119117790	119119989
AK165691	fantom3	688	chr1	+	183950360	183951045
AK180382	predicted	262	chr7	+	86852515	86853520
AK212600	predicted	339	chr2	+	152606403	152606725
AU018725	lincRNA	421	chr5	-	15926130	15926562
AV095919	lincRNA	211	chr18	-	52024837	52025043
AV143572	lincRNA	241	chr2	+	78761232	78761443
AY208319	NRED	363	chr6	+	67987026	67987315
AY631279	predicted	351	chr6	-	69525968	69526242
BB241351	lincRNA	323	chr11	+	44861275	44861728
BB636144	lincRNA	646	chr1	-	182808654	182815659
BB659663	predicted	623	chrX	-	8373842	8470049
BB710262	lincRNA	416	chr16	-	85287512	85553172
BC002209	NRED	395	chr11	+	6375032	6375427
BC025039	NRED	915	chr7	+	105805457	105806347
BC025195	predicted	968	chr12	-	79326506	79327461
BC026389	NRED	2335	chr17	+	51989563	51991840
BC029309	NRED	233	chr17	+	44872113	44872346
BC030479	predicted	4410	chr12	+	33581325	33591243
BC034080	NRED	3042	chr11	-	45647448	45650480
BC037517	NRED	540	chr8	-	34726012	34726510
BC038660	predicted	1202	chr4	-	128735652	128756238
BC046462	predicted	2303	chr1	+	129856092	129864030
BC046593	NRED	1825	chr5	+	105011843	105013639
BC049739	NRED	827	chr6	-	32701631	32702288
BC051574	RNAdb	751	chr8	-	113580770	113581505
BC058654	predicted	4560	chr12	-	111416165	111421316
BC059841	predicted	2544	chr14	-	60259276	60262250
BC059924	RNAdb	918	chr4	+	102649137	102650030
BC066049	NRED	2966	chr14	-	34999286	35003446
BC072616	predicted	2019	chr14	+	25928746	25932416
BE943854	predicted	501	chr1	-	136645153	136659170
BF466278	lincRNA	527	chr10	-	8509361	9394563
BG079320	lincRNA	610	chr15	-	58710844	58711454
BG080367	RNAdb	690	chr19	-	44848251	44859002
BG082317	lincRNA	583	chr2	-	117024427	117025010
BG085481	lincRNA	586	chr8	+	80537900	80630780
BI661822	lincRNA	759	chr8	-	129330206	129330965
BI853964	lincRNA	809	chr18	+	31779944	31780745
BU529644	lincRNA	870	chr2	+	120362986	121085765
BY033120	lincRNA	392	chrX	-	7540241	7555151
BY055800	lincRNA	318	chr9	-	59367945	59503860
BY213018	lincRNA	367	chr15	+	101084699	101100677
BY274576	lincRNA	426	chr6	+	83817103	83893015
BY364176	predicted	489	chr8	+	94377295	94377783
BY365122	lincRNA	484	chr11	+	24642364	24642843
BY733219	lincRNA	716	chr16	-	47769218	48119642
BY766144	lincRNA	726	chr6	+	72851607	72852332
CA555664	lincRNA	469	chr6	-	83354484	83409078
CA559477	lincRNA	494	chr6	+	6433021	6458621
CA586630	lincRNA	351	chr10	-	57549604	57549956
CA876181	lincRNA	305	chr5	-	109156118	109156422
CD546535	lincRNA	606	chr13	+	114514159	114514765
CD770606	lincRNA	619	chr6	+	3792848	3793400
CF622351	lincRNA	559	chr12	-	67068038	67068579
CF786723	lincRNA	571	chr12	+	110653148	110653701
CJ055056	predicted	439	chr15	-	102928957	102929396
CJ065335	lincRNA	680	chr8	+	35143801	35144482
CJ160481	lincRNA	464	chr15	+	79285684	79286146
CN688208	lincRNA	401	chr7	-	130647615	130647976
CN836470	lincRNA	726	chr6	+	3997671	4035589
CR516793	lincRNA	264	chr9	-	27153416	27153677
CR517643	lincRNA	308	chr8	+	36463296	36463604
DQ372760	NRED	453	chr6	-	69581643	69582163
DT928616	lincRNA	548	chr14	+	57328259	57328791
DV044648	predicted	886	chr11	+	96125150	96126012
EL964962	lincRNA	412	chr1	+	6270620	6271028
ENSMUST00000019980	Ensembl	1002	chr4	-	51265896	51266899
ENSMUST00000049183	Ensembl	880	chr6	-	130099123	130112587
ENSMUST00000050671	Ensembl	1618	chr18	+	21810065	21814605
ENSMUST00000051080	Ensembl	552	chr19	+	16855036	16855593
ENSMUST00000052179	Ensembl	3549	chr18	+	37663925	37667476
ENSMUST00000055280	Ensembl	2514	chr2	+	57960447	57962961
ENSMUST00000057009	Ensembl	4388	chr8	-	96953714	96958182
ENSMUST00000060692	Ensembl	3805	chr14	-	103377436	103381745
ENSMUST00000061316	Ensembl	3165	chr9	+	109939792	109942971
ENSMUST00000062700	Ensembl	1982	chr6	+	128388818	128423967
ENSMUST00000063984	Ensembl	729	chr2	-	30093012	30093743
ENSMUST00000067161	Ensembl	1154	chr8	+	36028105	36029263
ENSMUST00000073645	Ensembl	1782	chr7	-	54075636	54077418
ENSMUST00000077287	Ensembl	953	chr10	+	127261339	127280994
ENSMUST00000083890	Ensembl	321	chr2	-	6997139	6997460
ENSMUST00000086725	Ensembl	870	chr1	+	107352559	107353433
ENSMUST00000088076	Ensembl	1923	chr18	-	37335249	37338160
ENSMUST00000088647	Ensembl	894	chr15	+	90713042	90713951
ENSMUST00000094270	Ensembl	543	chr1	-	180206223	180206770
ENSMUST00000097524	Ensembl	2301	chr18	+	75674298	75682460
ENSMUST00000097736	Ensembl	1943	chr1	+	55283094	55292466
ENSMUST00000098166	Ensembl	1050	chr7	+	111969717	111970767
ENSMUST00000098929	Ensembl	1268	chr3	+	89157550	89158820
ENSMUST00000098955	Ensembl	1782	chr8	+	4087542	4089900
ENSMUST00000099689	Ensembl	747	chr2	-	93796535	93797284
ENSMUST00000099864	Ensembl	546	chr10	+	43723959	43724507
ENSMUST00000100291	Ensembl	1824	chr14	+	123312251	123326912
ENSMUST00000100817	Ensembl	2149	chr6	+	143194412	143245792
ENSMUST00000100943	Ensembl	576	chr11	-	70353524	70354102
ENSMUST00000101097	Ensembl	459	chrX	+	112102758	112103217
ENSMUST00000106085	Ensembl	453	chr11	+	44430818	44431275
ENSMUST00000111462	Ensembl	228	chr6	+	70245170	70245400
ENSMUST00000112099	Ensembl	1350	chrX	+	31680780	31682130
ENSMUST00000113496	Ensembl	518	chr19	-	6355597	6363759
ENSMUST00000117058	Ensembl	1415	chr2	+	24034353	24035837
ENSMUST00000117067	Ensembl	335	chrX	+	113311797	113312132
ENSMUST00000117092	Ensembl	455	chrX	+	72969010	72969465
ENSMUST00000117114	Ensembl	485	chr11	+	41404623	41405536
ENSMUST00000117271	Ensembl	1185	chr3	-	103448761	103449946
ENSMUST00000117391	Ensembl	501	chr4	-	143054176	143054677
ENSMUST00000117533	Ensembl	259	chr11	-	23828595	23828854
ENSMUST00000117603	Ensembl	936	chrX	+	143089217	143090153
ENSMUST00000117727	Ensembl	960	chrX	+	73592732	73593692
ENSMUST00000117772	Ensembl	231	chr11	+	32810372	32810603
ENSMUST00000117815	Ensembl	1095	chr7	-	111649568	111650663
ENSMUST00000117889	Ensembl	519	chr4	-	79649299	79649818
ENSMUST00000117902	Ensembl	919	chrX	+	88870733	88871652
ENSMUST00000117920	Ensembl	421	chr4	+	98522304	98522725
ENSMUST00000117952	Ensembl	1612	chr11	+	83067697	83074036
ENSMUST00000118018	Ensembl	865	chr2	-	118309048	118309913
ENSMUST00000118104	Ensembl	538	chr11	-	70242518	70243056
ENSMUST00000118146	Ensembl	540	chr11	-	90378090	90378630
ENSMUST00000118165	Ensembl	662	chr2	+	121544265	121544927
ENSMUST00000118250	Ensembl	630	chrX	+	151613823	151614453
ENSMUST00000118346	Ensembl	704	chr13	-	24690217	24690921
ENSMUST00000118380	Ensembl	453	chr4	-	143935499	143935952
ENSMUST00000118396	Ensembl	326	chr5	-	32781932	32782258
ENSMUST00000118452	Ensembl	571	chr16	+	3927591	3928162
ENSMUST00000118481	Ensembl	958	chr11	-	16535111	16536069
ENSMUST00000118745	Ensembl	344	chr4	-	122317588	122325569
ENSMUST00000118807	Ensembl	942	chr2	-	86274467	86275409
ENSMUST00000118825	Ensembl	364	chr18	-	39501254	39501618
ENSMUST00000118848	Ensembl	356	chr11	-	6082681	6083037
ENSMUST00000118879	Ensembl	808	chr6	-	129922397	129942862
ENSMUST00000118900	Ensembl	663	chrX	+	88591013	88591676
ENSMUST00000118975	Ensembl	813	chrX	-	12954991	12955804
ENSMUST00000118995	Ensembl	438	chrX	-	100838893	100840066
ENSMUST00000119007	Ensembl	884	chrX	-	106316139	106317023
ENSMUST00000119040	Ensembl	337	chrX	-	15101550	15101887
ENSMUST00000119058	Ensembl	1802	chr2	+	144290195	144292461
ENSMUST00000119105	Ensembl	1482	chr11	-	59287785	59289267
ENSMUST00000119132	Ensembl	938	chr2	-	86850094	86851032
ENSMUST00000119208	Ensembl	427	chr2	-	103072694	103073121
ENSMUST00000119280	Ensembl	836	chrX	+	144813776	144814962
ENSMUST00000119289	Ensembl	367	chr2	+	38794862	38795449
ENSMUST00000119290	Ensembl	234	chr2	+	45184751	45184985
ENSMUST00000119377	Ensembl	930	chr2	+	142402663	142403593
ENSMUST00000119434	Ensembl	435	chr13	-	22994206	22994641
ENSMUST00000119444	Ensembl	391	chrX	-	37104002	37104393
ENSMUST00000119457	Ensembl	375	chrX	+	88534615	88534990
ENSMUST00000119530	Ensembl	832	chr11	-	106865222	106866054
ENSMUST00000119580	Ensembl	363	chr4	+	47054469	47054832
ENSMUST00000119618	Ensembl	585	chrX	+	71756284	71756869
ENSMUST00000119636	Ensembl	719	chr2	+	149182422	149183141
ENSMUST00000119642	Ensembl	336	chrX	+	119461221	119461557
ENSMUST00000119656	Ensembl	1308	chr1	-	123865793	123867101
ENSMUST00000119688	Ensembl	206	chrX	-	100193378	100193584
ENSMUST00000119747	Ensembl	714	chrX	+	99950119	99952810
ENSMUST00000119840	Ensembl	3151	chr4	+	146316584	146319934
ENSMUST00000119881	Ensembl	398	chr4	+	141532693	141533258
ENSMUST00000119910	Ensembl	282	chr2	+	50264851	50265133
ENSMUST00000120067	Ensembl	766	chr13	-	22266697	22267463
ENSMUST00000120100	Ensembl	573	chr2	+	36624207	36624780
ENSMUST00000120198	Ensembl	477	chrX	+	117292547	117293024
ENSMUST00000120347	Ensembl	680	chrX	-	110147801	110149263
ENSMUST00000120353	Ensembl	546	chr2	+	155881863	155882409
ENSMUST00000120431	Ensembl	1373	chr4	+	98331056	98332828
ENSMUST00000120562	Ensembl	248	chr4	-	27053408	27053656
ENSMUST00000120625	Ensembl	1789	chr2	+	128994435	128996224
ENSMUST00000120647	Ensembl	1953	chr4	+	12041430	12043383
ENSMUST00000120701	Ensembl	477	chrX	-	111705656	111706133
ENSMUST00000120720	Ensembl	544	chr4	+	60098711	60101449
ENSMUST00000120921	Ensembl	756	chr2	+	150131496	150132252
ENSMUST00000120970	Ensembl	598	chr5	+	4764833	4765647
ENSMUST00000121143	Ensembl	1671	chrX	-	73216791	73218462
ENSMUST00000121242	Ensembl	416	chr4	+	44395793	44396209
ENSMUST00000121318	Ensembl	1106	chr13	-	22828856	22829962
ENSMUST00000121332	Ensembl	573	chrX	+	99989636	99992172
ENSMUST00000121397	Ensembl	922	chr11	+	74136047	74136969
ENSMUST00000121423	Ensembl	964	chr11	-	100090158	100093392
ENSMUST00000121424	Ensembl	759	chr4	-	28487097	28487856
ENSMUST00000121454	Ensembl	361	chr11	-	45094095	45094456
ENSMUST00000121528	Ensembl	1708	chrX	+	93743967	93745675
ENSMUST00000121631	Ensembl	476	chr3	+	14722415	14729626
ENSMUST00000121640	Ensembl	727	chrX	+	51147297	51148024
ENSMUST00000121771	Ensembl	632	chr4	+	146230959	146231591
ENSMUST00000121905	Ensembl	837	chrX	-	17490107	17490944
ENSMUST00000121918	Ensembl	878	chrX	+	145443515	145444393
ENSMUST00000122050	Ensembl	348	chrX	-	117426356	117426704
ENSMUST00000122057	Ensembl	433	chr2	+	47995665	47996098
ENSMUST00000122062	Ensembl	346	chr11	+	88833970	88834316
ENSMUST00000122124	Ensembl	294	chr11	+	82538644	82538938
ENSMUST00000122154	Ensembl	380	chrX	-	99881630	99882368
ENSMUST00000122251	Ensembl	434	chr4	+	35348306	35348740
ENSMUST00000122429	Ensembl	1061	chr4	-	20937026	20938087
ENSMUST00000122528	Ensembl	253	chr6	+	140479483	140479736
ENSMUST00000122595	Ensembl	323	chr5	-	66716978	66717301
ENSMUST00000122715	Ensembl	313	chr12	+	62968042	62968355
ENSMUST00000122854	Ensembl	353	chr11	-	98544234	98544729
ENSMUST00000122891	Ensembl	1009	chr1	-	115787961	115860711
ENSMUST00000123040	Ensembl	601	chrX	+	106029916	106169737
ENSMUST00000123517	Ensembl	593	chr7	+	52242303	52246474
ENSMUST00000123644	Ensembl	548	chr7	-	5002331	5008713
ENSMUST00000123829	Ensembl	345	chr2	-	75567648	75568229
ENSMUST00000123899	Ensembl	636	chr4	-	44983447	44991191
ENSMUST00000124013	Ensembl	296	chr18	-	64435773	64436811
ENSMUST00000124538	Ensembl	690	chrX	+	100209036	100209726
ENSMUST00000124676	Ensembl	2519	chr2	-	156434941	156439158
ENSMUST00000125056	Ensembl	832	chr1	-	132706553	132720661
ENSMUST00000125095	Ensembl	1000	chr2	-	49661495	49668468
ENSMUST00000125269	Ensembl	723	chr11	+	116327632	116335588
ENSMUST00000125396	Ensembl	2355	chr18	-	78031997	78035129
ENSMUST00000125578	Ensembl	694	chr4	-	124008648	124009710
ENSMUST00000125700	Ensembl	474	chrX	-	156926480	156937802
ENSMUST00000125873	Ensembl	666	chr11	-	112538603	112552673
ENSMUST00000126009	Ensembl	810	chr4	-	155400405	155405731
ENSMUST00000126187	Ensembl	460	chr4	+	67684064	67798147
ENSMUST00000126265	Ensembl	720	chr11	-	31718109	31724473
ENSMUST00000126385	Ensembl	377	chr1	-	88172083	88197950
ENSMUST00000126500	Ensembl	1210	chr16	+	49800645	49804987
ENSMUST00000126591	Ensembl	712	chrX	-	135882029	135892277
ENSMUST00000126640	Ensembl	653	chr13	-	112351579	112358761
ENSMUST00000126902	Ensembl	324	chr7	-	104746858	104793622
ENSMUST00000126966	Ensembl	548	chr2	+	74533576	74535422
ENSMUST00000127336	Ensembl	2142	chr6	+	92890362	93222883
ENSMUST00000127527	Ensembl	1193	chr8	-	87135100	87141083
ENSMUST00000127533	Ensembl	3164	chrX	-	102232535	102265435
ENSMUST00000127917	Ensembl	676	chr12	-	20882610	20927089
ENSMUST00000128160	Ensembl	1089	chr3	+	94819546	94820998
ENSMUST00000128176	Ensembl	3055	chr2	-	130705434	130732092
ENSMUST00000128178	Ensembl	457	chr12	+	110780477	110782517
ENSMUST00000128292	Ensembl	713	chr11	+	62574737	62579056
ENSMUST00000128415	Ensembl	758	chr9	+	105235842	105250710
ENSMUST00000128473	Ensembl	602	chr5	+	116762368	116768290
ENSMUST00000128647	Ensembl	1227	chr11	+	62419267	62421250
ENSMUST00000129649	Ensembl	2682	chr3	+	121234528	121237336
ENSMUST00000129780	Ensembl	727	chr11	+	103559037	103584146
ENSMUST00000129834	Ensembl	1350	chr10	+	80657353	80661184
ENSMUST00000130296	Ensembl	1704	chr18	-	20756464	20823761
ENSMUST00000130576	Ensembl	637	chr4	+	87679404	87680902
ENSMUST00000130625	Ensembl	876	chrX	+	148803115	148851241
ENSMUST00000130892	Ensembl	1250	chr5	-	110596526	110605523
ENSMUST00000130898	Ensembl	1535	chr5	-	31789005	31797552
ENSMUST00000131274	Ensembl	3261	chr3	+	82708398	82747560
ENSMUST00000131378	Ensembl	1501	chr10	+	85558629	85576325
ENSMUST00000131504	Ensembl	2208	chr7	+	112910834	113012164
ENSMUST00000131634	Ensembl	732	chr2	-	91036062	91042935
ENSMUST00000131639	Ensembl	641	chr4	+	23187930	23319650
ENSMUST00000131640	Ensembl	546	chrX	+	106029995	106082022
ENSMUST00000131649	Ensembl	3848	chr7	+	120046473	120050321
ENSMUST00000132023	Ensembl	498	chr6	+	30410984	30413313
ENSMUST00000132824	Ensembl	874	chr4	-	136672623	136673497
ENSMUST00000133274	Ensembl	382	chr17	+	27772287	27773807
ENSMUST00000133467	Ensembl	412	chr6	-	113017652	113027171
ENSMUST00000134006	Ensembl	390	chr9	+	28005471	28006829
ENSMUST00000134476	Ensembl	678	chr2	-	67147715	67234548
ENSMUST00000134646	Ensembl	5046	chr7	+	72726916	72763755
ENSMUST00000134687	Ensembl	525	chr17	+	35317479	35321607
ENSMUST00000134690	Ensembl	2010	chr9	-	108996357	109000310
ENSMUST00000135138	Ensembl	569	chr8	-	12828334	12833865
ENSMUST00000135244	Ensembl	1427	chr2	+	75542826	75548081
ENSMUST00000135485	Ensembl	1900	chr14	-	122869505	122872801
ENSMUST00000135687	Ensembl	4707	chrX	+	140588237	140600817
ENSMUST00000136014	Ensembl	961	chr5	-	31438125	31439717
ENSMUST00000136053	Ensembl	747	chr11	-	16835631	16851285
ENSMUST00000136218	Ensembl	1886	chr15	+	89306666	89315278
ENSMUST00000136658	Ensembl	706	chr2	-	124043414	124048067
ENSMUST00000136844	Ensembl	1972	chr14	-	57315116	57318198
ENSMUST00000137032	Ensembl	1727	chr8	+	97048966	97051168
ENSMUST00000137252	Ensembl	468	chr2	+	106756927	106757395
ENSMUST00000137624	Ensembl	271	chr4	-	88384834	88390197
ENSMUST00000137643	Ensembl	3109	chr1	+	88256158	88270366
ENSMUST00000137761	Ensembl	1037	chr13	+	58382543	58397948
ENSMUST00000137776	Ensembl	2436	chr3	-	99906581	99910818
ENSMUST00000138259	Ensembl	858	chr6	-	54198162	54229068
ENSMUST00000138341	Ensembl	371	chr6	-	34677220	34685389
ENSMUST00000138406	Ensembl	3308	chr5	-	148761457	148768742
ENSMUST00000138574	Ensembl	420	chr13	-	32471775	32475557
ENSMUST00000138626	Ensembl	849	chr12	+	30744521	30746978
ENSMUST00000138678	Ensembl	841	chr12	+	101426982	101430955
ENSMUST00000139019	Ensembl	843	chr7	+	111463533	111473352
ENSMUST00000139055	Ensembl	575	chr6	+	52125215	52143019
ENSMUST00000139163	Ensembl	1662	chrX	+	12339403	12398618
ENSMUST00000139424	Ensembl	472	chr11	+	101472013	101477270
ENSMUST00000139612	Ensembl	899	chr6	+	145199048	145200369
ENSMUST00000139621	Ensembl	747	chr11	-	103126173	103129059
ENSMUST00000139636	Ensembl	427	chr2	-	153168370	153171809
ENSMUST00000139659	Ensembl	2237	chr6	-	129158429	129187966
ENSMUST00000139927	Ensembl	351	chr2	+	167602966	167608069
ENSMUST00000140009	Ensembl	579	chr2	+	101712331	101723413
ENSMUST00000140133	Ensembl	1635	chr9	+	69608952	69678006
ENSMUST00000140447	Ensembl	1197	chr11	+	106889431	106891752
ENSMUST00000140709	Ensembl	402	chr6	-	17015009	17121489
ENSMUST00000140807	Ensembl	737	chr9	+	40131010	40151149
ENSMUST00000140903	Ensembl	383	chr18	-	64360332	64436834
ENSMUST00000140992	Ensembl	367	chr2	-	173422647	173485141
ENSMUST00000141000	Ensembl	892	chr1	+	61435275	61452748
ENSMUST00000141347	Ensembl	377	chr8	+	87371336	87372115
ENSMUST00000142108	Ensembl	217	chr11	-	42919641	42929796
ENSMUST00000142445	Ensembl	366	chr2	-	167973516	167979033
ENSMUST00000142614	Ensembl	1617	chr17	-	84251014	84253733
ENSMUST00000142709	Ensembl	304	chr11	+	83037650	83038095
ENSMUST00000142895	Ensembl	383	chr11	+	87515624	87518491
ENSMUST00000143109	Ensembl	1583	chr3	+	107969360	107988825
ENSMUST00000143166	Ensembl	548	chr2	-	25639459	25650170
ENSMUST00000143202	Ensembl	1928	chr2	+	164003319	164022300
ENSMUST00000143247	Ensembl	389	chr11	+	109707191	109709790
ENSMUST00000143781	Ensembl	4813	chr11	+	108681646	108688256
ENSMUST00000143888	Ensembl	736	chr4	+	153924390	153931754
ENSMUST00000143945	Ensembl	2350	chr5	+	68238304	68300252
ENSMUST00000143962	Ensembl	574	chr17	-	47837271	47838928
ENSMUST00000144230	Ensembl	407	chr11	-	115323358	115324768
ENSMUST00000144420	Ensembl	857	chr9	+	103374413	103395260
ENSMUST00000144568	Ensembl	1913	chr6	-	8457058	8459138
ENSMUST00000144575	Ensembl	453	chr12	+	108367890	108370786
ENSMUST00000144651	Ensembl	435	chr15	+	78996495	79057954
ENSMUST00000144796	Ensembl	1778	chr7	+	134592153	134603874
ENSMUST00000144896	Ensembl	1385	chr12	-	3859292	3862244
ENSMUST00000144932	Ensembl	523	chr5	-	116476854	116479239
ENSMUST00000144981	Ensembl	683	chr3	+	37512834	37514198
ENSMUST00000145343	Ensembl	984	chr8	+	108660964	108662425
ENSMUST00000145415	Ensembl	869	chr16	+	33966324	33967398
ENSMUST00000145596	Ensembl	1353	chr14	-	24111512	24112865
ENSMUST00000146582	Ensembl	1780	chr13	+	49063655	49067400
ENSMUST00000146857	Ensembl	481	chr13	+	21860993	21862345
ENSMUST00000146994	Ensembl	204	chr16	-	91320921	91325985
ENSMUST00000147012	Ensembl	388	chr2	+	36072296	36073022
ENSMUST00000147142	Ensembl	636	chrX	-	131657416	131687135
ENSMUST00000147192	Ensembl	442	chrX	-	57867984	57868426
ENSMUST00000147206	Ensembl	492	chr8	+	47237963	47241454
ENSMUST00000147445	Ensembl	861	chr11	-	107393070	107409687
ENSMUST00000147594	Ensembl	1236	chr1	-	90244063	90249505
ENSMUST00000147638	Ensembl	3821	chr15	+	58046029	58155608
ENSMUST00000147711	Ensembl	1649	chr1	+	72283038	72312710
ENSMUST00000147754	Ensembl	2281	chr19	-	36693919	36700514
ENSMUST00000147848	Ensembl	1252	chr16	+	91044900	91056922
ENSMUST00000148375	Ensembl	520	chr5	+	150171620	150179309
ENSMUST00000148528	Ensembl	1804	chr3	-	70576300	70611213
ENSMUST00000148548	Ensembl	346	chr2	+	129053757	129057707
ENSMUST00000148709	Ensembl	1634	chr10	-	24309110	24315618
ENSMUST00000148743	Ensembl	1080	chr13	-	23618879	23622812
ENSMUST00000149098	Ensembl	445	chrX	-	148733194	148762038
ENSMUST00000149275	Ensembl	381	chr2	-	156663564	156665628
ENSMUST00000149435	Ensembl	2867	chr9	+	122481619	122588714
ENSMUST00000149574	Ensembl	716	chr19	-	6530710	6532011
ENSMUST00000149772	Ensembl	1132	chr17	-	6121093	6122225
ENSMUST00000149914	Ensembl	2146	chr1	-	17715064	17717336
ENSMUST00000149947	Ensembl	1964	chr2	-	173411353	173416263
ENSMUST00000149950	Ensembl	410	chr10	-	42417841	42418324
ENSMUST00000150024	Ensembl	4020	chr2	-	27000417	27018223
ENSMUST00000150038	Ensembl	3332	chr19	+	10272857	10276874
ENSMUST00000150233	Ensembl	1843	chr6	-	83652120	83660800
ENSMUST00000150239	Ensembl	796	chr4	-	109076413	109078760
ENSMUST00000150273	Ensembl	491	chr4	-	14146642	14164597
ENSMUST00000150389	Ensembl	672	chr16	+	18416774	18422090
ENSMUST00000151038	Ensembl	1711	chr4	+	81711776	81713679
ENSMUST00000151217	Ensembl	800	chr2	+	167014201	167017759
ENSMUST00000151434	Ensembl	714	chr5	-	36801033	36807502
ENSMUST00000151550	Ensembl	489	chr8	+	87863241	87864171
ENSMUST00000151639	Ensembl	506	chr5	+	116751308	116753523
ENSMUST00000151652	Ensembl	3138	chr11	-	85515701	85533246
ENSMUST00000151836	Ensembl	352	chr4	-	155397835	155405752
ENSMUST00000151848	Ensembl	2001	chr4	+	140366907	140373426
ENSMUST00000152116	Ensembl	913	chr5	-	43948523	43992969
ENSMUST00000152313	Ensembl	2040	chr2	+	94246307	94251839
ENSMUST00000152379	Ensembl	376	chrX	+	133276396	133279126
ENSMUST00000152394	Ensembl	837	chrX	-	17457795	17458632
ENSMUST00000152586	Ensembl	678	chr3	+	99826492	99831587
ENSMUST00000152691	Ensembl	4529	chrX	-	51272613	51278177
ENSMUST00000152825	Ensembl	382	chr11	+	97745907	97755125
ENSMUST00000152867	Ensembl	569	chr3	+	103581337	103582330
ENSMUST00000152957	Ensembl	317	chr11	-	71553512	71553949
ENSMUST00000153162	Ensembl	4552	chr2	-	173410405	173485040
ENSMUST00000153434	Ensembl	3955	chr17	+	15511963	15516439
ENSMUST00000153458	Ensembl	495	chr7	+	75476009	75498611
ENSMUST00000153669	Ensembl	358	chr4	-	28741446	28742226
ENSMUST00000153827	Ensembl	829	chr3	+	126864256	126870235
ENSMUST00000154066	Ensembl	2233	chr6	-	86420798	86430824
ENSMUST00000154194	Ensembl	535	chr4	+	11893711	11921427
ENSMUST00000154314	Ensembl	2329	chr16	-	11688261	11691950
ENSMUST00000154377	Ensembl	668	chr4	-	53414819	53416902
ENSMUST00000154554	Ensembl	938	chr3	+	58496510	58592446
ENSMUST00000154703	Ensembl	649	chr13	-	26376019	26404275
ENSMUST00000154953	Ensembl	713	chr6	-	83116145	83122727
ENSMUST00000155011	Ensembl	3985	chr13	-	100178564	100182819
ENSMUST00000155032	Ensembl	1967	chr11	+	41523843	41782189
ENSMUST00000155178	Ensembl	447	chr4	+	53259067	53263987
ENSMUST00000155345	Ensembl	1022	chr6	+	31170350	31287404
ENSMUST00000155531	Ensembl	537	chr11	-	95561419	95574068
ENSMUST00000155952	Ensembl	2219	chr7	-	150218525	150239591
ENSMUST00000155954	Ensembl	2188	chr11	+	97702606	97705413
ENSMUST00000156388	Ensembl	878	chr11	-	112538794	112572654
ENSMUST00000156579	Ensembl	312	chr5	-	110597275	110598915
ENSMUST00000156601	Ensembl	2425	chr2	+	129195632	129201484
ENSMUST00000156744	Ensembl	661	chrX	+	29527777	29576739
ENSMUST00000156882	Ensembl	3754	chr11	-	48657149	48666995
ENSMUST00000157139	Ensembl	203	chr1	+	45829806	45830009
ENSMUST00000157273	Ensembl	290	chr13	+	13881610	13881900
ENSMUST00000157280	Ensembl	296	chr15	-	43056170	43056466
ENSMUST00000158169	Ensembl	299	chr3	-	73011624	73011923
ENSMUST00000158318	Ensembl	303	chr1	+	15869610	15869913
ENSMUST00000158673	Ensembl	288	chr4	-	132727341	132727629
ENSMUST00000158693	Ensembl	304	chr2	+	142207723	142208027
ENSMUST00000158723	Ensembl	318	chr7	+	122080058	122080376
ENSMUST00000158828	Ensembl	258	chr7	-	86497373	86497631
ENSMUST00000159157	Ensembl	723	chr1	+	162965296	162967187
ENSMUST00000159213	Ensembl	280	chr1	-	106808007	106808910
ENSMUST00000159379	Ensembl	701	chr5	-	99450758	99451459
ENSMUST00000159543	Ensembl	656	chr3	-	96359690	96361738
ENSMUST00000159740	Ensembl	229	chr1	+	182743906	182746990
ENSMUST00000159796	Ensembl	538	chr8	-	126848677	126855695
ENSMUST00000160076	Ensembl	639	chr3	+	152583203	152584363
ENSMUST00000160080	Ensembl	1564	chr3	-	137944371	137969986
ENSMUST00000160241	Ensembl	681	chr13	-	42878060	42883627
ENSMUST00000160264	Ensembl	934	chr15	-	37161693	37163064
ENSMUST00000160306	Ensembl	439	chr18	-	85028027	85028939
ENSMUST00000160398	Ensembl	1729	chr10	-	29063981	29065710
ENSMUST00000160569	Ensembl	599	chr9	+	106058670	106062532
ENSMUST00000160674	Ensembl	627	chr1	+	87423264	87447152
ENSMUST00000160960	Ensembl	1389	chr15	+	100526210	100535327
ENSMUST00000161005	Ensembl	430	chr1	+	162964737	162968670
ENSMUST00000161150	Ensembl	1262	chr1	+	85108386	85110600
ENSMUST00000161216	Ensembl	326	chr9	+	112130082	112130746
ENSMUST00000161439	Ensembl	2547	chr17	-	85999990	86017712
ENSMUST00000161581	Ensembl	250	chr1	+	3456667	3503634
ENSMUST00000161664	Ensembl	818	chr17	+	44847170	44850874
ENSMUST00000162089	Ensembl	685	chr9	+	74696309	74697174
ENSMUST00000162186	Ensembl	1615	chr15	+	79570003	79572228
ENSMUST00000162276	Ensembl	413	chr1	-	85305233	85323881
ENSMUST00000162454	Ensembl	639	chr1	+	195013568	195018205
ENSMUST00000162458	Ensembl	623	chr10	+	86371505	86372758
ENSMUST00000162506	Ensembl	588	chr5	+	114515469	114539475
ENSMUST00000162520	Ensembl	1121	chr15	-	37161675	37162914
ENSMUST00000162836	Ensembl	846	chr5	+	29544263	29545109
ENSMUST00000163052	Ensembl	678	chr2	+	93292977	93306557
ENSMUST00000163194	Ensembl	432	chr5	+	137973650	137981946
ENSMUST00000163273	Ensembl	357	chr11	-	120550459	120570761
ENSMUST00000163331	Ensembl	668	chrX	-	35037824	35042611
ENSMUST00000163454	Ensembl	489	chr14	-	43361689	43364024
ENSMUST00000163681	Ensembl	1104	chr14	-	44603668	44615191
ENSMUST00000164323	Ensembl	2312	chr15	-	100290170	100299122
ENSMUST00000164767	Ensembl	1113	chrX	+	31681017	31682130
ENSMUST00000164793	Ensembl	1785	chr1	-	94804956	94807341
ENSMUST00000165050	Ensembl	609	chr1	-	85024528	85038539
ENSMUST00000165184	Ensembl	207	chr17	+	55460911	55461118
ENSMUST00000165483	Ensembl	2121	chr11	-	3542142	3546888
ENSMUST00000165634	Ensembl	1115	chr15	-	81631220	81633043
ENSMUST00000166038	Ensembl	865	chr14	-	64718131	64723072
ENSMUST00000166593	Ensembl	437	chr10	-	79326681	79327179
ENSMUST00000166602	Ensembl	1452	chr15	+	76124863	76126955
ENSMUST00000166929	Ensembl	1937	chr5	-	108145673	108152976
ENSMUST00000167019	Ensembl	2138	chr9	+	43921005	43930030
ENSMUST00000167330	Ensembl	1457	chr11	+	115476775	115488021
ENSMUST00000167363	Ensembl	478	chr4	+	42110447	42110925
ENSMUST00000167632	Ensembl	353	chr11	+	117472658	117473838
ENSMUST00000167775	Ensembl	983	chr6	-	115077619	115084790
ENSMUST00000167783	Ensembl	339	chr4	-	149689285	149689624
ENSMUST00000168008	Ensembl	1528	chr9	+	40338739	40341205
ENSMUST00000168051	Ensembl	4608	chr13	-	81917771	81922748
ENSMUST00000168188	Ensembl	2804	chr14	-	29321259	29324578
ENSMUST00000168221	Ensembl	2927	chr7	-	46843887	46847049
ENSMUST00000168234	Ensembl	591	chr14	+	27192473	27216105
ENSMUST00000168284	Ensembl	519	chr10	-	59261946	59263002
ENSMUST00000168370	Ensembl	1207	chr9	+	106950133	106951340
ENSMUST00000168373	Ensembl	521	chr13	+	65881840	65968241
ENSMUST00000168897	Ensembl	549	chr16	-	38569435	38573413
ENSMUST00000169000	Ensembl	2504	chr17	+	79754038	79757362
ENSMUST00000169025	Ensembl	339	chr3	+	92493746	92494085
ENSMUST00000169242	Ensembl	5054	chr4	+	42077720	42106036
ENSMUST00000169445	Ensembl	639	chrX	-	122736502	122737141
ENSMUST00000169577	Ensembl	2683	chr5	-	32308349	32313236
ENSMUST00000169806	Ensembl	549	chr1	+	193048350	193049565
ENSMUST00000170084	Ensembl	884	chr6	-	129482111	129483290
ENSMUST00000170745	Ensembl	1936	chr5	-	117762528	117765548
ENSMUST00000171009	Ensembl	574	chr14	+	43135857	43138822
ENSMUST00000171577	Ensembl	2040	chr17	+	32506249	32515390
ENSMUST00000171768	Ensembl	490	chr1	-	93201668	93217678
ENSMUST00000171805	Ensembl	1284	chr4	+	145054106	145055390
ENSMUST00000171886	Ensembl	1814	chrUn_random	+	3653856	3657764
humanlincRNA0059+	lincRNA	25897	chr3	+	144882159	144908056
humanlincRNA0117+	lincRNA	37349	chr1	+	168639174	168676523
humanlincRNA0147+	lincRNA	13479	chr1	+	140293078	140306557
humanlincRNA0174-	lincRNA	10726	chr1	+	186466896	186477622
humanlincRNA0183+	lincRNA	5675	chr1	+	181870067	181875742
humanlincRNA0341-	lincRNA	10396	chr7	+	117432136	117442532
humanlincRNA0409-	lincRNA	16196	chr9	+	48669877	48686073
humanlincRNA0518-	lincRNA	13363	chr10	+	96385204	96398567
humanlincRNA0663-	lincRNA	7020	chr14	+	118472193	118479213
humanlincRNA0667+	lincRNA	10077	chr14	+	120654982	120665059
humanlincRNA0699+	lincRNA	49824	chr12	+	68855863	68905687
humanlincRNA0747-	lincRNA	2335	chr12	+	104528537	104530872
humanlincRNA0801+	lincRNA	17572	chr9	+	63696000	63713572
humanlincRNA0848+	lincRNA	12664	chr8	+	106534912	106547576
humanlincRNA0889-	lincRNA	23120	chr11	+	98963088	98986208
humanlincRNA0955-	lincRNA	15316	chr18	+	89316802	89332118
humanlincRNA1003-	lincRNA	27134	chr12	+	13074721	13101855
humanlincRNA1044-	lincRNA	17279	chr11	+	26815503	26832782
humanlincRNA1093+	lincRNA	6342	chr1	+	39141404	39147746
humanlincRNA1098+	lincRNA	13619	chr1	+	40935901	40949520
humanlincRNA1166+	lincRNA	16502	chr2	+	66709861	66726363
humanlincRNA1468+	lincRNA	22407	chr3	+	26409228	26431635
humanlincRNA1554-	lincRNA	24068	chr5	+	70889834	70913902
humanlincRNA1563-	lincRNA	18444	chr5	+	76408795	76427239
humanlincRNA1596+	lincRNA	18130	chr5	+	101424634	101442764
humanlincRNA1630+	lincRNA	2720	chr3	+	126265742	126268462
humanlincRNA1656-	lincRNA	10988	chr13	+	72665315	72676303
humanlincRNA1658-	lincRNA	4619	chr13	+	72112656	72117275
humanlincRNA1728-	lincRNA	26026	chr13	+	92943502	92969528
humanlincRNA1729+	lincRNA	6920	chr13	+	91547282	91554202
humanlincRNA1799+	lincRNA	8248	chr18	+	43911273	43919521
humanlincRNA1812+	lincRNA	14052	chr11	+	57668938	57682990
humanlincRNA1901-	lincRNA	34877	chr9	+	77407411	77442288
humanlincRNA1951-	lincRNA	41006	chr10	+	26658637	26699643
humanlincRNA2099-	lincRNA	53629	chr6	+	26041105	26094734
humanlincRNA2114-	lincRNA	19194	chr6	+	34218534	34237728
humanlincRNA2129+	lincRNA	13637	chr5	+	25382870	25396507
humanlincRNA2217+	lincRNA	2686	chr4	+	19649736	19652422
humanlincRNA2246+	lincRNA	2101	chr15	+	38883884	38885985
humanlincRNA2278-	lincRNA	6380	chr15	+	59506169	59512549
humanlincRNA2296-	lincRNA	5046	chr15	+	66338856	66343902
humanlincRNA2338+	lincRNA	9701	chr4	+	39054681	39064382
humanlincRNA2350+	lincRNA	12065	chr4	+	56361936	56374001
humanlincRNA2355-	lincRNA	46783	chr4	+	64110708	64157491
humanlincRNA2378-	lincRNA	7531	chrX	+	74615498	74623029
humanlincRNA2410-	lincRNA	23232	chrX	+	18233775	18257007
humanlincRNA2438-	lincRNA	2235	chr8	+	15877533	15879768
L08215	predicted	321	chr6	-	69650759	69651046
M36262	predicted	288	chr6	-	69808416	69808685
MM9LINCRNAEXON10006-	lincRNA	114	chrX	-	18814966	18815080
MM9LINCRNAEXON10012-	lincRNA	72	chrX	-	34381750	34381822
MM9LINCRNAEXON10012+	lincRNA	72	chrX	+	34381750	34381822
MM9LINCRNAEXON10032-	lincRNA	3876	chrX	-	91000497	91004373
MM9LINCRNAEXON10035+	lincRNA	434	chrX	+	100675802	100676236
MM9LINCRNAEXON10042-	lincRNA	108	chrX	-	102232517	102232625
MM9LINCRNAEXON10045-	lincRNA	908	chrX	-	102238959	102239867
MM9LINCRNAEXON10121+	lincRNA	1047	chr9	+	67436121	67437168
MM9LINCRNAEXON10131+	lincRNA	3504	chr9	+	70036640	70040144
MM9LINCRNAEXON10133-	lincRNA	1451	chr9	-	71689962	71691413
MM9LINCRNAEXON10161+	lincRNA	5344	chr9	+	118308817	118314161
MM9LINCRNAEXON10173+	lincRNA	2808	chr8	+	24329593	24332401
MM9LINCRNAEXON10174-	lincRNA	1056	chr8	-	26213964	26215020
MM9LINCRNAEXON10186-	lincRNA	308	chr8	-	44250197	44250505
MM9LINCRNAEXON10192+	lincRNA	349	chr8	+	48481340	48481689
MM9LINCRNAEXON10225-	lincRNA	523	chr8	-	114484454	114484977
MM9LINCRNAEXON10230-	lincRNA	516	chr8	-	119780401	119780917
MM9LINCRNAEXON10241-	lincRNA	130	chr8	-	122819319	122819449
MM9LINCRNAEXON10244-	lincRNA	60	chr8	-	122847220	122847280
MM9LINCRNAEXON10245-	lincRNA	413	chr8	-	122860426	122860839
MM9LINCRNAEXON10257-	lincRNA	192	chr8	-	122928603	122928795
MM9LINCRNAEXON10259-	lincRNA	98	chr8	-	122948970	122949068
MM9LINCRNAEXON10260-	lincRNA	90	chr8	-	122949812	122949902
MM9LINCRNAEXON10263+	lincRNA	89	chr8	+	122961906	122961995
MM9LINCRNAEXON10264-	lincRNA	76	chr8	-	122964799	122964875
MM9LINCRNAEXON10270-	lincRNA	62	chr8	-	122995700	122995762
MM9LINCRNAEXON10319-	lincRNA	1026	chr7	-	67114247	67115273
MM9LINCRNAEXON10327+	lincRNA	821	chr7	+	80702643	80703464
MM9LINCRNAEXON10339-	lincRNA	78	chr7	-	86675880	86675958
MM9LINCRNAEXON10341+	lincRNA	1256	chr7	+	88055734	88056990
MM9LINCRNAEXON10369+	lincRNA	388	chr7	+	118255273	118255661
MM9LINCRNAEXON10389+	lincRNA	228	chr7	+	140017771	140017999
MM9LINCRNAEXON10392-	lincRNA	2256	chr6	-	12072243	12074499
MM9LINCRNAEXON10396-	lincRNA	667	chr6	-	28183312	28183979
MM9LINCRNAEXON10398-	lincRNA	1270	chr6	-	30108605	30109875
MM9LINCRNAEXON10410+	lincRNA	1106	chr6	+	31038380	31039486
MM9LINCRNAEXON10421-	lincRNA	664	chr6	-	35211122	35211786
MM9LINCRNAEXON10421+	lincRNA	664	chr6	+	35211122	35211786
MM9LINCRNAEXON10444-	lincRNA	79	chr6	-	52180569	52180648
MM9LINCRNAEXON10451+	lincRNA	82	chr6	+	67052210	67052292
MM9LINCRNAEXON10484+	lincRNA	575	chr6	+	99552936	99553511
MM9LINCRNAEXON10496+	lincRNA	102	chr6	+	108560214	108560316
MM9LINCRNAEXON10506-	lincRNA	280	chr6	-	129158424	129158704
MM9LINCRNAEXON10516+	lincRNA	462	chr6	+	134898804	134899266
MM9LINCRNAEXON10520-	lincRNA	588	chr6	-	145694814	145695402
MM9LINCRNAEXON10526-	lincRNA	440	chr5	-	22892378	22892818
MM9LINCRNAEXON10526+	lincRNA	440	chr5	+	22892378	22892818
MM9LINCRNAEXON10541+	lincRNA	323	chr5	+	30558629	30558952
MM9LINCRNAEXON10562-	lincRNA	351	chr5	-	52528937	52529288
MM9LINCRNAEXON10571-	lincRNA	466	chr5	-	75395784	75396250
MM9LINCRNAEXON10576+	lincRNA	1253	chr5	+	92551186	92552439
MM9LINCRNAEXON10580-	lincRNA	810	chr5	-	100864703	100865513
MM9LINCRNAEXON10590-	lincRNA	121	chr5	-	107003578	107003699
MM9LINCRNAEXON10590+	lincRNA	121	chr5	+	107003578	107003699
MM9LINCRNAEXON10613+	lincRNA	447	chr5	+	121670240	121670687
MM9LINCRNAEXON10616+	lincRNA	263	chr5	+	122264970	122265233
MM9LINCRNAEXON10620-	lincRNA	1643	chr5	-	124694144	124695787
MM9LINCRNAEXON10622-	lincRNA	573	chr5	-	137412321	137412894
MM9LINCRNAEXON10626+	lincRNA	1030	chr5	+	141234388	141235418
MM9LINCRNAEXON10631+	lincRNA	2832	chr5	+	149768495	149771327
MM9LINCRNAEXON10637-	lincRNA	570	chr5	-	149798866	149799436
MM9LINCRNAEXON10642+	lincRNA	654	chr5	+	151401590	151402244
MM9LINCRNAEXON10661-	lincRNA	665	chr4	-	44246337	44247002
MM9LINCRNAEXON10664-	lincRNA	84	chr4	-	56018128	56018212
MM9LINCRNAEXON10681+	lincRNA	1111	chr4	+	88769095	88770206
MM9LINCRNAEXON10751+	lincRNA	263	chr4	+	124306297	124306560
MM9LINCRNAEXON10758-	lincRNA	435	chr4	-	124329536	124329971
MM9LINCRNAEXON10768-	lincRNA	513	chr4	-	128728195	128728708
MM9LINCRNAEXON10792-	lincRNA	730	chr4	-	136874588	136875318
MM9LINCRNAEXON10818-	lincRNA	322	chr3	-	35788866	35789188
MM9LINCRNAEXON10822+	lincRNA	246	chr3	+	40595355	40595601
MM9LINCRNAEXON10826-	lincRNA	1438	chr3	-	41214830	41216268
MM9LINCRNAEXON10828+	lincRNA	810	chr3	+	41226806	41227616
MM9LINCRNAEXON10829-	lincRNA	1024	chr3	-	41248300	41249324
MM9LINCRNAEXON10830-	lincRNA	1386	chr3	-	41251638	41253024
MM9LINCRNAEXON10833+	lincRNA	4401	chr3	+	41255740	41260141
MM9LINCRNAEXON10851-	lincRNA	384	chr3	-	70593116	70593500
MM9LINCRNAEXON10870-	lincRNA	300	chr3	-	79090836	79091136
MM9LINCRNAEXON10870+	lincRNA	300	chr3	+	79090836	79091136
MM9LINCRNAEXON10874-	lincRNA	311	chr3	-	84618509	84618820
MM9LINCRNAEXON10890+	lincRNA	145	chr3	+	95711592	95711737
MM9LINCRNAEXON10893+	lincRNA	1108	chr3	+	105528806	105529914
MM9LINCRNAEXON10901+	lincRNA	428	chr3	+	127111362	127111790
MM9LINCRNAEXON10907-	lincRNA	370	chr3	-	131153269	131153639
MM9LINCRNAEXON10910-	lincRNA	2270	chr3	-	132502419	132504689
MM9LINCRNAEXON10919+	lincRNA	1544	chr2	+	10263873	10265417
MM9LINCRNAEXON10970-	lincRNA	849	chr2	-	74590742	74591591
MM9LINCRNAEXON10991+	lincRNA	467	chr2	+	84421982	84422449
MM9LINCRNAEXON11000+	lincRNA	622	chr2	+	94014417	94015039
MM9LINCRNAEXON11013-	lincRNA	253	chr2	-	117819347	117819600
MM9LINCRNAEXON11017-	lincRNA	313	chr2	-	119422040	119422353
MM9LINCRNAEXON11018-	lincRNA	500	chr2	-	119425331	119425831
MM9LINCRNAEXON11019-	lincRNA	275	chr2	-	119426846	119427121
MM9LINCRNAEXON11019+	lincRNA	275	chr2	+	119426846	119427121
MM9LINCRNAEXON11021+	lincRNA	864	chr2	+	119430104	119430968
MM9LINCRNAEXON11022+	lincRNA	1128	chr2	+	119431028	119432156
MM9LINCRNAEXON11023-	lincRNA	1015	chr2	-	119432233	119433248
MM9LINCRNAEXON11032+	lincRNA	168	chr2	+	145500594	145500762
MM9LINCRNAEXON11038-	lincRNA	2491	chr2	-	153167036	153169527
MM9LINCRNAEXON11047+	lincRNA	1428	chr2	+	157370798	157372226
MM9LINCRNAEXON11053-	lincRNA	1338	chr2	-	173421591	173422929
MM9LINCRNAEXON11061-	lincRNA	841	chr2	-	174436084	174436925
MM9LINCRNAEXON11072+	lincRNA	145	chr19	+	21659602	21659747
MM9LINCRNAEXON11077+	lincRNA	488	chr19	+	23067735	23068223
MM9LINCRNAEXON11084-	lincRNA	88	chr19	-	23080608	23080696
MM9LINCRNAEXON11098-	lincRNA	297	chr19	-	23254776	23255073
MM9LINCRNAEXON11108+	lincRNA	626	chr19	+	29596001	29596627
MM9LINCRNAEXON11116-	lincRNA	1437	chr19	-	57433668	57435105
MM9LINCRNAEXON11140+	lincRNA	110	chr18	+	36464645	36464755
MM9LINCRNAEXON11155+	lincRNA	2052	chr18	+	61805400	61807452
MM9LINCRNAEXON11188-	lincRNA	325	chr17	-	5812473	5812798
MM9LINCRNAEXON11201+	lincRNA	2664	chr17	+	17659847	17662511
MM9LINCRNAEXON11219+	lincRNA	1763	chr17	+	35087746	35089509
MM9LINCRNAEXON11225+	lincRNA	225	chr17	+	66810959	66811184
MM9LINCRNAEXON11245-	lincRNA	228	chr17	-	87490886	87491114
MM9LINCRNAEXON11286-	lincRNA	62	chr16	-	31621195	31621257
MM9LINCRNAEXON11306-	lincRNA	4002	chr16	-	64761614	64765616
MM9LINCRNAEXON11320-	lincRNA	182	chr16	-	91189137	91189319
MM9LINCRNAEXON11321+	lincRNA	4206	chr15	+	5973200	5977406
MM9LINCRNAEXON11334+	lincRNA	842	chr15	+	59967632	59968474
MM9LINCRNAEXON11340+	lincRNA	528	chr15	+	62096772	62097300
MM9LINCRNAEXON11344-	lincRNA	2572	chr15	-	72927475	72930047
MM9LINCRNAEXON11348+	lincRNA	1247	chr15	+	73468558	73469805
MM9LINCRNAEXON11357-	lincRNA	238	chr15	-	82043080	82043318
MM9LINCRNAEXON11397-	lincRNA	260	chr15	-	102761861	102762121
MM9LINCRNAEXON11418+	lincRNA	839	chr15	+	102827631	102828470
MM9LINCRNAEXON11435+	lincRNA	98	chr14	+	26192643	26192741
MM9LINCRNAEXON11441-	lincRNA	924	chr14	-	35485964	35486888
MM9LINCRNAEXON11458+	lincRNA	294	chr14	+	62264184	62264478
MM9LINCRNAEXON11469+	lincRNA	628	chr14	+	65435594	65436222
MM9LINCRNAEXON11472-	lincRNA	1212	chr14	-	65728746	65729958
MM9LINCRNAEXON11496-	lincRNA	468	chr14	-	79726633	79727101
MM9LINCRNAEXON11496+	lincRNA	468	chr14	+	79726633	79727101
MM9LINCRNAEXON11508-	lincRNA	180	chr14	-	115441966	115442146
MM9LINCRNAEXON11543-	lincRNA	288	chr13	-	28673956	28674244
MM9LINCRNAEXON11579-	lincRNA	930	chr13	-	54431277	54432207
MM9LINCRNAEXON11584+	lincRNA	185	chr13	+	64048414	64048599
MM9LINCRNAEXON11592+	lincRNA	217	chr13	+	78343046	78343263
MM9LINCRNAEXON11611+	lincRNA	998	chr13	+	98226578	98227576
MM9LINCRNAEXON11613+	lincRNA	556	chr13	+	98238520	98239076
MM9LINCRNAEXON11623+	lincRNA	1146	chr13	+	104530379	104531525
MM9LINCRNAEXON11640-	lincRNA	235	chr13	-	112211522	112211757
MM9LINCRNAEXON11655-	lincRNA	114	chr12	-	12911704	12911818
MM9LINCRNAEXON11688+	lincRNA	87	chr12	+	73108120	73108207
MM9LINCRNAEXON11699-	lincRNA	99	chr12	-	81233734	81233833
MM9LINCRNAEXON11718-	lincRNA	3522	chr12	-	88252182	88255704
MM9LINCRNAEXON11730+	lincRNA	897	chr12	+	110982870	110983767
MM9LINCRNAEXON11759-	lincRNA	333	chr11	-	33431439	33431772
MM9LINCRNAEXON11765-	lincRNA	432	chr11	-	35525041	35525473
MM9LINCRNAEXON11771+	lincRNA	634	chr11	+	53608368	53609002
MM9LINCRNAEXON11793-	lincRNA	344	chr11	-	69185381	69185725
MM9LINCRNAEXON11809+	lincRNA	1029	chr11	+	88896504	88897533
MM9LINCRNAEXON11810-	lincRNA	1037	chr11	-	94149225	94150262
MM9LINCRNAEXON11881+	lincRNA	364	chr10	+	29418799	29419163
MM9LINCRNAEXON11886+	lincRNA	116	chr10	+	31221063	31221179
MM9LINCRNAEXON11900+	lincRNA	124	chr10	+	60481191	60481315
MM9LINCRNAEXON11958+	lincRNA	157	chr10	+	109455274	109455431
MM9LINCRNAEXON11972+	lincRNA	208	chr10	+	109652419	109652627
MM9LINCRNAEXON11984-	lincRNA	221	chr10	-	120353889	120354110
MM9LINCRNAEXON11995+	lincRNA	73	chr1	+	23263097	23263170
MM9LINCRNAEXON12020+	lincRNA	78	chr1	+	63176718	63176796
MM9LINCRNAEXON12052-	lincRNA	240	chr1	-	94090945	94091185
MM9LINCRNAEXON12052+	lincRNA	240	chr1	+	94090945	94091185
MM9LINCRNAEXON12057-	lincRNA	1209	chr1	-	107885597	107886806
MM9LINCRNAEXON12084+	lincRNA	725	chr1	+	138528923	138529648
MM9LINCRNAEXON12104-	lincRNA	1172	chr1	-	162965873	162967045
MM9LINCRNAEXON12111-	lincRNA	86	chr1	-	173361680	173361766
MM9LINCRNAEXON12120-	lincRNA	360	chr1	-	183830547	183830907
mouselincRNA0002+	lincRNA	41514	chr1	+	13058312	13099826
mouselincRNA0013+	lincRNA	6900	chr1	+	37066824	37073724
mouselincRNA0294-	lincRNA	15295	chr12	+	10663990	10679285
mouselincRNA0327-	lincRNA	25041	chr12	+	73934618	73959659
mouselincRNA0413-	lincRNA	10700	chr13	+	71509045	71519745
mouselincRNA0424-	lincRNA	13224	chr13	+	90526091	90539315
mouselincRNA0448-	lincRNA	5850	chr13	+	111360180	111366030
mouselincRNA0463-	lincRNA	6521	chr14	+	25397342	25403863
mouselincRNA0543+	lincRNA	12326	chr15	+	41950645	41962971
mouselincRNA0560+	lincRNA	49700	chr15	+	64362114	64411814
mouselincRNA0773-	lincRNA	14700	chr18	+	55726485	55741185
mouselincRNA0843-	lincRNA	18152	chr2	+	27686380	27704532
mouselincRNA0892-	lincRNA	10475	chr2	+	113818970	113829445
mouselincRNA0917+	lincRNA	11287	chr2	+	148340274	148351561
mouselincRNA0997+	lincRNA	5337	chr3	+	52400682	52406019
mouselincRNA1052+	lincRNA	14863	chr3	+	117801220	117816083
mouselincRNA1224+	lincRNA	13825	chr5	+	118884604	118898429
mouselincRNA1244-	lincRNA	5500	chr5	+	149555327	149560827
mouselincRNA1337+	lincRNA	12533	chr6	+	125459659	125472192
mouselincRNA1341+	lincRNA	39327	chr6	+	126346416	126385743
mouselincRNA1377+	lincRNA	5965	chr7	+	70956796	70962761
mouselincRNA1389-	lincRNA	10464	chr7	+	85949555	85960019
mouselincRNA1413-	lincRNA	12068	chr7	+	131860333	131872401
mouselincRNA1425+	lincRNA	5025	chr8	+	6599578	6604603
mouselincRNA1467+	lincRNA	17858	chr8	+	82591501	82609359
mouselincRNA1555+	lincRNA	5909	chr9	+	65999547	66005456
mouselincRNA1592-	lincRNA	8225	chrX	+	9324267	9332492
mouselincRNA1671-	lincRNA	7825	chrX	+	163411927	163419752
NR_001461	RefSeq_NR	83437	chr7	-	150399015	150482452
NR_002218	RefSeq_NR	822	chr14	-	76245137	76248105
NR_002848	RefSeq_NR	1317	chr12	+	110829746	110831063
NR_003507	RefSeq_NR	1848	chr5	+	121262643	121274169
NR_003520	RefSeq_NR	2697	chr16	-	97668641	97684513
NR_003620	RefSeq_NR	8363	chr6	+	136182256	136190619
NR_003965	RefSeq_NR	1233	chr9	-	62689283	62709831
NR_015387	RefSeq_NR	1353	chr17	-	86006697	86017705
NR_015481	RefSeq_NR	1012	chr12	+	106692185	106726651
NR_015488	RefSeq_NR	1140	chr16	-	19876660	19884367
NR_015501	RefSeq_NR	2828	chr13	-	91841269	91881477
NR_015552	RefSeq_NR	3449	chrX	-	102568332	102587093
NR_015555	RefSeq_NR	3985	chr5	+	137395015	137412979
NR_015574	RefSeq_NR	2804	chr8	+	98330729	98345628
NR_015581	RefSeq_NR	1007	chr6	+	50516641	50544864
NR_015582	RefSeq_NR	2763	chr5	+	67855136	67862070
NR_015601	RefSeq_NR	1565	chr13	+	49063480	49065274
NR_023357	RefSeq_NR	1466	chr9	-	51810165	51856810
NR_024068	RefSeq_NR	763	chr2	-	26492695	26495764
NR_024078	RefSeq_NR	2579	chr4	-	116791822	116798330
NR_024093	RefSeq_NR	3350	chr19	-	12838017	12870613
NR_024263	RefSeq_NR	1554	chr6	+	128995918	129007489
NR_024323	RefSeq_NR	1504	chr2	+	18919945	18921431
NR_024590	RefSeq_NR	3377	chr1	+	52687548	52708763
NR_024599	RefSeq_NR	1148	chr13	-	24689993	24696636
NR_027008	RefSeq_NR	1230	chr6	-	113020392	113027238
NR_027359	RefSeq_NR	1502	chr6	-	128307017	128312915
NR_027371	RefSeq_NR	2979	chr2	+	91490274	91512477
NR_027414	RefSeq_NR	3557	chr14	+	48092235	48151637
NR_027505	RefSeq_NR	1435	chr10	-	79221259	79229686
NR_027515	RefSeq_NR	2507	chr2	-	35971598	35992224
NR_027637	RefSeq_NR	520	chr10	+	121556752	121567614
NR_027652	RefSeq_NR	1924	chr12	+	110779205	110809939
NR_027769	RefSeq_NR	2362	chr7	-	148483074	148513624
NR_027785	RefSeq_NR	1438	chr11	-	106629517	106640829
NR_027829	RefSeq_NR	1362	chr8	+	89269597	89270959
NR_027866	RefSeq_NR	408	chr19	-	8962876	8963260
NR_027883	RefSeq_NR	454	chr11	+	109208180	109214965
NR_027885	RefSeq_NR	345	chr18	+	36961416	36961761
NR_027924	RefSeq_NR	826	chrX	-	6988942	7000114
NR_027968	RefSeq_NR	1061	chr10	+	21312950	21342181
NR_027986	RefSeq_NR	613	chr17	-	14526113	14535949
NR_028263	RefSeq_NR	3188	chr11	+	95584899	95588087
NR_028264	RefSeq_NR	1708	chr14	-	62221672	62301210
NR_028576	RefSeq_NR	275	chr12	-	106269286	106269559
NR_028590	RefSeq_NR	1836	chr2	-	128142035	128255087
NR_029382	RefSeq_NR	2339	chr14	+	115443611	115445950
NR_029437	RefSeq_NR	904	chr7	-	121458992	121558675
NR_029438	RefSeq_NR	1045	chr7	-	121498153	121558675
NR_029464	RefSeq_NR	1730	chr12	-	113180201	113182693
NR_029469	RefSeq_NR	805	chr4	+	118299008	118304520
NR_030671	RefSeq_NR	2745	chr4	+	155577392	155580137
NR_030694	RefSeq_NR	3300	chr12	-	3403882	3426747
NR_030695	RefSeq_NR	2152	chr4	+	141102076	141104228
NR_030719	RefSeq_NR	3418	chr7	-	113219244	113222662
NR_033141	RefSeq_NR	1163	chr14	-	77879289	77906675
NR_033214	RefSeq_NR	2623	chr18	-	67480862	67503757
NR_033261	RefSeq_NR	2245	chr7	-	149676984	149692676
NR_033307	RefSeq_NR	987	chr18	-	83087796	83089952
NR_033340	RefSeq_NR	1306	chr12	+	111829583	111830889
NR_033442	RefSeq_NR	4075	chr2	-	48758273	48804787
NR_033451	RefSeq_NR	815	chr6	-	130241178	130256450
NR_033459	RefSeq_NR	1079	chr2	+	144285015	144293530
NR_033498	RefSeq_NR	5547	chr3	+	106842421	106857240
NR_033527	RefSeq_NR	1098	chr8	+	4325209	4360020
NR_033530	RefSeq_NR	1776	chr1	-	4763278	4775807
NR_033542	RefSeq_NR	2419	chr3	-	146030116	146041908
NR_033558	RefSeq_NR	1833	chr10	+	43313232	43350719
NR_033578	RefSeq_NR	1547	chr7	+	113010294	113011841
NR_033594	RefSeq_NR	1040	chr3	+	129136590	129137630
NR_033607	RefSeq_NR	1000	chr18	-	17392991	17393991
NR_033629	RefSeq_NR	2228	chr3	-	94464510	94471074
NR_033653	RefSeq_NR	3665	chr12	+	102383818	102387483
NR_033731	RefSeq_NR	1948	chrX	+	22038721	22040669
NR_033911	RefSeq_NR	1168	chr10	+	62845190	62871588
NR_036452	RefSeq_NR	2221	chr11	+	83395562	83437195
NR_037579	RefSeq_NR	2904	chr1	+	192752383	192770370
NR_037610	RefSeq_NR	5814	chr11	-	74487450	74537360
NR_037689	RefSeq_NR	982	chr16	-	29958012	29979210
S72847	predicted	420	chr6	+	68469011	68469470
U55651	predicted	306	chr6	-	69494351	69494631
uc.123+	UCR	492	chr9	-	100172089	100172581
uc.133+	UCR	277	chr3	+	66995581	66995858
uc.173+	UCR	276	chr11	-	51799794	51800070
uc.184+	UCR	230	chr11	+	31833617	31833847
uc.186-	UCR	305	chr11	+	50194867	50195172
uc.206-	UCR	499	chr12	+	119958623	119959122
uc.233+	UCR	266	chr5	+	23996292	23996558
uc.258-	UCR	201	chr4	-	44918669	44918870
uc.259-	UCR	308	chr19	+	16954107	16954415
uc.265+	UCR	217	chr4	+	53549172	53549389
uc.271+	UCR	211	chr2	-	34390427	34390638
uc.274+	UCR	327	chr2	-	34215213	34215540
uc.275-	UCR	255	chr2	+	34166204	34166459
uc.292+	UCR	214	chr19	+	41633545	41633759
uc.300+	UCR	208	chr19	+	44871528	44871736
uc.301+	UCR	284	chr19	+	44891831	44892115
uc.302-	UCR	341	chr19	-	45300386	45300727
uc.304+	UCR	272	chr19	+	45404398	45404670
uc.308+	UCR	277	chr19	+	45550666	45550943
uc.313-	UCR	231	chr7	-	135590436	135590667
uc.316+	UCR	236	chr7	+	140381702	140381938
uc.319-	UCR	316	chr7	-	116334875	116335191
uc.332-	UCR	337	chr9	+	46468428	46468765
uc.335+	UCR	214	chr6	+	138328076	138328290
uc.341-	UCR	314	chr15	-	102801193	102801507
uc.352-	UCR	200	chr14	-	98848231	98848431
uc.375+	UCR	300	chr12	+	58432941	58433241
uc.379-	UCR	252	chr12	-	107367468	107367720
uc.391-	UCR	310	chr9	+	63065126	63065436
uc.392-	UCR	256	chr9	+	61218088	61218344
uc.395-	UCR	249	chr7	-	130140999	130141248
uc.398+	UCR	322	chr8	+	90484324	90484646
uc.409+	UCR	244	chr8	-	111227458	111227702
uc.419+	UCR	289	chr11	-	87862871	87863160
uc.425-	UCR	325	chr18	-	14055085	14055410
uc.452+	UCR	204	chr7	-	37495567	37495771
uc.468+	UCR	489	chrX	-	90547176	90547665
uc.473-	UCR	222	chrX	-	98502310	98502532
uc.482-	UCR	295	chrX	-	57797660	57797955
uc.70+	UCR	237	chr2	+	44154860	44155097
uc007agr.1	UCSC_kg	3799	chr1	-	9710619	9714418
uc007ahm.1	UCSC_kg	398	chr1	-	10032921	10039091
uc007ajb.1	UCSC_kg	652	chr1	+	14746275	14767012
uc007bcz.1	UCSC_kg	2145	chr1	+	59030414	59051965
uc007byz.1	UCSC_kg	2631	chr1	-	91574063	91580469
uc007cfw.1	UCSC_kg	2837	chr1	+	100317703	100413565
uc007cna.1	UCSC_kg	2709	chr1	+	133049812	133075874
uc007dbv.1	UCSC_kg	1991	chr1	-	157853910	157883425
uc007dei.1	UCSC_kg	1029	chr1	-	162187335	162239246
uc007dfg.1	UCSC_kg	3246	chr1	-	163018510	163061610
uc007djg.1	UCSC_kg	1612	chr1	-	167522311	167531995
uc007dvc.1	UCSC_kg	3870	chr1	-	180255467	180259337
uc007ebe.1	UCSC_kg	1409	chr1	-	192243211	192268724
uc007epc.1	UCSC_kg	546	chr10	-	21864109	21868629
uc007evh.1	UCSC_kg	1401	chr10	-	36857329	36858730
uc007ffa.1	UCSC_kg	3041	chr10	-	60091227	60115781
uc007fjt.1	UCSC_kg	618	chr10	+	62523460	62526876
uc007flp.1	UCSC_kg	1025	chr10	+	66467822	66504074
uc007gei.1	UCSC_kg	304	chr10	-	80162574	80164565
uc007gub.1	UCSC_kg	1798	chr10	-	91624849	91626647
uc007gyt.1	UCSC_kg	1724	chr10	-	105992250	106039536
uc007haq.1	UCSC_kg	887	chr10	+	112163981	112222655
uc007hcu.1	UCSC_kg	2124	chr10	-	116519860	116585530
uc007hen.1	UCSC_kg	1189	chr10	-	119284230	119287695
uc007hev.1	UCSC_kg	600	chr10	+	119638667	119640271
uc007hhe.1	UCSC_kg	1174	chr10	+	125809030	125812118
uc007hkr.1	UCSC_kg	2948	chr10	+	127238209	127252895
uc007hnu.1	UCSC_kg	434	chr10	-	128114550	128114984
uc007hxx.1	UCSC_kg	2863	chr11	-	6005708	6019360
uc007ibq.1	UCSC_kg	1030	chr11	-	16835157	16851121
uc007isc.1	UCSC_kg	1235	chr11	+	50050513	50102341
uc007jfx.1	UCSC_kg	1559	chr11	+	60230804	60264429
uc007jjc.1	UCSC_kg	491	chr11	-	62211766	62224435
uc007jyq.1	UCSC_kg	399	chr11	+	72115166	72122237
uc007kfd.1	UCSC_kg	500	chr11	-	75984011	75993132
uc007krv.1	UCSC_kg	3138	chr11	-	85515701	85533246
uc007kvj.1	UCSC_kg	1387	chr11	+	88017929	88025009
uc007lbl.1	UCSC_kg	1850	chr11	+	96064767	96066699
uc007lev.1	UCSC_kg	468	chr11	-	97642647	97643571
uc007lhv.1	UCSC_kg	4764	chr11	+	98769202	98785256
uc007lsv.1	UCSC_kg	1111	chr11	-	102748707	102749818
uc007ltk.1	UCSC_kg	375	chr11	+	102964548	102965334
uc007lzt.1	UCSC_kg	1568	chr11	+	106649951	106651519
uc007mck.1	UCSC_kg	1152	chr11	+	109301469	109314127
uc007mef.1	UCSC_kg	384	chr11	-	112684278	112686421
uc007mun.1	UCSC_kg	479	chr11	-	120643696	120645097
uc007mwh.1	UCSC_kg	1875	chr12	+	3235512	3239288
uc007mwz.1	UCSC_kg	2910	chr12	-	3803311	3806221
uc007myx.1	UCSC_kg	2063	chr12	+	5382675	5423111
uc007myz.1	UCSC_kg	797	chr12	+	5815022	5862948
uc007nby.1	UCSC_kg	904	chr12	+	16663391	16667042
uc007ngy.1	UCSC_kg	217	chr12	+	31595394	31595944
uc007nlx.1	UCSC_kg	4138	chr12	+	45557611	45699828
uc007nwj.1	UCSC_kg	1888	chr12	+	74388046	74413511
uc007oam.1	UCSC_kg	574	chr12	-	81221535	81233581
uc007obe.1	UCSC_kg	2674	chr12	-	81772531	81775205
uc007ovb.1	UCSC_kg	710	chr12	-	104550577	104552979
uc007pbb.1	UCSC_kg	1066	chr12	+	110872412	110884550
uc007pbz.1	UCSC_kg	1653	chr12	+	112079238	112082014
uc007pgi.1	UCSC_kg	356	chr12	-	114498144	114668044
uc007phy.1	UCSC_kg	802	chr12	-	117980520	117995690
uc007pvz.1	UCSC_kg	1627	chr13	-	24689481	24696636
uc007pwr.1	UCSC_kg	3826	chr13	+	25029279	25033286
uc007pzb.1	UCSC_kg	1171	chr13	-	30880478	30887095
uc007qgn.1	UCSC_kg	1006	chr13	+	44216535	44220350
uc007qip.1	UCSC_kg	1286	chr13	+	49063655	49065274
uc007qnc.1	UCSC_kg	1366	chr13	-	52825336	52830974
uc007qtp.1	UCSC_kg	1037	chr13	+	58382543	58397948
uc007qxl.1	UCSC_kg	2856	chr13	+	63341350	63427404
uc007rty.1	UCSC_kg	1617	chr13	-	107623939	107637347
uc007rul.1	UCSC_kg	2544	chr13	-	108313711	108355411
uc007ryu.1	UCSC_kg	1301	chr13	-	119392224	119447550
uc007rzy.1	UCSC_kg	547	chr13_random	-	141204	142745
uc007sfg.1	UCSC_kg	1097	chr14	+	9498903	9505892
uc007stq.1	UCSC_kg	2433	chr14	+	28051247	28053680
uc007szc.1	UCSC_kg	1118	chr14	+	33278227	33296734
uc007ths.1	UCSC_kg	416	chr14	-	47732329	47735836
uc007tqt.1	UCSC_kg	318	chr14	+	53666994	53667494
uc007uga.1	UCSC_kg	1182	chr14	-	62221867	62267650
uc007uhv.1	UCSC_kg	1735	chr14	+	64283284	64285019
uc007uma.1	UCSC_kg	569	chr14	-	69782855	69789900
uc007umf.1	UCSC_kg	4673	chr14	-	69859907	69903160
uc007unn.1	UCSC_kg	315	chr14	-	70595729	70602810
uc007uqj.1	UCSC_kg	388	chr14	+	75321921	75326411
uc007wfq.1	UCSC_kg	998	chr15	+	74539780	74540778
uc007wjh.1	UCSC_kg	368	chr15	-	76024770	76039595
uc007wnk.1	UCSC_kg	669	chr15	-	77199923	77201440
uc007wwa.1	UCSC_kg	433	chr15	+	80808234	80834615
uc007wwm.1	UCSC_kg	343	chr15	-	81222694	81230503
uc007xct.1	UCSC_kg	369	chr15	+	84867554	84875265
uc007xeb.1	UCSC_kg	4962	chr15	-	86299428	86305528
uc007xir.1	UCSC_kg	2089	chr15	-	93114328	93166911
uc007xjc.1	UCSC_kg	430	chr15	-	93338974	93339875
uc007xjd.1	UCSC_kg	360	chr15	-	93342880	93349867
uc007xll.1	UCSC_kg	229	chr15	+	97794659	97795340
uc007xml.1	UCSC_kg	547	chr15	+	98232653	98245819
uc007xrw.1	UCSC_kg	538	chr15	-	100479575	100481150
uc007xsc.1	UCSC_kg	1396	chr15	+	100526203	100535327
uc007xxx.1	UCSC_kg	403	chr15	-	103129541	103129944
uc007yhi.1	UCSC_kg	1139	chr16	-	14299336	14317425
uc007ylc.1	UCSC_kg	1115	chr16	-	17528074	17530829
uc007ymt.1	UCSC_kg	966	chr16	+	18066594	18071435
uc007yro.1	UCSC_kg	3535	chr16	+	21794419	21806196
uc007yrp.1	UCSC_kg	586	chr16	+	21794419	21809110
uc007ywi.1	UCSC_kg	1789	chr16	-	29907604	29946603
uc007zak.1	UCSC_kg	574	chr16	-	33770515	33787198
uc007zem.1	UCSC_kg	3719	chr16	-	38085149	38088868
uc007zfq.1	UCSC_kg	2634	chr16	+	39984483	40657999
uc007zje.1	UCSC_kg	4895	chr16	-	45959373	45964268
uc007zpt.1	UCSC_kg	1096	chr16	-	62734677	62786542
uc007zye.1	UCSC_kg	1596	chr16	+	91689142	91715887
uc008acj.1	UCSC_kg	2192	chr16	-	96220315	96222507
uc008aeb.1	UCSC_kg	681	chr16	-	98241792	98303157
uc008ane.1	UCSC_kg	1881	chr17	-	15074847	15080082
uc008bfj.1	UCSC_kg	794	chr17	-	27236602	27238385
uc008czd.1	UCSC_kg	3793	chr17	-	51875521	51879314
uc008czs.1	UCSC_kg	328	chr17	-	53827035	53828553
uc008dpl.1	UCSC_kg	3791	chr17	-	79318342	79336410
uc008dzw.1	UCSC_kg	2997	chr18	-	7436070	7608980
uc008emf.1	UCSC_kg	1151	chr18	+	35713063	35717970
uc008evn.1	UCSC_kg	488	chr18	-	46517525	46586697
uc008eyb.1	UCSC_kg	1774	chr18	+	54581948	54612494
uc008ezc.1	UCSC_kg	892	chr18	-	57533108	57712049
uc008fah.1	UCSC_kg	1517	chr18	+	60685874	60687626
uc008ghi.1	UCSC_kg	1790	chr19	+	6085750	6091773
uc008goy.1	UCSC_kg	2139	chr19	+	10092717	10112870
uc008gyj.1	UCSC_kg	3311	chr19	-	20461851	20465162
uc008hbx.1	UCSC_kg	1724	chr19	+	27419258	27430896
uc008hdo.1	UCSC_kg	1724	chr19	-	29560844	29597649
uc008hnp.1	UCSC_kg	1719	chr19	+	42480660	42488736
uc008hod.1	UCSC_kg	2327	chr19	+	42853521	42855944
uc008hol.1	UCSC_kg	1709	chr19	-	43711869	43716497
uc008htr.1	UCSC_kg	382	chr19	-	46560802	46561184
uc008hwn.1	UCSC_kg	441	chr19	-	53323265	53329688
uc008ibt.1	UCSC_kg	1574	chr19	-	60274488	60302604
uc008iep.1	UCSC_kg	1257	chr2	-	4212204	4222149
uc008iyq.1	UCSC_kg	386	chr2	+	28404474	28406083
uc008jif.1	UCSC_kg	2229	chr2	-	33791864	33797670
uc008jph.1	UCSC_kg	1392	chr2	-	44951780	44966253
uc008jpm.1	UCSC_kg	635	chr2	+	45552124	45553967
uc008jrn.1	UCSC_kg	2368	chr2	+	53050465	53078060
uc008jth.1	UCSC_kg	1635	chr2	-	59220558	59224739
uc008jtw.1	UCSC_kg	731	chr2	-	60044182	60047896
uc008jva.1	UCSC_kg	2000	chr2	+	61431198	61492168
uc008kbg.1	UCSC_kg	1562	chr2	+	71694820	71696399
uc008kby.1	UCSC_kg	1585	chr2	-	72583902	72651774
uc008khr.1	UCSC_kg	1123	chr2	+	80457388	80471818
uc008lhs.1	UCSC_kg	1544	chr2	+	101879785	101906874
uc008ljl.1	UCSC_kg	483	chr2	+	103909961	103931347
uc008lms.1	UCSC_kg	1707	chr2	+	109857995	109884805
uc008ltx.1	UCSC_kg	3699	chr2	+	119420058	119428657
uc008mau.1	UCSC_kg	1159	chr2	-	122292318	122293477
uc008mcw.1	UCSC_kg	1257	chr2	-	125474840	125476616
uc008mmm.1	UCSC_kg	494	chr2	+	132079092	132086642
uc008mpj.1	UCSC_kg	2126	chr2	-	139659321	139892528
uc008nhr.1	UCSC_kg	1809	chr2	-	153166892	153171457
uc008nhw.1	UCSC_kg	2398	chr2	-	153285481	153318253
uc008njn.1	UCSC_kg	1627	chr2	-	154437546	154439173
uc008nkl.1	UCSC_kg	457	chr2	+	155208383	155211200
uc008nrm.1	UCSC_kg	798	chr2	-	160751276	160752384
uc008nth.1	UCSC_kg	216	chr2	+	163484186	163547037
uc008nvv.1	UCSC_kg	1619	chr2	-	164569064	164571431
uc008nyh.1	UCSC_kg	329	chr2	-	165698526	165709739
uc008nzj.1	UCSC_kg	1371	chr2	+	167014179	167018308
uc008och.1	UCSC_kg	1067	chr2	+	171078783	171096850
uc008omf.1	UCSC_kg	2984	chr2	+	181118954	181122299
uc008oom.1	UCSC_kg	435	chr3	-	7925303	7954887
uc008ooz.1	UCSC_kg	2948	chr3	+	9403063	9437233
uc008owy.1	UCSC_kg	1058	chr3	+	32923698	32987529
uc008oxr.1	UCSC_kg	2707	chr3	+	34536090	34576917
uc008ozk.1	UCSC_kg	2421	chr3	-	36413978	36420327
uc008pbs.1	UCSC_kg	1036	chr3	-	40689814	40698045
uc008pgs.1	UCSC_kg	3306	chr3	+	55320299	55340600
uc008pho.1	UCSC_kg	1642	chr3	-	57945628	57967729
uc008pmp.1	UCSC_kg	1804	chr3	-	70576300	70611213
uc008qmv.1	UCSC_kg	1436	chr3	-	96179569	96188146
uc008qmx.1	UCSC_kg	1818	chr3	+	96180955	96189446
uc008qqn.1	UCSC_kg	2439	chr3	-	99906581	99910820
uc008qvf.1	UCSC_kg	449	chr3	+	105618484	105620267
uc008qxq.1	UCSC_kg	3796	chr3	-	107692950	107698716
uc008rhs.1	UCSC_kg	4188	chr3	+	127619088	127658138
uc008rpk.1	UCSC_kg	586	chr3	-	143766568	143798718
uc008rvr.1	UCSC_kg	446	chr3	-	157684923	157689822
uc008sat.1	UCSC_kg	546	chr4	-	13536991	13595877
uc008sbh.1	UCSC_kg	519	chr4	+	14874583	14880177
uc008szv.1	UCSC_kg	3538	chr4	-	59484910	59488448
uc008tog.1	UCSC_kg	1181	chr4	-	88881605	88918491
uc008tzi.1	UCSC_kg	538	chr4	-	106845615	106850813
uc008ucl.1	UCSC_kg	2727	chr4	-	109123711	109126438
uc008ugt.1	UCSC_kg	1972	chr4	-	116265370	116270235
uc008ujt.1	UCSC_kg	4506	chr4	-	118035347	118047729
uc008umx.1	UCSC_kg	557	chr4	+	119406388	119544877
uc008umy.1	UCSC_kg	1103	chr4	+	119406388	119545930
uc008uuw.1	UCSC_kg	311	chr4	+	127152091	127154084
uc008vor.1	UCSC_kg	1726	chr4	+	141102081	141103807
uc008vsp.1	UCSC_kg	430	chr4	+	146346050	146426699
uc008vsq.1	UCSC_kg	1826	chr4	-	146392343	146678131
uc008vwe.1	UCSC_kg	756	chr4	+	148708747	148710006
uc008wak.1	UCSC_kg	3593	chr4	+	151758593	151764303
uc008wbz.1	UCSC_kg	3534	chr4	+	154011684	154018825
uc008wcm.1	UCSC_kg	2029	chr4	+	154344102	154354980
uc008wgl.1	UCSC_kg	1855	chr4	+	155577412	155579267
uc008wgz.1	UCSC_kg	724	chr5	+	3568307	3569031
uc008wjr.1	UCSC_kg	6988	chr5	-	8072351	8116659
uc008wpt.1	UCSC_kg	2387	chr5	+	22056254	22313668
uc008wqf.1	UCSC_kg	6355	chr5	-	23009173	23182266
uc008wqr.1	UCSC_kg	2515	chr5	-	23321435	23337715
uc008wui.1	UCSC_kg	297	chr5	-	29691713	29704930
uc008wxs.1	UCSC_kg	454	chr5	+	31543290	31546932
uc008wyw.1	UCSC_kg	1923	chr5	+	31957740	31966757
uc008xio.1	UCSC_kg	3460	chr5	-	44605038	44608498
uc008xql.1	UCSC_kg	1907	chr5	+	69948180	69958964
uc008yag.1	UCSC_kg	4395	chr5	+	89187447	89191842
uc008ynx.1	UCSC_kg	2660	chr5	+	108797254	108803493
uc008yqa.1	UCSC_kg	1250	chr5	-	110596526	110605523
uc008yqy.1	UCSC_kg	1213	chr5	+	110950180	110954991
uc008ysg.1	UCSC_kg	1949	chr5	+	112010702	112016406
uc008ytp.1	UCSC_kg	1044	chr5	+	113222311	113230718
uc008zai.1	UCSC_kg	557	chr5	-	115262806	115263937
uc008zgt.1	UCSC_kg	1008	chr5	-	120061271	120077391
uc008zzh.1	UCSC_kg	2165	chr5	-	136406549	136410394
uc009aey.1	UCSC_kg	417	chr5	-	138625559	138628390
uc009bep.1	UCSC_kg	658	chr6	+	29935330	29943529
uc009beq.1	UCSC_kg	901	chr6	+	29935330	29943776
uc009bfz.1	UCSC_kg	932	chr6	+	31170430	31287394
uc009bht.1	UCSC_kg	3268	chr6	+	34813145	34821587
uc009blh.1	UCSC_kg	880	chr6	+	39068471	39098311
uc009bli.1	UCSC_kg	2568	chr6	-	39086620	39089188
uc009blv.1	UCSC_kg	830	chr6	+	39370376	39371293
uc009bpe.1	UCSC_kg	740	chr6	+	41483862	41498351
uc009bph.1	UCSC_kg	793	chr6	+	41484315	41489880
uc009bpq.1	UCSC_kg	741	chr6	+	41492753	41498351
uc009bpx.1	UCSC_kg	734	chr6	+	41493458	41498351
uc009bvd.1	UCSC_kg	3517	chr6	+	48576762	48583684
uc009byc.1	UCSC_kg	545	chr6	+	52122879	52124051
uc009bzp.1	UCSC_kg	1998	chr6	-	54096880	54100933
uc009cdt.1	UCSC_kg	1661	chr6	-	61125597	61130804
uc009cfd.1	UCSC_kg	1762	chr6	+	66986592	67030646
uc009ddm.1	UCSC_kg	2493	chr6	-	108607038	108609531
uc009djr.1	UCSC_kg	785	chr6	-	116149427	116158011
uc009dta.1	UCSC_kg	357	chr6	-	124960198	124999871
uc009dvt.1	UCSC_kg	1293	chr6	+	127099406	127162429
uc009efc.1	UCSC_kg	1264	chr6	+	128995918	129007199
uc009eii.1	UCSC_kg	864	chr6	-	130241178	130256499
uc009eku.1	UCSC_kg	2145	chr6	+	134799120	134807901
uc009evj.1	UCSC_kg	1788	chr7	-	3583715	3596238
uc009exn.1	UCSC_kg	2809	chr7	+	4412316	4430844
uc009ezo.1	UCSC_kg	1172	chr7	-	4998550	5008718
uc009fbt.1	UCSC_kg	1137	chr7	-	6604458	6611081
uc009fhg.1	UCSC_kg	2081	chr7	-	16782569	16798534
uc009fvo.1	UCSC_kg	2130	chr7	-	28034281	28042951
uc009gps.1	UCSC_kg	315	chr7	+	51752015	51752514
uc009hbb.1	UCSC_kg	1390	chr7	+	56136669	56141978
uc009hnl.1	UCSC_kg	5784	chr7	+	77510044	77556032
uc009hyz.1	UCSC_kg	763	chr7	-	86882149	86887911
uc009iei.1	UCSC_kg	375	chr7	+	91677484	91725382
uc009ign.1	UCSC_kg	471	chr7	-	97273347	97277984
uc009imz.1	UCSC_kg	2279	chr7	-	107595246	107623350
uc009inf.1	UCSC_kg	2044	chr7	-	107694261	107696305
uc009jil.1	UCSC_kg	688	chr7	+	122094787	122118881
uc009jtu.1	UCSC_kg	1808	chr7	-	134115235	134119612
uc009kcd.1	UCSC_kg	449	chr7	+	139789069	139791320
uc009kix.1	UCSC_kg	2560	chr7	+	148127479	148133557
uc009lbe.1	UCSC_kg	1211	chr8	-	19990922	20020385
uc009lgo.1	UCSC_kg	2577	chr8	+	26784907	26788444
uc009llh.1	UCSC_kg	1405	chr8	+	37222532	37224642
uc009lrv.1	UCSC_kg	4533	chr8	+	49940770	49955255
uc009lsw.1	UCSC_kg	2444	chr8	+	59984611	59987674
uc009mho.1	UCSC_kg	1687	chr8	+	80042013	80047797
uc009mos.1	UCSC_kg	2513	chr8	+	87514517	87527160
uc009mzl.1	UCSC_kg	451	chr8	+	99036239	99037504
uc009mzw.1	UCSC_kg	868	chr8	+	106127698	106204282
uc009ncq.1	UCSC_kg	2441	chr8	-	107836239	107850176
uc009ntp.1	UCSC_kg	1943	chr8	-	125248847	125276225
uc009olh.1	UCSC_kg	234	chr9	+	21207723	21208626
uc009opl.1	UCSC_kg	1628	chr9	+	25072977	25084400
uc009orh.1	UCSC_kg	681	chr9	-	30888201	30890060
uc009ots.1	UCSC_kg	696	chr9	-	36476440	36500774
uc009pjn.1	UCSC_kg	824	chr9	+	49762982	49764659
uc009pqw.1	UCSC_kg	598	chr9	+	54113914	54117106
uc009pyr.1	UCSC_kg	1387	chr9	-	59674063	59788884
uc009pza.1	UCSC_kg	2333	chr9	-	60371773	60393689
uc009qdv.1	UCSC_kg	1537	chr9	+	65534002	65538104
uc009qpw.1	UCSC_kg	702	chr9	-	72256867	72257750
uc009qts.1	UCSC_kg	682	chr9	-	77946152	77956463
uc009qvk.1	UCSC_kg	511	chr9	+	81349003	81354573
uc009qvm.1	UCSC_kg	2111	chr9	+	81525157	81538763
uc009qwk.1	UCSC_kg	366	chr9	+	83325153	83348180
uc009qyz.1	UCSC_kg	466	chr9	-	88583442	88614411
uc009rat.1	UCSC_kg	2561	chr9	-	92435049	92437610
uc009rhp.1	UCSC_kg	409	chr9	+	104264161	104287361
uc009rrt.1	UCSC_kg	4196	chr9	-	108960445	108976611
uc009rxc.1	UCSC_kg	3798	chr9	-	114146814	114226146
uc009scb.1	UCSC_kg	429	chr9	+	120019516	120020715
uc009sev.1	UCSC_kg	583	chr9	+	122260733	122268397
uc009snm.1	UCSC_kg	334	chrX	-	7540128	7553700
uc009tcn.1	UCSC_kg	749	chrX	-	45939267	45947588
uc009tgd.1	UCSC_kg	2366	chrX	+	53627786	53630973
uc009tru.1	UCSC_kg	368	chrX	-	82854699	82857838
uc009twl.1	UCSC_kg	2118	chrX	-	97932321	97936268
uc009tzv.1	UCSC_kg	2476	chrX	-	100764904	100810531
uc009uar.1	UCSC_kg	3157	chrX	-	102236739	102265435
uc009uhm.1	UCSC_kg	878	chrX	+	132277230	132296529
uc009ukf.1	UCSC_kg	582	chrX	-	135882029	135890912
uc009uma.1	UCSC_kg	2374	chrX	+	139116421	139278037
uc009vhn.1	UCSC_kg	923	chrY_random	-	39626133	39641682
X00439	NRED	389	chrX	+	132704675	132704936
Z31359	NRED	247	chr6	-	34676672	34676906
