# Supplementary material for: Transcriptome Analysis Reveals Distinct Patterns of Long Noncoding RNAs in Heart and Plasma of Mice with Heart Failure
Source: PLoS One. 2013 Oct 29;8(10):e77938. doi: 10.1371/journal.pone.0077938 (PMC3812140; doi:10.1371/journal.pone.0077938)
Supplement: Table S4 — Changed LncRNAs Homology to Protein-Coding Genes in the heart. (XLS) [file pone.0077938.s004.xls]

## Sheet: heart up
LncRNA name	Chromosome	Strand	Relationship	Associated gene transcription production	Associated gene name	Associated coding protein name
AK003832	chr8	+	sense overlap	NM_001007223	Clec3a	C-type lectin domain family 3 member A
AK012034	chr10	+	antisense overlap	NM_010722	Lmnb2	lamin-B2
AK018648	chr12	-	sense overlap	NM_172584	Itpk1	inositol-tetrakisphosphate 1-kinase
AK018896	chr16	-	antisense overlap	NM_009605	Adipoq	adiponectin
AK020834	chr10	+	antisense overlap	NM_010195	Lgr5	leucine-rich repeat-containing G-protein coupled
AK029455	chr8	+	sense overlap	NM_001007223	Clec3a	C-type lectin domain family 3 member A
AK030655	chr11	+	sense overlap	NM_010299	Gm2a	ganglioside GM2 activator precursor
AK033223	chr19	+	antisense overlap	NM_008846	Pip5k1b	phosphatidylinositol-4-phosphate 5-kinase type-1
AK035448	chr14	-	antisense overlap	NM_001163032	Synpr	synaptoporin isoform 2
AK036853	chr12	-	antisense overlap	NM_030238	Dync1h1	cytoplasmic dynein 1 heavy chain 1
AK037203	chr9	-	antisense overlap	NM_028721	Nphp3	nephrocystin-3 isoform a
AK038685	chr4	-	antisense overlap	NM_184088	Dennd4c	DENN domain-containing protein 4C isoform 1
AK040345	chr7	+	antisense overlap	NM_028538	1700049G17Rik	hypothetical protein LOC73430
AK040698	chr7	-	antisense overlap	NM_010513	Igf1r	insulin-like growth factor 1 receptor
AK041069	chr2	-	antisense overlap	NM_027352	Gorasp2	Golgi reassembly-stacking protein 2
AK044635	chr18	+	antisense overlap	NM_172630	Mppe1	metallophosphoesterase 1
AK044955	chr2	-	antisense overlap	NM_153820	Arhgap15	rho GTPase-activating protein 15 isoform 1
AK046626	chr4	+	antisense overlap	NM_172870	Bnc2	zinc finger protein basonuclin-2
AK048881	chr16	-	antisense overlap	NM_010946	Ntan1	protein N-terminal asparagine amidohydrolase
AK050897	chr4	+	antisense overlap	NM_172692	Gba2	non-lysosomal glucosylceramidase
AK078009	chr7	+	antisense overlap	NM_016721	Iqgap1	ras GTPase-activating-like protein IQGAP1
AK078653	chr13	+	antisense overlap	NM_001170669	Pde8b	phosphodiesterase 8B isoform 1
AK079951	chr2	+	sense overlap	NM_146129	Pcif1	phosphorylated CTD-interacting factor 1
AK080430	chr2	+	antisense overlap	NM_144883	5430407P10Rik	hypothetical protein LOC227545
AK083104	chr4	+	antisense overlap	NM_019578	Extl1	exostosin-like 1
AK083662	chr4	+	antisense overlap	NM_145393	Ythdf2	YTH domain family protein 2
AK084685	chr2	-	antisense overlap	NM_145523	Gca	grancalcin
AK085591	chr8	-	antisense overlap	NM_176933	Dusp4	dual specificity protein phosphatase 4
AK087031	chr17	+	antisense overlap	NM_001164074	Tgif1	homeobox protein TGIF1 isoform c
AK088581	chr13	-	antisense overlap	NM_145713	Hist1h1d	histone H1.3
AK089560	chr5	+	sense overlap	NM_009152	Sema3a	semaphorin-3A precursor
AK089575	chr15	-	antisense overlap	NM_134096	Fam19a5	TAFA5 protein
AK090059	chr7	-	sense overlap	NM_146206	Tpcn2	two pore calcium channel protein 2
AK131760	chr1	+	antisense overlap	NM_021537	Stk25	serine/threonine-protein kinase 25
AK132914	chr5	+	antisense overlap	NM_019639	Ubc	polyubiquitin-C
AK136822	chr13	+	sense overlap	NM_080288	Elmo1	engulfment and cell motility protein 1
AK136902	chr3	+	antisense overlap	NM_008966	Ptgfr	prostaglandin F2-alpha receptor
AK137935	chr11	-	antisense overlap	NM_001002929	Nup85	nuclear pore complex protein Nup85
AK138160	chr5	-	antisense overlap	NM_001081001	Brca2	breast cancer type 2 susceptibility protein
AK142943	chr10	-	sense overlap	NM_001204983	Gm9766	hypothetical protein LOC100038725
AK148589	chr8	+	antisense overlap	NM_001159907	Tarbp1	TAR (HIV-1) RNA binding protein 1
AK154938	chr19	-	antisense overlap	NM_009045	Rela	transcription factor p65
AK155926	chr4	+	antisense overlap	NM_172694	Megf9	multiple epidermal growth factor-like domains
AK156884	chr1	-	antisense overlap	NM_198654	Nsl1	kinetochore-associated protein NSL1 homolog
AK157328	chr2	+	antisense overlap	NM_144887	Zdhhc5	probable palmitoyltransferase ZDHHC5
AK196148	chr18	+	sense overlap	NM_133237	Apcdd1	protein APCDD1 precursor
CB233722	chr8	+	antisense overlap	NM_007427	Agrp	agouti-related protein precursor
DV047736	chr12	+	sense overlap	NM_021353	Slc26a3	chloride anion exchanger
ENSMUST00000058584	chr15	+	antisense overlap	NM_001162926	Fam84b	hypothetical protein LOC399603
ENSMUST00000065092	chr4	-	sense overlap	NM_001165999	Lingo2	leucine-rich repeat and immunoglobulin-like
ENSMUST00000068983	chrX	+	sense overlap	NM_027700	4933416I08Rik	hypothetical protein LOC71159
ENSMUST00000097611	chr18	-	antisense overlap	NM_007766	Pcdha4	protocadherin alpha-4 precursor
ENSMUST00000117850	chrX	-	antisense overlap	NM_183126	6030498E09Rik	hypothetical protein LOC77883
ENSMUST00000118054	chr10	-	sense overlap	NM_177368	Tmtc2	transmembrane and TPR repeat-containing protein
ENSMUST00000119506	chr11	-	antisense overlap	NM_018768	Stx8	syntaxin-8
ENSMUST00000119782	chr11	+	antisense overlap	NM_001159492	Gpatch8	G patch domain containing 8
ENSMUST00000119862	chr4	+	antisense overlap	NM_011929	Clcn6	chloride transport protein 6
ENSMUST00000121383	chr4	-	antisense overlap	NM_001205156	Yipf1	protein YIPF1 isoform 2
ENSMUST00000122459	chrX	-	sense overlap	NM_011147	Ppef1	serine/threonine-protein phosphatase with
ENSMUST00000125093	chr11	-	sense overlap	NM_147004	Olfr399	olfactory receptor 399
ENSMUST00000127006	chr2	+	antisense overlap	NM_023230	Ube2v1	ubiquitin-conjugating enzyme E2 variant 1
ENSMUST00000127429	chr14	-	antisense overlap	NM_001163433	Samd4	protein Smaug homolog 1 isoform 3
ENSMUST00000129627	chr18	-	antisense overlap	NM_001146287	Cables1	CDK5 and ABL1 enzyme substrate 1 isoform 1
ENSMUST00000131275	chr11	-	antisense overlap	NM_001079869	Hoxb3	homeobox protein Hox-B3
ENSMUST00000131299	chr2	+	antisense overlap	NM_009608	Actc1	actin, alpha cardiac muscle 1
ENSMUST00000131603	chr2	+	antisense overlap	NM_018824	Slc23a2	solute carrier family 23 member 2
ENSMUST00000132211	chr2	-	antisense overlap	NM_172475	Frmd4a	FERM domain-containing protein 4A isoform 1
ENSMUST00000133015	chr4	-	antisense overlap	NM_172468	Snx30	sorting nexin-30
ENSMUST00000133752	chr8	+	antisense overlap	NM_001081390	Palld	palladin
ENSMUST00000135186	chr2	+	sense overlap	NM_178404	Zc3h6	zinc finger CCCH domain-containing protein 6
ENSMUST00000136992	chr4	+	antisense overlap	NM_178617	Necab1	N-terminal EF-hand calcium-binding protein 1
ENSMUST00000139119	chr4	-	antisense overlap	NM_139305	Car9	carbonic anhydrase 9 precursor
ENSMUST00000139218	chr7	+	antisense overlap	NM_001033465	6430531B16Rik	hypothetical protein LOC381933
ENSMUST00000144362	chr5	+	antisense overlap	NM_001164806	Bend4	BEN domain-containing protein 4
ENSMUST00000149626	chr3	-	antisense overlap	NM_009144	Sfrp2	secreted frizzled-related protein 2 precursor
ENSMUST00000150252	chr4	-	antisense overlap	NM_001038590	Cldn19	claudin-19 isoform 1
ENSMUST00000152031	chr7	+	antisense overlap	NM_023835	Trim12a	tripartite motif-containing protein 12
ENSMUST00000154502	chr9	+	sense overlap	NM_010952	Oaz2-ps	ornithine decarboxylase antizyme 2
ENSMUST00000155101	chr7	-	antisense overlap	NM_011858	Odz4	teneurin-4
ENSMUST00000155560	chr6	-	antisense overlap	NM_009731	Akr1b7	aldose reductase-related protein 1
ENSMUST00000156395	chr11	-	antisense overlap	NM_178680	Unc45b	protein unc-45 homolog B
ENSMUST00000158423	chr10	-	sense overlap	NM_018747	Akap7	A-kinase anchor protein 7
ENSMUST00000159031	chr17	-	antisense overlap	NM_028639	Ttc7	tetratricopeptide repeat protein 7A
ENSMUST00000161710	chr5	+	sense overlap	NM_177006	3110047P20Rik	hypothetical protein LOC319807
ENSMUST00000161917	chr13	+	antisense overlap	NM_019389	Vcan	versican core protein isoform 2
ENSMUST00000161930	chr3	-	antisense overlap	NM_175515	Intu	PDZ domain containing 6
ENSMUST00000162133	chr17	-	sense overlap	NM_011413	C4a	sex-limited protein
ENSMUST00000162826	chr17	+	antisense overlap	NM_010515	Igf2r	cation-independent mannose-6-phosphate receptor
ENSMUST00000164671	chr13	+	antisense overlap	NM_025770	Atg10	ubiquitin-like-conjugating enzyme ATG10
ENSMUST00000165739	chr7	-	sense overlap	NM_016680	Clasrp	CLK4-associating serine/arginine rich protein
ENSMUST00000168671	chr13	-	antisense overlap	NM_198322	Zfp273	zinc finger protein 273
NR_002839	chr6	-	antisense overlap	NM_010057	Dlx6	homeobox protein DLX-6
NR_003965	chr9	-	antisense overlap	NM_001033175	Cln6	ceroid-lipofuscinosis, neuronal 6
NR_024093	chr19	-	sense overlap	NM_053009	Zfp91	E3 ubiquitin-protein ligase ZFP91
NR_026853	chr18	+	antisense overlap	NM_001085373	Mcc	mutated in colorectal cancers isoform 1
NR_027772	chr17	+	antisense overlap	NM_010515	Igf2r	cation-independent mannose-6-phosphate receptor
NR_028097	chr3	-	sense overlap	NM_001163479	Rabggtb	geranylgeranyl transferase type-2 subunit beta
NR_030698	chr10	+	antisense overlap	NM_008786	Pcmt1	protein-L-isoaspartate(D-aspartate)
NR_033496	chr4	+	sense overlap	NM_001080926	Lrp8	low-density lipoprotein receptor-related protein
NR_033586	chr17	+	sense overlap	NM_024203	Fam120b	constitutive coactivator of peroxisome
NR_037145	chrX	+	sense overlap	NM_026247	Alg13	UDP-N-acetylglucosamine transferase subunit
uc.183-	chr11	+	sense overlap	NM_134015	Fbxw11	F-box/WD repeat-containing protein 11
uc.224+	chr6	+	sense overlap	NM_053242	Foxp2	forkhead box protein P2
uc.226-	chr6	-	antisense overlap	NM_053242	Foxp2	forkhead box protein P2
uc.267-	chr2	-	antisense overlap	NM_026422	Mrrf	ribosome-recycling factor, mitochondrial
uc.459-	chrX	+	antisense overlap	NM_177751	Cnksr2	connector enhancer of kinase suppressor of ras
uc007aev.1	chr1	-	sense overlap	NM_001011874	Xkr4	XK-related protein 4
uc007avc.1	chr1	+	sense overlap	NM_053107	Gpr45	probable G-protein coupled receptor 45
uc007cfw.1	chr1	+	sense overlap	NM_001164233	Slco6d1	solute carrier organic anion transporter family,
uc007ctb.1	chr1	-	sense overlap	NM_175259	Shisa4	protein shisa-4 precursor
uc007dkg.1	chr1	-	sense overlap	NM_198934	Pou2f1	POU domain, class 2, transcription factor 1
uc007dtg.1	chr1	-	sense overlap	NM_011880	Rgs7	regulator of G-protein signaling 7 isoform 1
uc007edt.1	chr1	+	antisense overlap	NM_198247	Sertad4	SERTA domain-containing protein 4
uc007eim.1	chr10	+	antisense overlap	NM_145418	BC013529	hypothetical protein LOC215751 precursor
uc007etu.1	chr10	-	sense overlap	NM_001146349	Rnf217	ring finger protein 217
uc007jyl.1	chr11	+	antisense overlap	NM_026068	Med31	mediator of RNA polymerase II transcription
uc007kry.1	chr11	-	antisense overlap	NM_001166643	Bcas3	breast carcinoma-amplified sequence 3 homolog
uc007lay.1	chr11	-	sense overlap	NM_009951	Igf2bp1	insulin-like growth factor 2 mRNA-binding
uc007mjm.1	chr11	+	antisense overlap	NM_016905	Galk1	galactokinase
uc007mzr.1	chr12	+	antisense overlap	NM_177802	Slc7a15	aromatic-preferring amino acid transporter
uc007ngs.1	chr12	-	sense overlap	NM_172951	Sntg2	gamma-2-syntrophin
uc007nkr.1	chr12	-	sense overlap	NM_001039515	Arl4a	ADP-ribosylation factor-like protein 4A
uc007ocn.1	chr12	+	sense overlap	NM_001033149	Ttc9	tetratricopeptide repeat protein 9A
uc007pkb.1	chr13	-	sense overlap	NM_019703	Pfkp	6-phosphofructokinase type C
uc007pps.1	chr13	+	sense overlap	NM_012054	Aoah	acyloxyacyl hydrolase precursor
uc007qxl.1	chr13	+	antisense overlap	NM_001042673	Fancc	Fanconi anemia group C protein homolog
uc007ryq.1	chr13	+	sense overlap	NM_010408	Hcn1	potassium/sodium hyperpolarization-activated
uc007rzi.1	chr13	+	sense overlap	NM_001113550	4833420G17Rik	hypothetical protein LOC67392
uc007tgt.1	chr14	-	sense overlap	NM_001039106	Ddhd1	phospholipase DDHD1 isoform 1
uc007znw.1	chr16	-	sense overlap	NM_018784	St3gal6	type 2 lactosamine alpha-2,3-sialyltransferase
uc007zxb.1	chr16	-	sense overlap	NM_026110	Gcfc1	GC-rich sequence DNA-binding factor 1
uc008act.1	chr16	-	sense overlap	NM_001001492	Lca5l	Lebercilin-like protein
uc008cgw.1	chr17	+	antisense overlap	NM_010909	Nfkbil1	NF-kappa-B inhibitor-like protein 1
uc008dqd.1	chr17	+	antisense overlap	NM_009994	Cyp1b1	cytochrome P450 1B1
uc008dqj.1	chr17	-	sense overlap	NM_144802	Hnrpll	heterogeneous nuclear ribonucleoprotein L-like
uc008eyu.1	chr18	+	sense overlap	NM_010721	Lmnb1	lamin-B1
uc008fqh.1	chr18	+	sense overlap	NM_145356	Zbtb7c	zinc finger and BTB domain-containing protein
uc008hgf.1	chr19	-	sense overlap	NM_007392	Acta2	actin, aortic smooth muscle
uc008qxp.1	chr3	-	antisense overlap	NM_133867	Eps8l3	epidermal growth factor receptor kinase
uc008rcj.1	chr3	-	antisense overlap	NM_028349	Sass6	spindle assembly abnormal protein 6 homolog
uc008rik.1	chr3	+	antisense overlap	NM_010113	Egf	pro-epidermal growth factor precursor
uc008rpd.1	chr3	-	sense overlap	NM_178654	Pkn2	serine/threonine-protein kinase N2
uc008tky.1	chr4	+	antisense overlap	NM_133948	Psip1	PC4 and SFRS1-interacting protein
uc008wsp.1	chr5	+	antisense overlap	NM_145401	Prkag2	5'-AMP-activated protein kinase subunit gamma-2
uc008wui.1	chr5	-	sense overlap	NM_020295	Lmbr1	limb region 1 protein
uc009acj.1	chr5	+	antisense overlap	NM_011741	Zan	zonadhesin
uc009cqb.1	chr6	-	sense overlap	NM_001037842	Cml3	probable N-acetyltransferase CML3 isoform 1
uc009crj.1	chr6	+	sense overlap	NM_031199	Tgfa	protransforming growth factor alpha
uc009dqh.1	chr6	+	sense overlap	NM_001163161	Clec4d	C-type lectin domain family 4 member D isoform
uc009dqi.1	chr6	+	sense overlap	NM_001163161	Clec4d	C-type lectin domain family 4 member D isoform
uc009erk.1	chr6	-	sense overlap	NM_028742	Ifltd1	intermediate filament tail domain-containing
uc009euf.1	chr6	+	sense overlap	NM_009753	Bicd1	protein bicaudal D homolog 1 isoform 2
uc009exn.1	chr7	+	sense overlap	NM_026146	Eps8l1	epidermal growth factor receptor kinase
uc009fzm.1	chr7	+	sense overlap	NM_015796	Fbxo17	F-box only protein 17
uc009gfc.1	chr7	+	sense overlap	NM_170760	U2af1l4	splicing factor U2AF 26 kDa subunit
uc009ggc.1	chr7	+	antisense overlap	NM_008085	Gapdhs	glyceraldehyde-3-phosphate dehydrogenase,
uc009hbe.1	chr7	+	sense overlap	NM_001111016	Nav2	neuron navigator 2 isoform 2
uc009jgk.1	chr7	-	sense overlap	NM_015814	Dkk3	dickkopf-related protein 3 precursor
uc009ljz.1	chr8	+	sense overlap	NM_001098233	Purg	purine-rich element-binding protein gamma
uc009mak.1	chr8	+	sense overlap	NM_018827	Crlf1	cytokine receptor-like factor 1 precursor
uc009nae.1	chr8	+	sense overlap	NM_001037841	Cklf	chemokine-like factor isoform 4
uc009ndk.1	chr8	-	antisense overlap	NM_181322	Ctcf	transcriptional repressor CTCF
uc009nls.1	chr8	-	sense overlap	NM_181549	Clec18a	C-type lectin domain family 18 member A
uc009nlu.1	chr8	-	sense overlap	NM_181549	Clec18a	C-type lectin domain family 18 member A
uc009nxq.1	chr8	+	sense overlap	NM_198632	Trim67	tripartite motif-containing protein 67
uc009pbm.1	chr9	-	antisense overlap	NM_198092	Usp2	ubiquitin carboxyl-terminal hydrolase 2 isoform
uc009phy.1	chr9	-	sense overlap	NM_030069	Fam55b	hypothetical protein LOC78252
uc009qxb.1	chr9	+	sense overlap	NM_001164792	Tpbg	trophoblast glycoprotein precursor
uc009qyu.1	chr9	+	sense overlap	NM_001163061	Zfp949	hypothetical protein LOC71640
uc009sfx.1	chr9	-	sense overlap	NM_133974	Cdcp1	CUB domain-containing protein 1 precursor
uc009ujo.1	chrX	-	sense overlap	NM_001082412	Mcart6	mitochondrial carrier triple repeat protein 6
uc009urr.1	chrX	-	sense overlap	NM_009121	Sat1	diamine acetyltransferase 1
uc009uvb.1	chrX	-	sense overlap	NM_181315	Car5b	carbonic anhydrase 5B, mitochondrial precursor

## Sheet: heart down
LncRNA name	Chromosome	Strand	Relationship	Associated gene transcription production	Associated gene name	Associated coding protein name
AJ250692	chr3	+	antisense overlap	NM_001110163	Pde4dip	myomegalin isoform 4
AK003028	chr14	-	antisense overlap	NM_133734	Dcaf11	DDB1- and CUL4-associated factor 11
AK005972	chr2	-	antisense overlap	NM_001080548	Usp6nl	USP6 N-terminal-like protein isoform b
AK007029	chr11	-	antisense overlap	NM_178616	Psmd11	26S proteasome non-ATPase regulatory subunit 11
AK007207	chr16	-	antisense overlap	NM_139300	Mylk	myosin light chain kinase, smooth muscle
AK009503	chr15	+	antisense overlap	NM_001199024	Pla2g6	85 kDa calcium-independent phospholipase A2
AK011807	chr7	-	antisense overlap	NM_001168475	Ttc23	tetratricopeptide repeat protein 23 isoform 2
AK015310	chr9	+	antisense overlap	NM_144936	Tmem45b	transmembrane protein 45B
AK015656	chr15	-	antisense overlap	NM_008837	Pick1	PRKCA-binding protein
AK016366	chr7	+	antisense overlap	NM_001040136	Pdzd9	PDZ domain-containing protein 9 isoform 1
AK016871	chr12	-	antisense overlap	NM_001033436	Atxn7l1	ataxin-7-like protein 1 isoform 1
AK016998	chr7	+	antisense overlap	NM_207677	Dedd2	DNA-binding death effector domain-containing
AK017077	chr14	+	antisense overlap	NM_011103	Prkcd	protein kinase C delta type
AK017101	chr2	+	antisense overlap	NM_025996	Tomm34	mitochondrial import receptor subunit TOM34
AK017432	chr8	+	antisense overlap	NM_178648	Ubxn8	UBX domain-containing protein 8
AK017674	chr2	+	antisense overlap	NM_025422	Cd302	CD302 antigen
AK017785	chr9	-	antisense overlap	NM_016787	Bnip2	BCL2/adenovirus E1B 19 kDa protein-interacting
AK032393	chr4	+	antisense overlap	NM_026670	Zmym1	zinc finger MYM-type protein 1
AK033703	chr1	-	antisense overlap	NM_029756	Sdccag8	serologically defined colon cancer antigen 8
AK034573	chr9	+	antisense overlap	NM_027294	Cmtm8	CKLF-like MARVEL transmembrane domain-containing
AK035069	chr6	+	antisense overlap	NM_175314	Adamts9	a disintegrin-like and metalloprotease
AK035575	chr2	-	antisense overlap	NM_009730	Atrn	attractin precursor
AK036703	chr9	-	antisense overlap	NM_013646	Rora	nuclear receptor ROR-alpha
AK038358	chr9	+	antisense overlap	NM_133347	Dhx30	putative ATP-dependent RNA helicase DHX30
AK039210	chr2	-	antisense overlap	NM_016918	Nudt5	ADP-sugar pyrophosphatase
AK039288	chr13	+	antisense overlap	NM_028784	F13a1	coagulation factor XIII A chain precursor
AK039512	chr7	-	antisense overlap	NM_011668	Ube3a	ubiquitin-protein ligase E3A isoform 2
AK039952	chr18	+	antisense overlap	NM_134112	Kctd1	BTB/POZ domain-containing protein KCTD1 isoform
AK040829	chr14	-	antisense overlap	NM_013461	Adra1a	alpha-1A adrenergic receptor
AK042043	chr4	-	antisense overlap	NM_177733	E2f2	transcription factor E2F2
AK043671	chr7	-	antisense overlap	NM_198417	C030039L03Rik	hypothetical protein LOC112415
AK044811	chr13	+	antisense overlap	NM_009124	Atxn1	ataxin-1 isoform b
AK054438	chr1	-	sense overlap	NM_001204910	AI607873	hypothetical protein LOC226691
AK076627	chr10	+	antisense overlap	NM_027945	Csl	citrate synthase-like protein
AK076765	chr2	-	antisense overlap	NM_026785	Ube2c	ubiquitin-conjugating enzyme E2 C
AK076823	chr13_random	+	antisense overlap	NM_020279	Ccl28	C-C motif chemokine 28 precursor
AK076868	chr5	+	antisense overlap	NM_133724	Cno	protein cappuccino
AK081017	chr10	+	antisense overlap	NM_027604	Usp15	ubiquitin carboxyl-terminal hydrolase 15
AK081446	chr5	-	antisense overlap	NM_001083958	Zfp655	zinc finger protein 655 isoform b
AK082039	chr2	+	antisense overlap	NM_007993	Fbn1	fibrillin-1
AK082559	chr14	+	antisense overlap	NM_022987	Zic5	zinc finger protein ZIC 5
AK084330	chr11	+	antisense overlap	NM_001081652	Nacad	NAC-alpha domain-containing protein 1
AK089589	chr6	-	antisense overlap	NM_198668	4930590J08Rik	hypothetical protein LOC381798
AK089650	chr3	-	sense overlap	NM_019957	Dnase2b	deoxyribonuclease-2-beta precursor
AK089741	chr8	-	antisense overlap	NM_008509	Lpl	lipoprotein lipase precursor
AK089803	chr13	+	antisense overlap	NM_172143	Ofcc1	orofacial cleft 1 candidate gene 1 protein
AK131748	chr19	+	antisense overlap	NM_030109	Sf3b2	splicing factor 3b, subunit 2
AK132794	chr12	-	antisense overlap	NM_007763	Crip1	cysteine-rich protein 1
AK134674	chr4	-	antisense overlap	NM_080555	Ppap2b	lipid phosphate phosphohydrolase 3
AK134780	chr4	-	antisense overlap	NM_010419	Hes5	transcription factor HES-5
AK135613	chr12	-	antisense overlap	NM_001163154	Etv1	ETS translocation variant 1 isoform b
AK139454	chr6	+	antisense overlap	NM_001128092	Gm765	hypothetical protein LOC330390
AK139912	chr1	-	antisense overlap	NM_021408	Ush2a	Usherin precursor
AK141033	chr4	+	antisense overlap	NM_001083342	Ptchd2	patched domain-containing protein 2
AK142686	chr17	-	antisense overlap	NM_001122998	Tiam2	T-lymphoma invasion and metastasis-inducing
AK145606	chr16	+	antisense overlap	NM_001081154	4921513D23Rik	limkain-b1
AK145683	chr8	+	antisense overlap	NM_021356	Gab1	GRB2-associated-binding protein 1
AK149874	chr19	-	antisense overlap	NM_019588	Plce1	1-phosphatidylinositol-4,5-bisphosphate
AK155686	chr11	+	antisense overlap	NM_019687	Slc22a4	solute carrier family 22 member 4
AK156022	chr9	+	antisense overlap	NM_001113204	Ncam1	neural cell adhesion molecule 1 isoform 3
AK156356	chr2	+	antisense overlap	NM_027017	3300002I08Rik	zinc finger protein family member
AK156707	chr14	-	antisense overlap	NM_009502	Vcl	vinculin
AK156783	chr13	-	antisense overlap	NM_007772	Hivep1	zinc finger protein 40
AK156840	chr4	-	antisense overlap	NM_011542	Tcea3	transcription elongation factor A protein 3
AK157022	chr2	-	sense overlap	NM_008982	Ptprj	receptor-type tyrosine-protein phosphatase eta
AK157116	chr10	+	antisense overlap	NM_001013411	Nkain2	sodium/potassium-transporting ATPase subunit
AK157307	chr11	+	sense overlap	NM_026015	Zmat5	zinc finger matrin-type protein 5
AK158479	chr15	+	antisense overlap	NM_026346	Fbxo32	F-box only protein 32
AK160694	chr6	-	antisense overlap	NM_001145360	Gm9047	hypothetical protein LOC668210
AK172711	chrX	+	antisense overlap	NM_001136476	Slx	Sycp3 like X-linked
AK189312	chr4	+	antisense overlap	NM_133872	Kdm1a	lysine-specific histone demethylase 1A
AW544251	chr10	+	antisense overlap	NM_013508	Elk3	ETS domain-containing protein Elk-3 isoform a
BB839219	chr11	+	sense overlap	NM_147217	Gprc5c	G-protein coupled receptor family C group 5
BC002209	chr11	+	antisense overlap	NM_011221	Purb	transcriptional activator protein Pur-beta
BC032990	chr7	+	antisense overlap	NM_001162855	Nsmce4a	non-SMC element 4 homolog A
BC049677	chr5	-	antisense overlap	NM_138646	Hps4	Hermansky-Pudlak syndrome 4 protein homolog
BC051597	chr11	-	antisense overlap	NM_153103	Kif1c	kinesin-like protein KIF1C
BC052538	chr11	+	antisense overlap	NM_011623	Top2a	DNA topoisomerase 2-alpha
BC072574	chr6	+	antisense overlap	NM_029595	Pbp2	phosphatidylethanolamine-binding protein 2
BE196916	chr13	+	antisense overlap	NM_010573	Irx1	iroquois-class homeodomain protein IRX-1
BE943854	chr1	-	antisense overlap	NM_009307	Syt2	synaptotagmin-2
BE992010	chr2	+	sense overlap	NM_175034	Slc24a5	sodium/potassium/calcium exchanger 5 precursor
BP774450	chr6	+	antisense overlap	NM_010492	Ica1	islet cell autoantigen 1
BY002475	chr15	+	sense overlap	NM_011815	Fyb	FYN-binding protein
BY207821	chr15	-	sense overlap	NM_001162926	Fam84b	hypothetical protein LOC399603
BY274576	chr6	+	sense overlap	NM_008717	Zfml	zinc finger protein 638 isoform 1
CK627143	chr1	+	antisense overlap	NM_001013382	Lrrc52	leucine-rich repeat-containing protein 52
CO429845	chr5	+	sense overlap	NM_009035	Rbpj	recombining binding protein suppressor of
ENSMUST00000061316	chr9	+	sense overlap	NM_001205332	Mtap4	microtubule-associated protein 4 isoform 4
ENSMUST00000062252	chr13	+	antisense overlap	NM_001170540	Btf3	transcription factor BTF3 isoform 2
ENSMUST00000062634	chr8	+	sense overlap	NM_008024	Foxl1	forkhead box protein L1
ENSMUST00000066604	chr9	-	antisense overlap	NM_001190912	Kirrel3	kin of IRRE-like protein 3 isoform C precursor
ENSMUST00000072583	chr13	+	antisense overlap	NM_028186	Nkd2	protein naked cuticle homolog 2
ENSMUST00000073645	chr7	-	antisense overlap	NM_008186	Gtf2h1	general transcription factor IIH subunit 1
ENSMUST00000075165	chr12	+	sense overlap	NM_021524	Nampt	nicotinamide phosphoribosyltransferase
ENSMUST00000088076	chr18	-	antisense overlap	NM_007766	Pcdha4	protocadherin alpha-4 precursor
ENSMUST00000097211	chr7	-	sense overlap	NM_001167149	Gm16451	vomeronasal 1 receptor Vmn1r140
ENSMUST00000099331	chr13	-	antisense overlap	NM_028790	Acot12	acyl-coenzyme A thioesterase 12
ENSMUST00000100821	chr6	+	antisense overlap	NM_011374	St8sia1	alpha-N-acetylneuraminide
ENSMUST00000101162	chr11	+	antisense overlap	NM_001171512	Obscn	obscurin isoform 1
ENSMUST00000117304	chr2	+	antisense overlap	NM_030091	Ola1	obg-like ATPase 1 isoform b
ENSMUST00000117590	chrX	+	antisense overlap	NM_013482	Btk	tyrosine-protein kinase BTK
ENSMUST00000118452	chr16	+	sense overlap	NM_029738	Cluap1	clusterin-associated protein 1
ENSMUST00000119580	chr4	+	antisense overlap	NM_001024136	Anks6	ankyrin repeat and SAM domain-containing protein
ENSMUST00000119700	chr2	-	sense overlap	NM_018852	Scn9a	sodium channel protein type 9 subunit alpha
ENSMUST00000119903	chr11	+	antisense overlap	NM_173755	Ube2o	ubiquitin-conjugating enzyme E2 O
ENSMUST00000120609	chr4	+	sense overlap	NM_001039209	Gm13152	hypothetical protein LOC195531
ENSMUST00000121481	chr4	+	sense overlap	NM_027285	1700029I01Rik	hypothetical protein LOC70005
ENSMUST00000122050	chrX	-	antisense overlap	NM_001081385	Pcdh11x	protocadherin 11 X-linked
ENSMUST00000122990	chr2	-	antisense overlap	NM_025633	Metap1d	methionine aminopeptidase 1D, mitochondrial
ENSMUST00000123110	chr2	+	antisense overlap	NM_026765	Uckl1	uridine-cytidine kinase-like 1
ENSMUST00000124047	chr11	-	antisense overlap	NM_001033597	Acsl6	long-chain-fatty-acid--CoA ligase 6 isoform 2
ENSMUST00000124376	chr16	+	sense overlap	NM_080456	Mrps6	28S ribosomal protein S6, mitochondrial
ENSMUST00000124416	chr14	+	antisense overlap	NM_011366	Sorbs3	vinexin
ENSMUST00000124471	chr4	+	antisense overlap	NM_007512	Atpif1	ATPase inhibitor, mitochondrial precursor
ENSMUST00000125095	chr2	-	antisense overlap	NM_027990	Lypd6b	ly6/PLAUR domain-containing protein 6B
ENSMUST00000126672	chr2	+	antisense overlap	NM_026765	Uckl1	uridine-cytidine kinase-like 1
ENSMUST00000126999	chr11	-	antisense overlap	NM_178656	Pirt	phosphoinositide-interacting protein
ENSMUST00000127115	chr16	-	antisense overlap	NM_028680	Ift57	intraflagellar transport protein 57 homolog
ENSMUST00000127498	chr1	-	antisense overlap	NM_001081050	Pard3b	partitioning defective 3 homolog B
ENSMUST00000127716	chr18	-	antisense overlap	NM_009182	St8sia3	sia-alpha-2,3-Gal-beta-1,4-GlcNAc-R:alpha
ENSMUST00000129460	chr4	+	antisense overlap	NM_026082	Dock7	dedicator of cytokinesis protein 7
ENSMUST00000131649	chr7	+	sense overlap	NM_009346	Tead1	transcriptional enhancer factor TEF-1 isoform 2
ENSMUST00000132069	chr16	+	sense overlap	NM_001136066	Hmox2	heme oxygenase 2
ENSMUST00000132779	chr12	+	antisense overlap	NM_026681	Ccdc88c	protein Daple
ENSMUST00000136027	chr6	+	antisense overlap	NM_008171	Grin2b	glutamate [NMDA] receptor subunit epsilon-2
ENSMUST00000136294	chr7	-	antisense overlap	NM_011858	Odz4	teneurin-4
ENSMUST00000137154	chr11	+	antisense overlap	NM_030150	Dhx58	probable ATP-dependent RNA helicase DHX58
ENSMUST00000137198	chr3	+	antisense overlap	NM_023644	Mccc1	methylcrotonoyl-CoA carboxylase subunit alpha,
ENSMUST00000137236	chr4	+	antisense overlap	NM_026670	Zmym1	zinc finger MYM-type protein 1
ENSMUST00000137349	chr2	+	antisense overlap	NM_026495	Nacc2	nucleus accumbens-associated protein 2 isoform
ENSMUST00000138763	chr11	+	antisense overlap	NM_172941	Zkscan17	zinc finger protein 496 isoform 1
ENSMUST00000140104	chr2	-	antisense overlap	NM_011836	Lamc3	laminin subunit gamma-3 precursor
ENSMUST00000140412	chr2	+	antisense overlap	NM_175184	Fam125b	multivesicular body subunit 12B
ENSMUST00000140773	chr12	-	antisense overlap	NM_001164370	Mipol1	mirror-image polydactyly gene 1 protein homolog
ENSMUST00000140782	chr3	+	antisense overlap	NM_001081277	Ak5	adenylate kinase isoenzyme 5
ENSMUST00000141271	chr11	+	antisense overlap	NM_019431	Cacng4	voltage-dependent calcium channel gamma-4
ENSMUST00000142068	chr11	-	antisense overlap	NM_008850	Pitpna	phosphatidylinositol transfer protein alpha
ENSMUST00000142634	chr4	-	antisense overlap	NM_001033773	Ube2u	ubiquitin-conjugating enzyme E2U
ENSMUST00000143135	chr6	-	antisense overlap	NM_021050	Cftr	cystic fibrosis transmembrane conductance
ENSMUST00000143183	chr14	+	antisense overlap	NM_029578	Tgds	dTDP-D-glucose 4,6-dehydratase
ENSMUST00000143888	chr4	+	antisense overlap	NM_001177995	Prdm16	PR domain zinc finger protein 16 isoform 2
ENSMUST00000144193	chr5	+	antisense overlap	NM_013569	Kcnh2	potassium voltage-gated channel subfamily H
ENSMUST00000144420	chr9	+	antisense overlap	NM_001002896	Bfsp2	phakinin
ENSMUST00000146744	chr10	-	antisense overlap	NM_001168684	Tmcc3	transmembrane and coiled-coil domains protein 3
ENSMUST00000147187	chr2	-	antisense overlap	NM_013510	Epb4.1l1	band 4.1-like protein 1 isoform a
ENSMUST00000147465	chr18	+	antisense overlap	NM_001190373	Kcng2	potassium voltage-gated channel subfamily G
ENSMUST00000147568	chr1	-	antisense overlap	NM_134448	Dst	dystonin isoform b
ENSMUST00000148132	chr11	+	antisense overlap	NM_010583	Itk	tyrosine-protein kinase ITK/TSK
ENSMUST00000148597	chr7	+	sense overlap	NM_054085	Alpk3	alpha-protein kinase 3
ENSMUST00000148931	chr7	+	antisense overlap	NM_009123	Nkx1-2	NK1 transcription factor-related protein 2
ENSMUST00000149285	chr2	+	sense overlap	NM_021420	Stk4	serine/threonine-protein kinase 4
ENSMUST00000149574	chr19	-	antisense overlap	NM_001205234	Nrxn2	neurexin II isoform 1
ENSMUST00000149950	chr10	-	antisense overlap	NM_172416	Ostm1	osteopetrosis-associated transmembrane protein 1
ENSMUST00000150698	chr11	-	antisense overlap	NM_008269	Hoxb6	homeobox protein Hox-B6
ENSMUST00000151101	chrX	-	antisense overlap	NM_172783	Phka2	phosphorylase b kinase regulatory subunit alpha,
ENSMUST00000151282	chr11	-	antisense overlap	NM_001166685	Ccdc45	coiled-coil domain-containing protein 45 isoform
ENSMUST00000152229	chr2	-	antisense overlap	NM_001040689	Rspo4	R-spondin-4 isoform 1
ENSMUST00000155011	chr13	-	antisense overlap	NM_173757	Mrps27	28S ribosomal protein S27, mitochondrial
ENSMUST00000155954	chr11	+	sense overlap	NM_001080935	B230217C12Rik	hypothetical protein LOC68127
ENSMUST00000156403	chr5	-	antisense overlap	NM_008713	Nos3	nitric oxide synthase, endothelial
ENSMUST00000156882	chr11	-	antisense overlap	NM_053166	Trim7	tripartite motif-containing protein 7
ENSMUST00000158450	chr3	+	sense overlap	NM_001033303	Ampd1	AMP deaminase 1
ENSMUST00000158693	chr2	+	sense overlap	NM_001013802	Macrod2	MACRO domain-containing protein 2 isoform 1
ENSMUST00000158828	chr7	-	antisense overlap	NM_018811	Abhd2	abhydrolase domain-containing protein 2
ENSMUST00000159621	chr10	+	antisense overlap	NM_010441	Hmga2	high mobility group protein HMGI-C
ENSMUST00000159947	chr17	-	antisense overlap	NM_145968	Tagap	T-cell activation Rho GTPase-activating protein
ENSMUST00000160117	chr14	-	antisense overlap	NM_198014	Slain1	SLAIN motif-containing protein 1
ENSMUST00000160569	chr9	+	antisense overlap	NM_174846	Glyctk	glycerate kinase
ENSMUST00000160746	chr16	+	sense overlap	NM_010047	Dgcr6	protein DGCR6
ENSMUST00000161373	chr19	+	antisense overlap	NM_013907	Fbxw4	F-box/WD repeat-containing protein 4
ENSMUST00000161583	chr1	+	antisense overlap	NM_172646	Dnm3	dynamin-3 isoform 2
ENSMUST00000162231	chr14	-	antisense overlap	NM_001145978	Parp4	poly (ADP-ribose) polymerase family, member 4
ENSMUST00000162347	chr1	+	antisense overlap	NM_175219	C130026I21Rik	SP140 nuclear body protein family member isoform
ENSMUST00000162523	chr1	-	antisense overlap	NM_146108	Hibch	3-hydroxyisobutyryl-CoA hydrolase, mitochondrial
ENSMUST00000162770	chr8	-	antisense overlap	NM_029569	Asb5	ankyrin repeat and SOCS box protein 5
ENSMUST00000163802	chr12	+	antisense overlap	NM_178065	1110018G07Rik	hypothetical protein LOC68497
ENSMUST00000163830	chr16	+	sense overlap	NM_001081255	Lrch3	leucine-rich repeat and calponin homology
ENSMUST00000164074	chr10	+	antisense overlap	NM_001177571	Ccdc162	coiled-coil domain containing 162
ENSMUST00000165103	chr13	-	sense overlap	NM_134060	Slc35b3	adenosine 3'-phospho 5'-phosphosulfate
ENSMUST00000166154	chr1	+	sense overlap	NM_198028	Serpinb10-ps	serpin B10 isoform 1
ENSMUST00000168221	chr7	-	antisense overlap	NM_001170345	Gm2058	predicted gene 2058
ENSMUST00000169263	chr17	+	sense overlap	NM_026686	0610011F06Rik	hypothetical protein LOC68347
ENSMUST00000170214	chr9	+	antisense overlap	NM_139142	Slc6a20a	sodium- and chloride-dependent transporter
ENSMUST00000172211	chr2	+	antisense overlap	NM_133849	Hrh3	histamine H3 receptor
NR_002218	chr14	-	antisense overlap	NM_009429	Tpt1	translationally-controlled tumor protein
NR_002688	chr1	-	sense overlap	NM_011200	Ptp4a1	protein tyrosine phosphatase type IVA 1
NR_003508	chr16	+	sense overlap	NM_013606	Mx2	interferon-induced GTP-binding protein Mx2
NR_015474	chr2	+	antisense overlap	NM_008361	Il1b	interleukin-1 beta precursor
NR_027385	chr4	-	sense overlap	NM_198663	C87499	hypothetical protein LOC381590
NR_027502	chr16	-	sense overlap	NM_145931	Zc3h7a	zinc finger CCCH-type containing 7A
NR_027510	chr2	-	sense overlap	NM_001159612	Lrrc57	leucine-rich repeat-containing protein 57
NR_027641	chr1	+	sense overlap	NM_033354	Sec16b	protein transport protein Sec16B
NR_027677	chr12	+	sense overlap	NM_033270	E2f6	transcription factor E2F6
NR_028123	chr9	+	sense overlap	NM_001165957	Txndc6	thioredoxin domain-containing protein 6
NR_028277	chr6	+	antisense overlap	NM_009658	Akr1b3	aldose reductase
NR_029418	chr13	+	sense overlap	NM_175187	Tmem161b	transmembrane protein 161B
NR_033135	chr4	-	sense overlap	NM_001168498	A330049M08Rik	myelin glycoprotein 11
NR_033141	chr14	-	antisense overlap	NM_172813	Enox1	ecto-NOX disulfide-thiol exchanger 1
NR_033587	chr12	+	sense overlap	NM_001177841	Otub2	ubiquitin thioesterase OTUB2 isoform 1
NR_036631	chr7	-	antisense overlap	NM_021323	Usp29	ubiquitin carboxyl-terminal hydrolase 29
NR_037610	chr11	-	sense overlap	NM_013625	Pafah1b1	platelet-activating factor acetylhydrolase IB
U03988	chr16	+	antisense overlap	NM_177357	Kalrn	kalirin isoform 1
uc.101+	chr2	+	antisense overlap	NM_001018042	Sp3	transcription factor Sp3 isoform 1
uc.138-	chr16	-	sense overlap	NM_009186	Tra2b	transformer-2 protein homolog beta
uc.143+	chr5	+	antisense overlap	NM_001080795	G3bp2	ras GTPase-activating protein-binding protein 2
uc.174-	chr18	-	antisense overlap	NM_010771	Matr3	matrin-3
uc.195+	chr4	-	antisense overlap	NM_199467	Mms22l	hypothetical protein LOC212377
uc.203-	chr17	+	antisense overlap	NM_001159517	Qk	protein quaking isoform 1
uc.208-	chr6	-	sense overlap	NM_198102	Tra2a	transformer-2 protein homolog alpha
uc.258-	chr4	-	antisense overlap	NM_138590	Zcchc7	zinc finger CCHC domain-containing protein 7
uc.273-	chr2	+	antisense overlap	NM_016768	Pbx3	pre-B-cell leukemia transcription factor 3
uc.324-	chr2	+	sense overlap	NM_029837	Mpped2	metallophosphoesterase MPPED2
uc.327+	chr2	-	sense overlap	NM_023876	Elp4	elongator complex protein 4
uc.37+	chr3	-	antisense overlap	NM_144901	Csde1	cold shock domain-containing protein E1 isoform
uc.376+	chr12	+	sense overlap	NM_177806	Prpf39	pre-mRNA-processing factor 39
uc.419+	chr11	-	antisense overlap	NM_173374	Srsf1	serine/arginine-rich splicing factor 1 isoform
uc007akf.1	chr1	-	antisense overlap	NM_031402	Crispld1	cysteine-rich secretory protein LCCL
uc007boa.1	chr1	-	sense overlap	NM_001003917	Atg9a	autophagy-related protein 9A
uc007cit.1	chr1	-	antisense overlap	NM_146103	Tmem185b	transmembrane protein 185B
uc007dxm.1	chr1	+	antisense overlap	NM_133815	Lbr	lamin-B receptor
uc007edb.1	chr1	-	antisense overlap	NM_009579	Slc30a1	zinc transporter 1
uc007eht.1	chr10	+	sense overlap	NM_001204916	H60c	histocompatibility 60c
uc007epl.1	chr10	+	sense overlap	NM_009017	Raet1b	retinoic acid early-inducible protein 1-beta
uc007fbl.1	chr10	-	sense overlap	NM_001204983	Gm9766	hypothetical protein LOC100038725
uc007geo.1	chr10	+	sense overlap	NM_199322	Dot1l	histone-lysine N-methyltransferase, H3 lysine-79
uc007gqy.1	chr10	+	sense overlap	NM_010512	Igf1	insulin-like growth factor I isoform 1
uc007hsk.1	chr11	+	sense overlap	NM_019574	Patz1	POZ-, AT hook-, and zinc finger-containing
uc007ibc.1	chr11	-	sense overlap	NM_010345	Grb10	growth factor receptor-bound protein 10 isoform
uc007jfs.1	chr11	+	antisense overlap	NM_001039092	Tom1l2	TOM1-like protein 2 isoform b
uc007jtn.1	chr11	+	sense overlap	NM_007888	Dvl2	segment polarity protein dishevelled homolog
uc007kcg.1	chr11	-	sense overlap	NM_013625	Pafah1b1	platelet-activating factor acetylhydrolase IB
uc007kgp.1	chr11	+	sense overlap	NM_139128	Coro6	coronin-6 isoform A
uc007krv.1	chr11	-	antisense overlap	NM_001166643	Bcas3	breast carcinoma-amplified sequence 3 homolog
uc007msh.1	chr11	+	sense overlap	NM_198423	Bahcc1	BAH and coiled-coil domain-containing protein 1
uc007nvi.1	chr12	-	sense overlap	NM_153457	Rtn1	reticulon-1 isoform RTN1-A
uc007ohm.1	chr12	+	sense overlap	NM_001081423	Ttll5	tubulin polyglutamylase TTLL5
uc007ojx.1	chr12	-	antisense overlap	NM_028105	Adck1	aarF domain containing kinase 1 precursor
uc007rcw.1	chr13	-	sense overlap	NM_144837	BC018507	hypothetical protein LOC218333
uc007tsv.1	chr14	+	sense overlap	NM_001205242	A430107P09Rik	hypothetical protein LOC100568452
uc007vak.1	chr14	-	sense overlap	NM_134074	Dock9	dedicator of cytokinesis protein 9 isoform 2
uc007waz.1	chr15	+	antisense overlap	NM_008681	Ndrg1	protein NDRG1
uc007xjd.1	chr15	-	sense overlap	NM_001033217	Prickle1	prickle-like protein 1
uc007xjw.1	chr15	-	antisense overlap	NM_175344	Ano6	anoctamin-6
uc007ynj.1	chr16	-	sense overlap	NM_138583	D16H22S680E	ser/Thr-rich protein T10 in DGCR region
uc008bvw.1	chr17	+	antisense overlap	NM_008716	Notch3	neurogenic locus notch homolog protein 3
uc008dnq.1	chr17	-	sense overlap	NM_011723	Xdh	xanthine dehydrogenase/oxidase
uc008gcv.1	chr19	+	antisense overlap	NM_016882	Sart1	U4/U6.U5 tri-snRNP-associated protein 1
uc008hdo.1	chr19	-	antisense overlap	NM_001081319	C030046E11Rik	protein RIC1 homolog
uc008jfw.1	chr2	+	sense overlap	NM_198191	Pip5kl1	phosphatidylinositol-4-phosphate 5-kinase-like
uc008kgz.1	chr2	+	sense overlap	NM_172420	Ppp1r1c	protein phosphatase 1 regulatory subunit 1C
uc008nme.1	chr2	-	sense overlap	NM_170590	Cpne1	copine-1
uc008oca.1	chr2	+	antisense overlap	NM_001164369	Bcas1	breast carcinoma-amplified sequence 1 homolog
uc008pgs.1	chr3	+	sense overlap	NM_001111051	Dclk1	serine/threonine-protein kinase DCLK1 isoform 2
uc008qeu.1	chr3	-	sense overlap	NM_025621	2310050C09Rik	hypothetical protein LOC66533
uc008qfx.1	chr3	-	antisense overlap	NM_011281	Rorc	nuclear receptor ROR-gamma
uc008qkw.1	chr3	-	sense overlap	NM_001163618	Tars2	threonyl-tRNA synthetase, mitochondrial isoform
uc008qnb.1	chr3	-	antisense overlap	NM_001009935	Txnip	thioredoxin-interacting protein isoform 1
uc008rea.1	chr3	+	antisense overlap	NM_145394	Slc44a3	choline transporter-like protein 3
uc008rks.1	chr3	-	antisense overlap	NM_001004367	Cxxc4	CXXC-type zinc finger protein 4
uc008rua.1	chr3	-	sense overlap	NM_031870	Msh4	mutS protein homolog 4
uc008sbe.1	chr4	-	sense overlap	NM_152812	Otud6b	OTU domain-containing protein 6B
uc008uyy.1	chr4	-	sense overlap	NM_001168333	Tinagl1	tubulointerstitial nephritis antigen-like
uc008wjs.1	chr5	-	sense overlap	NM_001007221	Adam22	disintegrin and metalloproteinase
uc008wqr.1	chr5	-	antisense overlap	NM_177323	Rint1	RAD50-interacting protein 1
uc008yzl.1	chr5	+	sense overlap	NM_001164573	Myo1h	myosin-Ih
uc008zom.1	chr5	-	sense overlap	NM_001005523	Rsrc2	arginine/serine-rich coiled-coil protein 2
uc009cbo.1	chr6	-	sense overlap	NM_145958	Kbtbd2	kelch repeat and BTB (POZ) domain containing 2
uc009cql.1	chr6	+	sense overlap	NM_176842	Tprkb	TP53RK-binding protein
uc009dhq.1	chr6	-	sense overlap	NM_001036684	Atp2b2	plasma membrane calcium-transporting ATPase 2
uc009grx.1	chr7	-	sense overlap	NM_001077264	Ap2a1	AP-2 complex subunit alpha-1 isoform b
uc009hhe.1	chr7	-	sense overlap	NM_146191	Lrrk1	leucine-rich repeat serine/threonine-protein
uc009iiu.1	chr7	-	antisense overlap	NM_011858	Odz4	teneurin-4
uc009jkw.1	chr7	+	sense overlap	NM_001081446	Iqck	IQ motif containing K
uc009lpe.1	chr8	+	sense overlap	NM_001205219	Sorbs2	sorbin and SH3 domain-containing protein 2
uc009mzk.1	chr8	+	antisense overlap	NM_010325	Got2	aspartate aminotransferase, mitochondrial
uc009ngj.1	chr8	+	sense overlap	NM_009864	Cdh1	cadherin-1
uc009ocw.1	chr9	+	sense overlap	NM_133739	Tmem123	porimin precursor
uc009ods.1	chr9	-	sense overlap	NM_001033359	Cntn5	contactin-5 isoform 2
uc009ozr.1	chr9	+	antisense overlap	NM_172768	Gramd1b	GRAM domain-containing protein 1B
uc009snm.1	chrX	-	sense overlap	NM_008089	Gata1	erythroid transcription factor
uc009tcn.1	chrX	-	sense overlap	NM_001166648	Zfp280c	zinc finger protein 280C isoform 1
X99253	chr11	+	antisense overlap	NM_198292	Tex2	testis-expressed sequence 2 protein
Z78142	chr12	-	antisense overlap	NM_007728	Coch	cochlin precursor
