# Supplementary material for: Transcriptome Analysis Reveals Distinct Patterns of Long Noncoding RNAs in Heart and Plasma of Mice with Heart Failure
Source: PLoS One. 2013 Oct 29;8(10):e77938. doi: 10.1371/journal.pone.0077938 (PMC3812140; doi:10.1371/journal.pone.0077938)
Supplement: File S1 — Profile of LncRNAs. (TXT) [file pone.0077938.s005.txt]

HF-heart sample with heart failure
normal-normal heart sample
whole_HF-whole blood sample with heart failure
whole_normal-normal whole blood sample
plasma_HF-plasma sample with heart failure
plasma_normal-normal plasma sample
ProbeName	RNAlength	relationship	Associated_gene_acc	HF	normal	whole_HF	whole_normal	plasma_HF	plasma_normal
ASMM9PARTA049000	465	intergenic		9.706781	10.931229	8.446178	7.50475	8.723627	7.3429284
ASMM9PARTA048912	1065	intergenic		7.31734	6.9504714	4.1128416	5.8356643	2.7363474	5.9363766
ASMM9PARTA048913	3740	intergenic		6.72563	6.3948956	12.308975	8.331321	15.377011	8.742104
ASMM9PARTA048918	279	intergenic		15.272038	15.080903	14.1835985	14.096863	9.70806	14.609998
ASMM9PARTA048931	1847	intergenic		9.721094	10.678225	5.237654	7.294564	3.2687047	7.0782514
ASMM9PARTA048938	2279	intergenic		12.40817	12.033108	7.548149	7.129719	4.9827094	7.2976484
ASMM9PARTA048944	737	intergenic		4.9393005	5.5306787	6.3364487	5.0283747	4.9966373	5.256283
ASMM9PARTA048973	618	intergenic		6.257202	6.4515142	7.066224	7.447412	5.141011	7.5223045
ASMM9PARTA049341	1436	intergenic		6.398493	6.973807	5.3739038	5.07831	4.5864286	5.2851453
ASMM9PARTA048977	434	intergenic		9.558008	11.038062	9.653021	11.208267	12.834244	11.275923
ASMM9PARTA048886	1273	intergenic		4.931526	4.768246	8.84935	9.691768	8.091785	10.039266
ASMM9PARTA049001	4277	intergenic		13.657547	11.73827	8.401565	7.04984	2.7363474	6.7583127
ASMM9PARTA049005	544	intergenic		7.5331693	9.3113365	6.4617414	9.7909775	8.964449	9.7708435
ASMM9PARTA049009	1836	intergenic		12.545052	11.368415	6.9050455	5.934906	2.7363474	6.460186
ASMM9PARTA049031	586	intergenic		11.078775	9.942267	5.50453	6.137683	4.1488466	6.2864046
ASMM9PARTA049035	4806	intergenic		4.889188	4.908552	5.996421	6.793969	3.0848417	3.384913
ASMM9PARTA049042	574	intergenic		12.489904	10.703836	7.3218956	4.632829	3.9606166	5.6911106
ASMM9PARTA049050	1068	intergenic		7.3846154	5.76738	2.7068744	2.7702322	2.7363474	5.686765
ASMM9PARTA048975	2467	intergenic		12.380928	11.766117	6.9340954	7.102256	10.651168	7.005957
ASMM9PARTA048834	365	intergenic		14.2307625	13.817805	9.303396	9.329467	7.641395	9.331233
ASMM9PARTA048712	4523	intergenic		4.0251346	5.440832	5.6559744	2.7702322	5.881244	5.1328435
ASMM9PARTA048719	3379	intergenic		5.9083476	6.4177547	4.7434316	4.9404993	2.7363474	4.9708314
ASMM9PARTA048720	1151	intergenic		8.266126	8.55303	3.9923944	6.146405	4.3563533	5.835207
ASMM9PARTA048752	710	intergenic		6.3037624	6.8848147	6.953681	6.393917	7.9887867	6.526791
ASMM9PARTA048756	488	intergenic		3.87278	4.264047	4.0502887	7.8502617	9.115465	8.425943
ASMM9PARTA048768	230	intergenic		2.7342956	4.387331	4.20913	2.7702322	5.4238243	3.6764688
ASMM9PARTA048777	323	intergenic		5.3201747	5.1925597	5.683033	6.700357	5.890265	6.7084336
ASMM9PARTA048910	1709	intergenic		4.9566803	5.469164	2.7116826	4.7204595	3.3872452	4.9750633
ASMM9PARTA048830	1698	intergenic		5.300338	5.8194723	6.118595	6.2355113	3.0129585	6.4693856
ASMM9PARTA048908	364	intergenic		14.187938	13.777128	9.298637	9.355427	7.898755	9.240153
ASMM9PARTA048846	1861	intergenic		12.7685375	12.289621	9.0608015	11.474079	4.526141	11.32106
ASMM9PARTA048867	922	intergenic		4.279348	4.3033137	3.9277759	4.2941756	4.958521	4.8803616
ASMM9PARTA048871	1820	intergenic		14.334711	14.403889	10.103414	11.932162	5.213212	12.13636
ASMM9PARTA048875	1450	intergenic		7.7242966	8.892299	5.120804	4.822838	6.2186213	5.1231866
ASMM9PARTA048876	3699	intergenic		11.3506775	11.748777	7.059405	12.030689	5.255539	11.899247
ASMM9PARTA048882	1612	intergenic		8.720882	6.963206	6.3566604	7.9130473	3.0675356	7.5236053
ASMM9PARTA048885	584	intergenic		11.809168	11.723047	8.618886	8.30516	8.187611	8.554757
ASMM9PARTA049075	405	intergenic		2.5312815	4.3532715	4.333087	4.8932343	6.7241535	3.935462
ASMM9PARTA048802	703	intergenic		4.4426956	5.443404	8.003056	6.740977	6.23571	6.1410465
ASMM9PARTA049282	1307	intergenic		5.1440287	5.8816905	7.6811094	7.082409	6.4261236	7.0629053
ASMM9PARTA049066	1159	intergenic		6.7282696	5.8011513	3.5968862	6.035137	2.7363474	4.6545496
ASMM9PARTA049225	305	intergenic		14.008761	13.784478	10.657064	9.007914	10.345077	9.050871
ASMM9PARTA049227	593	intergenic		4.9174805	5.5960684	6.846088	6.0545135	4.7544026	6.125257
ASMM9PARTA049229	2700	intergenic		5.898456	6.6283455	9.658798	6.6266007	10.601464	6.912815
ASMM9PARTA049240	843	intergenic		7.309594	7.042494	11.775669	9.745169	7.2837734	9.732975
ASMM9PARTA049250	707	intergenic		7.0430984	6.9531612	6.5650063	8.1289625	6.9340954	6.047361
ASMM9PARTA049254	1673	intergenic		5.7993097	5.820281	8.760673	9.926309	10.532229	10.203319
ASMM9PARTA049209	449	intergenic		5.717205	6.1127467	3.130114	7.695944	5.497659	7.5667133
ASMM9PARTA049279	925	intergenic		8.03413	9.070592	7.638643	8.916928	8.045235	9.22822
ASMM9PARTA049207	4101	intergenic		5.6545353	3.8363461	9.695246	7.731783	9.588972	7.0204616
ASMM9PARTA049285	2424	intergenic		6.605954	6.2609015	11.411501	11.733152	4.581003	11.591201
ASMM9PARTA049294	1276	intergenic		2.626256	4.4410257	4.656069	3.7861736	7.159624	4.7435718
ASMM9PARTA049296	5874	intergenic		5.1761837	5.5102525	5.5749264	7.1693406	5.9392176	6.8734236
ASMM9PARTA049306	2421	intergenic		6.3111687	7.079821	4.7634373	8.269897	7.567893	8.6543045
ASMM9PARTA049308	1642	intergenic		4.99535	5.839742	4.711249	7.9785604	6.4810667	8.480939
ASMM9PARTA049312	656	intergenic		5.5556297	6.149478	6.9000425	6.471056	10.397666	6.6466823
ASMM9PARTA049328	638	intergenic		6.6482553	5.3030777	3.509623	2.7702322	6.7361245	3.0866828
ASMM9PARTA050749	274	intergenic		4.0372105	4.516853	7.394489	3.4563627	5.0207386	3.513935
ASMM9PARTA049272	1391	intergenic		10.799958	11.228456	5.759651	6.787648	6.7050905	6.369855
ASMM9PARTA049152	1490	intergenic		12.896489	12.89093	7.9822893	8.64925	6.476622	8.976337
ASMM9PARTA048672	336	intergenic		4.159333	4.701812	9.023067	8.161155	5.38676	8.066685
ASMM9PARTA049076	1691	intergenic		5.742674	6.6363	4.0507708	6.155536	7.789129	6.5961866
ASMM9PARTA049078	3274	intergenic		2.569837	4.8488064	5.3327775	5.275129	5.9749837	5.14785
ASMM9PARTA049079	1670	intergenic		5.229458	5.044408	10.497051	8.76817	3.868666	7.8274236
ASMM9PARTA049090	1704	intergenic		12.411129	11.775889	7.6951995	6.036417	3.447476	6.400878
ASMM9PARTA049092	1562	intergenic		9.444767	9.535356	6.168687	10.023992	5.465989	9.024909
ASMM9PARTA049119	2599	intergenic		5.693986	5.7883787	7.3506184	3.4001646	3.1685295	3.1376712
ASMM9PARTA049220	2941	intergenic		7.250272	6.777275	6.87051	7.308117	6.68899	6.9830093
ASMM9PARTA049129	731	intergenic		11.948252	12.638151	6.5889583	4.845582	2.7363474	5.2013917
ASMM9PARTA049070	1026	intergenic		4.6807756	6.1434007	6.177988	5.714663	5.2941303	5.9083796
ASMM9PARTA049159	500	intergenic		5.419194	6.0710363	4.1191473	2.7702322	6.052918	2.8071084
ASMM9PARTA049175	1464	intergenic		9.774458	11.83726	10.392597	12.429981	13.873107	12.566227
ASMM9PARTA049177	452	intergenic		11.135038	11.943686	6.26775	7.1573915	2.7363474	7.238515
ASMM9PARTA049180	1062	intergenic		12.735407	13.672048	13.881426	13.462332	14.28858	13.64867
ASMM9PARTA049187	582	intergenic		4.6469116	4.394232	6.6800447	5.175824	4.5913005	5.3166227
ASMM9PARTA049192	1331	intergenic		5.1850615	6.9432755	5.15372	7.3383427	7.483782	7.2870755
ASMM9PARTA049195	1333	intergenic		7.231628	6.2676725	3.6891925	4.6648417	6.4731693	5.17006
ASMM9PARTA049198	1450	intergenic		8.151714	9.273436	8.131945	8.081084	9.445612	7.835974
ASMM9PARTA049123	2878	intergenic		9.628527	9.508146	5.5995665	2.7702322	3.6216965	3.9525034
ASMM9PARTA048146	971	intergenic		7.2557716	6.7496314	6.5746765	7.1133213	15.416979	6.9966054
ASMM9PARTA048231	2140	intergenic		5.271929	5.3068886	8.257368	8.823114	2.7363474	8.536545
ASMM9PARTA048068	907	intergenic		4.5546813	6.4368563	4.962165	4.943443	5.4471903	5.1720657
ASMM9PARTA048075	1074	intergenic		7.18981	6.8113904	4.0574846	3.7323391	4.491806	4.655812
ASMM9PARTA048077	1505	intergenic		9.546408	11.359019	11.075993	12.492735	12.8724785	12.173995
ASMM9PARTA048078	504	intergenic		5.274187	5.818863	3.8805704	4.0932713	4.790853	4.9577413
ASMM9PARTA048082	295	intergenic		9.580158	10.703358	9.909931	10.714391	11.94541	10.98049
ASMM9PARTA048108	586	intergenic		7.171597	6.0762615	2.6886768	4.7364187	2.7363474	4.5606866
ASMM9PARTA048041	304	intergenic		7.9487762	9.00293	7.8576813	9.09846	8.938424	9.363632
ASMM9PARTA048133	635	intergenic		9.851749	10.271851	11.489079	9.133236	12.350327	8.982578
ASMM9PARTA048022	1690	intergenic		4.375904	4.672091	4.5711775	6.154415	5.2924743	5.8042154
ASMM9PARTA048149	954	intergenic		4.276908	4.810684	5.2986784	4.6388674	4.799954	4.6346226
ASMM9PARTA048173	2793	intergenic		9.412871	9.597589	14.173878	15.580093	9.583398	15.185585
ASMM9PARTA048179	713	intergenic		9.899542	12.103434	11.806865	12.754621	13.409679	9.96237
ASMM9PARTA048185	1763	intergenic		9.780464	11.4601755	10.174582	11.8356495	13.0938835	11.88169
ASMM9PARTA048193	1889	intergenic		6.0945206	6.740652	7.7165236	7.809884	9.754103	7.9111805
ASMM9PARTA048200	500	intergenic		7.095032	6.9147706	4.174966	6.2610645	6.43175	6.464996
ASMM9PARTA048213	776	intergenic		6.953316	6.0607715	8.589325	10.657419	2.7363474	10.925138
ASMM9PARTA048708	2146	intergenic		7.501354	7.1031313	9.098911	10.341518	6.31501	10.445152
ASMM9PARTA048112	1129	intergenic		5.254509	5.7645583	4.8028135	4.6136823	6.3125486	5.698205
ASMM9PARTA047915	1548	intergenic		7.0203915	7.1235127	5.494529	6.941162	6.837865	7.2579236
ASMM9PARTA047821	471	intergenic		4.086577	4.204291	5.0821424	5.891959	6.061386	5.907392
ASMM9PARTA047831	511	intergenic		7.0244255	4.1251965	2.7694197	2.7702322	6.798937	5.989747
ASMM9PARTA047837	212	intergenic		5.737716	6.066247	5.4551573	2.7702322	4.5680285	2.7273064
ASMM9PARTA047838	1150	intergenic		6.1602755	7.11542	5.2774963	2.7702322	7.0514936	2.6758442
ASMM9PARTA047846	339	intergenic		5.7082763	7.0433044	8.576689	7.514893	8.045451	7.3825607
ASMM9PARTA047853	3530	intergenic		7.2822075	8.0608835	7.2776556	8.4887905	8.45447	8.117354
ASMM9PARTA047887	3103	intergenic		10.782343	10.131542	5.6442657	6.0592065	2.7363474	6.138718
ASMM9PARTA048064	1098	intergenic		4.0736217	5.1059427	4.0891557	4.2464957	6.4721265	4.9641232
ASMM9PARTA047899	367	intergenic		9.634986	10.222368	14.14941	11.417176	10.11828	10.910701
ASMM9PARTA048241	950	intergenic		8.9825115	9.847346	8.231491	9.743143	10.681101	9.353641
ASMM9PARTA047923	2513	intergenic		6.0260763	7.570304	5.8572826	6.7032976	9.11127	7.5991592
ASMM9PARTA047933	284	intergenic		13.354281	13.057506	8.224704	8.118277	6.613994	8.779994
ASMM9PARTA047938	2634	intergenic		4.8285675	5.0723534	2.9558463	5.6222506	3.6067278	5.5263944
ASMM9PARTA047968	574	intergenic		7.034534	6.505525	2.7960837	5.579674	2.7363474	5.618043
ASMM9PARTA047983	320	intergenic		5.8779697	4.722911	4.618039	4.4951105	4.2173114	5.282325
ASMM9PARTA047987	205	intergenic		7.1293216	7.992841	5.6650467	6.4413733	8.602781	7.963697
ASMM9PARTA048007	2275	intergenic		6.9796295	7.682381	7.6292973	7.0359035	6.2755737	7.057707
ASMM9PARTA048008	538	intergenic		3.439982	6.3986206	2.6722417	5.9682837	2.7363474	5.2371426
ASMM9PARTA047889	1956	intergenic		5.322276	5.654867	6.372463	7.4816265	6.036787	7.846752
ASMM9PARTA048570	336	intergenic		7.2005653	6.6104584	8.779994	8.65384	13.553477	8.508134
ASMM9PARTA048218	844	intergenic		6.823784	5.582984	4.6080227	4.969887	6.9493504	4.9245768
ASMM9PARTA048472	1218	intergenic		8.722358	10.000366	10.085669	8.116286	10.652086	8.104762
ASMM9PARTA048494	406	intergenic		9.429265	8.671976	7.0765953	8.069075	3.128769	7.5954776
ASMM9PARTA048510	1707	intergenic		10.31727	9.429951	7.2376595	6.9886737	5.964929	7.1064224
ASMM9PARTA048531	1344	intergenic		7.0789804	7.448979	7.0721846	6.570049	7.981696	6.848668
ASMM9PARTA048534	397	intergenic		8.176979	9.416952	8.427894	9.393271	10.667303	9.540671
ASMM9PARTA048540	4361	intergenic		13.927551	13.966597	8.736763	8.894485	4.6071377	9.085057
ASMM9PARTA048459	1263	intergenic		8.308667	7.2829437	6.44585	7.103166	9.267914	6.823364
ASMM9PARTA048563	634	intergenic		7.1911573	7.6794233	11.652689	10.5522785	6.086694	10.148315
ASMM9PARTA048455	1789	intergenic		3.9088445	5.858322	3.3164263	6.258277	3.9360695	6.1229143
ASMM9PARTA048589	1101	intergenic		12.677251	12.7562	7.238515	6.8773828	4.774027	6.606095
ASMM9PARTA048591	329	intergenic		7.5385885	8.428457	6.071455	7.183602	7.5068474	6.859503
ASMM9PARTA048617	2306	intergenic		10.964081	10.510702	5.22829	5.4442487	7.699253	5.9069977
ASMM9PARTA048624	420	intergenic		13.236533	13.5742035	9.044574	10.861122	6.521304	11.043642
ASMM9PARTA048631	454	intergenic		14.997734	15.454453	10.715685	12.483982	6.884508	12.510045
ASMM9PARTA048653	1629	intergenic		13.286322	11.575755	7.7071323	3.9029574	2.7363474	4.4045663
ASMM9PARTA048654	588	intergenic		10.5668125	10.331863	5.057843	4.4181886	2.7363474	5.416666
ASMM9PARTA049347	701	intergenic		8.9320755	7.016543	7.3239374	8.02436	8.916002	8.713061
ASMM9PARTA048554	2866	intergenic		8.436729	8.432999	3.2088654	4.723672	2.7363474	5.1403847
ASMM9PARTA048355	681	intergenic		5.566841	5.0824327	3.7217207	7.2789373	2.7363474	6.9803686
ASMM9PARTA048251	948	intergenic		6.067814	6.587049	5.865257	6.200322	9.517215	6.3073072
ASMM9PARTA048254	2019	intergenic		7.142524	5.7977962	2.735073	2.7702322	5.5417523	2.7703161
ASMM9PARTA048258	1373	intergenic		7.452087	7.0750656	2.6969657	2.7702322	5.6266184	2.7066262
ASMM9PARTA048287	1283	intergenic		5.9596963	6.260742	6.039105	5.7564955	9.645508	5.9053946
ASMM9PARTA048290	2311	intergenic		12.808671	11.7879095	7.0209937	2.7702322	3.1710794	2.8052006
ASMM9PARTA048309	547	intergenic		6.064807	6.601005	4.8731318	7.769758	5.9371285	6.8390417
ASMM9PARTA048325	2208	intergenic		3.5746956	4.357339	7.0642695	3.494631	3.9160028	3.6399786
ASMM9PARTA048461	1134	intergenic		11.022674	10.512165	5.704647	4.2193437	2.7363474	5.068415
ASMM9PARTA048354	1854	intergenic		6.4918985	6.3501177	10.580297	9.132003	7.707717	9.299822
ASMM9PARTA048685	2496	intergenic		2.9360914	4.809267	3.5785608	2.7702322	10.479454	2.7059112
ASMM9PARTA048365	298	intergenic		16.812939	17.060265	14.830358	12.393971	12.715973	12.736762
ASMM9PARTA048386	1043	intergenic		5.644862	5.7134175	4.507356	5.7324324	3.9693427	5.867728
ASMM9PARTA048387	958	intergenic		5.5884123	7.648892	5.4426017	5.873581	8.01193	6.357485
ASMM9PARTA048393	1421	intergenic		6.3138676	3.8544178	10.51584	6.6106772	2.7363474	6.2087116
ASMM9PARTA048409	677	intergenic		4.930416	6.450433	4.48125	6.588155	11.952456	6.0663533
ASMM9PARTA048421	3595	intergenic		6.115469	6.176255	5.0168796	5.0422306	5.053143	4.3675394
ASMM9PARTA048430	553	intergenic		10.916411	10.588671	6.2080956	5.6654625	5.117657	5.406174
ASMM9PARTA048434	2538	intergenic		5.211562	6.492014	5.331123	6.5957026	8.260136	7.0124025
ASMM9PARTA048346	746	intergenic		7.0417433	7.960254	8.080317	9.134412	8.749441	9.173417
ASMM9PARTA050365	2943	intergenic		4.191722	4.810336	6.3833475	6.9951677	3.6650157	6.5133877
ASMM9PARTA050288	276	intergenic		14.567385	14.948755	12.70693	12.467125	8.588277	11.914898
ASMM9PARTA050294	2991	intergenic		5.517189	4.4634438	4.661457	2.7702322	2.7363474	4.948575
ASMM9PARTA050300	741	intergenic		6.579278	4.3859797	2.755118	5.2385178	5.6462812	5.7958097
ASMM9PARTA050304	9598	intergenic		3.5675316	4.624381	4.9967093	2.7702322	4.874932	3.0899944
ASMM9PARTA050321	1085	intergenic		6.2582645	8.530466	3.819671	2.7702322	5.029211	4.541954
ASMM9PARTA050322	678	intergenic		9.967239	10.348243	4.595909	2.7702322	5.5578756	2.861969
ASMM9PARTA050349	4113	intergenic		5.0898724	5.4941845	6.9925904	5.909232	5.644117	6.2387714
ASMM9PARTA049338	1088	intergenic		3.9864898	5.353595	5.2795887	5.619533	7.6153936	5.6780787
ASMM9PARTA050363	409	intergenic		13.4672785	13.179001	9.123274	7.9987698	7.2591653	7.695758
ASMM9PARTA050258	508	intergenic		8.036857	9.174836	7.807484	8.81208	6.784605	8.327731
ASMM9PARTA050377	469	intergenic		2.6432354	4.729843	3.5035317	2.7702322	5.9068303	3.0133028
ASMM9PARTA050384	1565	intergenic		3.5213106	4.39372	5.507923	6.236018	6.7116833	5.8832207
ASMM9PARTA050386	606	intergenic		8.68191	8.3641205	4.264637	4.300902	4.9567494	5.320382
ASMM9PARTA050389	788	intergenic		6.903632	4.5433426	5.0239825	5.473676	5.490849	5.54745
ASMM9PARTA050392	796	intergenic		7.80482	6.873537	7.56412	10.817303	6.4959216	10.382558
ASMM9PARTA050404	868	intergenic		4.9810696	5.629219	8.574051	6.138718	2.7363474	4.949794
ASMM9PARTA050411	557	intergenic		6.9445467	5.5738993	3.999621	6.695736	3.1511085	6.911031
ASMM9PARTA050361	762	intergenic		6.210552	7.4824605	6.168293	6.3615055	6.0868735	5.845061
ASMM9PARTA050188	390	intergenic		10.982885	12.834175	11.852466	13.780697	14.223575	13.446751
ASMM9PARTA050108	1949	intergenic		4.3013325	5.634687	4.34198	7.7130356	6.810928	7.518335
ASMM9PARTA050109	679	intergenic		6.7719326	7.153722	5.731838	4.627717	3.7380724	5.1424036
ASMM9PARTA050117	1595	intergenic		8.338959	7.0960107	14.190628	11.381276	8.686756	11.389739
ASMM9PARTA050120	636	intergenic		7.0518317	8.108707	6.1997013	7.3440614	6.451487	6.827177
ASMM9PARTA050122	537	intergenic		2.5645072	4.4103518	4.6829877	6.0881996	4.491118	5.876075
ASMM9PARTA050126	274	intergenic		10.2199335	5.3386946	5.487162	4.127777	2.7363474	4.0244584
ASMM9PARTA050141	1178	intergenic		3.9148173	5.1144695	5.628049	6.465332	2.7363474	6.6407266
ASMM9PARTA050280	567	intergenic		7.03193	7.0034766	7.2969685	7.0810895	5.7720275	7.343889
ASMM9PARTA050186	494	intergenic		10.075788	9.971867	9.729652	9.149208	10.469009	9.418813
ASMM9PARTA050260	1109	intergenic		5.5544586	6.5676785	4.9575634	3.3956003	5.268895	4.2883115
ASMM9PARTA050194	1958	intergenic		8.033789	8.562523	12.376203	11.713002	9.699881	11.648497
ASMM9PARTA050218	665	intergenic		8.691969	8.987627	13.317762	11.100837	13.676044	11.113552
ASMM9PARTA050221	1008	intergenic		6.681533	7.264632	3.449138	5.753985	4.3570075	3.9633784
ASMM9PARTA050226	3449	intergenic		6.2837105	6.9839144	7.792028	7.2707973	5.77193	6.6784673
ASMM9PARTA050235	1576	intergenic		10.576529	12.490835	13.158167	15.494211	15.425761	15.537385
ASMM9PARTA050250	709	intergenic		6.3422904	4.840231	7.183874	9.970793	5.094954	9.499541
ASMM9PARTA050255	1328	intergenic		11.176592	10.116155	5.7346144	2.7702322	2.7363474	3.1355937
ASMM9PARTA050426	1450	intergenic		12.075051	11.639272	8.306468	9.910532	10.848109	7.910506
ASMM9PARTA050151	977	intergenic		11.435846	11.59407	12.9390545	15.212134	4.617118	15.216239
ASMM9PARTA050701	739	intergenic		8.133839	5.016897	7.676239	8.910813	6.8984127	8.63817
ASMM9PARTA050419	1207	intergenic		7.670389	8.990673	7.5858507	10.872526	2.7363474	10.803629
ASMM9PARTA050591	426	intergenic		6.593959	4.5769057	4.4479313	5.6588225	9.134412	5.4668503
ASMM9PARTA050595	1859	intergenic		5.653636	6.2803373	6.6359596	5.4828925	4.44479	5.772611
ASMM9PARTA050600	784	intergenic		2.524331	4.661784	6.74343	4.7602596	2.7363474	5.497192
ASMM9PARTA050604	1590	intergenic		12.749787	11.776061	6.8609266	2.7702322	2.7363474	3.3754597
ASMM9PARTA050622	1717	intergenic		6.2892456	7.335567	4.454698	5.157523	5.425682	5.0120068
ASMM9PARTA050631	2493	intergenic		4.157598	4.7443705	2.664787	5.597525	5.036257	4.872004
ASMM9PARTA050572	2635	intergenic		7.972986	9.810123	7.8042707	9.978882	9.4165	8.85357
ASMM9PARTA050700	433	intergenic		7.308673	4.6653996	4.6076465	5.9494286	3.1781056	6.653013
ASMM9PARTA050559	548	intergenic		9.273694	6.670949	6.9077673	9.256853	14.90076	9.158966
ASMM9PARTA050703	350	intergenic		12.9473095	13.073318	8.983685	8.360243	6.3816442	8.843138
ASMM9PARTA050708	610	intergenic		9.953861	9.925131	9.740022	12.431765	9.103704	12.714391
ASMM9PARTA050711	1698	intergenic		6.14903	3.9484253	3.5794175	4.172368	5.414362	5.5490046
ASMM9PARTA050727	549	intergenic		6.542305	5.1043787	4.172368	2.7702322	7.6091204	2.6758442
ASMM9PARTA050732	3287	intergenic		4.4735856	4.7210755	5.7012873	2.7702322	2.7363474	2.884988
ASMM9PARTA050735	1740	intergenic		11.052834	11.6935215	13.98778	13.606245	14.021987	13.395963
ASMM9PARTA050737	943	intergenic		4.72212	5.6007876	5.7060456	4.9649963	5.158594	5.6730585
ASMM9PARTA050746	656	intergenic		7.203186	7.945506	6.879569	4.441699	6.3428383	4.4108386
ASMM9PARTA050638	3033	intergenic		12.813615	12.605766	7.5251946	7.994731	5.386501	8.12144
ASMM9PARTA050498	425	intergenic		11.774826	12.596298	6.950154	5.3499184	3.0293288	4.6960926
ASMM9PARTA050033	304	intergenic		16.898365	16.774632	14.652339	12.427055	12.804286	12.507142
ASMM9PARTA050432	2457	intergenic		7.6368504	9.460124	7.0898533	8.37439	7.971364	7.438258
ASMM9PARTA050433	840	intergenic		4.979622	4.7601166	7.095854	5.9763613	5.4819784	6.4271584
ASMM9PARTA050451	740	intergenic		7.170104	3.5339026	3.019042	5.6751537	6.50623	4.6512613
ASMM9PARTA050484	937	intergenic		2.6540375	5.173638	3.8620493	5.063326	5.539766	3.4278455
ASMM9PARTA050485	4146	intergenic		8.975391	10.425734	9.882377	11.4777355	12.86848	11.494126
ASMM9PARTA050490	793	intergenic		6.531173	4.265682	3.1072888	5.206383	5.512058	5.2545137
ASMM9PARTA050589	932	intergenic		5.069682	5.5354257	2.6964147	5.004857	4.979222	4.8383346
ASMM9PARTA050496	2541	intergenic		12.680119	12.199022	8.947334	9.371497	7.1645455	9.517215
ASMM9PARTA050423	551	intergenic		6.613906	5.1612883	4.441699	4.9135633	5.945672	5.1824946
ASMM9PARTA050500	2230	intergenic		8.85833	7.2945924	8.913664	8.643928	2.7363474	8.147961
ASMM9PARTA050519	498	intergenic		5.2665896	4.2915316	4.4870024	4.592721	9.318019	4.374142
ASMM9PARTA050521	425	intergenic		6.736134	3.9875708	4.2060347	3.3569896	5.9925766	5.4073615
ASMM9PARTA050523	734	intergenic		10.002683	7.326273	5.6530113	10.290084	5.847761	9.946524
ASMM9PARTA050538	434	intergenic		7.806485	5.6102266	10.566718	12.684132	5.400778	12.576746
ASMM9PARTA050550	893	intergenic		5.864602	6.6368637	4.453416	6.61289	7.273597	5.9447746
ASMM9PARTA050551	1525	intergenic		2.637249	4.64423	4.8780174	2.7702322	2.7363474	3.0391245
ASMM9PARTA050552	720	intergenic		10.427635	10.825939	5.7900286	7.0073752	2.7363474	7.0898533
ASMM9PARTA050492	738	intergenic		6.783806	4.2228847	4.4866786	5.8716035	4.8378854	5.08679
ASMM9PARTA049585	2785	intergenic		4.852602	5.2474937	7.484963	5.115249	3.5011501	3.3767657
ASMM9PARTA049648	543	intergenic		15.890041	15.387459	14.252279	15.320451	11.201149	15.479567
ASMM9PARTA049523	336	intergenic		3.4652195	5.0617666	3.595139	2.7702322	6.0142226	4.0742745
ASMM9PARTA049533	257	intergenic		8.771301	8.99935	13.120213	15.288368	9.496867	15.129916
ASMM9PARTA049546	712	intergenic		9.746777	9.718601	5.030818	4.4398994	2.7363474	5.17898
ASMM9PARTA049548	707	intergenic		4.338482	4.4713297	7.8233767	4.300116	6.8546205	4.9891777
ASMM9PARTA049560	540	intergenic		6.865817	7.215378	8.94231	9.307135	7.86968	9.083895
ASMM9PARTA049562	921	intergenic		6.1633487	6.7878165	5.6168604	3.3457646	5.018703	4.157021
ASMM9PARTA049516	2984	intergenic		8.61363	8.459158	4.376512	7.2217345	7.5251946	7.395591
ASMM9PARTA049584	726	intergenic		10.577997	11.301176	6.256925	5.8876643	7.6052947	6.192732
ASMM9PARTA049509	798	intergenic		4.192945	4.4373226	3.1092649	4.912686	4.884218	4.746924
ASMM9PARTA049589	543	intergenic		4.678613	4.8386164	6.4073625	3.3266068	3.8773255	3.3237262
ASMM9PARTA049604	2344	intergenic		5.719646	2.471217	2.6837265	2.7702322	6.18584	2.69522
ASMM9PARTA049605	1766	intergenic		5.3198814	5.106572	5.2352676	3.956859	5.3301444	5.2914605
ASMM9PARTA049613	701	intergenic		12.414881	10.327045	6.8628416	4.573143	8.669519	4.9978247
ASMM9PARTA049616	3404	intergenic		11.402569	11.591944	6.1839747	6.3793335	4.3481603	7.252857
ASMM9PARTA049619	737	intergenic		7.8827972	9.128223	7.478879	6.930614	6.3315697	7.108114
ASMM9PARTA049638	561	intergenic		5.0828295	6.3276625	5.626457	6.2625256	6.608279	6.172166
ASMM9PARTA050088	311	intergenic		2.7027142	5.809739	2.820144	7.408701	3.5911405	7.590118
ASMM9PARTA049576	949	intergenic		4.575547	5.619169	4.547176	2.7702322	5.14419	3.6460412
ASMM9PARTA049415	1169	intergenic		5.6630707	5.907263	4.7630424	5.016993	8.354511	5.9305
ASMM9PARTA049362	3530	intergenic		9.847073	10.666296	10.558272	14.201347	2.7363474	13.998356
ASMM9PARTA049367	627	intergenic		4.988238	5.8023643	4.786307	6.274239	9.348129	6.359487
ASMM9PARTA049370	1565	intergenic		5.8388166	6.2557735	6.246772	6.083358	7.892259	6.020625
ASMM9PARTA049371	954	intergenic		5.9508066	6.8879614	6.107995	5.8620954	6.314415	6.4232016
ASMM9PARTA049373	1271	intergenic		9.648882	10.595858	5.970227	3.6893306	8.299437	4.6965113
ASMM9PARTA049387	980	intergenic		6.9009924	8.230501	4.6212435	5.846731	7.672461	5.778384
ASMM9PARTA049394	364	intergenic		12.4211445	12.184724	9.219876	10.356173	7.298863	10.352352
ASMM9PARTA049519	1792	intergenic		5.2939763	6.2839003	9.056472	10.258961	10.008929	9.979249
ASMM9PARTA049407	756	intergenic		5.845292	6.8586063	5.5294886	5.4443884	3.8755426	5.1218777
ASMM9PARTA049671	3191	intergenic		4.382065	4.3063393	4.114462	4.619296	6.9222927	4.490071
ASMM9PARTA049418	1581	intergenic		6.9600267	7.8767548	8.159623	6.132067	15.524324	6.9117236
ASMM9PARTA049436	409	intergenic		14.400041	13.002283	11.1803255	9.223374	9.96237	8.938744
ASMM9PARTA049443	223	intergenic		10.161733	10.643202	5.2734027	4.3447704	4.276121	2.6758442
ASMM9PARTA049467	957	intergenic		5.8443027	6.1148605	2.8743374	2.7702322	6.632969	2.794582
ASMM9PARTA049484	435	intergenic		2.6239398	4.2601376	2.7132857	5.5263944	4.7005377	5.7398214
ASMM9PARTA049491	539	intergenic		2.565987	5.112811	6.8648496	3.296537	2.7363474	3.8838606
ASMM9PARTA049492	2345	intergenic		13.045229	13.031698	7.7643476	7.450759	3.8450942	7.954217
ASMM9PARTA049500	449	intergenic		6.2910314	6.671134	5.972374	5.7016616	3.390506	6.542993
ASMM9PARTA049396	454	intergenic		4.2775373	5.211858	5.468363	6.672107	10.672625	5.8842793
ASMM9PARTA049928	556	intergenic		6.526026	7.613558	5.1694436	5.1262674	4.8712955	5.6319714
ASMM9PARTA049647	1181	intergenic		5.1039386	6.7442293	5.0704737	9.60756	7.126515	9.559786
ASMM9PARTA049872	398	intergenic		16.023584	16.133568	12.305454	10.039266	9.765436	9.591466
ASMM9PARTA049875	1875	intergenic		7.1335063	7.811596	7.809538	7.912427	8.094987	7.72616
ASMM9PARTA049877	735	intergenic		5.3946705	5.865201	5.8440504	5.8584204	8.068566	5.8845477
ASMM9PARTA049881	2087	intergenic		6.129525	6.4736648	9.375627	8.507852	2.9904704	8.496195
ASMM9PARTA049886	1096	intergenic		3.8262105	4.185897	7.458342	6.759457	7.5102134	5.7304425
ASMM9PARTA049904	4051	intergenic		6.4111385	4.049132	6.0655594	3.96665	3.414135	2.9065168
ASMM9PARTA049852	558	intergenic		4.37288	4.1171165	5.2966037	5.1519046	7.132617	4.901276
ASMM9PARTA049916	1855	intergenic		6.199617	5.1145988	4.0300217	6.6403155	2.7363474	6.107319
ASMM9PARTA049851	1106	intergenic		10.329557	12.098274	10.370007	12.0488615	13.354477	12.030689
ASMM9PARTA049946	1396	intergenic		6.9189153	6.4171896	7.2572665	6.5203857	5.5936575	6.7904973
ASMM9PARTA049951	1163	intergenic		7.9050627	8.790124	8.6881695	7.750796	11.7808485	8.196329
ASMM9PARTA049965	1032	intergenic		6.6159735	7.2234936	7.561692	5.782652	6.3234625	5.61664
ASMM9PARTA049977	1990	intergenic		5.038947	6.437759	5.427171	6.5658793	6.9604025	5.5569105
ASMM9PARTA049992	1005	intergenic		7.871968	8.3259945	8.34352	9.680756	10.966933	10.04888
ASMM9PARTA049996	802	intergenic		13.10401	13.399015	8.797682	8.345884	14.799379	8.595248
ASMM9PARTA050014	4580	intergenic		4.8279295	4.10853	2.662035	2.7702322	6.0556717	2.6758442
ASMM9PARTA047806	1144	intergenic		4.3745675	5.281473	6.658784	6.8702135	7.3131676	6.964107
ASMM9PARTA049906	2904	intergenic		9.162436	6.3015175	4.918777	4.0374546	4.0493383	3.7419693
ASMM9PARTA049776	426	intergenic		6.02151	4.861321	4.9764633	2.7702322	5.086358	4.3136263
ASMM9PARTA049687	1703	intergenic		4.6158476	4.9849997	4.4250207	4.7988963	5.666173	5.143424
ASMM9PARTA049692	1029	intergenic		14.545662	14.612959	10.675821	12.106946	7.2057333	12.262482
ASMM9PARTA049709	1729	intergenic		6.5978336	7.317071	5.073109	6.7261558	7.982844	6.7769246
ASMM9PARTA049711	349	intergenic		13.095921	12.047451	10.753481	12.205681	10.204179	11.946038
ASMM9PARTA049721	1726	intergenic		7.108232	8.545155	2.7910025	6.0605407	3.4133632	6.1081734
ASMM9PARTA049741	701	intergenic		8.938331	7.189222	7.30009	8.289634	8.861916	8.491823
ASMM9PARTA049744	208	intergenic		12.628805	13.650984	9.524901	11.393909	4.781107	11.324193
ASMM9PARTA049866	950	intergenic		6.039897	6.219491	5.4625125	6.7405767	6.5547023	7.127244
ASMM9PARTA049752	757	intergenic		5.219783	4.956353	3.8894343	3.69454	4.0586133	4.644593
ASMM9PARTA050087	375	intergenic		10.957884	10.4206085	8.549606	8.540092	5.534787	8.564824
ASMM9PARTA049782	384	intergenic		8.701563	8.91935	5.228609	5.8496437	5.807973	5.888444
ASMM9PARTA049788	1539	intergenic		9.089058	10.943908	10.042623	11.535503	13.081112	11.687786
ASMM9PARTA049798	1046	intergenic		7.6080503	9.595991	6.812742	10.299634	9.600536	10.660051
ASMM9PARTA049810	327	intergenic		14.543415	14.302097	11.735886	10.660051	9.249752	10.530678
ASMM9PARTA049814	1366	intergenic		6.3155375	5.6098337	10.418694	8.015634	9.352133	6.843506
ASMM9PARTA049815	716	intergenic		6.4101276	5.8316298	9.527592	7.9212	8.235485	7.78515
ASMM9PARTA049819	449	intergenic		7.873094	7.2150936	6.8992853	8.161655	5.9979444	7.9709506
ASMM9PARTA049827	756	intergenic		3.6151755	5.878354	4.4131236	3.939001	5.6383786	2.7292562
ASMM9PARTA049751	785	intergenic		5.6401763	5.8396115	5.5545564	3.6876242	2.7363474	3.8450942
ASMM9PARTA045888	4677	intergenic		8.182412	8.557582	5.2819676	7.9415007	6.7970614	7.909996
ASMM9PARTA045827	552	intergenic		9.785342	10.60297	5.268895	2.7702322	3.553241	3.2414126
ASMM9PARTA045831	2676	intergenic		7.859498	7.2128386	5.147478	4.614812	2.7363474	5.236444
ASMM9PARTA045832	1119	intergenic		13.571434	14.860155	14.864467	14.229635	15.962259	14.34856
ASMM9PARTA045833	963	intergenic		4.813669	5.8802176	4.5341783	5.7060456	6.2433105	5.6586156
ASMM9PARTA045848	566	intergenic		4.716264	5.4460964	5.913492	4.4149284	4.412344	4.5909348
ASMM9PARTA045858	3809	intergenic		10.512165	9.921339	4.417933	5.3343973	2.7363474	5.381462
ASMM9PARTA045878	1000	intergenic		4.7220507	4.861103	2.7660294	6.4968286	2.7363474	5.859207
ASMM9PARTA047818	272	intergenic		14.701088	14.882645	12.640041	12.448899	8.914295	11.995819
ASMM9PARTA045884	420	intergenic		7.9725227	9.509674	5.9242563	9.519882	8.793026	9.731778
ASMM9PARTA045818	3376	intergenic		7.864927	7.21819	4.8271303	3.9147224	2.7363474	5.1513815
ASMM9PARTA045889	3046	intergenic		6.17605	7.2607965	5.915857	6.661581	6.3189154	6.032678
ASMM9PARTA045895	1549	intergenic		2.5804482	5.333375	4.362277	3.8891015	10.498659	5.0629716
ASMM9PARTA045896	2796	intergenic		6.218424	7.1605005	4.8908143	4.8179054	2.7363474	4.6601315
ASMM9PARTA045900	5547	intergenic		6.1040072	6.1553097	5.2281666	8.292359	2.7363474	8.3075695
ASMM9PARTA045905	3350	intergenic		6.0099583	5.3527126	3.661798	4.218856	2.7363474	4.489748
ASMM9PARTA045906	591	intergenic		4.0295672	4.718929	4.099275	2.7702322	6.229249	4.0279474
ASMM9PARTA045914	1261	intergenic		6.290103	7.001618	5.8762207	6.9425826	6.2699714	6.968853
ASMM9PARTA045879	1206	intergenic		11.378996	11.804416	6.1510334	4.5816665	4.2093353	3.1917138
ASMM9PARTA045784	2293	intergenic		4.664997	5.2874384	8.580594	6.107995	8.719772	5.559244
ASMM9PARTA045714	1712	intergenic		10.176119	10.311712	8.046486	8.75622	5.8170347	7.3679886
ASMM9PARTA045717	2235	intergenic		4.6940126	6.3506155	4.8803616	5.138489	5.9020576	5.325179
ASMM9PARTA045721	564	intergenic		6.7736564	5.388711	12.844509	13.301351	2.7363474	13.687464
ASMM9PARTA045725	853	intergenic		4.8598137	5.53787	7.1231756	5.201882	4.6869125	4.964784
ASMM9PARTA045742	2232	intergenic		5.510002	5.953068	6.867488	4.5078707	5.7870264	4.8932343
ASMM9PARTA045759	815	intergenic		4.5582085	6.0643167	4.7487664	5.5073886	9.646824	5.4173393
ASMM9PARTA045763	3414	intergenic		5.7086544	6.256423	4.7384095	6.954916	6.049468	7.0424347
ASMM9PARTA045823	1152	intergenic		7.016543	5.7897234	2.6953971	2.7702322	6.134377	2.6758442
ASMM9PARTA045777	4387	intergenic		8.215025	8.498386	8.711325	8.725765	8.413792	8.519103
ASMM9PARTA045821	3418	intergenic		5.89553	7.2815533	5.168064	8.319176	2.7363474	8.079571
ASMM9PARTA045787	1133	intergenic		4.6431313	4.4841504	8.585863	8.263676	2.9371576	8.1937275
ASMM9PARTA045792	522	intergenic		5.8850894	5.915805	9.432242	6.7277718	6.800784	7.420407
ASMM9PARTA045797	812	intergenic		6.7547097	3.5382285	6.311695	5.030636	2.7363474	5.055234
ASMM9PARTA045799	562	intergenic		10.739617	10.394003	8.387964	8.624592	6.276167	8.991531
ASMM9PARTA045804	1028	intergenic		4.24861	5.2256255	3.3150945	2.7702322	4.668921	4.799142
ASMM9PARTA045809	964	intergenic		2.6943169	5.0684986	4.498885	3.6980298	5.772466	4.457699
ASMM9PARTA045811	279	intergenic		4.570838	5.235906	3.385532	5.1556044	5.456524	5.23914
ASMM9PARTA045938	1079	intergenic		6.7412424	7.0400352	3.3912535	5.687965	4.7154264	6.1288786
ASMM9PARTA045765	4204	intergenic		5.1655684	5.610594	5.7260313	5.4458523	4.922117	5.852704
ASMM9PARTA046144	547	intergenic		5.605507	5.1717176	7.6099043	5.1448464	4.3648176	4.711198
ASMM9PARTA045930	1195	intergenic		5.1573296	4.7760286	6.2921147	5.248507	5.8899083	5.2501173
ASMM9PARTA046059	2719	intergenic		11.941757	11.274819	7.2966037	8.537088	3.9907122	8.806825
ASMM9PARTA046062	2004	intergenic		5.36267	5.6942124	8.01047	7.219257	12.460409	7.0589733
ASMM9PARTA046080	491	intergenic		7.119314	6.6078253	12.560564	12.222133	4.612445	12.027681
ASMM9PARTA046082	531	intergenic		2.7416625	5.0203648	7.018916	8.347524	5.316511	8.031398
ASMM9PARTA046110	2419	intergenic		5.8679714	6.4765677	5.766548	10.991008	11.470737	10.876856
ASMM9PARTA046112	1547	intergenic		8.660529	8.060257	5.915707	11.4683	2.7363474	11.535503
ASMM9PARTA046051	1570	intergenic		7.393277	8.036857	7.9782887	8.139344	10.411003	7.9403644
ASMM9PARTA046142	2887	intergenic		9.472451	10.672958	4.6924586	6.0525436	6.1176615	5.26536
ASMM9PARTA046045	2228	intergenic		8.85214	7.490979	4.954437	9.54513	9.566199	9.669558
ASMM9PARTA046145	3389	intergenic		4.51178	4.1033616	4.1240926	5.706144	4.4032598	5.464521
ASMM9PARTA046153	2404	intergenic		4.920292	5.0952806	5.757318	3.7353792	4.388014	3.7992506
ASMM9PARTA046154	2308	intergenic		5.723701	6.4789944	4.106923	3.7235327	6.424645	4.4482946
ASMM9PARTA046155	2588	intergenic		12.066832	12.125441	8.290217	11.304501	6.968349	11.266806
ASMM9PARTA046197	454	intergenic		6.335679	6.646056	5.016769	2.7702322	5.368929	3.7132802
ASMM9PARTA046206	1730	intergenic		5.479514	5.488157	8.85322	5.843483	11.579226	6.350827
ASMM9PARTA046207	1057	intergenic		10.354712	8.362122	4.817011	3.69403	2.7363474	4.6527376
ASMM9PARTA046222	495	intergenic		5.2455244	5.8994956	7.9987698	6.9982643	6.4177017	6.9655266
ASMM9PARTA046119	982	intergenic		4.832217	6.0759497	4.788359	8.248188	6.396099	7.954393
ASMM9PARTA045987	1120	intergenic		4.4957957	5.843328	6.2064962	5.04678	7.0028343	6.098543
ASMM9PARTA045680	856	intergenic		11.404057	11.366086	8.224918	9.496867	4.2673044	9.653021
ASMM9PARTA045940	632	intergenic		7.836385	8.57253	6.0939083	8.044193	7.4902997	7.9613924
ASMM9PARTA045944	2789	intergenic		4.9723043	5.8424387	4.7877326	5.828407	6.673059	6.2220726
ASMM9PARTA045945	1343	intergenic		14.522095	12.598452	10.717119	8.549606	8.465467	8.898711
ASMM9PARTA045947	2827	intergenic		5.47855	6.396613	5.501549	6.161349	5.94462	6.1679626
ASMM9PARTA045972	907	intergenic		12.227539	11.029861	10.60468	10.1347065	5.280588	10.064225
ASMM9PARTA045975	1859	intergenic		6.083456	7.1719666	6.8002653	6.3000956	8.887235	6.8514977
ASMM9PARTA046055	830	intergenic		8.59782	10.4671135	9.339831	9.067741	12.576746	9.779229
ASMM9PARTA045979	1006	intergenic		4.6629	4.437557	5.862906	2.7702322	11.406754	3.333348
ASMM9PARTA045933	5292	intergenic		11.911004	13.636655	13.896142	14.144843	14.930163	14.058153
ASMM9PARTA046000	2033	intergenic		6.7310343	7.7017984	5.3710675	3.7799523	8.246448	5.38125
ASMM9PARTA046004	1306	intergenic		6.6557655	8.310333	6.4251547	12.072209	10.175674	10.853571
ASMM9PARTA046012	1660	intergenic		8.555092	6.325058	8.555815	7.5844193	5.7405796	7.6686907
ASMM9PARTA046017	3665	intergenic		6.3882017	6.7243404	2.7093763	5.192694	4.511879	4.6263747
ASMM9PARTA046031	383	intergenic		5.8799033	6.7230425	9.632581	9.045443	5.6222506	9.138045
ASMM9PARTA046033	961	intergenic		10.3712845	11.811868	11.05783	12.169804	12.453089	12.125646
ASMM9PARTA046034	461	intergenic		10.435988	9.98347	7.3483224	7.1583524	8.028238	7.4291945
ASMM9PARTA046035	2318	intergenic		7.10538	7.309594	10.245868	9.559786	8.127073	9.268314
ASMM9PARTA045976	8760	intergenic		6.4722757	8.166357	5.0092435	3.6501245	4.0233736	5.062176
ASMM9PARTA045263	799	intergenic		7.5655785	6.963393	5.592092	6.547351	4.664137	5.7116385
ASMM9PARTA045348	627	intergenic		10.850479	11.346497	5.6326246	5.515007	9.626373	6.330041
ASMM9PARTA045221	1533	intergenic		9.314894	8.276278	6.518069	8.3618145	2.7363474	8.288369
ASMM9PARTA045229	1408	intergenic		5.113317	5.1707582	6.4315705	9.291657	2.9496486	8.839732
ASMM9PARTA045231	3292	intergenic		6.3375263	7.433845	5.1963263	7.6380796	7.56412	7.854702
ASMM9PARTA045233	408	intergenic		12.61833	12.635557	7.8502617	7.5614805	5.5585446	8.013274
ASMM9PARTA045236	400	intergenic		7.754564	8.767204	11.531096	9.938496	13.326003	9.592625
ASMM9PARTA045249	1269	intergenic		8.55204	10.171789	10.310521	11.470737	13.658226	10.769082
ASMM9PARTA045219	3188	intergenic		6.101198	5.821858	2.683519	4.8045926	5.9645786	5.15578
ASMM9PARTA045262	1768	intergenic		12.466898	12.303396	8.005033	8.294473	3.090518	8.750879
ASMM9PARTA045214	345	intergenic		5.255819	6.087649	4.5511327	7.2598577	11.13297	10.542669
ASMM9PARTA045266	1564	intergenic		9.515065	9.956482	9.865755	11.775669	2.7363474	11.488684
ASMM9PARTA045283	2014	intergenic		7.7101912	8.004877	7.773736	8.376826	8.269268	8.692642
ASMM9PARTA045285	733	intergenic		7.1146784	7.6459293	3.8476374	5.0591354	6.481313	5.3730927
ASMM9PARTA045303	852	intergenic		8.118455	9.0723095	7.553106	8.3833065	10.757315	8.406983
ASMM9PARTA045312	2308	intergenic		6.843535	8.771301	8.722347	10.385766	10.524929	10.134043
ASMM9PARTA045327	534	intergenic		4.747561	4.854842	5.2000084	4.66296	2.7363474	4.5716867
ASMM9PARTA045336	1245	intergenic		16.87984	16.966629	14.828599	12.819691	12.806481	12.84584
ASMM9PARTA045696	3655	intergenic		4.298478	5.500306	4.750285	6.2077394	6.771075	6.5806904
ASMM9PARTA045259	1391	intergenic		10.867205	10.463973	6.047262	8.868813	2.7363474	9.142221
ASMM9PARTA045156	1550	intergenic		5.551352	4.1933517	6.5476837	5.6967072	2.7363474	5.4536595
ASMM9PARTA045108	1837	intergenic		5.8681107	5.0878534	7.8281856	6.5668683	2.7363474	5.821477
ASMM9PARTA045115	1509	intergenic		6.7006116	7.6197824	7.6338696	8.128606	6.908926	8.204742
ASMM9PARTA045117	500			14.819494	15.536391	10.502377	9.922676	7.3142977	9.829246
ASMM9PARTA045122	2956	intergenic		8.4961605	7.434222	9.489391	6.4621797	5.8379416	7.528996
ASMM9PARTA045126	1792	intergenic		12.86334	13.779581	7.999284	8.120966	10.136491	7.7732453
ASMM9PARTA045129	1839	intergenic		4.946352	6.8892536	6.442981	7.420789	12.564817	6.7487316
ASMM9PARTA045135	632	intergenic		7.0616417	6.4649224	4.645276	4.475515	5.2112527	4.6388674
ASMM9PARTA045220	1517	intergenic		3.989869	5.3754272	6.2627945	6.0227222	5.8849826	5.6181602
ASMM9PARTA045147	2065	intergenic		11.329428	11.465931	7.341714	7.466874	5.835884	7.2369304
ASMM9PARTA045355	1288	intergenic		12.330443	13.50164	7.213137	5.3548	4.328293	6.2826133
ASMM9PARTA045158	282	intergenic		3.9927497	4.122994	3.1994076	2.7702322	4.5272703	4.4425235
ASMM9PARTA045172	1295	intergenic		7.452607	7.787259	12.478037	11.643687	8.066844	11.830051
ASMM9PARTA045176	1172	intergenic		7.341963	8.469803	9.033304	7.9070163	6.040431	7.7528887
ASMM9PARTA045183	321	intergenic		7.4037123	9.18832	7.3715	10.010561	10.4732065	10.2090845
ASMM9PARTA045189	1395	intergenic		9.331062	10.490517	10.411003	12.241316	2.7363474	12.111931
ASMM9PARTA045192	734	intergenic		3.382996	4.821606	7.1215134	3.8900719	10.314842	4.41929
ASMM9PARTA045193	1012	intergenic		5.6881404	7.4851713	5.110244	8.218382	7.728297	8.0349245
ASMM9PARTA045197	5769	intergenic		10.657745	10.506691	5.3535986	2.7702322	9.325939	2.7215135
ASMM9PARTA045143	826	intergenic		5.526407	2.5434208	2.769636	6.6252747	2.7363474	4.0747313
ASMM9PARTA045579	2339	intergenic		8.4769535	8.522358	2.686791	6.522152	2.7363474	6.755452
ASMM9PARTA045346	1848	intergenic		4.660353	5.889838	2.791122	2.7702322	5.398838	3.4827504
ASMM9PARTA045518	4930	intergenic		14.937174	14.842039	10.191912	10.45113	8.293807	10.790416
ASMM9PARTA045534	1836	intergenic		5.155795	4.795837	3.6968393	6.3405886	2.7363474	6.4992867
ASMM9PARTA045539	6712	intergenic		5.917583	6.894558	3.624052	4.6513915	3.5024393	4.683571
ASMM9PARTA045543	858	intergenic		5.7045183	5.0943184	4.7473474	4.1334605	5.626457	5.016769
ASMM9PARTA045548	1279	intergenic		16.986074	16.9622	15.105104	13.363497	12.7240095	13.323843
ASMM9PARTA045567	587	intergenic		9.384441	4.933587	6.4587526	5.483446	12.646243	5.3550167
ASMM9PARTA045494	569	intergenic		5.2270823	5.600976	4.7657413	6.3864083	5.894449	6.2612805
ASMM9PARTA045572	1315	intergenic		6.5350027	5.5913343	5.778384	3.7555273	4.3321004	4.6834173
ASMM9PARTA045455	1495	intergenic		5.9261837	5.5577564	8.033149	7.178852	12.617516	7.2816653
ASMM9PARTA045580	606	intergenic		9.936506	9.734837	5.2070065	5.8633957	4.527796	6.2149916
ASMM9PARTA045611	2133	intergenic		10.159187	10.96435	8.495753	11.645826	2.7363474	11.367271
ASMM9PARTA045625	1447	intergenic		8.781715	9.146544	6.391098	7.834987	4.8074875	7.5418043
ASMM9PARTA045626	2163	intergenic		9.127863	8.273699	5.4370527	4.9111648	4.644593	4.5265074
ASMM9PARTA045648	1766	intergenic		12.289055	10.5867405	7.2057333	5.003781	5.719393	5.696892
ASMM9PARTA045649	1058	intergenic		4.8153343	5.161043	5.8362527	4.555939	10.721836	5.5654893
ASMM9PARTA045652	448	intergenic		3.8279605	4.1884785	4.993563	5.078966	5.0588903	5.5760226
ASMM9PARTA046251	1010	intergenic		8.742754	11.175785	9.392149	12.080926	12.169804	12.192062
ASMM9PARTA045568	597	intergenic		10.79388	9.018155	6.033763	5.4117017	3.6834128	5.470482
ASMM9PARTA045419	384	intergenic		5.586851	6.0219555	4.6377015	5.15895	6.4974546	5.230103
ASMM9PARTA045365	9833	intergenic		8.995333	8.991773	4.882169	4.157512	11.249012	3.766416
ASMM9PARTA045367	1043	intergenic		9.476435	9.167326	6.978009	4.5300875	5.365878	4.9968395
ASMM9PARTA045371	1730	intergenic		6.142705	5.945972	2.757143	5.674771	2.7363474	6.3083267
ASMM9PARTA045379	763	intergenic		6.0795007	5.423457	2.8469505	7.134249	2.7363474	3.010809
ASMM9PARTA045380	4066	intergenic		4.9482546	4.1424794	5.1453314	4.4567857	2.7363474	4.8700447
ASMM9PARTA045389	11427	intergenic		6.4497256	6.1344967	8.880532	6.7802644	8.961987	8.000161
ASMM9PARTA045401	1215	intergenic		7.6113605	8.395212	5.9622626	6.0148783	7.64181	6.341646
ASMM9PARTA045510	389	intergenic		5.52612	6.0396194	5.135649	4.82517	8.967844	5.011694
ASMM9PARTA045404	4136	intergenic		9.210943	9.544954	14.229635	6.5417843	12.20719	6.5717306
ASMM9PARTA045693	4861	intergenic		9.127251	7.196703	5.3479853	2.7702322	3.1862054	3.871763
ASMM9PARTA045424	699	intergenic		5.7282114	5.602259	8.495222	7.224472	5.7702746	7.229863
ASMM9PARTA045426	603	intergenic		8.14412	7.0173035	8.220768	9.982124	9.745169	9.606902
ASMM9PARTA045427	2136	intergenic		4.3848877	6.0905266	7.2083755	6.0291443	7.4769177	6.3567724
ASMM9PARTA045429	454	intergenic		3.7376707	4.457496	2.7136137	5.325179	6.7868395	5.330286
ASMM9PARTA045431	1034	intergenic		5.2322836	5.3208685	4.6197143	4.410288	4.9700947	4.796986
ASMM9PARTA045440	580	intergenic		9.9187155	10.901964	9.078157	11.375419	10.406591	11.276822
ASMM9PARTA045445	407	intergenic		13.040962	12.917862	8.85611	7.932413	7.422596	8.077459
ASMM9PARTA045454	882	intergenic		6.977929	6.3593063	5.970385	5.6556807	5.834565	4.9313364
ASMM9PARTA045403	628	intergenic		7.08778	7.7754993	5.2546997	6.6573477	6.280271	6.4322557
ASMM9PARTA047436	356	intergenic		5.055929	4.8129873	2.6987724	5.4250746	5.394514	4.9967093
ASMM9PARTA047529	340	intergenic		5.575735	6.778654	7.178255	8.128424	6.736308	8.021598
ASMM9PARTA047396	654	intergenic		4.2509336	4.688343	5.95966	4.438414	4.277079	3.3084435
ASMM9PARTA047398	419	intergenic		8.293495	8.804548	7.7140183	8.44721	2.7363474	7.726423
ASMM9PARTA047404	1366	intergenic		5.7524643	5.186104	7.160899	5.021823	2.7363474	5.1081624
ASMM9PARTA047409	673	intergenic		6.2361555	4.3867755	6.4460087	5.174267	7.99664	5.641228
ASMM9PARTA047413	326	intergenic		7.6115527	7.2529783	4.8445086	5.0207386	2.9750252	4.687931
ASMM9PARTA047414	500	intergenic		7.6374445	7.175961	4.9123755	4.2518983	4.140417	4.740805
ASMM9PARTA047391	1362	intergenic		10.39791	9.659838	5.2680883	5.4215117	3.0080998	4.8667526
ASMM9PARTA047435	4309	intergenic		13.277066	11.443268	7.4348097	2.7702322	2.7363474	2.7229722
ASMM9PARTA047380	326	intergenic		6.1389856	5.967324	5.195256	2.7702322	5.1689215	2.7840312
ASMM9PARTA047457	1554	intergenic		9.6603985	8.840691	11.755393	8.926082	9.294682	8.793026
ASMM9PARTA047458	336	intergenic		5.185394	5.9100704	5.1880875	2.7702322	5.8584204	2.8430002
ASMM9PARTA047459	2314	intergenic		4.918535	6.486024	6.500793	7.652258	7.758884	6.6916294
ASMM9PARTA047473	1457	intergenic		3.829445	4.2032886	5.3507447	4.5111527	4.4414415	2.8917208
ASMM9PARTA047487	1306	intergenic		7.352022	8.577486	5.889101	7.3982773	6.808146	6.934862
ASMM9PARTA047492	2823	intergenic		2.4031353	4.533269	6.3914423	2.7702322	8.196329	2.9775236
ASMM9PARTA047520	534	intergenic		6.05818	6.200952	4.948575	5.5318203	4.010577	4.23772
ASMM9PARTA047162	1396	intergenic		8.628504	8.353139	5.1348996	7.5725164	2.7363474	7.602546
ASMM9PARTA047425	777	intergenic		5.4573	5.80908	5.5446386	5.845269	8.178558	6.0861497
ASMM9PARTA047278	2163	intergenic		5.079846	4.8082185	5.7559814	2.7702322	6.412415	3.2347417
ASMM9PARTA046232	287	intergenic		15.831493	16.116533	12.44253	9.534795	9.5332155	9.862316
ASMM9PARTA047189	626	intergenic		6.2634215	5.096714	2.6707294	2.7702322	6.9050455	2.6758442
ASMM9PARTA047194	1235	intergenic		4.8178883	5.3797297	6.2168484	4.586622	5.431388	5.037741
ASMM9PARTA047203	1888	intergenic		6.3386908	3.8469863	4.490835	5.1883745	3.561903	6.736488
ASMM9PARTA047218	2446	intergenic		6.817119	7.9933386	10.241739	9.605775	8.253784	9.527592
ASMM9PARTA047220	657	intergenic		4.8231134	5.3277135	3.2244043	2.7702322	6.757168	4.166904
ASMM9PARTA047236	539	intergenic		16.03843	15.264721	14.0645685	15.827593	10.179492	15.792576
ASMM9PARTA047392	813	intergenic		6.905061	7.1937075	8.472677	7.0829	6.624205	6.7805777
ASMM9PARTA047250	1401	intergenic		8.423424	4.5213094	3.5631115	4.2869186	4.6275864	5.818794
ASMM9PARTA047573	1324	intergenic		4.266156	4.368399	5.4108944	3.6394548	6.757428	4.8640423
ASMM9PARTA047280	364	intergenic		5.0099673	5.984299	2.8409858	2.7702322	8.526955	4.6636004
ASMM9PARTA047286	1664	intergenic		6.803264	5.4127045	4.539666	6.0699	5.777599	5.0915146
ASMM9PARTA047300	4509	intergenic		6.9117146	4.641474	4.3038235	5.9426136	5.0195003	5.9681005
ASMM9PARTA047301	1758	intergenic		10.84589	6.399663	4.393858	3.5957077	4.973569	5.088991
ASMM9PARTA047304	332	intergenic		9.670969	10.23505	9.717214	8.542639	12.839944	8.483216
ASMM9PARTA047322	604	intergenic		8.432217	8.62353	6.523767	4.5408316	7.304581	3.2631586
ASMM9PARTA047336	2094	intergenic		4.3822875	5.7174044	4.0376053	6.049589	9.7230835	4.9329405
ASMM9PARTA047377	1244	intergenic		13.317131	14.90332	14.634587	15.105104	16.362064	15.234954
ASMM9PARTA047244	471	intergenic		12.721346	12.381548	9.230103	7.525512	8.963367	8.170872
ASMM9PARTA047760	1094	intergenic		4.4817195	5.2620125	8.0599	7.892259	6.8824387	7.534055
ASMM9PARTA047528	359	intergenic		4.8378344	4.1578736	7.976324	8.529011	4.1959367	8.06251
ASMM9PARTA047730	935	intergenic		5.408802	8.248337	11.908858	10.936292	16.244514	10.755283
ASMM9PARTA047733	1150	intergenic		4.4267263	6.7608137	3.115567	2.7702322	7.2226543	2.7959123
ASMM9PARTA047741	459	intergenic		4.8640738	5.5727053	6.2635493	4.0243807	6.214384	5.098735
ASMM9PARTA047742	249	intergenic		4.8063345	4.361023	5.136533	3.8810077	4.485823	6.7217064
ASMM9PARTA047743	319	intergenic		5.5414834	4.047694	3.7001407	3.7919948	4.9856453	5.0086036
ASMM9PARTA047746	297	intergenic		6.1850843	7.2343388	6.2223845	4.981593	5.628049	6.1802425
ASMM9PARTA047724	1599	intergenic		10.72659	8.5843935	5.094553	2.7702322	8.998137	4.2526574
ASMM9PARTA047759	416	intergenic		2.857875	4.3360705	3.961321	4.1004763	5.9677687	3.5667167
ASMM9PARTA047723	3224	intergenic		13.950389	13.711988	13.998356	14.770187	6.970599	15.022928
ASMM9PARTA047762	276	intergenic		16.086988	15.942656	13.85782	13.2978	9.652669	13.036041
ASMM9PARTA047770	1709	intergenic		4.731809	5.4851027	6.543227	2.7702322	10.09662	4.1302276
ASMM9PARTA047774	594	intergenic		7.5875616	8.133652	4.967432	5.559971	6.719343	5.5134797
ASMM9PARTA047776	332	intergenic		4.152275	4.7341347	6.17846	5.479039	4.1295543	6.198633
ASMM9PARTA047789	579	intergenic		11.039484	10.949934	8.776382	11.32106	4.2310514	11.262911
ASMM9PARTA047790	1446	intergenic		5.4048147	4.5387473	9.148565	8.482071	3.5575557	8.426126
ASMM9PARTA047803	639	intergenic		6.995681	7.032631	5.780517	3.384913	5.7501516	3.429399
ASMM9PARTA048661	3004	intergenic		8.631779	8.888863	14.144843	10.88135	7.1161127	10.432989
ASMM9PARTA047755	1998	intergenic		10.306568	10.325148	11.779965	10.266261	11.005916	9.950253
ASMM9PARTA047635	323	intergenic		6.669138	8.948206	8.515426	8.895691	14.331961	8.796827
ASMM9PARTA047576	1006	intergenic		6.5511923	2.5745764	2.7737713	4.6286335	2.7363474	5.6717367
ASMM9PARTA047584	221	intergenic		12.87331	11.648436	8.765371	8.013861	3.1356568	7.656558
ASMM9PARTA047589	394	intergenic		5.9789405	6.4209137	5.9273376	5.456886	6.8114853	5.3192177
ASMM9PARTA047591	255	intergenic		7.102215	7.989606	6.8100157	6.569735	7.294564	6.4019413
ASMM9PARTA047592	433	intergenic		5.111644	4.8064804	7.7749376	8.041283	6.1802425	8.213181
ASMM9PARTA047603	1061	intergenic		4.222492	4.330279	3.7331965	2.7702322	6.3645577	3.2039037
ASMM9PARTA047620	490	intergenic		4.046926	4.979184	6.916599	3.6154377	6.084405	2.7439122
ASMM9PARTA047726	2162	intergenic		5.5703406	5.510685	8.800819	7.6033945	6.728116	7.3340096
ASMM9PARTA047627	509	intergenic		11.988319	11.26623	7.3311086	6.4048586	4.2393847	7.1821346
ASMM9PARTA047159	445	intergenic		4.484085	4.9967027	5.769973	6.5703053	5.3522696	6.516721
ASMM9PARTA047661	1144	intergenic		4.268048	4.931526	6.4657903	6.369156	7.234836	6.666594
ASMM9PARTA047672	310	intergenic		3.852322	5.0319405	7.4193077	5.7269835	8.900627	5.2546997
ASMM9PARTA047687	1627	intergenic		2.9715278	4.5142775	3.3931892	3.3433897	3.5777984	6.6103153
ASMM9PARTA047689	3027	intergenic		2.4387348	4.6707454	5.4520693	4.2244434	6.942731	4.0935936
ASMM9PARTA047695	696	intergenic		7.2506475	8.349762	5.788291	7.9306135	11.521899	7.3218956
ASMM9PARTA047701	2616	intergenic		2.404285	4.173171	6.7368255	7.1407156	4.210996	7.1529837
ASMM9PARTA047702	342	intergenic		4.68745	4.7757807	10.019569	8.579586	3.0070357	8.5977545
ASMM9PARTA047703	325	intergenic		7.2829437	8.240019	6.8895593	6.8907604	7.5989637	6.7098207
ASMM9PARTA047621	730	intergenic		2.5918198	4.3524528	5.184638	3.2101836	5.6375246	2.7605224
ASMM9PARTA046571	1409	intergenic		3.7968664	4.2308407	2.6797886	5.0237412	6.640046	4.815705
ASMM9PARTA046722	511	intergenic		12.734544	14.377492	13.733886	11.953882	15.628545	14.934999
ASMM9PARTA046473	1859	intergenic		7.6635942	12.083114	5.34941	2.7702322	5.3193145	3.899743
ASMM9PARTA046491	1190	intergenic		6.743718	8.371564	4.8312	4.7108965	4.8556795	5.395727
ASMM9PARTA046515	1443	intergenic		5.70553	4.7741823	5.4743023	7.2451553	5.9414124	5.1509614
ASMM9PARTA046517	392	intergenic		10.208921	9.8916645	5.2629156	2.7702322	2.7363474	2.7786567
ASMM9PARTA046537	859	intergenic		3.5083437	4.402618	2.9582458	2.7702322	5.330731	2.766597
ASMM9PARTA046538	603	intergenic		9.067789	7.4015656	8.262815	7.271369	7.1952353	6.932235
ASMM9PARTA046457	1687	intergenic		7.9089475	8.204187	4.1369734	2.7702322	5.701995	2.6758442
ASMM9PARTA046554	3203	intergenic		5.1233187	4.5477285	6.48339	8.592763	8.46132	8.965929
ASMM9PARTA046450	2404	intergenic		5.7457004	3.4701843	5.525509	4.689318	6.032055	5.04148
ASMM9PARTA046591	443	intergenic		4.981659	5.809334	7.3026857	6.757779	7.5614805	6.309273
ASMM9PARTA046614	1686	intergenic		11.543831	13.083803	12.361933	14.187338	14.44815	14.211796
ASMM9PARTA046627	2090	intergenic		8.761981	8.680231	5.34968	2.7702322	2.7363474	2.8134408
ASMM9PARTA046641	1637	intergenic		8.192529	8.91567	10.08227	8.627597	7.7147675	8.713411
ASMM9PARTA046673	806	intergenic		8.476473	10.008102	7.9225225	8.187611	7.549281	7.8389797
ASMM9PARTA046690	3879	intergenic		6.4232335	5.879882	11.089813	8.468915	8.539399	7.9116855
ASMM9PARTA046705	1798	intergenic		4.2439694	5.1558867	2.6750922	5.434949	3.2847996	5.4121623
ASMM9PARTA047187	785	intergenic		6.233113	7.2734146	7.214694	8.574367	10.836171	8.482071
ASMM9PARTA046547	1772	intergenic		13.179001	12.551979	8.00348	7.8578687	5.350427	8.303773
ASMM9PARTA046340	2718	intergenic		12.196601	11.941757	7.522631	9.385871	5.062452	9.693412
ASMM9PARTA047815	1878	intergenic		6.083719	6.555329	5.0888386	5.6513767	7.903814	5.7227964
ASMM9PARTA046257	1964	intergenic		4.8785834	4.826133	5.4821568	5.381944	4.52096	5.080689
ASMM9PARTA046258	3734	intergenic		10.60297	10.619024	5.7755575	4.949495	5.5805855	5.0203714
ASMM9PARTA046267	1522	intergenic		4.345913	5.3506308	7.346083	6.3933754	9.617611	6.4657903
ASMM9PARTA046274	3179	intergenic		11.111549	11.1895	6.260058	4.893793	5.3756685	5.6275315
ASMM9PARTA046279	1748	intergenic		9.09864	9.832385	11.645826	11.368795	14.976416	11.341215
ASMM9PARTA046294	1166	intergenic		6.856875	7.228697	8.449696	9.506873	15.580093	8.337771
ASMM9PARTA046467	887	intergenic		4.245296	5.8576818	2.673499	6.822644	7.251313	7.043111
ASMM9PARTA046330	842	intergenic		17.060265	17.128258	17.718376	16.698347	11.4541235	16.95228
ASMM9PARTA046737	3632	intergenic		11.532236	12.086578	9.107193	10.681101	4.585736	10.631924
ASMM9PARTA046369	1936	intergenic		5.3273563	5.7326126	7.279851	5.7711353	9.395671	5.6462812
ASMM9PARTA046377	1950	intergenic		5.6987925	5.6101975	8.047265	6.6217213	7.555793	6.9828978
ASMM9PARTA046394	2805	intergenic		4.7013063	4.8977365	8.274424	8.497292	5.674771	8.319498
ASMM9PARTA046395	1791	intergenic		5.6862187	6.1886044	8.906883	5.951024	3.2157516	6.1145906
ASMM9PARTA046401	737	intergenic		7.5335174	8.874658	6.9002047	7.781067	6.0558686	7.724883
ASMM9PARTA046404	546	intergenic		5.488853	6.5597544	5.2657776	6.255329	8.713411	6.443925
ASMM9PARTA046414	5226	intergenic		6.46894	3.857945	6.257711	6.916599	7.7304473	6.4000177
ASMM9PARTA046442	1155	intergenic		7.527975	7.528107	7.3841095	7.3745384	7.0237637	7.431087
ASMM9PARTA046305	476	intergenic		6.4564877	7.2523804	5.802027	7.249411	6.615955	7.2234807
ASMM9PARTA047009	2004	intergenic		6.776599	7.140525	6.9319487	4.740373	7.6003265	5.832755
ASMM9PARTA046719	1113	intergenic		5.595083	6.5265875	4.3792353	4.616954	9.608957	4.9033084
ASMM9PARTA046926	2704	intergenic		7.0522795	5.0067825	6.0091405	5.156437	8.1426735	5.0588903
ASMM9PARTA046945	3282	intergenic		7.528107	8.573347	10.248859	9.653021	8.266438	9.936635
ASMM9PARTA046947	214	intergenic		12.147052	11.2859535	7.3916626	6.9765425	2.7363474	7.3567
ASMM9PARTA046957	920	intergenic		7.38428	8.0042095	7.3816957	10.706476	5.086963	11.014975
ASMM9PARTA046959	2391	intergenic		6.734701	7.7552886	6.3148174	8.5004635	8.411403	8.150832
ASMM9PARTA046969	677	intergenic		12.146722	6.284832	6.0930963	2.7702322	5.6167765	2.8976414
ASMM9PARTA046889	932	intergenic		5.4504385	3.8127432	9.182263	8.705795	3.2766125	8.223573
ASMM9PARTA047008	2215	intergenic		11.01704	11.850208	11.641454	11.35191	13.137543	11.266104
ASMM9PARTA046886	1576	intergenic		5.5268106	6.4605417	5.9614434	7.2920475	2.7363474	6.306003
ASMM9PARTA047039	248	intergenic		6.822498	7.6077585	3.8581214	5.049569	3.1256857	4.893999
ASMM9PARTA047051	797	intergenic		4.983327	6.537284	4.4783764	8.175832	7.5700865	8.456542
ASMM9PARTA047052	320	intergenic		3.899284	4.498415	5.3646593	6.025005	6.290469	6.692836
ASMM9PARTA047103	1182	intergenic		9.364273	10.375841	9.259308	9.973131	12.239013	9.877397
ASMM9PARTA047117	1939	intergenic		10.628403	10.917236	8.852718	6.4311657	7.3782682	6.867488
ASMM9PARTA047126	1598	intergenic		5.458638	5.1696177	9.856134	7.838619	10.957145	7.6249084
ASMM9PARTA047128	866	intergenic		11.619257	9.529962	6.7084336	6.808146	6.9828978	6.9880285
ASMM9PARTA047131	473	intergenic		8.430328	8.637516	7.8156633	9.656836	7.201179	10.360335
ASMM9PARTA046992	738	intergenic		7.1269603	7.800765	8.284945	8.312248	5.5094433	8.136904
ASMM9PARTA046819	1227	intergenic		9.533257	8.945591	12.904617	15.343246	6.4985867	15.121297
ASMM9PARTA046741	1872	intergenic		5.615886	5.862026	6.1265244	4.074519	4.019839	4.127512
ASMM9PARTA046768	1011	intergenic		6.702491	7.857864	5.8974094	5.99069	5.7484527	6.2312765
ASMM9PARTA046769	1032	intergenic		5.4743404	7.6616054	5.398838	8.01047	6.990433	8.107895
ASMM9PARTA046770	679	intergenic		4.6826944	4.2811594	5.5639725	5.145561	6.606095	5.2100773
ASMM9PARTA046781	2727	intergenic		4.9681396	5.1105676	7.6803637	7.608495	6.5398912	7.6512027
ASMM9PARTA046784	2112	intergenic		7.4051256	6.2726707	5.652773	6.5773244	7.452162	6.969558
ASMM9PARTA046794	2979	intergenic		11.360947	11.814874	7.78515	11.912615	2.7363474	11.932723
ASMM9PARTA046898	535	intergenic		11.619582	12.873848	15.742803	15.950945	12.950735	14.61755
ASMM9PARTA046817	3208	intergenic		6.0273104	2.5286188	5.304821	5.0663214	5.723653	5.3576546
ASMM9PARTA046250	1153	intergenic		5.8660336	3.960853	5.7297826	2.7702322	5.3535986	4.1980195
ASMM9PARTA046823	628	intergenic		4.955222	6.0638638	5.2791405	7.0672426	4.1036224	6.5501437
ASMM9PARTA046825	3146	intergenic		12.303396	11.987972	10.378365	7.9804163	7.329977	8.997158
ASMM9PARTA046829	1120	intergenic		5.6952553	6.8718433	3.9694772	5.6394014	6.901237	6.5302143
ASMM9PARTA046837	2016	intergenic		6.5622253	5.093137	4.8736734	2.7702322	6.3004985	2.7093046
ASMM9PARTA046850	894	intergenic		5.9652653	7.524023	5.155057	4.6172934	3.5905955	4.993314
ASMM9PARTA046858	1488	intergenic		5.880353	7.2733464	6.313044	6.417472	5.00791	6.265188
ASMM9PARTA046868	266	intergenic		7.339055	7.3628764	6.1135397	7.2582145	7.568258	7.160138
ASMM9PARTA046876	1875	intergenic		6.482646	6.5819693	5.389841	8.304809	11.995819	8.344825
ASMM9PARTA046806	678	intergenic		5.1298637	5.7747784	5.966913	5.3646593	2.7363474	4.986384
AV271283_P1	150	intergenic		6.341036	7.0207047	4.9098144	2.7702322	5.5645037	2.7622383
AV491747_P1	338	intergenic		7.310493	9.377126	6.9759274	10.730955	9.662468	11.234946
ASMM9PARTA050896	688	intergenic		4.4418917	4.2683616	2.6963718	4.4739995	4.158406	4.790853
ASMM9PARTA050889	532	intergenic		13.052496	12.627069	9.947827	10.441163	7.6875553	10.497976
AV150534_P1	188	intergenic		11.852449	11.298586	8.924278	8.941374	8.065667	8.916928
AV163032_P1	135	intergenic		6.472391	6.350714	5.4286275	5.3484135	5.8793783	6.0912333
ASMM9PARTA050883	387	intergenic		14.655074	14.478781	10.817303	8.211405	9.060234	8.401565
AV143572_P1	241	intergenic		6.369695	6.9782844	3.3233979	6.904322	2.7363474	6.0763874
AV223046_P1	229	intergenic		14.017868	13.929037	10.183959	10.046198	7.7845907	10.198866
AV125227_P1	216	intergenic		15.256062	15.118435	13.301351	14.211796	9.281355	14.424661
AV290481_P1	265	intergenic		11.943686	11.598499	8.805956	8.367505	6.721887	8.648063
AV310809_P1	325	intergenic		11.173256	12.267672	7.9147434	10.004227	5.295224	9.511374
AV311340_P1	303	intergenic		13.133709	13.37832	8.647547	10.149323	5.129447	10.537685
AV357293_P1	232	intergenic		8.452708	8.59078	4.9689484	5.9335165	5.6517606	6.0513964
AV463490_P1	468	intergenic		7.0246468	8.679779	7.1172657	9.562078	10.05639	9.980797
ASMM9PARTA051457	482	intergenic		6.03928	6.929798	7.392222	8.238791	6.9842834	7.9856286
ASMM9PARTA050882	1137	intergenic		2.399071	4.060303	2.6615114	4.299584	4.7347403	4.8859653
ASMM9PARTA050911	705	intergenic		8.207714	8.712661	10.089327	11.005916	8.284466	10.122506
AU016429_P1	461	intergenic		2.5036602	5.4358044	4.5732427	5.987716	6.2314067	6.066942
AU046282_P1	552	intergenic		7.4787984	9.728561	7.58966	10.253569	10.691988	10.567845
AV038163_P1	208	intergenic		16.774632	17.163425	17.515701	18.53183	11.215698	18.376411
ASMM9PARTA051328	3344	intergenic		6.709713	7.6777983	7.015635	6.6653337	8.670455	8.023691
ASMM9PARTA050922	381	intergenic		16.952179	17.018608	14.807448	12.475674	13.122685	12.760994
ASMM9PARTA051555	1141	intergenic		7.473439	7.285925	8.114474	6.3833475	8.510806	6.0248666
ASMM9PARTA051339	2761	intergenic		4.6311407	4.983712	4.4242973	6.502273	5.6293116	6.0357027
ASMM9PARTA050917	2315	intergenic		6.509349	7.6707425	6.352581	8.077459	8.877011	8.591264
AV570450_P1	92	intergenic		9.973303	9.246117	7.873103	6.803968	5.837009	7.735548
ASMM9PARTA051332	1661	intergenic		11.123145	10.313353	5.5245867	6.7296834	3.070478	7.5152707
ASMM9PARTA051547	1540	intergenic		6.223461	8.341892	10.709875	7.403483	5.713101	8.25964
ASMM9PARTA050909	302	intergenic		16.955912	16.925606	14.683785	12.537846	12.478037	12.504599
AV095919_P1	211	intergenic		4.6098914	5.9609976	3.3513095	8.354511	4.95057	7.1092806
AV116296_P1	243	intergenic		14.043532	13.855082	10.608656	12.193987	7.9957137	12.2912
AV125165_P1	271	intergenic		14.062813	13.584503	8.878403	8.7536745	4.848825	9.224312
AV044752_P1	197	intergenic		14.415543	15.16683	12.034607	11.128076	7.7360926	10.472617
ASMM9PARTA050832	453	intergenic		6.164689	6.525469	5.111948	5.885885	6.0686727	5.852874
AV487146_P1	76	intergenic		10.227536	9.959869	7.7447286	7.5758343	6.8318644	8.161655
ASMM9PARTA050836	375	intergenic		4.576539	4.153271	2.6786308	4.8291483	5.1454206	5.1925683
BB104926_P1	324	intergenic		13.245649	13.512041	8.671956	7.3756166	7.164322	11.562061
BB123311_P1	297	intergenic		14.795843	14.384377	12.222133	11.60086	7.7130356	11.965922
BB123503_P1	305	intergenic		12.561655	12.334046	7.982498	8.508134	5.3502846	8.340065
BB147780_P1	217	intergenic		12.613773	12.518614	7.8420277	7.5385995	6.061734	8.021378
ASMM9PARTA050844	1458	intergenic		6.6109533	5.7190323	11.860652	8.03861	7.326993	7.983652
BB257274_P1	674	intergenic		5.744438	6.2076693	3.960017	5.084343	5.947331	5.024169
AW825958_P1	460	intergenic		6.3506155	6.714059	7.2525992	7.961315	10.404864	7.613541
ASMM9PARTA050831	3503	intergenic		7.494314	10.046294	7.998294	11.190563	11.113552	8.1699295
BB287582_P1	267	intergenic		4.332945	4.915469	2.7478368	2.7702322	7.3525963	3.3724246
ASMM9PARTA051350	6115	intergenic		5.6893334	5.9333687	9.113206	10.843522	9.550941	10.332051
ASMM9PARTA051352	2988	intergenic		5.0810466	5.4825106	6.413477	4.904377	2.7363474	5.004857
BB306094_P1	190	intergenic		14.611538	15.706257	10.567514	8.517264	7.3679886	8.452438
ASMM9PARTA051467	247	intergenic		3.8070211	4.8450155	3.638133	2.7702322	5.4917483	3.603404
BB231790_P1	268	intergenic		8.610485	9.000237	8.079795	8.722023	11.578701	8.725765
AW113776_P1	265			5.0177236	8.0335655	4.902221	6.9648614	5.317738	6.452583
AV570737_P1	210	intergenic		5.809656	5.2303805	8.047879	7.402431	5.8243175	6.8563957
ASMM9PARTA050861	999	intergenic		5.484583	5.3251133	7.33461	6.548034	7.255232	6.4953165
ASMM9PARTA051505	317	intergenic		5.1992006	4.9188576	7.380457	6.7491126	6.203911	6.927169
ASMM9PARTA050857	331	intergenic		6.9268904	7.081172	10.470413	8.0644655	7.89857	7.7474523
ASMM9PARTA051504	1130	intergenic		4.2695665	5.3940687	6.7828236	7.6249084	6.277596	6.862613
ASMM9PARTA050855	1633	intergenic		4.68131	5.7293234	6.581027	7.241188	7.7870884	7.153198
BB052878_P1	183	intergenic		10.101073	9.319199	4.838757	4.557819	2.7363474	5.116162
ASMM9PARTA051494	4850	intergenic		4.965478	5.403945	7.344329	6.1781583	6.9788423	6.373667
ASMM9PARTA051567	511	intergenic		4.6568327	6.0214634	3.0080998	7.1291986	10.312716	7.2219176
AW120561_P1	560	intergenic		7.7150316	9.203956	8.077459	7.2579236	10.1683445	8.00348
AW123155_P1	408	intergenic		2.4746253	5.0328536	4.553967	5.1576567	5.3207016	5.1516933
AW342115_P1	1084	intergenic		4.3774805	5.1786895	6.524981	8.503918	6.7626553	7.6932983
AW455965_P1	346	intergenic		5.025116	5.2078934	7.3813286	6.4778323	5.54745	6.2414055
AW456648_P1	461	intergenic		7.9717007	8.549194	8.566111	8.912734	11.06204	9.368868
AW495718_P1	476	intergenic		7.302498	8.025921	7.421404	6.7116833	10.191912	8.195662
AV571911_P1	292	intergenic		10.486402	10.411484	9.398013	10.271543	9.038277	9.70242
ASMM9PARTA051729	1050	intergenic		6.7364454	7.2196965	8.718438	7.0565147	8.446574	6.6573477
ASMM9PARTA050932	2044	intergenic		8.243904	6.821027	2.7495542	4.7646813	6.588155	5.7199874
ASMM9PARTA051718	2883	intergenic		16.701117	16.904648	16.835415	15.20628	9.89559	15.302216
ASMM9PARTA051270	518	intergenic		5.755866	4.9920516	6.989587	5.934813	6.925309	6.226636
ASMM9PARTA051271	430	intergenic		8.7950115	9.830823	10.314842	8.987837	9.676694	9.017792
ASMM9PARTA051103	448	intergenic		2.6314359	5.728263	5.9224977	5.696431	2.7363474	6.2309947
ASMM9PARTA051274	598	intergenic		8.205568	10.729944	8.061413	12.622495	11.956854	12.42836
ASMM9PARTA051125	787	intergenic		4.4357877	5.882969	4.9409466	4.447212	8.896726	3.424922
ASMM9PARTA051091	1493	intergenic		2.663592	4.31532	2.8020482	2.7702322	6.0629153	4.899512
ASMM9PARTA051131	878	intergenic		8.060782	7.347402	7.1466904	8.658739	8.145257	8.540525
ASMM9PARTA051278	757	intergenic		6.089962	6.0814724	7.1402717	4.9942455	6.036843	5.485472
ASMM9PARTA051078	351	intergenic		9.548451	9.774975	8.629704	9.666068	10.271543	9.5332155
ASMM9PARTA051281	2573	intergenic		7.327589	4.9888906	3.9205687	5.213381	5.2402563	3.9721422
ASMM9PARTA051630	1647	intergenic		10.912186	10.3444195	5.9203815	4.859103	2.7363474	5.023046
ASMM9PARTA051301	681	intergenic		5.654507	7.7628	4.4557676	9.307498	8.727535	9.295037
ASMM9PARTA051744	501	intergenic		5.062957	4.9573393	6.3822117	6.186016	15.197735	6.902856
ASMM9PARTA051727	1846	intergenic		7.7345037	7.087955	4.1151137	5.3137827	5.611754	5.282511
ASMM9PARTA051655	3157	intergenic		8.438567	7.705482	5.1270475	8.859606	2.7363474	8.84935
ASMM9PARTA051673	2952	intergenic		3.7130036	4.6475296	6.3655367	5.8788376	5.5107703	5.436366
ASMM9PARTA051675	887	intergenic		3.4205384	4.398667	4.404419	5.4279337	5.8293834	6.0323553
ASMM9PARTA051189	1092	intergenic		4.7460623	6.6405	5.549546	5.445282	8.125674	4.8415136
ASMM9PARTA051240	1294	intergenic		4.4890547	4.8851585	5.707602	5.8359756	13.428433	5.4688296
ASMM9PARTA051171	889	intergenic		11.763287	13.7122345	13.448425	14.375554	15.073569	14.764145
ASMM9PARTA051258	328	intergenic		5.349487	5.9350595	9.159089	7.604097	9.582583	7.337516
ASMM9PARTA051713	3545	intergenic		7.2606406	7.3128967	7.2829285	6.9571543	8.745937	7.0228205
ASMM9PARTA051161	3744	intergenic		9.823399	8.467129	6.466876	5.81722	6.817769	6.522152
ASMM9PARTA051749	788	intergenic		9.47443	10.345763	9.627837	9.335871	14.1547785	9.326588
ASMM9PARTA051653	4529	intergenic		5.8974495	3.9525204	4.8081	4.635487	6.600074	5.3903694
ASMM9PARTA051694	2555	intergenic		17.177906	17.28304	16.89909	14.426067	10.3014765	15.017199
ASMM9PARTA051263	1821	intergenic		11.644653	11.144453	6.7831297	7.337174	7.0328336	7.3723545
ASMM9PARTA051146	1985	intergenic		3.6535606	4.4147544	7.098288	6.0308895	3.7769566	5.920012
ASMM9PARTA051138	911	intergenic		5.3773146	5.8538656	5.711372	5.5302253	4.929371	5.6287994
ASMM9PARTA051134	2329	intergenic		8.705221	10.694829	8.925192	11.17782	12.771819	11.459773
ASMM9PARTA051688	582	intergenic		7.6606045	7.956457	3.4203281	5.283975	3.1460125	5.0782156
ASMM9PARTA050952	2413	intergenic		6.8097	5.152554	5.276326	4.852282	3.9416897	5.41298
ASMM9PARTA051816	3969	intergenic		6.0295334	5.1956882	2.962472	4.0365644	5.1703386	4.7516785
ASMM9PARTA051210	2907	intergenic		5.567201	5.307171	7.6366863	6.525571	5.4839563	6.227542
ASMM9PARTA051819	754	intergenic		5.887361	7.3126945	5.742977	8.098524	10.363425	8.542878
ASMM9PARTA051820	423	intergenic		4.5683393	4.3179703	9.133236	9.164191	8.083448	8.7020645
ASMM9PARTA050959	715	intergenic		4.3030586	5.2113733	4.715703	4.2488637	7.1169243	3.8708684
ASMM9PARTA051825	3019	intergenic		7.0437145	5.366805	4.4781356	5.3133497	2.7363474	6.245298
ASMM9PARTA051745	16061	intergenic		6.0403852	6.603613	5.61664	4.3919387	7.604942	4.6698747
ASMM9PARTA051828	2409	intergenic		6.0570664	6.761802	6.6183	8.078767	6.61674	8.263676
ASMM9PARTA051807	783	intergenic		13.808729	15.562359	14.314023	14.4380665	6.4545946	14.593418
ASMM9PARTA050950	283	intergenic		4.9566016	4.8237133	4.4005256	2.7702322	5.7653737	2.7766502
ASMM9PARTA051572	788	intergenic		5.431449	5.9518704	4.0484223	5.1139717	5.904827	5.3153033
ASMM9PARTA051830	1413	intergenic		6.2648535	7.2022414	5.063088	4.0494337	4.996366	4.9356623
ASMM9PARTA051568	445	intergenic		6.3504252	6.6282144	5.644441	6.0533886	8.188981	6.1816998
ASMM9PARTA050942	1318	intergenic		4.831092	5.7018356	3.9330218	4.4516582	10.437888	3.9644055
ASMM9PARTA050965	2444	intergenic		7.131125	7.9545465	5.068683	8.918675	6.6138473	8.850951
ASMM9PARTA050958	1059	intergenic		5.2496862	4.5171757	5.811591	5.398838	3.1578274	4.5526853
ASMM9PARTA051000	594	intergenic		5.8805437	5.0398417	4.936314	5.7678957	6.0621023	5.783115
ASMM9PARTA051560	1085	intergenic		15.23887	15.787943	11.797138	9.994638	2.7363474	9.896965
ASMM9PARTA051042	451	intergenic		5.4164686	5.6456985	3.7242916	6.341733	5.0176435	6.26775
ASMM9PARTA051761	2366	intergenic		6.8757625	7.077119	4.1981497	6.534097	6.214114	6.814648
ASMM9PARTA051612	1612	intergenic		16.700335	16.955912	17.270239	16.822735	11.851574	17.003069
ASMM9PARTA051591	587	intergenic		4.9547462	6.192319	5.986398	6.851039	8.562065	6.816599
ASMM9PARTA051785	690	intergenic		16.86381	16.91637	17.073357	16.473948	10.792162	16.391361
ASMM9PARTA051814	1110	intergenic		4.528451	5.706215	7.8249474	11.139442	9.0275	11.713002
ASMM9PARTA051310	440	intergenic		7.4821815	8.68191	5.258493	5.560993	7.1064224	4.163501
ASMM9PARTA050975	2859	intergenic		12.760134	13.214184	7.2030954	6.7664604	2.7363474	6.6200485
ASMM9PARTA051317	1211	intergenic		6.478387	4.4648943	2.8660219	5.2066965	5.1634936	3.6769142
ASMM9PARTA050982	701	intergenic		7.3671503	7.0518317	13.240643	8.451307	7.3925943	9.0806675
ASMM9PARTA051795	648	intergenic		5.2020597	4.8932295	6.2748933	4.9627666	4.6470895	4.343586
ASMM9PARTA051799	2683	intergenic		10.141179	10.328287	5.804281	7.8700037	7.9034557	7.8620367
ASMM9PARTA050981	3270	intergenic		12.459809	10.869509	7.1137724	5.8632636	6.520462	5.9445086
ASMM9PARTA051803	1868	intergenic		6.551405	7.453601	5.133379	6.528582	8.173672	6.64495
ASMM9PARTA051746	306	intergenic		15.898298	16.157887	12.315289	9.856134	9.209946	9.670123
ASMM9PARTA051308	2333	intergenic		4.250136	4.0323024	2.670224	4.716061	12.44253	5.323369
BB567930_P1	271	intergenic		7.1529207	7.894451	7.252857	8.67166	8.083567	7.8281856
BB866160_P1	659	intergenic		5.3200903	6.3792887	5.9728746	5.545926	7.4008036	6.014584
BB670232_P1	432	intergenic		8.636185	7.964244	6.0810776	6.526791	5.5073886	6.4219236
BB636144_P1	646	intergenic		4.961296	4.451926	2.7766042	4.981941	6.4692807	4.682877
BB761138_P1	572	intergenic		15.871622	15.780018	14.909332	15.5425	10.449259	15.569214
BC027087_P1	2112	intergenic		3.8027167	5.1075354	3.7938242	5.149094	5.8601933	4.9015646
ASMM9PARTA050811	376	intergenic		16.9622	16.86381	14.703556	12.544304	12.465098	12.525555
ASMM9PARTA050767	2002	intergenic		7.168989	7.9016833	6.1763096	8.5907135	11.04542	8.977529
ASMM9PARTA051427	440	intergenic		9.055637	10.370902	9.161016	10.793524	10.241739	10.769558
ASMM9PARTA051418	2210	intergenic		11.789113	10.225512	6.6279087	2.7702322	4.780984	3.6858335
BC025881_P1	1010	intergenic		11.395112	10.356066	5.1996164	2.7702322	3.0309012	2.9490542
ASMM9PARTA051373	3350	intergenic		4.1847258	5.969717	4.595664	5.3519006	5.130297	3.8297508
ASMM9PARTA051364	810	intergenic		4.4482174	5.0058823	6.558445	9.279432	6.083358	9.241141
BB857092_P1	515	intergenic		2.4976847	4.5752096	6.0213094	3.9033933	3.1879573	4.889702
BB639557_P1	682	intergenic		2.635157	5.1076393	4.7037086	5.5818615	7.8746223	5.598893
BB541048_P1	329	intergenic		13.546988	12.932306	8.712392	8.591264	7.2505946	9.171364
BB652553_P1	647	intergenic		4.4387517	5.909276	6.041474	5.7375526	7.5480356	6.2389107
BB722258_P1	288	intergenic		11.32316	11.671263	7.5156436	8.47196	8.425188	8.708982
BB617615_P1	627	intergenic		5.198929	5.560415	5.9651756	5.006012	4.5077634	5.613785
ASMM9PARTA051362	558	intergenic		3.7949066	4.8535624	2.6919527	4.104374	5.9445086	2.7428575
BB429143_P1	675	intergenic		8.407047	9.928747	9.763953	10.85501	13.118395	10.942105
ASMM9PARTA051426	4533	intergenic		2.6805506	4.4256086	2.7874455	4.977527	4.8656864	5.225662
ASMM9PARTA051404	627	intergenic		8.952286	10.168037	7.6331844	10.954631	11.642515	10.983673
BB723068_P1	269	intergenic		14.143663	13.669281	11.173797	10.599225	8.9353285	10.60111
ASMM9PARTA051400	459	intergenic		3.6845222	4.598626	3.4215567	2.7702322	5.444775	3.4584413
ASMM9PARTA051818	201	intergenic		15.659764	14.165483	12.145089	10.774923	9.632581	11.432579
MM9LINCRNAEXON10224-_P1	887	intergenic		8.696743	10.350851	11.60022	11.756602	12.276865	11.985898
MM9LINCRNAEXON10241+_P1	130	intergenic		11.025696	9.366392	13.254534	11.1516905	6.5648723	11.449842
MM9LINCRNAEXON10193-_P1	623	intergenic		4.7599907	5.9800434	3.941472	4.4197545	4.697297	4.7225094
MM9LINCRNAEXON10193+_P1	623	intergenic		6.8602877	8.157444	8.717367	7.304581	9.176092	8.5097475
MM9LINCRNAEXON10194-_P1	740	intergenic		5.493999	5.53021	7.884322	7.268996	4.2618566	6.824748
MM9LINCRNAEXON10196-_P1	1578	intergenic		14.065136	14.29789	8.727535	6.751828	8.025552	7.043536
MM9LINCRNAEXON10202+_P1	122	intergenic		7.8828797	8.728598	7.018114	6.8138337	7.9403644	6.9547815
MM9LINCRNAEXON10205-_P1	2174	intergenic		8.325514	8.919975	8.255511	8.372304	7.6204953	8.194294
MM9LINCRNAEXON10209+_P1	303	intergenic		4.954579	5.751856	6.61289	5.032306	3.2867863	5.6283216
MM9LINCRNAEXON10210+_P1	4628	intergenic		13.067236	14.079603	14.28858	13.777459	15.484382	13.711659
MM9LINCRNAEXON10213-_P1	2248	intergenic		6.081957	7.9374485	7.056881	8.428084	11.099858	8.506431
MM9LINCRNAEXON10184-_P1	190	intergenic		6.1702514	5.756151	11.046453	10.079331	5.1092257	9.94379
MM9LINCRNAEXON10220-_P1	1685	intergenic		4.1938796	5.9044304	4.2039633	2.7702322	2.9621892	4.7824306
MM9LINCRNAEXON10180+_P1	478	intergenic		11.578907	11.883514	9.426919	9.249571	11.730636	9.261087
MM9LINCRNAEXON10228-_P1	791	intergenic		5.850766	7.1993537	5.352852	7.9856286	9.751051	7.752139
MM9LINCRNAEXON10230+_P1	516	intergenic		11.775889	12.763199	11.414869	10.938063	13.076415	10.896959
MM9LINCRNAEXON10231-_P1	64	intergenic		5.3372917	5.3428736	7.847892	6.1040096	5.0617933	6.0852427
MM9LINCRNAEXON10231+_P1	64	intergenic		7.442485	8.094553	7.4269104	7.8057623	13.229752	7.565973
MM9LINCRNAEXON10232+_P1	108	intergenic		6.8524637	7.192148	8.423727	6.8121476	9.944784	8.5436535
MM9LINCRNAEXON10233+_P1	164	intergenic		5.7702007	6.6358385	5.9993553	2.7702322	2.7363474	3.144622
MM9LINCRNAEXON10234+_P1	124	intergenic		5.294239	5.7840047	7.7564073	6.473576	15.942668	7.0927444
MM9LINCRNAEXON10235-_P1	676	intergenic		8.625332	9.462964	9.57563	9.591673	10.462817	9.125545
MM9LINCRNAEXON10235+_P1	676	intergenic		5.413681	5.426424	4.8219495	5.9090137	6.69221	5.911515
MM9LINCRNAEXON10240-_P1	86	intergenic		5.7205644	6.063073	6.6173744	7.236195	5.912777	7.1798954
MM9LINCRNAEXON10129-_P1	482	intergenic		4.161781	5.445572	4.9728146	7.6457815	5.4263277	7.336353
MM9LINCRNAEXON10215-_P1	197	intergenic		5.5272703	7.032177	7.259523	8.63652	8.057742	8.667972
MM9LINCRNAEXON10151-_P1	786	intergenic		7.833617	9.937296	6.5627275	7.4769177	6.992214	7.472519
MM9LINCRNAEXON10325-_P1	2346	intergenic		10.8701	10.489847	6.9658074	8.150062	2.7363474	7.812997
MM9LINCRNAEXON10133-_P1	1451	intergenic		2.6789913	5.1438274	2.6765563	5.28298	2.7363474	4.9764633
MM9LINCRNAEXON10133+_P1	1451	intergenic		3.6354303	4.226813	4.930684	3.7181485	3.0373995	3.4868698
MM9LINCRNAEXON10134+_P1	357	intergenic		11.001878	11.194454	6.789837	7.486903	4.6274076	7.5816708
MM9LINCRNAEXON10135-_P1	417	intergenic		2.477191	4.2931566	4.3198256	4.134918	5.582429	2.880508
MM9LINCRNAEXON10137-_P1	2416	intergenic		6.3442345	5.6707416	2.68036	3.6409457	10.372595	2.8272707
MM9LINCRNAEXON10137+_P1	2416	intergenic		7.7415285	10.166414	9.079097	11.328102	11.575334	11.631335
MM9LINCRNAEXON10140-_P1	769	intergenic		5.5911303	4.909402	5.770993	4.3564587	4.7274246	4.690949
MM9LINCRNAEXON10142+_P1	304	intergenic		11.5814	10.942026	5.7024937	5.8896976	2.7363474	5.4667597
MM9LINCRNAEXON10146+_P1	2936	intergenic		5.5398602	6.480903	5.6862082	5.485137	5.921259	5.6045647
MM9LINCRNAEXON10192+_P1	349	intergenic		4.3207808	5.702343	3.9350133	7.464366	7.8578687	7.1575146
MM9LINCRNAEXON10149+_P1	92	intergenic		8.435984	9.671127	10.901135	8.659236	10.789345	8.115966
MM9LINCRNAEXON10242-_P1	342	intergenic		7.265453	7.8468966	9.497288	8.880107	9.573351	8.7775135
MM9LINCRNAEXON10151+_P1	786	intergenic		16.076778	16.137793	13.846424	14.90076	10.212502	14.911575
MM9LINCRNAEXON10154-_P1	147	intergenic		7.949505	8.928958	3.6376529	2.7702322	9.289458	2.6758442
MM9LINCRNAEXON10155-_P1	1448	intergenic		7.244272	9.508535	7.162113	5.6045647	5.4545317	6.1113095
MM9LINCRNAEXON10159-_P1	424	intergenic		2.7105386	4.5102415	7.349177	6.295759	2.7363474	5.863621
MM9LINCRNAEXON10163+_P1	86	intergenic		5.7700915	5.992776	6.98419	7.045497	7.0375338	7.097044
MM9LINCRNAEXON10164+_P1	214	intergenic		7.8464103	8.470235	5.283726	3.960017	7.683606	4.574341
MM9LINCRNAEXON10167-_P1	96	intergenic		9.031639	8.2703705	10.7586975	9.209028	10.912371	9.121446
MM9LINCRNAEXON10167+_P1	96	intergenic		4.4823475	5.465849	6.2585588	6.025613	8.954234	6.0033484
MM9LINCRNAEXON10169-_P1	486	intergenic		7.4260693	9.563034	7.350915	11.183175	11.66598	11.703564
MM9LINCRNAEXON10171-_P1	884	intergenic		8.092758	9.202272	7.765035	9.020245	11.348487	8.825759
MM9LINCRNAEXON10179-_P1	924	intergenic		8.56271	5.853174	3.6644616	5.026677	2.7363474	4.9368052
MM9LINCRNAEXON10147+_P1	826	intergenic		5.496736	5.9583697	13.477388	3.7218528	4.3957634	4.691204
MM9LINCRNAEXON10296+_P1	89	intergenic		8.135326	9.794863	8.562323	11.1770115	13.235527	11.284514
MM9LINCRNAEXON10240+_P1	86	intergenic		11.221856	12.245665	13.225432	13.340179	14.971996	13.018621
MM9LINCRNAEXON10267-_P1	118	intergenic		5.214996	4.943902	5.734847	5.557701	6.3090315	5.9957123
MM9LINCRNAEXON10267+_P1	118	intergenic		13.481567	14.773544	13.984373	14.040838	15.560526	14.279535
MM9LINCRNAEXON10270+_P1	62	intergenic		4.9835167	5.5076847	7.084817	6.8707805	2.7363474	6.298209
MM9LINCRNAEXON10271-_P1	72	intergenic		5.771797	6.8568263	5.5217104	6.4357014	9.320794	6.5848265
MM9LINCRNAEXON10272-_P1	1223	intergenic		6.1202135	6.0401115	2.9850466	4.2602205	3.804076	4.925687
MM9LINCRNAEXON10274+_P1	265	intergenic		6.0006175	6.4960175	6.26324	5.7232237	5.970712	5.6486597
MM9LINCRNAEXON10278-_P1	166	intergenic		3.610623	4.385454	6.2314067	5.7590594	10.540504	6.369487
MM9LINCRNAEXON10280+_P1	84	intergenic		5.7478285	5.8030505	8.0630245	4.633587	4.2119446	5.3076463
MM9LINCRNAEXON10282+_P1	563	intergenic		5.4724607	6.034074	4.469808	4.4757566	5.663292	3.9536169
MM9LINCRNAEXON10265+_P1	92	intergenic		12.173108	12.977072	12.7686205	13.369932	13.881426	13.278244
MM9LINCRNAEXON10294-_P1	318	intergenic		7.041297	8.164684	7.727864	6.503926	9.0089445	6.78708
MM9LINCRNAEXON10265-_P1	92	intergenic		4.144797	5.0310287	5.3990307	6.450869	6.9077673	5.291101
MM9LINCRNAEXON10299+_P1	288	intergenic		4.4370484	4.8037043	5.6464543	2.7702322	4.080469	3.3714705
MM9LINCRNAEXON10304+_P1	112	intergenic		4.9573393	5.2081504	6.075371	3.8325837	6.3328915	5.201271
MM9LINCRNAEXON10305-_P1	7406	intergenic		6.791605	7.6218705	6.8504953	5.9334145	9.311236	5.6697206
MM9LINCRNAEXON10306-_P1	418	intergenic		7.296075	9.059887	7.0375338	9.678709	10.569973	9.679001
MM9LINCRNAEXON10306+_P1	418	intergenic		5.9298835	7.194234	4.777037	5.448779	5.8331723	5.2843733
MM9LINCRNAEXON10311-_P1	103	intergenic		5.64664	5.8314695	4.581003	3.8418128	10.35046	4.4021034
MM9LINCRNAEXON10313-_P1	118	intergenic		5.444194	6.2442923	5.8093863	4.1152534	2.7363474	3.60007
MM9LINCRNAEXON10315-_P1	692	intergenic		15.753267	15.507503	13.623243	13.489968	10.670762	13.313018
MM9LINCRNAEXON10315+_P1	692	intergenic		6.0607715	7.056035	5.7735367	4.2723136	8.957653	4.470838
MM9LINCRNAEXON10318+_P1	406	intergenic		9.032324	10.421676	12.358331	12.145089	15.051617	11.941288
humanlincRNA2039+_P1	29376	intergenic		4.4699078	5.002615	5.2115803	4.6700587	4.983615	4.733195
MM9LINCRNAEXON10283-_P1	254	intergenic		7.237893	7.36611	11.844409	11.142718	8.878403	11.011813
MM9LINCRNAEXON10256+_P1	86	intergenic		5.2528553	6.2969913	6.107778	6.163212	7.018007	6.65076
MM9LINCRNAEXON10244+_P1	60	intergenic		10.854553	11.997793	12.528131	12.777158	13.009323	12.427055
MM9LINCRNAEXON10245+_P1	413	intergenic		9.80428	10.961145	8.421193	7.3843775	7.553106	7.4437847
MM9LINCRNAEXON10247-_P1	90	intergenic		5.316412	4.780712	5.3387156	6.200916	12.178698	6.456997
MM9LINCRNAEXON10247+_P1	90	intergenic		8.795177	8.637936	6.8956733	7.2326856	7.8647423	7.514893
MM9LINCRNAEXON10249-_P1	171	intergenic		5.535739	4.934802	6.0461364	6.0496464	13.059519	5.9832425
MM9LINCRNAEXON10249+_P1	171	intergenic		4.625017	5.2707357	7.168132	6.1994486	5.6874213	6.5172977
MM9LINCRNAEXON10250-_P1	217	intergenic		4.4319563	4.2775373	4.954073	3.878096	5.9674096	4.2498503
MM9LINCRNAEXON10250+_P1	217	intergenic		8.469803	8.72629	13.667604	14.0449505	11.37888	14.073178
MM9LINCRNAEXON10252+_P1	96	intergenic		9.061491	9.890469	9.264282	8.424395	8.457609	8.587348
MM9LINCRNAEXON10254+_P1	150	intergenic		11.163354	12.482925	11.663058	12.584379	13.531433	12.697619
MM9LINCRNAEXON10266+_P1	170	intergenic		5.2601566	5.7885275	9.292442	7.3173738	4.76046	6.687805
MM9LINCRNAEXON10256-_P1	86	intergenic		7.901986	7.510069	13.395963	11.346837	9.742485	13.2692795
MM9LINCRNAEXON10126+_P1	104	intergenic		5.458482	5.216716	4.9555163	3.4862823	8.956318	4.430976
MM9LINCRNAEXON10257-_P1	192	intergenic		6.096299	3.031341	3.4404645	5.568109	5.696431	5.027339
MM9LINCRNAEXON10257+_P1	192	intergenic		7.922654	9.248501	11.759409	12.990027	11.1721115	13.0622635
MM9LINCRNAEXON10258-_P1	170	intergenic		5.2124124	5.554	6.423494	6.9441624	13.912083	7.1705704
MM9LINCRNAEXON10259+_P1	98	intergenic		11.230465	12.246267	13.2692795	12.192062	12.241316	11.992692
MM9LINCRNAEXON10260+_P1	90	intergenic		7.9914694	8.271274	8.295961	8.155433	8.773849	7.387635
MM9LINCRNAEXON10261-_P1	60	intergenic		4.9977155	4.735361	4.619187	5.6636295	8.3483925	6.055513
MM9LINCRNAEXON10261+_P1	60	intergenic		11.80039	13.065063	12.988003	12.667896	14.61755	12.800451
MM9LINCRNAEXON10262+_P1	124	intergenic		6.503004	8.102056	6.6741333	9.923651	10.522863	9.891447
MM9LINCRNAEXON10263-_P1	89	intergenic		5.3706827	5.738474	5.8716035	6.8840146	6.118402	6.0970135
MM9LINCRNAEXON10264-_P1	76	intergenic		6.357395	4.8638806	4.5107613	7.177898	6.999542	6.822644
MM9LINCRNAEXON10264+_P1	76	intergenic		10.544916	11.550335	11.16785	12.3716545	12.796402	12.358331
MM9LINCRNAEXON10255+_P1	80	intergenic		7.1974926	7.9650383	9.771911	10.951612	8.02784	10.907045
humanlincRNA2356-_P1	35860	intergenic		5.103264	6.7551155	5.580917	7.676239	11.369877	7.7202168
MM9LINCRNAEXON10005+_P1	106	intergenic		5.172518	5.580124	4.3275223	5.152899	6.181516	5.633154
humanlincRNA2274-_P1	40676	intergenic		7.2549715	8.660529	6.81977	9.25082	9.752983	9.696638
humanlincRNA2296+_P1	5046	intergenic		11.925704	13.503759	12.754621	14.031912	14.322719	13.920233
humanlincRNA2312-_P1	24323	intergenic		5.205801	5.389855	4.147018	6.248461	7.340024	6.374786
humanlincRNA2314-_P1	7039	intergenic		7.2816424	7.3787766	11.788622	11.965922	9.076496	11.912615
humanlincRNA2316+_P1	11775	intergenic		2.5251179	5.199841	8.161155	8.116794	6.121119	8.053538
humanlincRNA2330+_P1	9527	intergenic		12.222784	13.739707	13.686276	14.933447	15.302216	15.237741
humanlincRNA2333-_P1	32317	intergenic		4.464621	4.8746467	3.3864622	4.1031423	5.391472	3.482209
humanlincRNA2333+_P1	32317	intergenic		4.802376	4.8794327	4.796316	5.714078	2.7363474	4.739518
humanlincRNA2345-_P1	11309	intergenic		8.466003	9.730431	8.359285	10.270794	9.979249	10.235671
humanlincRNA2266-_P1	7021	intergenic		5.6101975	5.7547092	4.0338545	5.980647	6.42733	6.447304
humanlincRNA2354-_P1	5606	intergenic		5.0450745	5.6161637	6.3215113	6.602819	8.484599	6.7036886
humanlincRNA2262+_P1	8764	intergenic		2.5797513	5.1092377	4.819509	6.6351156	7.1633406	4.747193
humanlincRNA2366-_P1	4421	intergenic		4.4548674	4.2953215	4.9044104	2.7702322	9.017252	2.6758442
humanlincRNA2380-_P1	10182	intergenic		3.0398417	4.7302485	2.7410066	3.8960276	5.283576	2.922439
humanlincRNA2381+_P1	11694	intergenic		5.0308146	6.067232	6.3742237	6.0292625	4.867703	6.0846057
humanlincRNA2387+_P1	42716	intergenic		6.3461113	7.1706038	5.7606826	5.475423	5.3582006	5.8005676
humanlincRNA2397-_P1	102932	intergenic		8.361114	9.859926	9.024909	10.916852	13.082094	11.261829
humanlincRNA2397+_P1	102932	intergenic		9.409193	10.555126	9.891778	10.397666	10.816367	10.399778
humanlincRNA2410-_P1	23232	intergenic		5.9549	7.4050517	5.4581847	8.960046	7.8899903	9.098911
humanlincRNA2410+_P1	23232	intergenic		6.799661	7.5445433	10.411707	6.6439476	7.1700687	6.023162
humanlincRNA2438+_P1	2235	intergenic		10.457301	10.680066	5.608186	5.96655	3.084349	6.4305353
humanlincRNA2473-_P1	21376	intergenic		6.4734936	6.834056	8.061124	6.673059	6.0641193	6.3315697
MM9LINCRNAEXON10130-_P1	2670	intergenic		4.333883	6.662264	4.649946	6.8506985	7.289541	7.370674
humanlincRNA2350+_P1	12065	intergenic		5.2794414	6.635367	4.5033274	8.023332	6.954916	8.067726
humanlincRNA2190+_P1	2766	intergenic		5.1986933	5.2399645	9.551713	7.7613077	7.4989614	7.938099
MM9LINCRNAEXON10776-_P1	2692	intergenic		5.7883787	6.680614	2.669074	2.7702322	5.1664305	3.3945675
humanlincRNA2077-_P1	20290	intergenic		5.471678	5.6454773	3.917367	3.9216933	5.659717	4.695219
humanlincRNA2106-_P1	5939	intergenic		6.5113125	8.083202	6.282152	8.820217	9.750362	9.306004
humanlincRNA2113-_P1	11139	intergenic		3.6307592	4.7258577	7.5336676	4.7827835	8.7584505	5.2981386
humanlincRNA2113+_P1	11139	intergenic		6.527179	7.323221	8.142479	7.352168	5.7438884	7.448795
humanlincRNA2145-_P1	50543	intergenic		5.0793495	5.818378	8.190362	8.145589	6.5926275	7.834987
humanlincRNA2148+_P1	35090	intergenic		5.179163	6.1080275	6.130891	8.668427	8.666621	8.200775
humanlincRNA2159-_P1	33606	intergenic		11.301176	13.00095	12.27144	10.066298	13.494336	10.821669
humanlincRNA2161-_P1	5589	intergenic		6.460741	8.203331	6.0448523	6.612132	9.066343	6.682276
humanlincRNA2163-_P1	9903	intergenic		9.640619	11.24345	10.377172	14.654572	13.192329	14.049113
humanlincRNA2268-_P1	30306	intergenic		3.0622356	4.7681203	6.0189576	4.5769463	5.4365263	3.6000109
humanlincRNA2183+_P1	23326	intergenic		7.164291	8.02885	9.756779	8.982578	7.2848487	8.968678
MM9LINCRNAEXON10006-_P1	114	intergenic		4.4170885	4.169427	4.0593896	6.3779626	6.1420336	6.0975904
humanlincRNA2199-_P1	16374	intergenic		5.133221	5.8357177	6.0246305	2.7702322	4.445644	4.498609
humanlincRNA2199+_P1	16374	intergenic		11.628202	13.296906	12.288535	14.081491	14.955452	13.895545
humanlincRNA2208+_P1	10293	intergenic		5.3494263	5.504731	2.6623535	2.7702322	10.153453	2.6758442
humanlincRNA2213+_P1	3500	intergenic		5.2019353	5.446824	4.50912	5.0380306	6.0670466	5.1616335
humanlincRNA2217+_P1	2686	intergenic		5.1104546	5.0970893	3.6705527	6.7501826	5.9747214	6.185002
humanlincRNA2233-_P1	27752	intergenic		6.583196	7.1172085	4.243266	4.2737865	5.7978773	5.5660367
humanlincRNA2236+_P1	13533	intergenic		4.6123314	5.025116	7.156659	6.5364523	2.7363474	6.981884
humanlincRNA2242+_P1	18950	intergenic		7.9084115	9.002195	10.8313675	9.05323	10.308674	9.232239
humanlincRNA2246+_P1	2101	intergenic		5.0646133	6.0338087	4.6147165	7.412159	7.8018665	7.5368896
humanlincRNA2255+_P1	9452	intergenic		4.0884852	5.48423	5.317843	5.6173487	7.4691153	5.1963263
humanlincRNA2257-_P1	9141	intergenic		4.1203156	4.6984954	4.995125	5.226569	2.7363474	5.7190113
humanlincRNA2163+_P1	9903	intergenic		7.208149	7.6032534	7.0313635	6.6344643	8.039665	6.17464
MM9LINCRNAEXON10105-_P1	243	intergenic		6.450433	7.7538743	6.360561	6.1025496	8.138426	6.7151036
humanlincRNA2498-_P1	2996	intergenic		3.6493924	4.7873583	5.518885	3.8455572	2.7363474	3.6718378
MM9LINCRNAEXON10075+_P1	789	intergenic		8.142466	6.335679	6.2852993	5.663292	2.7363474	4.7026854
MM9LINCRNAEXON10076+_P1	456	intergenic		5.148016	5.300338	9.147664	4.743153	7.358965	5.403201
MM9LINCRNAEXON10078+_P1	90	intergenic		7.912081	8.322535	10.098778	9.020888	11.525903	9.265571
MM9LINCRNAEXON10081-_P1	65	intergenic		9.290228	9.303867	10.572756	11.173797	13.762874	11.215698
MM9LINCRNAEXON10081+_P1	65	intergenic		3.543413	4.9574103	4.421535	5.081543	6.106561	5.035385
MM9LINCRNAEXON10083+_P1	224	intergenic		6.390332	6.2690907	5.410065	5.514817	4.9880753	5.4791007
MM9LINCRNAEXON10088+_P1	1113	intergenic		11.243134	10.615238	5.3841133	7.0861087	2.944378	7.267437
MM9LINCRNAEXON10089+_P1	524	intergenic		10.93815	9.656309	5.4066296	2.7702322	2.7363474	4.06703
MM9LINCRNAEXON10093+_P1	2127	intergenic		10.720604	9.108404	5.505562	3.3267465	2.7363474	2.917648
MM9LINCRNAEXON10074+_P1	78	intergenic		13.352831	14.633937	15.372164	16.255276	17.483713	16.418816
MM9LINCRNAEXON10103-_P1	80	intergenic		3.948957	5.0427976	7.760847	6.3780904	14.587065	6.6106772
MM9LINCRNAEXON10074-_P1	78	intergenic		5.2035766	4.7739325	4.639023	5.025347	5.830743	4.8405905
MM9LINCRNAEXON10108-_P1	4386	intergenic		6.725089	7.0113215	6.0533886	5.8954363	5.4002643	5.8461475
MM9LINCRNAEXON10110-_P1	562	intergenic		3.9827728	5.531933	5.455938	6.684577	4.2745166	6.342189
MM9LINCRNAEXON10110+_P1	562	intergenic		4.2849836	4.3822875	6.5369506	3.6085281	5.2368126	3.954996
MM9LINCRNAEXON10111-_P1	334	intergenic		7.2928123	8.205568	6.872069	7.5460477	7.306921	7.783119
MM9LINCRNAEXON10113-_P1	267	intergenic		9.026546	10.039346	10.896027	10.462233	10.874993	10.51346
MM9LINCRNAEXON10113+_P1	267	intergenic		6.1960354	6.7169256	6.8548203	7.2829285	7.5396533	7.662847
MM9LINCRNAEXON10114+_P1	1042	intergenic		10.490002	11.654549	8.840969	8.3884115	9.157113	8.259072
MM9LINCRNAEXON10119+_P1	3249	intergenic		5.9491444	6.203989	6.6657705	5.114054	5.6202974	5.4407964
MM9LINCRNAEXON10121+_P1	1047	intergenic		4.2716217	5.186347	4.763344	7.5522633	9.320497	6.437158
MM9LINCRNAEXON10122-_P1	2467	intergenic		5.843028	4.324845	7.6764936	5.654338	2.7363474	5.38968
MM9LINCRNAEXON10125-_P1	134	intergenic		4.0319715	4.9138737	4.995932	4.6632752	3.637155	4.940229
MM9LINCRNAEXON10094-_P1	1184	intergenic		6.8554325	7.0003614	9.295037	8.048204	8.154661	8.035191
MM9LINCRNAEXON10042-_P1	108	intergenic		5.2334723	5.4862194	3.6947563	6.542993	7.4824915	6.8047533
MM9LINCRNAEXON10006+_P1	114	intergenic		10.677734	12.118876	14.031912	13.009323	11.98693	13.188737
MM9LINCRNAEXON10009+_P1	1412	intergenic		5.0235634	5.7719517	4.836008	4.6625624	5.1531906	6.038314
MM9LINCRNAEXON10012+_P1	72	intergenic		4.8746467	4.3618855	3.5306087	5.6104474	2.7363474	2.7047122
MM9LINCRNAEXON10013-_P1	326	intergenic		6.5630264	6.5834317	8.18846	7.606079	16.835415	7.992508
MM9LINCRNAEXON10016+_P1	442	intergenic		7.612448	7.7556515	12.2912	9.695768	8.868813	9.913365
MM9LINCRNAEXON10017+_P1	255	intergenic		6.0912447	6.728596	10.146496	9.493937	6.52726	9.199372
MM9LINCRNAEXON10020+_P1	1130	intergenic		4.603028	4.3906956	4.125498	4.8033485	5.203925	4.666606
MM9LINCRNAEXON10032-_P1	3876	intergenic		6.778389	3.8928442	3.0844874	4.8292933	2.7363474	5.1197977
MM9LINCRNAEXON10032+_P1	3876	intergenic		7.225554	10.05817	9.361524	7.1300855	10.656235	7.321178
MM9LINCRNAEXON10035-_P1	434	intergenic		4.6410694	5.257883	3.3234692	3.4264283	8.514031	3.0968204
MM9LINCRNAEXON10075-_P1	789	intergenic		4.0908875	4.8570695	5.46078	6.0437846	9.531679	4.997013
MM9LINCRNAEXON10039-_P1	628	intergenic		4.8422136	6.6020412	4.4144263	4.598423	7.5495753	7.0951324
MM9LINCRNAEXON10326-_P1	438	intergenic		10.4421215	10.168518	6.8148856	8.213588	4.2784257	8.352801
MM9LINCRNAEXON10044-_P1	155	intergenic		5.7137117	6.221831	9.466375	8.334939	8.544098	7.6704044
MM9LINCRNAEXON10045-_P1	908	intergenic		8.361425	7.8081217	4.9331207	8.634326	4.101837	8.580038
MM9LINCRNAEXON10050+_P1	265	intergenic		7.5423555	7.946997	5.042561	6.1562443	5.9958744	6.2355113
MM9LINCRNAEXON10060-_P1	4342	intergenic		4.313432	4.660585	4.4520636	2.7702322	5.9694543	3.064671
MM9LINCRNAEXON10062-_P1	277	intergenic		4.18986	5.0341873	6.97124	6.8742723	7.605744	6.976796
MM9LINCRNAEXON10062+_P1	277	intergenic		10.76051	10.826739	10.816367	10.984701	7.050723	10.714391
MM9LINCRNAEXON10064+_P1	85	intergenic		5.4140387	6.743429	5.9355063	7.8636217	6.9014554	7.7749376
MM9LINCRNAEXON10070-_P1	72	intergenic		12.233761	12.846977	16.563728	16.492172	15.885189	16.038803
MM9LINCRNAEXON10070+_P1	72	intergenic		6.05529	6.193462	5.236444	7.015635	6.4445705	6.5621843
MM9LINCRNAEXON10072-_P1	94	intergenic		9.858978	11.319471	9.923651	11.481841	13.666517	11.314963
MM9LINCRNAEXON10072+_P1	94	intergenic		7.742981	8.285387	4.672765	4.4348135	5.747165	3.793398
MM9LINCRNAEXON10036-_P1	2864	intergenic		4.44869	4.6132274	3.375955	4.951698	6.0361185	5.0603075
MM9LINCRNAEXON10613-_P1	447	intergenic		5.140046	6.734701	7.346838	6.6806545	11.273141	7.072739
MM9LINCRNAEXON10640+_P1	106	intergenic		8.346026	9.505261	8.2508335	8.633299	10.8937435	8.59234
MM9LINCRNAEXON10601-_P1	84	intergenic		5.9849977	5.556983	6.340989	7.0439525	6.273006	7.3653975
MM9LINCRNAEXON10603+_P1	152	intergenic		5.532386	6.419564	4.635317	6.43902	7.3631787	6.436785
MM9LINCRNAEXON10604-_P1	266	intergenic		3.0197873	4.922389	2.670188	2.7702322	9.145555	3.1075144
MM9LINCRNAEXON10604+_P1	266	intergenic		7.4187512	8.575996	6.7225723	5.3049536	8.023332	5.343358
MM9LINCRNAEXON10605-_P1	124	intergenic		8.274016	8.21319	11.845823	9.34228	12.990027	8.633299
MM9LINCRNAEXON10605+_P1	124	intergenic		6.114386	7.037242	6.566682	6.235155	5.5131936	6.384438
MM9LINCRNAEXON10606-_P1	379	intergenic		4.3377347	4.9014816	5.6727085	4.3984838	7.7477293	4.9331207
MM9LINCRNAEXON10608-_P1	371	intergenic		15.727264	15.446056	14.00749	15.302216	10.548935	15.357389
MM9LINCRNAEXON10608+_P1	371	intergenic		6.336034	7.9551973	5.3924866	6.694414	5.736467	6.352764
MM9LINCRNAEXON10596+_P1	320	intergenic		4.625331	4.4746966	5.2993703	5.957086	6.8362885	6.056977
MM9LINCRNAEXON10612-_P1	108	intergenic		9.877062	9.089058	7.860239	8.192178	6.297479	7.9286547
MM9LINCRNAEXON10596-_P1	320	intergenic		5.694705	6.1554337	5.295224	5.7781115	6.908094	5.858632
MM9LINCRNAEXON10615+_P1	154	intergenic		6.816892	7.673069	8.301902	9.017252	6.2242246	8.543824
MM9LINCRNAEXON10616+_P1	263	intergenic		5.1364365	4.4878435	2.7085433	5.391472	2.9264703	4.9079823
MM9LINCRNAEXON10619-_P1	2678	intergenic		10.900499	11.061758	8.606329	10.559271	3.4939816	10.389794
MM9LINCRNAEXON10623-_P1	2880	intergenic		11.512358	11.142435	7.4871464	9.695246	5.3841133	9.54513
MM9LINCRNAEXON10624+_P1	152	intergenic		7.1676807	7.961559	9.001582	8.299437	6.9925904	8.510614
MM9LINCRNAEXON10626-_P1	1030	intergenic		13.803495	14.400041	8.571047	6.8809333	5.3334703	7.1174693
MM9LINCRNAEXON10628-_P1	1369	intergenic		4.814088	5.4171286	5.094762	5.237654	5.6376214	4.518527
MM9LINCRNAEXON10628+_P1	1369	intergenic		7.1487703	8.721648	9.777869	10.083211	10.529967	9.758
MM9LINCRNAEXON10634+_P1	266	intergenic		7.652787	6.1501074	7.251313	2.7702322	5.258493	6.6101494
MM9LINCRNAEXON10636-_P1	500	intergenic		6.689638	6.624756	8.02606	8.8055315	6.477579	8.764452
MM9LINCRNAEXON10545+_P1	867	intergenic		3.8644075	5.003646	4.020895	5.4213223	5.3242364	5.46865
MM9LINCRNAEXON10610-_P1	182	intergenic		7.006032	7.000704	4.59721	5.456319	6.3729916	4.939878
MM9LINCRNAEXON10574+_P1	431	intergenic		6.1867924	7.6296377	8.380717	8.365568	16.934246	8.71054
MM9LINCRNAEXON10319-_P1	1026	intergenic		5.907263	7.200244	5.1842546	8.200371	7.8481116	7.749899
MM9LINCRNAEXON10554-_P1	60	intergenic		6.3375187	7.2535853	8.624933	9.110821	9.241518	9.317675
MM9LINCRNAEXON10558+_P1	786	intergenic		5.9300923	6.9641256	6.273006	7.386405	10.230571	7.1630697
MM9LINCRNAEXON10559+_P1	673	intergenic		9.905348	9.893534	6.1170297	5.927754	4.8641577	5.7132187
MM9LINCRNAEXON10560-_P1	743	intergenic		8.4195385	9.421988	12.390967	11.220608	16.4787	11.52809
MM9LINCRNAEXON10565+_P1	500	intergenic		4.0550556	4.7594233	7.174324	6.846088	3.6676664	6.758842
MM9LINCRNAEXON10566+_P1	181	intergenic		5.5296497	5.529537	5.2169895	5.5454082	5.295083	4.830152
MM9LINCRNAEXON10569-_P1	168	intergenic		5.211858	5.3159122	8.010774	7.471136	15.6990385	7.7140183
MM9LINCRNAEXON10571-_P1	466	intergenic		9.43401	9.396318	5.3693156	9.0134735	7.0778	9.327151
MM9LINCRNAEXON10571+_P1	466	intergenic		5.9717684	6.791605	4.2026763	5.7610855	6.81977	5.3590646
MM9LINCRNAEXON10597+_P1	86	intergenic		10.353161	11.753254	11.989407	12.549264	12.402155	12.719218
MM9LINCRNAEXON10573-_P1	993	intergenic		6.0687675	6.651479	8.119968	8.855637	5.832215	8.24669
MM9LINCRNAEXON10645-_P1	2066	intergenic		10.920563	10.830519	4.9849186	3.7854247	4.4950385	3.5819921
MM9LINCRNAEXON10575+_P1	1073	intergenic		10.81013	11.439594	5.6564026	4.532242	2.7363474	5.070544
MM9LINCRNAEXON10576+_P1	1253	intergenic		4.8730106	4.297379	3.2595713	5.0807343	4.4449325	5.375886
MM9LINCRNAEXON10580-_P1	810	intergenic		6.1842365	4.9410057	2.726012	5.1280136	10.310521	5.199789
MM9LINCRNAEXON10582+_P1	1162	intergenic		10.093442	8.807912	4.8012104	5.287329	3.4587877	5.8199034
MM9LINCRNAEXON10584+_P1	336	intergenic		7.452812	7.3414154	4.1223326	5.7678456	2.7363474	4.832662
MM9LINCRNAEXON10585+_P1	860	intergenic		11.78854	12.097313	7.234836	9.478106	3.2876325	9.137803
MM9LINCRNAEXON10586-_P1	1078	intergenic		5.880934	6.1909213	3.0227928	2.7702322	5.069287	3.6956549
MM9LINCRNAEXON10587-_P1	833	intergenic		5.2485523	5.473874	5.4190784	6.032678	7.819975	6.7213135
MM9LINCRNAEXON10588+_P1	612	intergenic		3.1190805	4.5891047	4.1055055	4.5756497	8.126076	4.8665
MM9LINCRNAEXON10591+_P1	1156	intergenic		7.675125	8.69018	5.2723956	4.7502384	6.885686	5.448617
MM9LINCRNAEXON10595+_P1	224	intergenic		7.227723	7.944434	6.9093056	7.120801	7.5265627	7.084339
MM9LINCRNAEXON10572+_P1	1092	intergenic		6.970872	7.2981744	8.163162	9.78799	7.1744404	9.039929
MM9LINCRNAEXON10755+_P1	157	intergenic		7.754223	7.6359415	7.3533096	8.362488	8.923781	8.548117
MM9LINCRNAEXON10637-_P1	570	intergenic		4.684271	5.7463093	3.237334	5.268895	4.477184	5.1947646
MM9LINCRNAEXON10713+_P1	476	intergenic		2.6838045	5.1854067	4.3387866	3.2602232	6.2004123	5.204951
MM9LINCRNAEXON10714-_P1	172	intergenic		4.127421	5.113317	4.149358	4.503037	5.5950584	5.115249
MM9LINCRNAEXON10740-_P1	2220	intergenic		6.408307	3.373137	5.509638	5.013873	2.7363474	4.2457924
MM9LINCRNAEXON10741-_P1	512	intergenic		5.073199	5.489318	6.758842	6.629292	5.898943	6.168526
MM9LINCRNAEXON10744-_P1	190	intergenic		4.705247	5.290158	6.074865	4.0607877	6.2473345	4.3002453
MM9LINCRNAEXON10744+_P1	190	intergenic		3.4185872	4.1950226	6.600838	8.719469	6.68797	8.907437
MM9LINCRNAEXON10745-_P1	1728	intergenic		6.762862	7.480194	6.68797	7.5734563	9.634329	7.5203557
MM9LINCRNAEXON10748+_P1	249	intergenic		2.6702528	5.176966	2.7856574	2.7702322	3.707851	5.2778807
MM9LINCRNAEXON10749-_P1	1521	intergenic		9.3484955	10.324012	8.867544	7.820941	8.9854145	7.268996
MM9LINCRNAEXON10704+_P1	162	intergenic		6.010063	6.517199	6.3224277	6.289455	8.032281	6.8523207
MM9LINCRNAEXON10753+_P1	266	intergenic		5.6759415	5.0888705	7.9613924	5.648877	3.6207662	5.3127236
MM9LINCRNAEXON10704-_P1	162	intergenic		4.686076	4.7488503	4.156764	6.0042048	5.745337	5.3010893
MM9LINCRNAEXON10756+_P1	1482	intergenic		10.29349	12.59299	11.30094	14.980601	14.194768	14.634587
MM9LINCRNAEXON10757+_P1	1566	intergenic		4.836176	6.534033	9.480758	9.504812	11.782093	9.34228
MM9LINCRNAEXON10760-_P1	175	intergenic		3.8469863	4.1967688	3.7821684	5.7576475	8.827768	5.7145176
MM9LINCRNAEXON10760+_P1	175	intergenic		9.964245	11.401828	10.791087	12.111223	13.643969	11.956056
MM9LINCRNAEXON10763-_P1	110	intergenic		12.525741	14.354374	13.7910595	14.538305	15.932644	14.652339
MM9LINCRNAEXON10763+_P1	110	intergenic		9.172411	11.156387	9.453266	12.460409	13.005833	12.750576
MM9LINCRNAEXON10764-_P1	144	intergenic		6.8837905	7.790021	4.6626244	6.3462796	7.6732817	6.5309887
MM9LINCRNAEXON10765+_P1	3366	intergenic		7.0966034	6.848995	11.142718	12.733955	9.772825	11.1803255
MM9LINCRNAEXON10768-_P1	513	intergenic		6.565015	8.461763	5.554958	9.075194	8.935785	9.3676605
MM9LINCRNAEXON10769-_P1	2127	intergenic		5.9985566	5.82004	6.271118	3.5818543	8.499899	3.7155077
MM9LINCRNAEXON10769+_P1	2127	intergenic		7.336382	8.845388	6.7682066	10.054689	10.988477	10.292922
MM9LINCRNAEXON10751+_P1	263	intergenic		2.570485	4.9126444	2.6627002	5.1740527	4.888154	4.865469
MM9LINCRNAEXON10683-_P1	3512	intergenic		2.6549108	4.381801	2.7819352	3.9986806	8.580594	3.9565434
MM9LINCRNAEXON10659+_P1	62	intergenic		12.544731	14.268108	14.300647	14.874092	15.574124	15.078593
MM9LINCRNAEXON10661+_P1	665	intergenic		5.363106	6.609854	7.806579	7.487443	5.543658	7.5609045
MM9LINCRNAEXON10663+_P1	77	intergenic		6.004269	6.8608546	7.1582966	6.793507	7.1231756	6.742229
MM9LINCRNAEXON10664-_P1	84	intergenic		5.215085	5.343892	5.0236483	7.820099	6.706217	6.074199
MM9LINCRNAEXON10664+_P1	84	intergenic		12.858585	14.191831	14.214302	14.197018	16.468372	13.891336
MM9LINCRNAEXON10667+_P1	372	intergenic		5.421675	6.343154	5.8271656	6.7127337	9.453266	6.7598515
MM9LINCRNAEXON10668-_P1	310	intergenic		7.06969	5.9402275	5.1154003	2.7702322	6.712463	2.6758442
MM9LINCRNAEXON10669+_P1	820	intergenic		3.6352513	6.050059	4.105292	3.3028064	5.5263944	3.9900286
MM9LINCRNAEXON10673-_P1	78	intergenic		7.7764616	9.31205	7.986601	9.939962	12.827971	10.197961
MM9LINCRNAEXON10678-_P1	364	intergenic		5.1437025	4.764286	6.540429	6.047601	13.80417	6.7390637
MM9LINCRNAEXON10709-_P1	4909	intergenic		6.6939793	6.926943	7.1112137	3.5637336	5.4758086	4.176298
MM9LINCRNAEXON10681+_P1	1111	intergenic		2.6134632	4.250875	2.7526512	6.945265	2.7363474	5.172385
MM9LINCRNAEXON10545-_P1	867	intergenic		7.7636213	9.730065	7.8598175	9.153346	11.749245	8.71658
MM9LINCRNAEXON10685-_P1	2647	intergenic		5.5776596	6.440749	5.7494926	5.5115023	5.376507	6.225771
MM9LINCRNAEXON10685+_P1	2647	intergenic		4.3792615	4.7713356	3.7518103	2.7702322	5.1931415	3.7010884
MM9LINCRNAEXON10686-_P1	4694	intergenic		5.064729	5.685322	9.206743	9.147664	6.887568	9.001582
MM9LINCRNAEXON10687-_P1	548	intergenic		9.821913	11.858717	10.198261	12.968062	13.100895	13.375506
MM9LINCRNAEXON10688-_P1	2220	intergenic		9.221121	8.918683	8.181222	7.8293414	7.549881	7.742181
MM9LINCRNAEXON10689-_P1	165	intergenic		7.3900695	6.389357	8.755569	9.460511	6.535798	8.773065
MM9LINCRNAEXON10692-_P1	1383	intergenic		5.1687193	5.2734375	7.5520043	8.432962	4.257794	7.5858507
MM9LINCRNAEXON10699+_P1	72	intergenic		9.607122	9.542228	16.091257	14.410595	8.624592	14.469888
MM9LINCRNAEXON10701+_P1	584	intergenic		5.3629293	5.7551966	5.0013843	5.904748	7.84323	5.9756656
MM9LINCRNAEXON10703-_P1	98	intergenic		8.110975	8.187304	10.1192	9.729652	9.867701	9.687139
MM9LINCRNAEXON10703+_P1	98	intergenic		11.932848	13.5127325	13.305894	13.317762	15.59964	13.418629
MM9LINCRNAEXON10678+_P1	364	intergenic		2.4676127	4.410421	5.885599	6.207161	5.1618485	6.265601
MM9LINCRNAEXON10420+_P1	425	intergenic		7.6191173	9.166071	7.367732	10.558272	2.7363474	10.652594
MM9LINCRNAEXON10445-_P1	190	intergenic		4.842841	4.88597	6.4708567	7.9169426	6.5421066	7.5653877
MM9LINCRNAEXON10400-_P1	782	intergenic		6.0939198	5.4690504	9.996876	8.85611	5.648225	8.654983
MM9LINCRNAEXON10403+_P1	204	intergenic		6.126775	6.2056227	7.2210464	6.2635493	4.8870873	6.3789845
MM9LINCRNAEXON10405+_P1	90	intergenic		5.1056614	5.387386	2.663389	3.5231128	4.503506	4.7493477
MM9LINCRNAEXON10406+_P1	946	intergenic		4.3799553	4.611518	5.945672	6.6067853	5.3622136	6.5149984
MM9LINCRNAEXON10407+_P1	100	intergenic		6.229669	7.1769876	5.908905	6.6415644	7.6081147	6.7618256
MM9LINCRNAEXON10410-_P1	1106	intergenic		6.142449	7.140889	5.855425	7.2630525	7.408701	7.462801
MM9LINCRNAEXON10410+_P1	1106	intergenic		4.226652	5.495389	3.2157516	5.2369785	5.4579263	4.9934754
MM9LINCRNAEXON10411-_P1	96	intergenic		6.3382826	7.095032	7.937587	9.178906	14.670644	8.250074
MM9LINCRNAEXON10415-_P1	2180	intergenic		12.955297	11.895798	8.19172	10.136491	3.3348083	10.059986
MM9LINCRNAEXON10389+_P1	228	intergenic		4.6543617	5.241168	2.8792791	5.0457926	5.0559015	5.3476377
MM9LINCRNAEXON10418-_P1	282	intergenic		10.083484	10.346329	9.671078	7.891453	12.009699	7.882078
MM9LINCRNAEXON10388-_P1	2297	intergenic		6.1744823	6.3870964	5.8235245	7.166378	6.119704	6.756935
MM9LINCRNAEXON10421-_P1	664	intergenic		3.2814503	5.3300333	4.562754	7.632421	3.5869057	7.3733063
MM9LINCRNAEXON10421+_P1	664	intergenic		7.9581623	8.466135	6.840123	10.99287	2.7363474	10.244316
MM9LINCRNAEXON10430-_P1	84	intergenic		7.0750656	7.8946896	6.7865653	7.171666	10.511634	7.1116734
MM9LINCRNAEXON10431+_P1	166	intergenic		6.9308987	8.033789	6.258277	5.6887264	2.7363474	5.75934
MM9LINCRNAEXON10432-_P1	144	intergenic		6.738845	14.974473	4.830152	3.798934	2.9594603	4.7705736
MM9LINCRNAEXON10434-_P1	114	intergenic		4.674929	5.570231	2.666394	2.7702322	6.7441077	2.6758442
MM9LINCRNAEXON10434+_P1	114	intergenic		3.4203577	4.7165356	6.7050905	4.3327274	2.7363474	3.264647
MM9LINCRNAEXON10435-_P1	194	intergenic		6.3953476	6.1590443	5.7438436	6.9016104	7.15272	6.8457537
MM9LINCRNAEXON10436-_P1	1133	intergenic		5.4720583	6.3368087	4.058999	3.5346208	5.228894	4.1048794
MM9LINCRNAEXON10441-_P1	84	intergenic		5.94545	7.4354773	6.8973656	7.784972	6.5000687	8.154661
MM9LINCRNAEXON10551+_P1	876	intergenic		9.230566	11.171565	10.071789	12.287845	12.662057	12.276865
MM9LINCRNAEXON10416-_P1	383	intergenic		6.038812	6.3788366	5.01906	7.050886	8.00348	6.8717766
MM9LINCRNAEXON10350+_P1	240	intergenic		6.3571525	6.587984	5.574492	6.5870304	5.7829123	6.3483224
MM9LINCRNAEXON10327-_P1	821	intergenic		6.541915	7.7477894	7.5729218	7.3679886	10.637985	7.412159
MM9LINCRNAEXON10328-_P1	143	intergenic		7.0735483	6.713806	2.73444	2.7702322	5.242283	4.4136186
MM9LINCRNAEXON10329-_P1	130	intergenic		6.0905266	5.7280545	10.08036	5.7339296	7.5161076	5.807255
MM9LINCRNAEXON10332+_P1	78	intergenic		5.557107	6.5339746	3.0607882	2.7702322	5.778815	3.664197
MM9LINCRNAEXON10333+_P1	236	intergenic		10.911354	11.7310505	14.710297	13.209969	13.664274	13.531433
MM9LINCRNAEXON10335-_P1	136	intergenic		9.789387	11.513902	10.059568	12.352045	13.246891	12.208177
MM9LINCRNAEXON10337-_P1	781	intergenic		6.1067696	5.4151316	5.833495	5.7153215	6.834431	5.9231544
MM9LINCRNAEXON10337+_P1	781	intergenic		4.0206747	4.738064	4.807589	4.484546	6.8570423	4.480297
MM9LINCRNAEXON10339+_P1	78	intergenic		11.238016	13.177582	12.118886	13.935894	14.9250965	14.475965
MM9LINCRNAEXON10342-_P1	252	intergenic		5.4401903	6.45553	5.295083	4.2925897	3.296159	4.4938083
MM9LINCRNAEXON10399+_P1	114	intergenic		6.4537907	6.4124117	10.995054	8.092456	4.997964	8.083955
MM9LINCRNAEXON10347-_P1	1283	intergenic		7.2542763	7.544266	7.785621	7.022066	9.586974	7.0446024
MM9LINCRNAEXON10446+_P1	88	intergenic		5.2753773	5.718156	8.206199	5.1017523	2.7363474	4.488198
MM9LINCRNAEXON10353-_P1	1251	intergenic		9.478845	9.340248	5.2194066	5.3760858	15.148448	5.963405
MM9LINCRNAEXON10353+_P1	1251	intergenic		4.3109426	5.043352	6.378176	5.8482714	7.1016636	5.255539
MM9LINCRNAEXON10364-_P1	130	intergenic		5.683187	6.849014	7.370674	7.7444487	9.112792	8.157618
MM9LINCRNAEXON10365-_P1	678	intergenic		6.4112806	8.24418	6.4385786	8.587348	9.208337	8.7156515
MM9LINCRNAEXON10367-_P1	1034	intergenic		6.0600867	7.15974	5.176474	7.6310043	9.402639	7.3709364
MM9LINCRNAEXON10368-_P1	1729	intergenic		7.899808	9.331062	9.16741	7.5829372	9.980797	8.090151
MM9LINCRNAEXON10371+_P1	3626	intergenic		5.381855	6.636065	4.799201	4.413505	5.1581497	4.737885
MM9LINCRNAEXON10375+_P1	340	intergenic		5.485688	5.854059	4.916874	5.3844953	5.927047	5.391472
MM9LINCRNAEXON10376+_P1	1295	intergenic		4.3716016	4.5838733	2.8002553	2.7702322	6.689148	2.7025511
MM9LINCRNAEXON10386-_P1	237	intergenic		5.6904106	5.925972	9.474251	7.6081147	10.00925	7.181192
MM9LINCRNAEXON10387-_P1	160	intergenic		7.4588394	9.370717	7.272869	7.3533096	10.365007	9.626373
MM9LINCRNAEXON10343+_P1	1321	intergenic		6.19676	7.1621084	6.152019	7.984957	6.35422	7.733211
MM9LINCRNAEXON10525+_P1	80	intergenic		7.1274347	6.7369223	6.3123045	5.6562743	6.9800787	6.1755223
MM9LINCRNAEXON10444+_P1	79	intergenic		12.031469	13.604391	13.6590395	13.838036	14.615594	14.144843
MM9LINCRNAEXON10504-_P1	634	intergenic		7.401987	8.120791	9.538718	7.187964	8.638881	7.5869503
MM9LINCRNAEXON10504+_P1	634	intergenic		15.592965	15.285934	12.6089	11.464482	10.150479	11.955058
MM9LINCRNAEXON10506-_P1	280	intergenic		2.4337323	6.2323294	3.368452	7.0785794	6.06089	6.928056
MM9LINCRNAEXON10517+_P1	1372	intergenic		6.832199	4.308529	10.034491	11.505932	5.5720043	11.476707
MM9LINCRNAEXON10519-_P1	140	intergenic		4.8788376	6.4910135	6.165292	5.4497733	6.076005	5.1398673
MM9LINCRNAEXON10520-_P1	588	intergenic		6.2269464	7.9505405	3.9591033	6.955819	6.8948164	7.0415487
MM9LINCRNAEXON10520+_P1	588	intergenic		5.33978	6.7415757	6.5941086	7.7232375	6.983283	7.760847
MM9LINCRNAEXON10521+_P1	194	intergenic		2.6030488	4.5370235	5.813817	6.245574	8.345587	6.4968286
MM9LINCRNAEXON10523-_P1	64	intergenic		5.809739	4.908866	4.588861	5.9014935	11.313172	5.7651443
MM9LINCRNAEXON10502+_P1	1581	intergenic		4.136559	4.8636484	5.952376	2.7702322	3.5286112	2.791122
MM9LINCRNAEXON10525-_P1	80	intergenic		7.741452	8.373814	11.697898	9.236359	7.7542844	8.869228
MM9LINCRNAEXON10496+_P1	102	intergenic		5.2070775	6.1277895	2.7533722	6.2486706	5.610559	6.620525
MM9LINCRNAEXON10526+_P1	440	intergenic		3.9795365	4.6784062	2.7266846	4.4893847	5.0215898	4.0787106
MM9LINCRNAEXON10528+_P1	102	intergenic		4.203727	4.5439534	7.7787724	7.1058793	8.541533	7.7470384
MM9LINCRNAEXON10529+_P1	4399	intergenic		8.162357	9.699028	8.209614	7.567893	10.951612	8.561021
MM9LINCRNAEXON10532-_P1	3927	intergenic		2.655332	4.298226	2.7369378	2.7702322	4.9471645	5.0065503
MM9LINCRNAEXON10533+_P1	1152	intergenic		5.540084	7.0670776	6.303919	5.958821	5.372205	5.698281
MM9LINCRNAEXON10538+_P1	133	intergenic		2.6208272	4.9676285	4.553048	6.5040917	8.684187	6.1607375
MM9LINCRNAEXON10539+_P1	592	intergenic		5.825501	6.035124	9.316604	7.461451	8.316559	6.979672
MM9LINCRNAEXON10541+_P1	323	intergenic		3.6255946	5.2777224	2.665926	5.0449696	3.0584173	4.943443
MM9LINCRNAEXON10542-_P1	276	intergenic		7.219174	8.624979	6.546006	9.109081	8.655567	9.201241
MM9LINCRNAEXON10542+_P1	276	intergenic		4.9590425	5.3322244	3.9118443	5.4334855	5.3789873	5.6961107
MM9LINCRNAEXON10544-_P1	838	intergenic		9.027396	8.975391	9.313288	5.619173	7.108114	6.5510516
MM9LINCRNAEXON10523+_P1	64	intergenic		5.4110456	4.9050117	4.888154	6.083225	6.295065	5.818021
MM9LINCRNAEXON10472-_P1	259	intergenic		5.9161043	6.43528	4.648287	6.1238103	6.4232016	6.5625863
MM9LINCRNAEXON10448-_P1	585	intergenic		3.220334	4.922907	3.560657	4.6156683	5.2296467	4.821457
MM9LINCRNAEXON10451-_P1	82	intergenic		5.6419506	6.888481	8.352094	6.943539	14.426067	6.9138403
MM9LINCRNAEXON10454-_P1	727	intergenic		7.0299206	8.217958	3.5602376	5.0318003	6.132067	3.6409457
MM9LINCRNAEXON10456+_P1	1965	intergenic		6.0219555	7.219267	8.686756	8.806825	7.6951995	8.785028
MM9LINCRNAEXON10460-_P1	234	intergenic		7.7539854	8.712002	6.0134935	8.0349245	9.398811	7.693077
MM9LINCRNAEXON10462-_P1	118	intergenic		6.1950474	6.9870214	5.551796	6.8998566	6.5517597	6.8452015
MM9LINCRNAEXON10464-_P1	635	intergenic		11.819708	12.910431	12.4540825	12.315289	13.684414	12.623949
MM9LINCRNAEXON10464+_P1	635	intergenic		5.284379	6.139308	7.9130473	8.56786	7.836999	8.290837
MM9LINCRNAEXON10465-_P1	187	intergenic		7.389879	8.540951	5.8977957	7.13928	4.123317	7.6292973
MM9LINCRNAEXON10465+_P1	187	intergenic		15.854094	15.86194	14.615594	14.786971	9.99344	14.870018
MM9LINCRNAEXON10503-_P1	217	intergenic		7.787259	8.72506	5.720704	6.7484975	6.0904036	6.187556
MM9LINCRNAEXON10471+_P1	104	intergenic		7.551572	8.239048	5.4682117	5.4863625	5.6317143	5.802924
humanlincRNA2010-_P1	24609	intergenic		4.914734	6.1816626	3.7068489	5.379337	6.038314	5.3194075
MM9LINCRNAEXON10473+_P1	313	intergenic		3.3345385	4.412562	3.9070592	5.352604	6.135968	4.9426713
MM9LINCRNAEXON10474-_P1	99	intergenic		6.516265	7.3955016	7.160548	5.5177636	7.354434	5.886238
MM9LINCRNAEXON10475+_P1	987	intergenic		5.436434	5.7078457	5.1706204	5.24174	4.0144467	5.2005153
MM9LINCRNAEXON10478-_P1	1930	intergenic		6.8067036	7.465016	6.6021523	7.7114186	13.838036	7.6283946
MM9LINCRNAEXON10481-_P1	897	intergenic		8.567217	8.217665	10.365971	8.852718	9.286383	8.489072
MM9LINCRNAEXON10484-_P1	575	intergenic		6.828644	6.737234	4.8191094	2.7702322	4.042021	4.9457846
MM9LINCRNAEXON10485-_P1	1649	intergenic		8.163193	7.993414	3.9920888	5.064192	5.443789	5.3358355
MM9LINCRNAEXON10486-_P1	1005	intergenic		9.398754	9.237565	13.824602	11.566282	7.439936	11.533713
MM9LINCRNAEXON10487-_P1	1620	intergenic		8.097472	7.684984	3.5605252	4.240986	4.2566853	4.801818
MM9LINCRNAEXON10490+_P1	656	intergenic		10.891722	12.225639	13.828105	10.203319	13.463846	10.87734
MM9LINCRNAEXON10494-_P1	2439	intergenic		8.699593	10.344751	8.707021	10.586121	12.208177	10.489584
MM9LINCRNAEXON10466+_P1	285	intergenic		3.348423	4.893675	3.1938462	4.2493057	5.2212963	3.5807068
CUST_146_PI426409190	431	intergenic		5.088216	5.415534	5.022287	5.964089	4.0281277	5.44313
CUST_164_PI426409190	1400	intergenic		6.4029274	6.8548675	7.209937	7.582451	7.2829285	10.018921
CUST_111_PI426073487	247	intergenic		5.0326233	5.7715545	5.162661	3.9777215	11.667213	5.600274
CUST_121_PI426073487	492	intergenic		2.6689553	4.432193	3.225842	6.1339846	5.1292973	6.2368546
CUST_123_PI426409190	291	intergenic		12.389068	11.542077	9.751051	9.817741	4.9132414	10.068205
CUST_126_PI426409190	2975	intergenic		10.200026	10.112616	15.33639	14.896429	10.226271	14.512995
CUST_129_PI426409190	1814	intergenic		4.4923325	4.439668	3.3762689	5.4816213	6.563422	6.266003
CUST_135_PI426409190	753	intergenic		10.705982	10.238018	5.716645	2.7702322	5.7784567	5.030818
CUST_136_PI426409190	1137	intergenic		5.3230233	4.5525494	7.335974	3.8737004	8.0599	4.66067
CUST_137_PI426409190	936	intergenic		5.6703005	3.9209867	2.706154	2.7702322	5.096165	2.6994467
CUST_140_PI426409190	831	intergenic		8.45866	9.249106	10.016666	8.566221	11.724399	8.278663
CUST_107_PI426409190	1354	intergenic		9.284248	8.776175	5.616551	6.661873	8.3359375	7.967983
CUST_142_PI426409190	3510	intergenic		7.6383905	5.1582193	3.6906285	3.6190841	4.3816924	4.9028616
CUST_106_PI426073487	374	intergenic		4.9252973	4.17106	4.862134	3.69036	5.4405556	4.8625317
CUST_148_PI426073487	262	intergenic		5.2694454	4.7508364	3.6404274	3.6347628	5.8632636	4.6632752
CUST_15_PI426073487	211	intergenic		7.1527367	8.49608	7.3780212	8.884246	9.799585	9.148285
CUST_15_PI426409190	397	intergenic		6.3715553	5.886958	4.3318634	2.7702322	5.0448017	2.782838
CUST_152_PI426073487	203	intergenic		12.704394	12.532128	7.548623	8.445309	3.7978287	8.271095
CUST_152_PI426409190	2863	intergenic		4.4151473	4.7831907	4.3384624	5.8743916	7.309937	5.7969546
CUST_157_PI426073487	472	intergenic		5.2676153	5.377515	7.946507	7.478623	5.549692	7.5839796
CUST_159_PI426409190	1885	intergenic		5.3414145	5.722307	10.264024	8.953634	8.631653	8.900627
CUST_16_PI426073487	237	intergenic		4.22994	4.7377167	4.8951917	5.1689215	8.085106	5.053606
CUST_16_PI426409190	553	intergenic		11.043583	10.533442	6.5720286	5.9161944	4.8917966	5.9177694
CUST_161_PI426409190	2386	intergenic		8.322806	8.496983	3.58989	5.1044493	3.0080295	5.480667
CK383189_P1	591	intergenic		4.1150966	4.5538397	3.6345737	4.7995505	3.881255	4.9811487
CUST_141_PI426409190	916	intergenic		7.647331	6.358486	6.032831	4.8817806	3.140069	8.150669
CR515255_P1	223	intergenic		5.3170414	4.613088	6.3178144	4.971116	14.031912	5.55368
CUST_61_PI426409190	1347	intergenic		9.199854	9.637705	6.3944144	2.7702322	4.265294	6.0066767
CK428989_P1	452	intergenic		5.313138	6.6261797	5.512927	7.348996	6.7443333	6.9293456
CN710360_P1	397	intergenic		13.161684	13.350384	9.611248	8.109894	7.590519	7.4363837
CO044174_P1	658	intergenic		7.036828	7.830593	7.4462056	8.8636055	10.107883	9.283875
CO044548_P1	823	intergenic		5.2955017	6.483446	7.9494486	7.8566456	8.423311	7.7484493
CO433172_P1	693	intergenic		12.682341	14.044199	14.990896	13.58887	15.723967	13.656236
CO800513_P1	801	intergenic		8.436542	10.600213	10.244316	12.176185	12.773216	12.164092
CO803150_P1	794	intergenic		7.061978	8.438637	6.67939	8.713061	8.018719	8.8055315
CO807118_P1	843	intergenic		6.5613246	7.400198	6.838455	8.669519	8.058228	8.400969
CO808909_P1	713	intergenic		4.545438	5.5911303	3.8976755	4.0453844	6.057614	5.2740345
CUST_109_PI426409190	291	intergenic		12.40502	12.22725	9.969458	10.338728	4.6423035	10.210126
CR514518_P1	328	intergenic		14.159883	15.113773	15.425761	14.639084	16.391361	14.689797
CUST_175_PI426409190	594	intergenic		7.2500668	8.204805	5.42064	4.676298	6.853063	5.4768915
CR515380_P1	227	intergenic		4.4836926	5.415243	7.754482	5.323877	4.9472437	5.7494926
CR515833_P1	315	intergenic		4.883272	5.35279	4.420967	3.6307237	8.92252	3.121736
CR517184_P1	221	intergenic		6.9810443	7.578561	8.449936	7.389453	11.681625	7.809094
CR517727_P1	304	intergenic		5.4762783	5.7959785	3.4007583	5.0766034	5.175824	4.9512653
CR518312_P1	231	intergenic		5.5384884	5.1980963	5.6135864	5.527981	4.8241663	5.4758086
CR518961_P1	256	intergenic		5.203368	4.826913	4.6438966	4.359751	3.4715104	5.0259905
CR522072_P1	305	intergenic		6.850247	6.8711624	10.384895	11.6778965	11.036314	11.657346
CR522145_P1	244	intergenic		4.893485	5.3170414	2.7050924	2.7702322	6.561448	3.1427627
CR522316_P1	188	intergenic		6.3807545	6.8094444	9.369313	7.6038666	5.814169	7.672244
CUST_102_PI426409190	372	intergenic		6.6135707	7.301484	7.6122437	7.93632	8.608441	7.8420277
CUST_104_PI426409190	1091	intergenic		10.7418	10.840912	9.820673	7.406562	6.2518344	7.2776556
CR513841_P1	261	intergenic		12.574445	13.92676	14.223575	14.095071	15.141839	14.14941
CUST_52_PI426409190	381	intergenic		16.925606	16.898365	14.658427	12.498603	12.573973	12.503385
CUST_162_PI426409190	901	intergenic		5.131896	5.942752	4.0301876	5.8637347	6.070991	6.3786097
CUST_353_PI426073487	228	intergenic		6.5204573	6.4122586	10.153453	10.179171	6.0996027	9.895788
CUST_39_PI426073487	216	intergenic		4.1298	4.457611	5.850584	5.1748347	2.7363474	4.7280436
CUST_39_PI426409190	874	intergenic		6.802121	6.227436	11.407314	8.168736	14.208452	8.159243
CUST_40_PI426409190	842	intergenic		17.080097	17.080097	17.419888	16.611023	11.672752	16.787777
CUST_413_PI426073487	207	intergenic		7.944434	8.624895	6.64495	8.084623	11.461409	8.176796
CUST_415_PI426073487	222	intergenic		10.332546	11.741362	5.977128	4.7296343	5.60182	5.356189
CUST_430_PI426073487	211	intergenic		6.1533175	7.9150143	8.394471	9.659314	10.842953	9.390711
CUST_45_PI426073487	227	intergenic		3.7553198	4.2439694	4.5748367	2.7702322	5.5275044	3.7777655
CUST_480_PI426073487	295	intergenic		4.0590897	5.276746	3.1833365	4.57333	5.073228	4.9930625
CUST_338_PI426073487	259	intergenic		5.5276184	6.1212683	5.5023375	6.2661343	5.224559	6.209813
CUST_517_PI426073487	224	intergenic		6.316741	7.0268626	7.44932	8.84028	10.60468	9.133956
CUST_32_PI426409190	701	intergenic		10.594994	8.131164	4.896384	2.7702322	5.729628	2.7552328
CUST_526_PI426073487	227	intergenic		2.6396894	4.6511917	5.819144	5.3334703	13.1088915	5.546677
CUST_56_PI426409190	540	intergenic		7.2349052	6.828251	5.4360647	5.556342	5.7277527	7.1573915
CUST_562_PI426073487	296	intergenic		6.2286787	3.8417697	4.0787106	4.6808395	5.6362996	4.4459496
CUST_564_PI426073487	248	intergenic		3.1616225	4.079133	4.1361203	5.821872	2.7363474	5.1288652
CUST_567_PI426073487	312	intergenic		6.511751	7.1747775	6.898802	8.9353285	7.913536	8.868813
CUST_57_PI426409190	382	intergenic		15.574374	15.639923	15.8621235	15.33639	9.511374	15.212134
CUST_58_PI426409190	847	intergenic		14.109053	14.029219	11.341215	12.9861765	6.3967857	12.946619
CUST_591_PI426073487	346	intergenic		5.745961	4.7799706	3.766416	5.079961	5.6153245	4.983285
CUST_594_PI426073487	218	intergenic		2.570997	5.9437675	7.1127195	7.336353	11.975979	6.3774776
CUST_60_PI426409190	333	intergenic		14.852362	14.567385	13.128305	12.525555	9.159089	12.241015
humanlincRNA2047-_P1	1494	intergenic		3.6532938	4.300722	7.3766985	5.931471	2.7363474	5.954709
CUST_491_PI426073487	275	intergenic		6.516855	7.1269603	7.431938	7.7433233	9.195516	7.329977
CUST_201_PI426409190	560	intergenic		9.590075	10.025909	7.294366	7.7329936	7.168335	7.572362
CUST_176_PI426409190	952	intergenic		7.1106386	6.9664936	4.3340034	4.409484	5.121628	4.3829927
CUST_178_PI426409190	1490	intergenic		6.595892	6.9991803	5.7731433	6.838175	7.380849	6.865499
CUST_179_PI426409190	2867	intergenic		5.019599	4.700438	9.569099	7.0922775	6.535476	7.150693
CUST_180_PI426409190	1561	intergenic		4.4282465	5.4014153	5.4250746	6.372731	4.8527775	6.3347473
CUST_182_PI426073487	230	intergenic		6.8535004	8.036601	2.8003912	8.983685	2.7363474	8.736389
CUST_183_PI426409190	628	intergenic		4.982483	5.524567	3.8909154	6.210284	5.386321	5.5144434
CUST_185_PI426409190	1261	intergenic		8.185358	8.517899	3.6941323	5.062176	2.7363474	5.208208
CUST_187_PI426409190	3226	intergenic		6.8873787	7.2643394	6.989113	3.9592876	6.517604	4.169274
CUST_196_PI426409190	888	intergenic		5.9173336	5.0820427	5.1560373	3.693725	2.7363474	2.8733745
CUST_197_PI426409190	3887	intergenic		6.6852446	5.862136	6.0986986	6.702755	8.231491	4.381865
CUST_350_PI426073487	200	intergenic		6.9902153	7.5384517	6.183843	5.228894	6.5035343	5.6149554
CUST_20_PI426409190	4054	intergenic		10.5867405	12.165922	11.397481	12.844509	14.168461	13.033199
CK375050_P1	505	intergenic		11.775267	11.886411	6.5710254	7.8018665	2.7363474	7.470454
CUST_202_PI426409190	3531	intergenic		4.5769057	4.925269	2.737805	3.214005	7.8309884	2.6758442
CUST_204_PI426409190	528	intergenic		5.3054543	4.9419136	5.1199675	7.0263586	4.8788037	6.6178102
CUST_209_PI426409190	258	intergenic		11.268991	11.002798	8.1382885	8.561021	2.7363474	8.582749
CUST_211_PI426409190	1035	intergenic		5.196833	6.9568844	5.5972886	6.2573385	8.81208	6.416713
CUST_226_PI426073487	265	intergenic		7.0709066	7.076562	11.776602	8.890583	6.9613004	8.804737
CUST_264_PI426073487	243	intergenic		3.940505	4.109293	6.8481097	6.527976	2.7363474	6.18584
CUST_29_PI426073487	243	intergenic		6.345894	8.020174	6.2156305	8.94022	8.277194	8.859606
CUST_29_PI426409190	1271	intergenic		10.331863	11.4212675	5.4436474	6.12306	2.7363474	6.0955377
CUST_291_PI426073487	243	intergenic		5.762273	6.7217493	6.6412754	5.7948394	5.448779	6.412415
CUST_292_PI426073487	444	intergenic		5.813363	4.133597	6.5563416	3.6011324	3.8978894	4.443877
CUST_30_PI426409190	208	intergenic		10.839309	9.519177	7.3247094	7.1019416	4.5107613	7.008827
CUST_199_PI426073487	240	intergenic		4.9305563	5.1181035	7.0044155	5.786854	4.961246	5.7269835
BY307613_P1	393	intergenic		3.5813203	5.2911396	2.7294078	4.197186	6.780094	5.3227
BY580978_P1	503	intergenic		12.569336	11.529243	7.166506	6.8824387	5.712757	7.335974
BU937006_P1	804	intergenic		5.801508	2.4667053	2.6758668	2.7702322	9.571915	2.6758442
BU939086_P1	871	intergenic		5.829026	7.647829	5.7007084	8.484599	6.7525034	8.651028
BU961149_P1	770	intergenic		6.6081905	8.0592	6.77575	6.5027537	9.804005	6.863924
BY005096_P1	472	intergenic		6.598969	7.0789804	6.9700437	8.320108	9.177821	8.3483925
BY031985_P1	470	intergenic		8.239048	7.902915	9.109615	6.06089	8.1937275	6.047262
BY211200_P1	439	intergenic		7.6181784	8.937221	8.355811	7.882078	7.067401	7.8758674
BY214431_P1	351	intergenic		3.9397774	4.2788258	3.3582838	2.7702322	5.7367606	3.730143
BY230763_P1	354	intergenic		5.128419	5.4244623	3.5829573	4.5420275	4.718493	4.8648944
BY300015_P1	393	intergenic		7.3571706	4.4806695	4.3942	5.1880875	3.9532335	5.749921
BU504682_P1	965	intergenic		7.4307194	7.875451	7.1575146	7.1009583	6.4521623	6.779703
BY304876_P1	350	intergenic		5.4347353	6.2451687	4.8115683	6.3771777	5.1576567	6.135501
BQ959295_P1	1165	intergenic		4.7505097	4.3253727	7.8841686	4.9868946	3.0671957	5.205328
BY321897_P1	344	intergenic		4.8363695	5.485486	4.0939507	4.4136186	8.244743	4.614812
BY331612_P1	333	intergenic		7.0364122	6.4036355	12.513751	9.348772	6.999774	9.25082
BY352782_P1	332	intergenic		7.7965612	8.991123	7.3193445	9.184523	10.958207	9.129384
BY366990_P1	467	intergenic		4.0936046	6.2012205	5.2195463	5.0713434	8.546869	5.6222506
BY394568_P1	403	intergenic		15.262886	15.530048	11.52809	9.599666	7.7484493	9.654888
BY419828_P1	396	intergenic		12.5717945	13.723183	9.425048	11.18405	5.4599485	11.368795
BY452895_P1	282	intergenic		8.900303	9.785958	6.1054583	5.3199005	2.7363474	6.0607176
BY465576_P1	455	intergenic		4.8478813	4.7725635	4.7151375	5.0908175	5.2307506	3.7904298
BY473064_P1	504	intergenic		13.708749	14.489317	8.632151	6.6475773	3.0392237	6.9991684
BY537594_P1	444	intergenic		3.922361	4.299015	6.3869286	3.2964532	2.7363474	4.4030466
CK384951_P1	234	intergenic		4.7236795	5.0754595	9.177821	8.60758	9.008529	9.675842
BY302661_P1	357	intergenic		5.865001	6.3004255	7.58142	7.3928695	6.382713	7.5068474
BG078682_P1	586	intergenic		7.12004	6.048916	11.3294115	8.275705	2.7363474	7.710741
BE332232_P1	444	intergenic		4.91372	4.2779684	4.726953	4.864321	6.0059814	5.6388144
BE370611_P1	628	intergenic		14.948755	14.109498	12.133427	13.931299	7.5379553	13.721622
BE569984_P1	650	intergenic		6.662614	7.8251147	7.8223457	8.790517	7.5441656	9.180836
BE638492_P1	389	intergenic		7.7185297	7.9196463	7.3937306	7.0411386	6.9880285	7.1875753
BE649215_P1	290	intergenic		2.7509847	4.3138113	2.7975845	3.9592319	6.9516726	2.6758442
BE650623_P1	402	intergenic		7.33831	6.03891	5.348772	2.7702322	2.7363474	2.6758442
BE651978_P1	268	intergenic		9.453859	10.129583	6.512785	6.8442507	8.331321	6.6379023
BE691366_P1	460	intergenic		5.5666347	3.7440486	5.1044493	5.1383476	6.5369506	10.984701
BE865057_P1	723	intergenic		10.73405	10.770542	9.175546	9.056472	12.181881	9.70806
BE947970_P1	522	intergenic		4.3288126	4.227236	5.079874	3.874688	5.121735	4.675697
BU924666_P1	600	intergenic		3.859177	4.787321	6.4332066	4.1016517	6.6884055	2.9345016
BG069076_P1	756	intergenic		7.1513157	8.890232	6.6108575	6.9803686	8.508485	7.298863
BY668174_P1	411	intergenic		10.706673	12.4387455	11.234386	12.558759	13.484948	12.60537
BG093232_P1	193	intergenic		4.898034	6.5263786	6.0540085	3.728757	7.1571465	4.021337
BG093283_P1	106	intergenic		5.629971	8.490704	5.3871737	7.9200573	6.227542	8.446178
BG245265_P1	939	intergenic		5.2887125	5.5423017	8.05274	6.0342116	6.109779	5.557116
BG792147_P1	566	intergenic		7.0966945	10.304167	6.7486134	4.750737	7.2173934	5.2731686
BI104321_P1	696	intergenic		5.365137	6.23921	5.6394014	6.606527	10.011623	6.8075676
BI500027_P1	248	intergenic		3.5602052	6.12409	4.647691	5.794301	5.48015	6.127128
BI734609_P1	905	intergenic		2.6894155	4.3717546	8.200371	4.980049	6.3871098	5.752128
BI986622_P1	600	intergenic		6.738251	8.619428	7.3440614	8.002614	11.18405	7.898755
BQ552649_P1	547	intergenic		4.434449	5.15166	5.0528364	2.7702322	6.8187337	3.4951987
BQ561478_P1	507	intergenic		7.3060246	6.3739357	6.992381	7.5137987	7.4296517	7.671803
BQ945390_P1	926	intergenic		7.766761	8.66721	8.982578	7.5780106	9.143206	9.994638
BF460822_P1	501	intergenic		5.046999	5.648119	6.332329	2.7702322	6.4192376	4.586622
CF805270_P1	269	intergenic		5.2299504	4.645158	6.8592396	7.009204	8.751197	7.0588236
BY552761_P1	435	intergenic		6.161747	3.0944648	5.754305	4.0091624	2.7363474	4.6593122
CD773525_P1	636	intergenic		4.453386	5.3290634	7.0861673	6.0089846	5.3471966	4.428733
CF425770_P1	618	intergenic		9.853961	10.088598	9.581977	11.741634	8.34898	10.662035
CF533449_P1	518	intergenic		9.293251	8.15621	8.868813	2.7702322	8.146835	2.967469
CF578245_P1	997	intergenic		5.5466194	7.267824	8.115966	7.6003656	5.7407823	7.3066144
CF578367_P1	885	intergenic		9.621881	11.354471	9.933201	12.126934	12.063366	12.241316
CF579803_P1	825	intergenic		6.9124923	7.6515503	9.276985	9.499541	6.7223268	9.130718
CF612973_P1	513			6.746954	6.61019	8.340852	5.469967	11.866776	9.625612
CF621528_P1	298	intergenic		5.0708227	4.38402	4.898928	4.562461	8.026633	4.5847683
CF622351_P1	559	intergenic		2.4278626	4.6634784	3.061768	4.8121233	5.033276	5.456886
CD546536_P1	512	intergenic		5.8127575	6.918027	3.2856839	2.7702322	6.0941963	2.6758442
CF742613_P1	581	intergenic		9.3132	9.839502	14.021987	7.6498513	11.726784	7.2030954
CB844213_P1	643	intergenic		5.4360476	6.3678184	4.713078	6.704972	7.1174693	6.847781
CF908017_P1	548	intergenic		4.480146	5.325526	4.618662	3.9718902	7.3284197	5.022709
CF981663_P1	356	intergenic		6.7019053	8.737049	6.5663958	9.54937	9.027653	9.596061
CJ063159_P1	668	intergenic		4.960681	5.0714064	8.45447	8.232363	5.503342	7.776939
CJ077309_P1	396	intergenic		4.8577304	5.883558	5.4213223	5.3038406	5.61664	6.4925523
CJ161017_P1	439	intergenic		3.8643036	4.748171	6.8742723	2.7702322	2.7363474	2.6758442
CJ164088_P1	430	intergenic		2.9776297	5.371353	3.5475676	3.9464364	6.031923	4.9627666
CJ189487_P1	479	intergenic		11.82963	11.557485	6.7904973	6.2027664	4.9551277	6.7225723
CJ208576_P1	398	intergenic		12.356513	12.172468	10.818028	11.871751	13.425868	11.540566
CJ304257_P1	421	intergenic		5.166203	5.785738	5.832755	5.3882885	4.765518	5.3318534
CJ322887_P1	436	intergenic		5.126766	6.151483	4.7672234	6.934501	7.0816555	6.914827
CK371969_P1	547	intergenic		6.729495	5.749949	3.8288567	4.9391365	4.0300217	5.283975
CF728761_P1	666	intergenic		9.945726	10.922315	10.455172	10.608656	10.749693	10.850878
CA562933_P1	341	intergenic		7.390922	8.982804	7.428063	10.075542	9.375627	10.125952
BY674726_P1	364	intergenic		4.762557	5.6623416	7.3679886	6.6737566	8.374176	6.3901863
BY678085_P1	369	intergenic		4.2361264	5.2139525	8.634326	7.216807	9.964035	7.1334095
BY681952_P1	424	intergenic		4.618179	4.2740655	8.282022	8.244743	8.9754925	8.289239
BY733216_P1	698	intergenic		7.891449	8.841011	10.968247	11.959073	13.739389	11.637237
BY751176_P1	738	intergenic		6.5729904	6.9161587	8.424715	7.6889787	7.575343	7.8572445
BY766144_P1	726	intergenic		6.564475	6.6705036	2.6844018	4.431342	6.025613	4.7644606
C80199_P1	363	intergenic		6.186427	7.210108	7.156266	7.380752	6.51408	7.3261256
CA322642_P1	696	intergenic		9.406002	7.653953	6.8640966	5.5083814	6.899492	5.7338142
CA329087_P1	548	intergenic		4.127214	4.8294487	5.1823916	2.7702322	3.763588	4.171328
CA531583_P1	504	intergenic		12.834908	12.760943	9.025999	10.183959	6.7948565	10.283374
CD770606_P1	619	intergenic		4.904786	5.333823	2.9144435	6.673354	6.1788177	6.1514277
CA559477_P1	494	intergenic		4.0541635	5.1578703	3.0906687	6.4972334	6.6800447	5.8921947
CUST_63_PI426409190	526	intergenic		14.738948	14.987691	12.69157	13.31567	9.497288	13.6136
CA585358_P1	145	intergenic		5.5946655	6.7282696	4.428854	5.2731686	5.8349113	5.3973827
CA585643_P1	402	intergenic		11.264935	12.928511	12.16841	12.099653	14.837983	13.89304
CA586296_P1	176	intergenic		5.915873	6.461213	6.2473345	7.179404	9.404041	6.6781054
CA586630_P1	351	intergenic		7.225001	8.753881	3.5846379	6.4349656	8.633299	6.230543
CA880872_P1	253	intergenic		6.0846553	6.614497	5.8941784	6.1944456	5.326132	6.612132
CA885545_P1	362	intergenic		5.8835454	5.4753313	10.784039	11.754287	5.5921726	11.082663
CA979239_P1	889	intergenic		6.3102913	6.802234	7.994731	7.752351	14.984653	8.0722
CA979438_P1	938	intergenic		9.8870125	11.139489	11.243797	11.060702	13.110307	10.658795
CB317809_P1	744	intergenic		5.7803717	6.6894326	7.6934505	4.2269897	5.1660047	5.1904225
CB523987_P1	641	intergenic		8.758997	9.45057	5.820425	3.4999633	3.696995	3.1457496
CB843111_P1	664	intergenic		6.87437	5.1879354	3.270749	4.9089484	4.8865104	5.115679
CA532251_P1	394	intergenic		3.7194574	4.2393665	5.528603	2.7702322	2.7363474	3.024665
humanlincRNA1044-_P1	17279	intergenic		2.420579	4.0879555	3.5370467	6.1717	4.0434923	5.5216465
humanlincRNA1172+_P1	14777	intergenic		5.3084517	6.4338846	6.2027664	6.812742	9.615706	6.448377
humanlincRNA0956+_P1	14430	intergenic		7.3414154	7.1866493	7.214242	4.2119446	7.6998596	5.3947587
humanlincRNA0957+_P1	115024	intergenic		5.2452602	5.3435307	6.484041	7.2162037	5.316166	6.868655
humanlincRNA0965-_P1	78012	intergenic		5.1881986	4.435426	7.9804163	2.7702322	7.770474	4.8570433
humanlincRNA0965+_P1	78012	intergenic		8.502183	10.451942	8.680323	11.98693	11.741634	12.110758
humanlincRNA0966+_P1	14402	intergenic		7.465016	8.139277	6.633068	5.9845095	5.986626	6.2325287
humanlincRNA0970-_P1	10139	intergenic		6.9787006	5.9612646	13.2192335	14.528961	6.5909643	14.138908
humanlincRNA0997+_P1	10782	intergenic		5.434499	6.699933	7.193125	9.217129	12.756115	8.834899
humanlincRNA0998+_P1	6402	intergenic		4.6887546	4.9068074	8.534252	8.385462	2.9837027	8.156206
humanlincRNA1006-_P1	49188	intergenic		4.849288	6.162505	6.613734	8.690653	13.323843	7.6966596
humanlincRNA0955-_P1	15316	intergenic		2.4730134	4.2363114	2.6684527	5.283453	5.816601	5.2795887
humanlincRNA1037+_P1	32854	intergenic		7.6891003	6.3293657	5.9958744	8.093271	4.3851337	8.21443
humanlincRNA0949+_P1	19939	intergenic		4.933201	5.616267	6.330599	6.6938324	2.7363474	6.662715
humanlincRNA1046+_P1	57715	intergenic		8.363031	10.379691	8.601521	10.783123	11.395276	10.527483
humanlincRNA1050-_P1	7844	intergenic		7.61178	6.2775764	3.197246	2.7702322	3.7917194	4.711158
humanlincRNA1050+_P1	7844	intergenic		6.0047207	5.9871597	5.0573826	7.149173	7.8011365	7.5330057
humanlincRNA1094-_P1	20102	intergenic		2.4031038	5.275929	5.95923	8.457609	12.388853	7.92745
humanlincRNA1094+_P1	20102	intergenic		7.5329275	7.977894	11.188517	9.246365	7.920862	8.870602
humanlincRNA1113-_P1	4647	intergenic		4.324978	5.499389	4.798537	6.1099243	6.248461	6.2790384
humanlincRNA1119+_P1	6659	intergenic		9.030972	9.83654	13.50181	11.851574	13.457678	11.771517
humanlincRNA1136+_P1	16175	intergenic		6.848439	8.37812	8.482071	9.28289	9.67502	9.403388
humanlincRNA1145+_P1	4952	intergenic		8.398321	8.3747015	12.486671	12.009699	9.732975	11.60086
humanlincRNA1150-_P1	8822	intergenic		4.3262863	5.3581476	7.7049212	5.9604664	9.7916565	6.106992
humanlincRNA0671+_P1	29410	intergenic		5.520778	7.7636213	7.4527855	6.990166	12.910629	6.9939213
humanlincRNA1016+_P1	25958	intergenic		6.9494486	7.9363747	8.25597	8.287327	6.2625256	8.213588
humanlincRNA0817+_P1	6827	intergenic		5.706215	5.704583	8.37584	6.203911	5.9053946	5.8039727
CUST_603_PI426073487	287	intergenic		4.4156046	4.4572697	3.578055	2.7702322	3.1482382	5.669799
humanlincRNA0691+_P1	14468	intergenic		3.1453152	4.303467	2.9039264	2.7702322	2.7363474	4.7726383
humanlincRNA0704-_P1	8484	intergenic		4.8087034	5.3901806	7.502447	7.7086325	6.132717	7.957434
humanlincRNA0712-_P1	18374	intergenic		4.858309	5.443223	4.4696655	5.8552184	4.301888	5.832215
humanlincRNA0718+_P1	9632	intergenic		5.42109	6.4704237	4.9992876	4.926325	7.4348097	7.606931
humanlincRNA0736+_P1	15036	intergenic		6.874232	7.556055	11.0831995	9.522677	6.9060187	9.197977
humanlincRNA0740-_P1	8770	intergenic		6.1530485	7.7559824	5.492855	6.070991	7.990868	6.3657327
humanlincRNA0740+_P1	8770	intergenic		4.5074162	5.438958	5.138726	4.9159865	6.0146594	5.462414
humanlincRNA0747-_P1	2335	intergenic		2.4275355	4.614847	2.6715207	5.116162	4.5926447	4.573596
humanlincRNA0806+_P1	17342	intergenic		8.657555	10.872313	9.173417	11.864523	12.261532	12.201417
humanlincRNA0955+_P1	15316	intergenic		5.9024515	8.154432	6.2747297	7.159045	9.319983	7.4989614
humanlincRNA0814+_P1	11743	intergenic		4.760681	4.9533405	4.9422283	5.775226	5.564939	3.8939624
humanlincRNA1230+_P1	4813	intergenic		3.83046	5.571883	7.7156243	7.205237	5.811591	7.108715
humanlincRNA0830+_P1	8750	intergenic		4.0370746	5.114978	5.7976193	3.2620614	10.858206	3.965581
humanlincRNA0842-_P1	17606	intergenic		6.046416	6.1799383	8.461637	6.632969	5.455938	6.2688165
humanlincRNA0846+_P1	34384	intergenic		3.9915764	4.6108932	4.003213	3.4337587	4.635317	4.6197143
humanlincRNA0847-_P1	12435	intergenic		10.335072	12.658407	11.324193	10.212974	13.880277	10.5917425
humanlincRNA0848+_P1	12664	intergenic		2.9234278	4.810512	3.2331283	5.0895104	6.010416	5.4178343
humanlincRNA0857+_P1	73576	intergenic		2.4040442	4.3362036	5.469967	5.1824946	3.4794078	5.1284103
humanlincRNA0878+_P1	26529	intergenic		2.569366	5.0172057	5.488874	4.438604	5.103835	5.196102
humanlincRNA0889-_P1	23120	intergenic		6.869083	2.4508605	2.7079554	4.712222	4.6636004	4.718382
humanlincRNA0903+_P1	61681	intergenic		6.9588118	8.299012	5.950343	6.1042805	8.70931	6.1213303
humanlincRNA0926+_P1	57115	intergenic		6.2985253	6.23612	5.1072273	4.3508215	6.941162	4.995821
humanlincRNA0933+_P1	9027	intergenic		5.6411867	5.5970473	10.517362	5.0284934	5.3574705	5.740342
humanlincRNA0813+_P1	8146	intergenic		6.200774	7.7347555	5.9292603	7.888377	11.269608	8.250243
humanlincRNA1883+_P1	12621	intergenic		5.913004	6.466852	5.6236153	7.355932	7.4129457	6.9115305
humanlincRNA1151+_P1	11403	intergenic		6.624756	5.46397	12.564817	12.485958	8.224918	11.605002
humanlincRNA1728-_P1	26026	intergenic		5.9264364	7.511975	5.140092	8.173672	8.082535	8.011192
humanlincRNA1729+_P1	6920	intergenic		2.4638557	4.7439113	2.6711926	4.3278003	5.417635	4.290584
humanlincRNA1739+_P1	31669	intergenic		9.033939	8.274516	7.0785794	6.8740726	9.368868	7.6934505
humanlincRNA1747+_P1	16330	intergenic		4.518046	4.7396884	4.3029237	5.4623294	5.816509	4.700071
humanlincRNA1756-_P1	44385	intergenic		5.076234	6.359929	4.6777215	4.7300925	9.020888	5.5221424
humanlincRNA1773+_P1	10786	intergenic		10.669016	12.150433	10.793524	12.239013	13.561192	12.456259
humanlincRNA1779-_P1	23172	intergenic		5.6753445	6.437979	5.6639485	6.3880844	3.807256	5.5692554
humanlincRNA1780+_P1	10680	intergenic		5.3582706	5.8899655	6.7227917	7.519518	6.153653	7.271369
humanlincRNA1799+_P1	8248	intergenic		2.5243893	5.12014	2.6830208	5.956008	2.7363474	2.6944118
humanlincRNA1656-_P1	10988	intergenic		2.6161666	4.5037875	2.7489216	5.1660047	5.1402454	5.414298
humanlincRNA1828+_P1	8430	intergenic		6.6754665	8.855019	6.659269	9.993034	9.127366	9.916648
humanlincRNA1627-_P1	26197	intergenic		5.533228	5.7848997	4.6510653	5.6329756	7.403483	5.110523
humanlincRNA1884+_P1	63621	intergenic		6.250599	7.0106773	5.5705566	6.514757	6.88206	6.338316
humanlincRNA1894+_P1	3286	intergenic		6.4036684	7.0196857	5.5800195	5.3188543	5.456319	5.549783
humanlincRNA1907+_P1	4191	intergenic		4.824334	5.1088333	5.0736027	3.426691	4.445881	3.9207473
humanlincRNA1918+_P1	71899	intergenic		7.707514	9.624044	7.322731	11.007513	11.60022	10.986577
humanlincRNA1921+_P1	7983	intergenic		6.6014986	6.228798	11.749245	10.668754	6.7532425	10.401609
humanlincRNA1942-_P1	8438	intergenic		5.4884095	6.405511	5.263861	6.4114194	8.274138	6.437517
humanlincRNA1951-_P1	41006	intergenic		2.593708	4.224139	2.7398326	4.2913084	6.292595	4.37235
humanlincRNA1967-_P1	15146	intergenic		5.113765	5.822051	5.03607	5.6647625	6.727146	5.8178215
humanlincRNA1971-_P1	19217	intergenic		6.345669	7.5737944	6.6200485	9.208337	9.039929	9.38117
humanlincRNA1987-_P1	9522	intergenic		5.2568636	5.7591867	6.593086	4.932043	6.1931705	5.368929
humanlincRNA1995-_P1	5846	intergenic		7.7808514	9.659	8.065667	8.299235	11.697898	8.8190975
humanlincRNA1812+_P1	14052	intergenic		5.5610867	6.7444816	2.865408	4.624657	4.3895617	4.8502045
humanlincRNA1432+_P1	2164	intergenic		5.8459463	5.375131	8.40337	6.018831	6.881673	6.170666
humanlincRNA1245+_P1	4695	intergenic		7.8981667	8.7866535	4.5753155	5.6941533	5.3686676	5.67373
humanlincRNA1256+_P1	11386	intergenic		5.6849155	6.921139	6.7419314	3.9962873	6.8368874	5.2244
humanlincRNA1283-_P1	16030	intergenic		4.251716	4.914734	5.5647135	2.7702322	4.2910824	3.6054893
humanlincRNA1300-_P1	19165	intergenic		9.493904	11.348783	10.150479	12.6825285	13.395963	12.804286
humanlincRNA1364-_P1	9763	intergenic		7.802883	8.7772255	6.098115	6.628322	5.901145	6.61289
humanlincRNA1364+_P1	9763	intergenic		3.7352173	6.1403	2.6683373	2.7702322	9.555112	3.494631
humanlincRNA1369+_P1	6625	intergenic		6.164113	6.2481203	4.774086	5.7864065	7.8376565	4.7856236
humanlincRNA1396-_P1	7208	intergenic		7.866355	8.526615	11.631694	9.209425	8.365568	9.4425535
humanlincRNA1396+_P1	7208	intergenic		8.67926	9.841326	7.7068834	6.548798	9.620775	6.8956733
humanlincRNA1398-_P1	13611	intergenic		8.549847	9.745535	11.027243	10.850878	12.251066	8.667544
humanlincRNA1680+_P1	15808	intergenic		3.7397115	4.594043	2.7597623	3.6445642	2.7363474	4.6106987
humanlincRNA1431+_P1	2689	intergenic		5.288044	6.4728136	7.0839047	8.463815	7.189153	8.3869
humanlincRNA0671-_P1	29410	intergenic		6.23329	6.273987	6.7370396	6.618763	6.3076386	6.2941523
humanlincRNA1505+_P1	35732	intergenic		5.4020133	7.1669717	8.017716	4.9811487	2.7363474	5.338296
humanlincRNA1513-_P1	31030	intergenic		7.8187594	8.070245	7.1037016	7.5203557	7.7963953	7.5298877
humanlincRNA1516-_P1	4164	intergenic		4.9522543	6.6431	5.5373907	7.090362	7.738013	7.2046165
humanlincRNA1518-_P1	19472	intergenic		4.8124466	6.112624	4.4930058	2.7702322	5.310854	2.6758442
humanlincRNA1523+_P1	11540	intergenic		3.8523936	4.1195693	6.861337	4.7770996	2.7363474	3.9077501
humanlincRNA1526-_P1	12245	intergenic		2.8345447	4.6065316	6.0185213	2.7702322	2.7363474	4.672869
humanlincRNA1527-_P1	16858	intergenic		5.488023	5.5467806	4.3055987	5.9098034	7.251814	5.2943425
humanlincRNA1527+_P1	16858	intergenic		5.716011	6.474458	5.1711497	6.348642	7.2525992	6.550055
humanlincRNA1535+_P1	8121	intergenic		3.602775	4.722726	5.010534	3.9698877	4.490531	4.7977366
humanlincRNA1543-_P1	22366	intergenic		6.3603435	7.1105404	8.413378	5.746414	5.005823	6.625929
humanlincRNA1612-_P1	2898	intergenic		4.544682	4.5908384	4.3264995	2.7702322	7.657299	3.1791303
humanlincRNA1428-_P1	4092	intergenic		4.91564	4.7747164	4.596359	4.391757	8.754147	4.1298294
DT928616_P1	548	intergenic		6.0386972	6.416601	4.558888	8.858467	8.2736	8.952489
EL605759_P1	725	intergenic		4.979724	5.183879	4.3781652	6.1442146	6.319941	6.425823
CUST_841_PI426073487	239	intergenic		4.592565	4.5679913	4.9567494	5.747556	3.2960434	3.4507241
CUST_842_PI426073487	265	intergenic		7.1610684	8.416962	6.441181	7.63709	11.844409	7.8531494
CUST_877_PI426073487	322	intergenic		4.2340026	4.6225553	3.9904988	4.1475587	5.353336	3.428039
CUST_879_PI426073487	206	intergenic		5.2715445	4.7961273	8.315464	6.6354322	4.7600265	6.4589386
CUST_89_PI426409190	624	intergenic		14.029219	13.342024	10.641611	9.229328	8.01259	9.514631
CUST_90_PI426409190	688	intergenic		15.270544	15.043482	13.15172	12.7686205	9.367136	12.807872
CUST_93_PI426409190	228	intergenic		6.9909873	7.3846154	10.733835	6.29033	11.317591	6.428739
CUST_932_PI426073487	325	intergenic		4.5667267	4.817553	6.5593038	4.0363703	3.0360522	4.9362283
CUST_95_PI426409190	1204	intergenic		12.362031	10.494669	8.622109	7.4663	7.24081	7.8605285
CUST_83_PI426409190	399	intergenic		15.954549	15.698397	16.003777	14.9481735	10.714391	15.343246
DT914484_P1	870	intergenic		7.5989437	9.437319	8.834899	10.037859	10.385766	10.241739
CUST_826_PI426073487	209	intergenic		3.1991782	4.4776616	3.409902	2.7702322	8.876764	3.1099236
DV039594_P1	1019	intergenic		3.4330952	4.5828	5.9458456	2.7702322	2.7363474	2.8385353
DV045711_P1	968	intergenic		4.639922	4.658985	6.182873	9.27207	8.870602	9.219014
DV062790_P1	988	intergenic		13.562132	14.5970125	11.367271	10.465384	12.216823	10.575853
DV067079_P1	1032	intergenic		5.3179903	5.7726946	7.035595	5.117955	5.759651	5.913353
DV067767_P1	960	intergenic		13.634113	13.453667	12.8217	12.527037	8.407514	12.904617
DV074327_P1	1062	intergenic		7.716934	9.455753	7.997636	6.7653866	10.769082	7.6081147
DV653238_P1	753	intergenic		7.2218466	8.367199	6.2137575	8.425943	9.425451	8.92252
DV653685_P1	471	intergenic		9.188478	9.084646	15.279909	15.279909	12.27144	14.774806
DV654968_P1	461	intergenic		6.1084013	6.4601927	5.684566	6.21311	9.672303	6.0292625
DV655240_P1	690	intergenic		5.0215163	5.3822365	8.245277	7.234836	8.340852	7.0747976
humanlincRNA0689-_P1	23808	intergenic		4.228376	5.141425	3.4692059	5.091073	5.8525305	5.4649935
CUST_99_PI426409190	372	intergenic		6.2076693	6.4475555	7.3953094	6.6564693	8.810329	6.778528
CUST_74_PI426409190	423	intergenic		14.380752	15.079636	14.485031	14.023506	9.797031	14.107481
CUST_64_PI426409190	483	intergenic		13.608712	13.492947	9.534795	9.81578	5.5161586	9.686678
CUST_641_PI426073487	218	intergenic		10.522152	12.636314	11.239632	13.515026	13.669618	13.463846
CUST_642_PI426073487	376	intergenic		6.487633	7.248306	6.573685	5.435627	5.7678456	6.6872106
CUST_65_PI426409190	441	intergenic		15.084407	15.481675	10.598247	9.011013	7.8958154	8.73543
CUST_66_PI426409190	1536	intergenic		5.9545417	6.4134827	10.066298	9.867701	3.7502503	9.466375
CUST_667_PI426073487	215	intergenic		12.206949	12.142796	6.869452	6.233302	6.385913	6.222574
CUST_670_PI426073487	208	intergenic		3.9313025	4.0306053	4.9478245	4.0402236	10.602567	2.6758442
CUST_683_PI426073487	202	intergenic		4.9205036	5.9693875	5.1026154	5.5952706	8.104271	5.956299
CUST_69_PI426409190	1142	intergenic		7.708955	7.174305	7.6916056	4.844001	3.3918529	5.476137
CUST_70_PI426409190	1245	intergenic		7.5465183	6.898279	4.8416805	4.4090734	7.7602243	5.265963
CUST_84_PI426073487	340	intergenic		6.5925436	8.198847	8.909072	7.662847	13.243906	8.030902
CUST_73_PI426409190	522	intergenic		8.854046	10.663891	4.6366143	6.598883	4.0046377	5.706144
EL606405_P1	386	intergenic		6.2797136	6.1887994	9.815081	8.401407	5.0688334	8.158553
CUST_77_PI426409190	1326	intergenic		10.259104	11.220781	7.1727185	4.948955	5.7375526	5.6542616
CUST_772_PI426073487	243	intergenic		7.6166725	9.00107	7.583716	8.095105	11.647323	8.111877
CUST_777_PI426073487	359	intergenic		4.41016	4.8494215	4.960102	4.9871526	6.5302143	4.0709424
CUST_78_PI426409190	1254	intergenic		11.481645	11.065716	6.979534	6.0971484	4.3829927	6.347629
CUST_79_PI426073487	211	intergenic		3.8474529	5.5884123	5.275197	3.189679	2.7363474	3.3285236
CUST_79_PI426409190	399	intergenic		16.022007	15.65829	16.151667	15.093129	10.149976	14.943987
CUST_80_PI426409190	1150	intergenic		5.04068	5.103545	5.271225	4.9185934	4.998205	5.1842546
CUST_81_PI426073487	296	intergenic		4.9704447	6.3618994	2.838689	2.7702322	7.177272	3.2817764
CUST_811_PI426073487	337	intergenic		4.1633887	5.833844	2.8204556	5.1226273	7.3198338	5.530013
CUST_819_PI426073487	259	intergenic		11.424997	13.115384	12.199178	13.880277	14.599232	13.931299
CUST_82_PI426409190	1149	intergenic		5.2081504	5.2011385	5.1777678	5.5441194	5.136616	5.2274194
CUST_71_PI426409190	608	intergenic		15.674724	15.04039	14.803571	15.125918	10.148315	15.085343
humanlincRNA0409+_P1	16196	intergenic		4.1475544	4.331066	4.7218146	6.114	6.6777873	6.086694
DV658623_P1	760	intergenic		5.1092377	5.2882595	3.8613658	5.516507	7.090701	5.7978773
humanlincRNA0318+_P1	15094	intergenic		9.94756	11.673271	10.223292	12.397534	13.213674	12.684132
humanlincRNA0324-_P1	8726	intergenic		7.090314	7.9923277	10.170664	9.866379	17.124186	9.729652
humanlincRNA0341-_P1	10396	intergenic		4.8050785	4.835104	2.6757088	4.961246	2.942554	4.9649963
humanlincRNA0347-_P1	12953	intergenic		5.6113734	6.0687313	5.508852	4.7166195	5.0154033	5.00791
humanlincRNA0367-_P1	16616	intergenic		5.3453197	6.2722807	5.61132	6.7921886	7.849335	6.9420404
humanlincRNA0367+_P1	16616	intergenic		5.781249	7.368025	4.9491196	7.3650446	7.8441086	7.5381985
humanlincRNA0374-_P1	11996	intergenic		5.784331	6.335307	4.7166195	5.605796	5.003781	5.8801975
humanlincRNA0381+_P1	64625	intergenic		6.9089465	4.314641	10.542669	8.364589	3.4834132	7.4234858
humanlincRNA0388+_P1	12869	intergenic		6.018944	5.2819014	6.823364	6.118595	6.6175246	5.7010465
humanlincRNA0312+_P1	18485	intergenic		7.0608106	8.063953	3.790673	5.07941	6.1238103	6.6812716
humanlincRNA0409-_P1	16196	intergenic		2.6407285	4.7660885	2.7804675	4.4324327	3.045427	5.4724007
humanlincRNA0305-_P1	9050	intergenic		7.732292	9.088001	7.154641	9.799585	10.023992	9.942422
humanlincRNA0459+_P1	26606	intergenic		4.934257	4.8402815	8.987739	7.2780004	11.220608	7.6505957
humanlincRNA0498-_P1	7613	intergenic		6.2672834	8.459553	7.464761	9.865755	12.497125	10.245868
humanlincRNA0506+_P1	55394	intergenic		5.327429	5.831791	4.139436	6.298209	2.7363474	5.77193
humanlincRNA0513-_P1	16598	intergenic		5.6839666	4.7211714	5.752548	5.667844	5.778034	5.56156
humanlincRNA0520-_P1	12604	intergenic		5.271966	6.744529	5.2162857	6.137979	7.052511	6.5909643
humanlincRNA0520+_P1	12604	intergenic		8.738213	10.435988	8.980339	10.983673	12.225082	11.255003
humanlincRNA0531-_P1	37642	intergenic		4.097021	4.7553706	4.1387744	5.855425	4.568673	5.843483
humanlincRNA0563-_P1	14622	intergenic		3.9951215	5.4653816	5.4611	2.7702322	2.7363474	2.82509
humanlincRNA0622-_P1	21399	intergenic		12.214488	4.89637	8.11548	7.0879803	4.4596496	6.8438454
humanlincRNA0629+_P1	12230	intergenic		4.1314635	4.2357244	3.9138782	5.6976194	2.7363474	2.6758442
humanlincRNA0663-_P1	7020	intergenic		2.8623762	4.4779882	3.4683614	5.6874213	3.029811	3.092302
humanlincRNA0406+_P1	2318	intergenic		4.186245	4.6101403	6.222574	6.386279	10.712947	5.1351047
humanlincRNA0174-_P1	10726	intergenic		4.698573	6.3726177	2.6658542	7.403596	7.3066144	7.216807
EL964962_P1	412	intergenic		2.782619	6.1218033	2.8044798	5.6464543	2.7363474	2.729573
humanlincRNA0002+_P1	5204	intergenic		4.9745913	4.483487	4.657054	4.482311	5.8610554	6.5033956
humanlincRNA0011+_P1	10181	intergenic		2.4076385	4.1281404	4.6484375	5.36854	3.0823705	5.452912
humanlincRNA0059+_P1	25897	intergenic		4.478073	5.0258775	2.7590182	5.6266184	7.1416187	6.0411167
humanlincRNA0065-_P1	11674	intergenic		11.485783	13.097289	12.070621	13.144033	14.252279	13.2865
humanlincRNA0077+_P1	35729	intergenic		5.7048655	6.137374	5.794301	7.1571465	10.796331	6.5456243
humanlincRNA0114+_P1	16515	intergenic		7.4640503	8.883677	7.308117	10.091931	10.078403	10.162716
humanlincRNA0117+_P1	37349	intergenic		5.733488	7.9132833	4.4797273	8.80887	7.055339	8.995204
humanlincRNA0132+_P1	12063	intergenic		5.0127864	5.9092917	4.373356	4.2259793	5.5345554	5.336584
humanlincRNA0147+_P1	13479	intergenic		4.9933844	5.34165	3.0743752	5.6799345	5.7490773	4.1648803
humanlincRNA0318-_P1	15094	intergenic		11.000145	11.947748	11.678705	12.27144	13.533941	12.388853
humanlincRNA0164+_P1	28693	intergenic		4.6784573	6.1979017	5.9176273	4.4590178	2.7363474	2.790292
MM9LINCRNAEXON10385+_P1	242	intergenic		6.053831	7.8017607	7.534376	9.227298	10.030159	8.789622
humanlincRNA0183-_P1	5675	intergenic		2.512814	4.5607033	3.892337	4.6636004	2.7363474	4.6832924
humanlincRNA0191+_P1	7121	intergenic		5.343892	6.4680653	4.9727273	3.9269485	6.503926	4.4401064
humanlincRNA0219+_P1	7531	intergenic		5.818594	6.463017	5.5144434	5.942001	3.7191043	5.7584195
humanlincRNA0220+_P1	14928	intergenic		2.6382153	4.1709876	3.17129	4.607787	4.0308213	4.7850857
humanlincRNA0238-_P1	5369	intergenic		8.22462	9.226614	8.667544	9.820673	11.1803255	9.903348
humanlincRNA0246-_P1	7191	intergenic		6.314455	6.978106	7.3631787	6.4254284	8.503127	6.131576
humanlincRNA0267-_P1	35523	intergenic		5.382496	6.8733854	5.738502	6.1082788	7.675216	6.3529143
humanlincRNA0272-_P1	46417	intergenic		3.693572	5.141798	4.8464003	5.453511	4.227808	5.3315864
humanlincRNA0284+_P1	11771	intergenic		9.937296	11.6740465	11.028838	12.714391	13.168646	12.827971
humanlincRNA0289-_P1	9276	intergenic		4.5164976	5.236781	8.484599	9.671492	4.410357	8.611464
humanlincRNA0289+_P1	9276	intergenic		3.3691406	4.819213	4.4814982	4.4457726	8.318838	3.9941096
humanlincRNA0152-_P1	18806	intergenic		4.3618855	4.7591505	4.601179	4.7416177	5.8130665	4.663209
MM9LINCRNAEXON11825-_P1	190	intergenic		5.6697702	6.418866	6.7794695	6.0635343	11.030596	6.4087815
MM9LINCRNAEXON11852+_P1	2374	intergenic		10.765465	11.268991	5.2740345	4.801658	9.448197	6.153955
MM9LINCRNAEXON11814-_P1	338	intergenic		9.808924	11.459322	9.372273	12.387484	11.476707	12.9631195
MM9LINCRNAEXON11815-_P1	326	intergenic		4.252938	4.0517282	4.6116185	4.1236215	5.022874	5.0568695
MM9LINCRNAEXON11815+_P1	326	intergenic		8.1420355	9.9351845	8.500189	8.681102	10.893485	9.083159
MM9LINCRNAEXON11817-_P1	338	intergenic		5.500306	5.8095536	6.698068	7.5879717	16.89909	7.701786
MM9LINCRNAEXON11817+_P1	338	intergenic		3.995759	4.731809	2.8455882	4.2088814	6.2037497	4.077358
MM9LINCRNAEXON11819+_P1	330	intergenic		6.296796	6.138568	5.5130424	5.9176273	6.9465923	5.628503
MM9LINCRNAEXON11820+_P1	312	intergenic		7.1017375	8.272142	7.4334755	6.3802977	9.252819	6.6239796
MM9LINCRNAEXON11822-_P1	110	intergenic		2.696084	4.387265	3.6482518	4.511481	7.4211965	4.9440665
MM9LINCRNAEXON11822+_P1	110	intergenic		13.542685	14.563332	16.282402	15.932644	15.239691	15.932644
MM9LINCRNAEXON11811-_P1	249	intergenic		4.5398927	4.9181895	3.3883624	2.7702322	6.120326	3.7171981
MM9LINCRNAEXON11824-_P1	104	intergenic		8.762051	10.055023	5.874957	5.0629716	6.623666	5.780951
MM9LINCRNAEXON11810-_P1	1037	intergenic		8.969786	8.020905	3.526536	6.2087116	2.7363474	6.0536013
MM9LINCRNAEXON11828-_P1	324	intergenic		5.703313	6.121678	7.077115	5.2325044	8.766823	6.1778097
MM9LINCRNAEXON11829+_P1	304	intergenic		6.144576	6.550338	8.111673	8.7156515	9.024029	8.960046
MM9LINCRNAEXON11831-_P1	140	intergenic		4.7472906	5.217986	5.625799	8.10696	3.5020134	7.995247
MM9LINCRNAEXON11834+_P1	108	intergenic		7.0780873	8.562027	7.4883404	6.9800787	11.660701	6.957389
MM9LINCRNAEXON11837-_P1	342	intergenic		16.036175	16.603516	12.276316	9.175546	11.000193	9.321495
MM9LINCRNAEXON11837+_P1	342	intergenic		6.082885	9.442963	4.4014106	4.327494	6.8231306	4.1574583
MM9LINCRNAEXON11838-_P1	2244	intergenic		9.887598	9.181524	5.086358	4.765945	5.560993	5.1126537
MM9LINCRNAEXON11840-_P1	189	intergenic		8.891657	8.989364	12.832215	11.432579	9.955618	10.222016
MM9LINCRNAEXON11841-_P1	428	intergenic		5.1355457	5.506922	8.118892	6.0670466	5.6935964	6.386279
MM9LINCRNAEXON11759+_P1	333	intergenic		5.9570265	6.0275493	5.69141	5.808565	9.58082	5.8331723
MM9LINCRNAEXON11823+_P1	524	intergenic		7.233053	8.014392	7.7360926	7.665205	7.912842	7.209937
MM9LINCRNAEXON11785+_P1	836	intergenic		5.40368	5.2142324	3.798094	5.22829	5.850872	5.6556807
MM9LINCRNAEXON11995-_P1	73	intergenic		10.452437	12.281078	14.327874	13.484948	12.171989	13.420677
MM9LINCRNAEXON11765+_P1	432	intergenic		12.874981	9.605748	6.8218913	3.8677492	2.7363474	3.3453288
MM9LINCRNAEXON11766+_P1	798	intergenic		8.287137	8.986749	10.748695	11.036556	5.3069196	10.970326
MM9LINCRNAEXON11769-_P1	3725	intergenic		7.5219965	6.884363	4.6174893	5.2046824	11.488684	6.056348
MM9LINCRNAEXON11770-_P1	903	intergenic		5.978465	7.339055	6.1693563	6.7343216	9.804629	6.970599
MM9LINCRNAEXON11770+_P1	903	intergenic		5.6446605	6.9588118	5.2545137	4.4898624	7.2440777	3.382161
MM9LINCRNAEXON11771-_P1	634	intergenic		2.7444181	4.239038	6.596748	6.8342457	3.8043733	6.197058
MM9LINCRNAEXON11771+_P1	634	intergenic		2.418109	5.2833266	3.5153723	6.74343	6.249895	6.8888607
MM9LINCRNAEXON11775+_P1	413	intergenic		5.909678	6.8921175	5.832302	6.018182	4.669051	5.2781763
MM9LINCRNAEXON11778+_P1	228	intergenic		10.309433	9.815874	4.4338064	4.699465	2.7363474	5.1304774
MM9LINCRNAEXON11813+_P1	2869	intergenic		13.375066	12.422579	8.339121	7.726013	5.342407	8.251649
MM9LINCRNAEXON11784+_P1	60	intergenic		2.4762673	4.087987	2.685609	2.7702322	8.955071	3.4271698
MM9LINCRNAEXON11856+_P1	297	intergenic		5.93174	6.408307	7.1398554	8.783207	7.124655	8.440094
MM9LINCRNAEXON11787-_P1	322	intergenic		5.022175	6.377614	5.6725893	5.9983816	4.356692	6.136527
MM9LINCRNAEXON11790-_P1	1643	intergenic		5.049053	6.5279913	4.994641	4.381257	11.193962	5.802027
MM9LINCRNAEXON11792+_P1	1098	intergenic		12.099516	14.712189	14.013508	11.995819	16.038803	15.244801
MM9LINCRNAEXON11793-_P1	344	intergenic		3.098682	4.9209404	2.8009324	7.797269	4.088257	3.373757
MM9LINCRNAEXON11793+_P1	344	intergenic		6.0338087	7.106011	9.703355	10.7009535	7.0148563	10.648842
MM9LINCRNAEXON11794+_P1	1001	intergenic		4.1788354	4.4821815	7.123476	7.4827895	6.952942	7.6515574
MM9LINCRNAEXON11797-_P1	353	intergenic		4.8636484	5.5239277	3.5649045	4.768442	4.3336134	5.17146
MM9LINCRNAEXON11802+_P1	3326	intergenic		5.650875	6.577513	6.4307947	2.7702322	4.851875	3.737606
mouselincRNA1379+_P1	10091	intergenic		4.363442	4.788925	4.73352	5.8829556	4.8725643	6.5107627
MM9LINCRNAEXON11808+_P1	272	intergenic		6.9920835	5.0961614	4.365865	3.318187	2.7363474	4.830065
MM9LINCRNAEXON11783-_P1	7714	intergenic		5.5884986	4.1367893	6.655357	4.62447	5.877181	4.9098144
MM9LINCRNAEXON11973-_P1	1175	intergenic		10.275186	11.146701	5.256879	7.9126215	7.089241	7.832607
MM9LINCRNAEXON11842+_P1	199	intergenic		5.4768467	6.224301	4.8667526	6.090704	8.21443	5.5968165
MM9LINCRNAEXON11923+_P1	1292	intergenic		5.408934	6.399811	6.784605	5.6796637	6.0758185	6.131834
MM9LINCRNAEXON11924+_P1	86	intergenic		4.5113907	4.9707813	7.829844	6.612995	4.7634373	6.5057206
MM9LINCRNAEXON11939-_P1	1868	intergenic		6.7206116	7.7398243	12.022714	10.7646675	7.364239	10.016666
MM9LINCRNAEXON11943+_P1	342	intergenic		3.5677288	5.1207705	5.7959533	3.6589725	4.8302755	2.9551363
MM9LINCRNAEXON11945+_P1	1053	intergenic		4.3455744	4.856268	6.7350826	6.422827	3.8134375	6.1135397
MM9LINCRNAEXON11950+_P1	1143	intergenic		4.561834	5.5809584	7.6587343	4.351291	3.6262548	5.257288
MM9LINCRNAEXON11954-_P1	313	intergenic		6.9387193	6.4012847	4.9781237	6.2907486	5.962973	6.4349656
MM9LINCRNAEXON11957-_P1	397	intergenic		5.2892265	5.129636	6.020339	2.7702322	3.7374654	4.083075
MM9LINCRNAEXON11958+_P1	157	intergenic		4.6425447	5.52435	2.6999235	5.7214127	5.035845	4.261283
MM9LINCRNAEXON11917+_P1	381	intergenic		5.1368923	5.823498	6.955819	4.3657184	7.200206	5.4492974
MM9LINCRNAEXON11972+_P1	208	intergenic		4.613188	6.9185743	6.983283	11.662195	12.033596	11.134268
MM9LINCRNAEXON11915-_P1	231	intergenic		3.2687106	4.5169973	4.5298758	5.787402	5.47878	5.4676886
MM9LINCRNAEXON11975-_P1	894	intergenic		2.5894284	4.25134	7.7484493	9.567722	2.9754257	8.285674
MM9LINCRNAEXON11979-_P1	69	intergenic		4.9159417	4.630657	5.194539	5.8936696	5.796446	5.692241
MM9LINCRNAEXON11979+_P1	69	intergenic		13.723216	14.5849285	13.68814	13.252795	13.240643	13.110307
MM9LINCRNAEXON11980-_P1	90	intergenic		6.2700653	6.3375263	6.6101494	5.8379416	11.354063	5.786644
MM9LINCRNAEXON11980+_P1	90	intergenic		5.779908	3.00951	3.2668033	4.5515127	5.0832777	4.5987935
MM9LINCRNAEXON11982-_P1	874	intergenic		6.1044893	6.3428483	6.3487415	6.030179	6.412977	6.152773
MM9LINCRNAEXON11983-_P1	1278	intergenic		6.1105247	6.367016	5.4205275	2.7702322	2.7363474	2.7867603
MM9LINCRNAEXON11990-_P1	245	intergenic		2.6241598	4.7684736	2.7465553	4.096525	5.103166	4.834256
MM9LINCRNAEXON11991-_P1	597	intergenic		6.3162236	3.3528745	2.8098214	3.753288	5.2800694	3.2924585
MM9LINCRNAEXON11521-_P1	320	intergenic		8.000624	8.893154	5.8610554	7.1402717	8.82358	6.7921886
MM9LINCRNAEXON11959+_P1	612	intergenic		4.7338853	4.9856853	5.079141	5.4741983	5.625799	4.7166195
MM9LINCRNAEXON11898-_P1	140	intergenic		5.531933	6.380078	8.988376	9.2561655	6.599816	9.291657
MM9LINCRNAEXON11858-_P1	249	intergenic		6.423497	7.1715837	8.409774	8.2905655	8.113392	8.086702
MM9LINCRNAEXON11859+_P1	606	intergenic		5.53837	6.812978	9.087105	6.2377834	7.5425234	8.082535
MM9LINCRNAEXON11862-_P1	6292	intergenic		8.779813	10.652625	8.905485	12.190525	12.002467	12.701067
MM9LINCRNAEXON11866-_P1	4769	intergenic		9.716636	8.643248	5.549783	4.0721354	2.7363474	4.765198
MM9LINCRNAEXON11867+_P1	376	intergenic		4.597502	4.325282	5.5856843	2.7702322	8.521645	2.7894526
MM9LINCRNAEXON11872+_P1	707	intergenic		5.3964977	6.3831043	2.6948352	3.91131	5.869997	4.710593
MM9LINCRNAEXON11880+_P1	549	intergenic		4.096548	5.163607	3.3185878	4.5212216	6.1948943	5.359979
MM9LINCRNAEXON11881-_P1	364	intergenic		14.414377	13.674781	11.134268	10.012673	7.910506	10.058701
MM9LINCRNAEXON11881+_P1	364	intergenic		5.53098	6.8192635	2.8598785	4.806276	4.9904623	5.007467
MM9LINCRNAEXON11886+_P1	116	intergenic		4.7681203	6.1536865	2.6881204	6.1972013	7.314616	5.647151
MM9LINCRNAEXON11918-_P1	2753	intergenic		6.9499745	8.449272	10.266261	10.478737	9.381559	10.089327
MM9LINCRNAEXON11896+_P1	684	intergenic		4.9694524	5.906287	5.6667695	6.76373	3.1135445	6.4406753
MM9LINCRNAEXON11759-_P1	333	intergenic		3.7410336	5.18342	2.7691038	5.5900707	4.739518	5.714078
MM9LINCRNAEXON11900+_P1	124	intergenic		4.8325453	5.7135286	3.7104945	6.069725	7.7825594	5.957601
MM9LINCRNAEXON11902-_P1	194	intergenic		4.6265697	4.95144	4.517976	5.4760923	6.7107	5.4816213
MM9LINCRNAEXON11902+_P1	194	intergenic		6.627303	7.4703684	7.518335	7.5480356	10.940882	8.757264
MM9LINCRNAEXON11906-_P1	208	intergenic		6.225527	6.8740435	3.5169992	4.1261826	3.0880904	4.7593417
MM9LINCRNAEXON11906+_P1	208	intergenic		5.8846474	5.591634	5.141423	5.336351	8.470757	5.3652353
MM9LINCRNAEXON11907-_P1	108	intergenic		5.129469	4.948029	5.6088123	5.2872095	6.65857	9.978882
MM9LINCRNAEXON11907+_P1	108	intergenic		9.565962	11.707542	11.47515	15.833336	15.279909	15.910508
MM9LINCRNAEXON11908+_P1	532	intergenic		5.6806993	5.4895945	5.5418363	5.5782614	5.6246343	5.921259
MM9LINCRNAEXON11909-_P1	1077	intergenic		7.448979	8.046645	2.8480072	2.7702322	5.016769	2.752731
MM9LINCRNAEXON11914+_P1	176	intergenic		4.368635	4.546727	9.514631	6.718711	6.313179	7.411644
MM9LINCRNAEXON11893-_P1	438	intergenic		7.990896	7.521618	3.767891	5.5296755	2.7363474	5.714139
MM9LINCRNAEXON11587+_P1	1064	intergenic		5.731035	5.258615	4.6413994	5.703827	3.561702	6.0758185
MM9LINCRNAEXON11640-_P1	235	intergenic		4.6752515	4.907058	2.6964583	6.4200974	3.6202822	6.152019
MM9LINCRNAEXON11571-_P1	120	intergenic		4.3981924	5.959836	5.550514	5.3405056	5.665839	6.0803514
MM9LINCRNAEXON11572+_P1	1340	intergenic		7.5320883	8.465517	7.198861	7.285842	7.752139	7.4663
MM9LINCRNAEXON11575-_P1	426	intergenic		5.944536	5.154738	5.047255	6.851343	6.8069754	6.588337
MM9LINCRNAEXON11575+_P1	426	intergenic		8.437885	9.790985	5.584797	6.524981	3.6968393	6.154164
MM9LINCRNAEXON11576-_P1	2144	intergenic		7.2975183	8.082307	9.732975	8.606329	2.7363474	8.327891
MM9LINCRNAEXON11577+_P1	1185	intergenic		4.213441	5.068551	5.2100773	2.7702322	2.7363474	3.6266975
MM9LINCRNAEXON11578-_P1	216	intergenic		4.9408073	4.5435634	6.012448	2.7702322	2.7363474	2.9809098
MM9LINCRNAEXON11579-_P1	930	intergenic		5.601728	6.4239545	4.636083	7.635819	5.33976	7.309329
MM9LINCRNAEXON11579+_P1	930	intergenic		5.4727697	5.261325	2.8746462	4.225222	3.0241084	5.614539
MM9LINCRNAEXON11567-_P1	150	intergenic		3.7440863	5.0305595	5.353336	3.5212765	2.7363474	4.2618566
MM9LINCRNAEXON11587-_P1	1064	intergenic		3.744923	6.7028217	7.26428	7.1705704	9.57563	6.924198
MM9LINCRNAEXON11566+_P1	1567	intergenic		6.2770276	6.7962847	7.9897127	7.7662024	7.4451613	7.650496
MM9LINCRNAEXON11600+_P1	85	intergenic		6.0723476	5.9733777	7.961315	5.645702	6.5504103	4.8159127
MM9LINCRNAEXON11601-_P1	999	intergenic		6.4590774	5.8562136	4.6089783	2.7702322	9.202011	3.5072312
MM9LINCRNAEXON11605-_P1	952	intergenic		5.424031	5.6247864	7.7495885	7.2391834	6.8082695	7.141062
MM9LINCRNAEXON11609+_P1	151	intergenic		8.300676	8.916622	13.1088915	13.107927	12.798476	13.347628
MM9LINCRNAEXON11613+_P1	556	intergenic		2.886271	4.584584	5.4468927	8.94399	9.1028	8.79583
MM9LINCRNAEXON11614-_P1	9426	intergenic		4.7060404	4.3993635	3.5748367	2.7702322	6.976796	2.8746762
MM9LINCRNAEXON11621+_P1	2759	intergenic		5.979313	2.9363809	3.6166606	2.7702322	7.5948024	2.771226
MM9LINCRNAEXON11623+_P1	1146	intergenic		5.7867293	5.9237576	2.6939511	5.3072166	3.1394887	5.3157597
MM9LINCRNAEXON11624+_P1	92	intergenic		4.708181	5.544968	7.046933	5.5169387	6.549116	5.6358814
MM9LINCRNAEXON11761-_P1	798	intergenic		6.6210485	7.494748	7.1645455	8.3300495	7.6893544	8.510806
MM9LINCRNAEXON11580-_P1	416	intergenic		3.8736336	5.044113	4.8117285	4.949695	2.7363474	4.8745165
MM9LINCRNAEXON11542+_P1	78	intergenic		6.2317524	6.818921	7.0197024	8.253964	7.0025787	8.045451
MM9LINCRNAEXON11525-_P1	66	intergenic		5.0568113	5.056716	8.986166	6.6575947	4.122982	6.602551
MM9LINCRNAEXON11530-_P1	116	intergenic		4.2372184	4.8398504	4.9149003	6.0062413	5.546677	5.1681647
MM9LINCRNAEXON11531-_P1	1682	intergenic		3.7960877	4.655323	2.6850734	3.8265617	5.4283905	3.1859128
MM9LINCRNAEXON11531+_P1	1682	intergenic		5.26528	5.993758	5.235587	4.2664557	5.470815	4.5590377
MM9LINCRNAEXON11532-_P1	76	intergenic		5.825401	6.6808934	6.1397204	6.4221783	5.291879	6.540429
MM9LINCRNAEXON11533-_P1	202	intergenic		5.741434	6.5041943	8.016944	7.1517367	7.5555634	6.979534
MM9LINCRNAEXON11535-_P1	759	intergenic		6.4350204	5.685734	10.270794	9.199372	8.281776	9.033524
MM9LINCRNAEXON11535+_P1	759	intergenic		5.149014	6.102165	5.682011	4.9373894	7.8767776	5.3629913
MM9LINCRNAEXON11536-_P1	144	intergenic		8.533076	9.977159	10.338338	10.754586	10.521082	10.8378525
MM9LINCRNAEXON11536+_P1	144	intergenic		5.4425907	5.6852684	6.0379972	6.2852993	5.963642	6.0437846
MM9LINCRNAEXON11569-_P1	1143	intergenic		11.368415	8.835033	5.761384	4.3418446	6.6501975	5.056424
MM9LINCRNAEXON11540-_P1	310	intergenic		5.488923	6.3617153	4.6800013	5.6149554	5.147478	5.4246373
MM9LINCRNAEXON11644+_P1	10297	intergenic		5.277254	5.297576	5.2444606	5.2571793	5.9957123	5.201583
MM9LINCRNAEXON11543-_P1	288	intergenic		5.705858	6.118246	2.7606912	6.448054	4.5408316	5.4232492
MM9LINCRNAEXON11545+_P1	106	intergenic		11.857885	13.039099	12.379333	11.783352	14.5222	12.213961
MM9LINCRNAEXON11548-_P1	138	intergenic		6.8932734	8.42223	9.372911	9.671078	11.845823	9.751051
MM9LINCRNAEXON11549-_P1	620	intergenic		9.674534	9.52561	15.185585	13.420677	11.34504	10.966064
MM9LINCRNAEXON11553-_P1	1163	intergenic		12.112003	13.1758	12.785234	13.326003	13.950365	13.522926
MM9LINCRNAEXON11555-_P1	509	intergenic		8.125116	9.457281	8.299437	9.632581	11.113973	9.90279
MM9LINCRNAEXON11556+_P1	3078	intergenic		8.909374	10.48678	9.042771	11.13245	11.137868	11.063072
MM9LINCRNAEXON11557-_P1	244	intergenic		6.1271634	6.476198	6.6079845	5.9185467	7.421404	5.8640537
MM9LINCRNAEXON11562+_P1	335	intergenic		6.4911304	2.8615012	7.562782	2.7702322	2.7363474	3.3333004
MM9LINCRNAEXON11565+_P1	2104	intergenic		3.582332	4.3077664	4.1553283	2.7702322	8.7156515	3.46215
MM9LINCRNAEXON11539-_P1	297	intergenic		6.9676094	6.804117	5.6890416	5.302734	6.9514847	4.3189716
MM9LINCRNAEXON11734-_P1	1142	intergenic		4.3067226	4.881816	6.4065943	4.361356	7.774225	5.570219
MM9LINCRNAEXON11637+_P1	1180	intergenic		7.222914	8.190752	6.0887494	3.7074308	4.2478633	3.1780744
MM9LINCRNAEXON11718-_P1	3522	intergenic		3.467418	5.026826	3.6351736	6.075371	8.435134	5.720283
MM9LINCRNAEXON11719+_P1	104	intergenic		6.590296	6.838869	4.1829405	5.455938	4.952314	5.053022
MM9LINCRNAEXON11720-_P1	97	intergenic		10.723465	10.057082	6.1236725	5.1783395	3.4626427	5.8525305
MM9LINCRNAEXON11721-_P1	2137	intergenic		11.560381	10.486402	5.807255	4.737204	4.8138533	4.9519405
MM9LINCRNAEXON11723-_P1	1859	intergenic		11.017968	11.533526	5.9764867	3.7976391	2.7363474	5.0583096
MM9LINCRNAEXON11724+_P1	92	intergenic		3.8297756	4.4837937	7.0881205	5.7508802	5.6244955	5.2181606
MM9LINCRNAEXON11726+_P1	227	intergenic		12.344893	12.065235	7.7090235	8.037003	5.926883	8.273245
MM9LINCRNAEXON11728-_P1	62	intergenic		2.854095	4.575547	4.3967986	3.2432106	7.9845047	4.615186
MM9LINCRNAEXON11730+_P1	897	intergenic		6.7077684	6.107872	4.730727	8.5157175	6.8484936	6.211813
MM9LINCRNAEXON11717-_P1	64	intergenic		3.8557315	5.1465006	5.3651414	6.2629538	7.0896225	5.830121
MM9LINCRNAEXON11731+_P1	64	intergenic		8.179598	7.485503	9.226618	6.830949	8.807194	7.2773576
MM9LINCRNAEXON11713+_P1	486	intergenic		6.625304	7.1325393	8.486903	8.519103	8.2107935	8.539044
MM9LINCRNAEXON11743-_P1	80	intergenic		5.117481	5.3796453	6.082225	6.033948	12.450219	5.9242563
MM9LINCRNAEXON11743+_P1	80	intergenic		5.9882565	6.773333	8.52735	8.456542	7.1227217	8.374889
MM9LINCRNAEXON11745+_P1	951	intergenic		3.8201761	4.3354254	6.922599	7.2251167	2.7363474	7.1416187
MM9LINCRNAEXON11746+_P1	86	intergenic		8.125579	8.411579	9.638222	10.073517	11.684122	9.5354595
MM9LINCRNAEXON11748-_P1	158	intergenic		4.076231	4.535531	5.5405865	2.7702322	3.7434452	3.8615017
MM9LINCRNAEXON11749+_P1	86	intergenic		9.216055	9.785342	13.643969	13.742432	8.046486	13.653273
MM9LINCRNAEXON11754-_P1	1007	intergenic		10.249779	9.710113	5.2509813	5.0369406	2.7363474	4.9491196
MM9LINCRNAEXON11756-_P1	285	intergenic		6.1132865	7.3135567	5.7245197	4.6495905	9.183876	4.8765726
MM9LINCRNAEXON11757-_P1	584	intergenic		8.082307	7.838778	3.8591723	4.787494	3.3213024	4.8203278
MM9LINCRNAEXON11758-_P1	636	intergenic		6.0268164	5.7067375	3.3754597	4.302811	6.3040614	4.5103965
MM9LINCRNAEXON11731-_P1	64	intergenic		6.063073	6.0564537	9.563278	11.575334	11.383204	11.594484
MM9LINCRNAEXON11688-_P1	87	intergenic		8.301166	9.106075	8.573855	10.180026	12.143428	10.052428
MM9LINCRNAEXON11647+_P1	262	intergenic		8.767345	10.277136	7.8262067	7.968612	10.98049	8.039665
MM9LINCRNAEXON11649+_P1	72	intergenic		7.1251087	7.6588907	7.354434	8.919271	8.816041	8.538057
MM9LINCRNAEXON11650+_P1	93	intergenic		7.675909	8.463842	4.3270254	3.960445	5.473224	5.1739597
MM9LINCRNAEXON11651+_P1	216	intergenic		4.6671457	4.58936	8.123726	3.5980866	4.035297	4.314046
MM9LINCRNAEXON11653+_P1	3024	intergenic		4.549937	4.1528826	9.219014	7.2773576	7.66055	7.5035424
MM9LINCRNAEXON11654-_P1	246	intergenic		2.5050352	4.504755	5.431388	5.177854	5.271225	5.822012
MM9LINCRNAEXON11654+_P1	246	intergenic		3.9696403	5.6486826	6.2381735	5.178447	6.460186	5.359172
MM9LINCRNAEXON11658-_P1	528	intergenic		4.4224305	5.943968	6.2886696	6.1024594	5.2344174	6.516794
MM9LINCRNAEXON11658+_P1	528	intergenic		3.8409424	5.399236	5.1288652	6.6779156	6.943539	5.902266
MM9LINCRNAEXON11684+_P1	1031	intergenic		10.302174	9.883701	5.30089	2.7702322	4.0279474	4.386553
MM9LINCRNAEXON11717+_P1	64	intergenic		10.812651	12.099516	12.169804	13.0938835	13.95562	13.1882305
MM9LINCRNAEXON11687+_P1	2378	intergenic		5.000821	6.1382284	6.4316473	4.8992577	7.805586	7.960199
MM9LINCRNAEXON11995+_P1	73	intergenic		4.9272013	8.030305	4.1889853	7.965468	6.0845118	7.9147434
MM9LINCRNAEXON11694-_P1	1768	intergenic		6.501407	4.399193	3.1796937	4.4139476	5.046561	4.373206
MM9LINCRNAEXON11697-_P1	106	intergenic		4.8753805	5.1412983	6.0027666	5.921581	6.1113095	6.215737
MM9LINCRNAEXON11698-_P1	262	intergenic		7.7099857	8.754635	7.385771	8.36717	8.428493	8.253308
MM9LINCRNAEXON11702-_P1	1600	intergenic		9.532133	9.959985	6.9190636	7.904428	7.270505	8.136607
MM9LINCRNAEXON11702+_P1	1600	intergenic		8.914158	10.899534	8.866508	12.122204	11.965922	12.146509
MM9LINCRNAEXON11703+_P1	135	intergenic		7.776992	7.3510194	5.420442	6.594394	6.961696	6.146405
MM9LINCRNAEXON11707-_P1	2884	intergenic		4.4741583	5.491497	4.153019	4.63705	4.221995	5.079874
MM9LINCRNAEXON11711-_P1	74	intergenic		4.3546295	4.9252973	5.384728	5.6586156	7.2913737	5.4777584
MM9LINCRNAEXON11711+_P1	74	intergenic		6.7935905	7.079526	5.862375	7.8928704	6.8302736	8.021721
MM9LINCRNAEXON11712+_P1	84	intergenic		5.9573517	4.082204	6.0038033	3.265142	8.021598	4.695014
MM9LINCRNAEXON11686+_P1	1167	intergenic		5.1509485	6.5729904	8.882864	5.043684	4.134918	6.089365
mouselincRNA0797-_P1	5872	intergenic		4.5679913	4.7862215	5.4462905	4.465344	2.7363474	4.6185703
mouselincRNA0875-_P1	8500	intergenic		6.728596	6.981129	10.280537	9.957108	8.690653	9.867701
mouselincRNA0722-_P1	12969	intergenic		6.4730124	6.7051563	9.756069	9.440232	6.453605	9.186292
mouselincRNA0750-_P1	6970	intergenic		4.111443	5.227688	4.722587	5.591523	6.2309947	5.0020914
mouselincRNA0753+_P1	6742	intergenic		9.092787	8.373499	5.74598	8.433972	8.111673	8.356079
mouselincRNA0763-_P1	6750	intergenic		5.003191	6.557701	7.087245	6.784033	6.493037	6.627611
mouselincRNA0768-_P1	5775	intergenic		4.1386766	5.6697702	2.97828	3.7104945	5.36854	3.6089191
mouselincRNA0768+_P1	5775	intergenic		5.7975025	6.527499	8.622793	8.448779	5.6513767	8.500189
mouselincRNA0771-_P1	5200	intergenic		6.4424973	6.656006	8.516583	5.888046	7.06888	6.424645
mouselincRNA0772-_P1	7475	intergenic		9.4002075	9.9458065	11.289889	10.664373	16.884653	10.394651
mouselincRNA0776+_P1	19747	intergenic		3.950963	4.551984	6.259445	3.7650907	2.7363474	4.270674
mouselincRNA0714-_P1	13990	intergenic		3.151653	4.820762	4.5254974	2.7702322	5.459244	4.096525
mouselincRNA0788+_P1	7275	intergenic		3.0827968	5.6584187	4.8260717	7.06366	8.131769	7.784159
mouselincRNA0712-_P1	11648	intergenic		7.0138807	8.939667	7.2170887	10.769082	10.820746	10.138483
mouselincRNA1671-_P1	7825	intergenic		4.48545	4.7420197	2.6741974	4.8991413	7.3326263	5.324351
mouselincRNA1637+_P1	17924	intergenic		5.333823	5.6358194	4.8656864	5.3168664	4.0663815	5.082482
mouselincRNA1636+_P1	10257	intergenic		3.921943	4.480203	6.1607375	3.5183017	2.7363474	3.455879
mouselincRNA1631+_P1	6175	intergenic		5.8524456	7.296273	7.134249	4.8350067	4.1210012	4.214574
mouselincRNA1606-_P1	11675	intergenic		11.130186	12.94561	12.029335	13.711659	14.249354	13.518315
mouselincRNA1595-_P1	7275	intergenic		7.8598585	7.102949	6.213335	8.228872	8.979481	8.793304
mouselincRNA0807-_P1	14152	intergenic		6.7919383	7.219174	9.307498	8.000161	12.84806	7.7193184
mouselincRNA0814-_P1	6350	intergenic		3.44313	4.520252	5.9423594	3.6488156	5.641228	4.3433194
mouselincRNA1592+_P1	8225	intergenic		2.5536113	4.3674884	6.619556	8.46446	14.603906	8.219537
mouselincRNA0464+_P1	12000	intergenic		7.3662577	7.7395444	6.309273	5.6791363	6.061144	5.2646055
mouselincRNA0786+_P1	9386	intergenic		4.7605176	5.1478286	6.6779156	5.5502634	5.4314146	5.8788376
mouselincRNA0544+_P1	6675	intergenic		5.901678	6.51742	8.661255	7.950474	5.580917	7.820099
MM9LINCRNAEXON10780-_P1	192	intergenic		5.255167	5.887081	8.117354	5.6465893	2.9442012	5.736352
mouselincRNA0478+_P1	8800	intergenic		10.776225	11.967294	5.6911106	5.121735	5.800088	5.7332215
mouselincRNA0484-_P1	9800	intergenic		6.8362255	7.472207	8.3078165	10.174582	10.628714	10.164414
mouselincRNA0495-_P1	9650	intergenic		5.895911	6.7577715	5.4339495	7.168335	7.562144	7.2505946
mouselincRNA0499+_P1	10825	intergenic		9.080452	11.238016	11.279903	12.541364	13.869111	12.832215
mouselincRNA0513+_P1	8425	intergenic		6.090252	7.2017536	5.514272	5.0802045	9.292442	5.3010406
mouselincRNA0522-_P1	5774	intergenic		5.385441	6.952079	5.9437456	7.92745	8.378858	7.7771173
mouselincRNA0522+_P1	5774	intergenic		5.9225016	6.5250645	5.777095	6.54029	9.625612	6.450869
mouselincRNA0529-_P1	5750	intergenic		5.21702	6.370987	3.6306071	2.7702322	5.6010714	3.6144428
mouselincRNA0538+_P1	16925	intergenic		7.8574247	9.573633	8.04467	8.895395	12.574962	9.146637
mouselincRNA0714+_P1	13990	intergenic		2.582622	4.9547462	5.7238913	5.1982546	8.083955	2.7371166
mouselincRNA0543+_P1	12326	intergenic		5.3710756	6.8459272	4.3508215	7.707717	8.50416	7.6873145
mouselincRNA0907+_P1	5550	intergenic		3.791977	4.8646283	3.5859969	2.7702322	10.836912	2.8106482
mouselincRNA0561-_P1	5450	intergenic		5.025234	5.79202	5.115249	6.351119	5.27532	6.3554597
mouselincRNA0567-_P1	10678	intergenic		5.696059	6.230245	6.1699486	6.017974	2.7363474	6.134377
mouselincRNA0570-_P1	9800	intergenic		5.68199	5.4360085	6.263796	5.039127	12.802503	6.0871124
mouselincRNA0597-_P1	10750	intergenic		4.009179	5.1593037	4.687931	5.0738196	4.707016	5.9119782
mouselincRNA0599-_P1	14100	intergenic		4.235782	6.05818	4.310327	6.6050024	6.4677396	6.3402853
mouselincRNA0627-_P1	18710	intergenic		2.6266863	5.131896	2.7614446	2.7702322	5.4279337	3.0294123
mouselincRNA0655+_P1	15273	intergenic		7.1444807	7.144471	10.448587	8.732654	6.8807325	8.175207
mouselincRNA0696+_P1	12000	intergenic		5.7819414	6.1332603	4.6789565	5.168064	4.5896807	5.271225
mouselincRNA0706-_P1	5667	intergenic		6.2097473	6.059227	5.0634623	6.8218913	9.028034	6.502673
mouselincRNA0706+_P1	5667	intergenic		7.1672344	7.714785	8.841107	8.920775	16.753296	8.506674
mouselincRNA0543-_P1	12326	intergenic		8.334898	9.833542	9.289458	10.189112	10.636226	10.088703
mouselincRNA1252+_P1	10200	intergenic		5.775366	6.9099426	5.2780547	3.3371944	5.601223	3.5098538
mouselincRNA0843-_P1	18152	intergenic		3.774917	5.1881523	3.6301885	6.074254	4.274246	5.663292
mouselincRNA1210-_P1	19957	intergenic		6.896234	7.884077	8.746063	7.7140183	5.776428	7.2855067
mouselincRNA1222+_P1	18667	intergenic		4.559571	4.9807324	5.159667	7.7870884	6.602551	8.325805
mouselincRNA1223-_P1	20350	intergenic		4.5511613	5.0210614	9.390711	6.989587	4.5519447	6.537205
mouselincRNA1235+_P1	5500	intergenic		5.671256	6.705859	5.5225263	7.1858006	7.478623	7.2269936
mouselincRNA1478+_P1	8475	intergenic		6.293435	6.820814	8.325	7.5152707	8.662275	7.4824915
mouselincRNA1467+_P1	17858	intergenic		6.050059	7.2742577	4.773344	8.096735	7.1579175	8.133932
mouselincRNA1437+_P1	8475	intergenic		12.283247	13.1533575	10.263531	12.129435	12.842143	12.368539
mouselincRNA1425-_P1	5025	intergenic		4.9902678	5.9707956	5.63451	3.9835293	6.5599656	4.0363703
mouselincRNA1424+_P1	20495	intergenic		4.3383927	5.53011	7.5274234	2.7702322	2.7363474	4.6143084
mouselincRNA1188-_P1	17496	intergenic		13.2563925	14.644001	14.453375	12.402155	15.950945	13.160568
mouselincRNA1252-_P1	10200	intergenic		2.5174904	4.348215	4.6016483	2.7702322	5.361169	2.7442594
mouselincRNA1171-_P1	12880	intergenic		5.813714	6.258704	5.432645	4.360206	4.8196363	4.733071
mouselincRNA1266+_P1	5125	intergenic		5.5867143	5.601952	7.362835	5.4508786	7.0377345	5.8446035
mouselincRNA1267-_P1	15475	intergenic		10.681642	12.366328	10.200252	10.28582	12.925979	11.0279665
mouselincRNA1284+_P1	8600	intergenic		8.785906	10.298925	8.969341	11.157657	11.58964	11.300354
mouselincRNA1294+_P1	11485	intergenic		7.0063553	8.144291	6.5861163	8.5209255	8.595248	8.586348
mouselincRNA1311-_P1	6725	intergenic		2.539215	5.567786	6.9850607	6.298485	2.7363474	6.3013277
mouselincRNA1337-_P1	12533	intergenic		4.1388087	5.629328	2.8752704	2.7702322	5.3358355	3.5536985
mouselincRNA1341+_P1	39327	intergenic		6.110475	2.4987605	2.6957855	6.0491576	9.046676	5.4027715
mouselincRNA1377-_P1	5965	intergenic		6.2422366	6.071478	9.249752	7.294923	9.768967	7.3189697
mouselincRNA1400-_P1	10089	intergenic		3.4656668	4.5776577	9.104425	8.539399	5.2294655	8.673663
mouselincRNA1377+_P1	5965	intergenic		3.4893234	5.006488	2.914275	7.068751	5.9375267	6.978009
mouselincRNA1250-_P1	11725	intergenic		6.237965	7.164291	5.3629913	2.7702322	4.820746	4.2850003
mouselincRNA0997+_P1	5337	intergenic		5.2181673	5.5343046	4.0357227	7.017	5.128974	6.558445
mouselincRNA0917+_P1	11287	intergenic		2.5254855	4.629158	3.332574	5.2323103	5.3033495	5.671117
mouselincRNA0933+_P1	14850	intergenic		3.9495478	5.199048	5.0914054	4.2629023	7.9048157	5.190321
mouselincRNA0939-_P1	5175	intergenic		5.226781	5.156193	7.3653975	6.603357	5.160512	6.3841424
mouselincRNA1546+_P1	6075	intergenic		5.0724106	5.4671745	3.5986187	3.8469691	8.247761	4.32402
mouselincRNA1533-_P1	15675	intergenic		5.385109	6.0025845	6.8579698	6.910231	5.5545564	7.080736
mouselincRNA0939+_P1	5175	intergenic		5.7885976	6.866533	6.0957813	5.7950315	6.781746	5.8936696
mouselincRNA1519+_P1	8900	intergenic		4.7996655	5.704359	4.422317	4.8319454	3.965581	5.029211
mouselincRNA1512+_P1	18209	intergenic		5.701304	6.3777165	5.290331	4.6906185	9.218362	5.036257
mouselincRNA0959+_P1	9275	intergenic		5.038148	5.8099337	2.6860976	2.7702322	5.07417	2.6929455
mouselincRNA0970-_P1	8275	intergenic		8.847998	10.458511	9.397566	8.284945	11.570784	8.737316
mouselincRNA1199+_P1	5250	intergenic		4.2690268	5.483445	7.4532847	3.5059338	3.551112	4.8479314
mouselincRNA0997-_P1	5337	intergenic		5.5233183	6.6060457	4.457699	6.5119724	7.457124	6.1791677
mouselincRNA0453+_P1	27581	intergenic		9.495179	11.108377	9.642497	12.288535	11.990913	12.6825285
mouselincRNA1011+_P1	18375	intergenic		7.095621	7.7287054	8.567361	7.41395	8.399234	7.5540915
mouselincRNA1040-_P1	20625	intergenic		7.4879518	8.755223	7.13928	10.0355625	10.293808	10.004227
mouselincRNA1040+_P1	20625	intergenic		4.490767	4.4791093	5.039495	2.7702322	10.990702	4.2821794
mouselincRNA1052+_P1	14863	intergenic		2.418571	4.9906864	2.6691632	4.7043004	4.500891	5.062452
mouselincRNA1512-_P1	18209	intergenic		4.2907453	4.4960036	5.2155113	5.342002	5.2429986	5.190857
mouselincRNA1494-_P1	19028	intergenic		4.1487484	5.037813	8.053281	5.6693316	8.552286	5.5647135
mouselincRNA1054-_P1	11600	intergenic		5.4390874	6.171591	5.3301444	6.1179795	5.297771	6.5410585
mouselincRNA1065-_P1	9925	intergenic		5.2119718	4.252667	6.189946	5.068683	5.994418	4.689752
mouselincRNA1103-_P1	5675	intergenic		7.4803243	7.391504	12.6825285	12.113432	7.628053	12.444115
mouselincRNA1106+_P1	6175	intergenic		5.1213694	5.4723196	5.0728707	2.7702322	5.3416457	4.249197
mouselincRNA0971+_P1	12175	intergenic		2.4024935	4.9624987	3.592867	4.8678946	5.101626	4.455077
MM9LINCRNAEXON12076+_P1	88	intergenic		5.2154913	4.86549	6.210061	6.2921147	7.9088397	5.9332
MM9LINCRNAEXON12096-_P1	2839	intergenic		4.967289	5.1421375	4.5606866	5.17006	5.6239185	5.7438436
MM9LINCRNAEXON12059+_P1	3217	intergenic		4.932105	5.468399	4.2473025	4.53726	7.7377863	4.5991416
MM9LINCRNAEXON12060-_P1	2329	intergenic		11.061915	11.978716	5.326034	4.2603717	2.7363474	5.0283747
MM9LINCRNAEXON12061-_P1	70	intergenic		8.349588	9.048492	8.18395	9.690227	15.061297	9.069192
MM9LINCRNAEXON12065+_P1	5952	intergenic		5.055913	5.796672	3.200125	4.237598	3.6774914	4.643755
MM9LINCRNAEXON12067+_P1	1261	intergenic		6.242962	6.970354	6.4239516	6.310399	3.9031806	5.846731
MM9LINCRNAEXON12070-_P1	910	intergenic		7.468676	8.670542	8.375983	9.886227	9.59386	10.12077
MM9LINCRNAEXON12072+_P1	2230	intergenic		6.898902	6.025754	11.708661	8.231123	4.119863	7.885351
MM9LINCRNAEXON12073+_P1	332	intergenic		4.7155643	5.6217556	6.067766	6.7874775	5.2034516	7.240594
MM9LINCRNAEXON12074-_P1	68	intergenic		10.58134	11.623379	11.354063	10.611891	13.188737	10.695581
MM9LINCRNAEXON12053-_P1	959	intergenic		10.179384	10.007368	6.7110076	7.733211	4.941021	7.943002
MM9LINCRNAEXON12075-_P1	100	intergenic		2.6897182	4.967145	3.3587189	2.7702322	5.447439	4.1680694
MM9LINCRNAEXON12052+_P1	240	intergenic		4.0604305	5.3694005	3.2866073	5.1931415	6.410697	4.9555163
MM9LINCRNAEXON12078-_P1	98	intergenic		4.5966887	4.544682	5.5910983	5.840964	10.01851	5.2786217
MM9LINCRNAEXON12078+_P1	98	intergenic		8.2703705	8.233982	13.615933	11.672752	11.684719	11.870035
MM9LINCRNAEXON12079+_P1	116	intergenic		13.174114	14.331848	12.489458	13.684414	14.528961	13.654216
MM9LINCRNAEXON12084+_P1	725	intergenic		8.10225	8.062401	2.7003756	5.0588903	2.7363474	5.195956
MM9LINCRNAEXON12085+_P1	432	intergenic		3.6274564	4.3718863	7.3144107	5.572734	4.6647696	5.993715
MM9LINCRNAEXON12088-_P1	1073	intergenic		5.1483955	5.7543516	4.9272537	4.491118	6.863924	5.4599485
MM9LINCRNAEXON12088+_P1	1073	intergenic		6.7217493	7.8212247	9.272207	8.359285	9.9337845	8.5004635
MM9LINCRNAEXON12091+_P1	232	intergenic		9.906084	11.625579	10.106325	12.079837	12.908644	12.235907
MM9LINCRNAEXON12092+_P1	115	intergenic		2.5698	4.920128	4.084177	4.4941835	10.676863	5.275793
mouselincRNA0466+_P1	38011	intergenic		4.661784	5.54575	6.9959617	4.7370024	7.019966	4.773652
MM9LINCRNAEXON12074+_P1	68	intergenic		4.523998	4.57221	5.470952	7.019966	12.65922	6.698387
MM9LINCRNAEXON12027+_P1	345	intergenic		5.0267754	5.0556316	5.2429094	2.7702322	3.7365065	3.1258826
MM9LINCRNAEXON11998-_P1	184	intergenic		5.9333687	6.5228453	3.181664	2.7702322	4.314566	4.627855
MM9LINCRNAEXON12004+_P1	95	intergenic		10.394869	12.003555	11.996229	13.327902	14.703556	13.47032
MM9LINCRNAEXON12009+_P1	1674	intergenic		6.0643167	7.8586082	5.677479	8.651028	9.072521	8.86565
MM9LINCRNAEXON12010+_P1	418	intergenic		5.35096	5.8125906	4.3234034	2.7702322	5.1422863	3.5326958
MM9LINCRNAEXON12011+_P1	779	intergenic		2.5974512	4.6479707	5.99231	2.7702322	3.2861378	3.9050336
MM9LINCRNAEXON12017+_P1	837	intergenic		12.011793	12.116515	8.238986	7.525892	5.8620954	7.679202
MM9LINCRNAEXON12019+_P1	268	intergenic		6.1091022	5.435416	9.472033	4.873461	5.266911	5.3742905
MM9LINCRNAEXON12020+_P1	78	intergenic		5.04134	6.352716	3.657566	6.8212667	5.802924	6.6575947
MM9LINCRNAEXON12021-_P1	212	intergenic		2.4686213	4.539018	4.9277277	4.8515472	2.7363474	4.634422
MM9LINCRNAEXON12024+_P1	180	intergenic		5.5165796	6.4788465	6.448377	8.950653	9.824394	8.2978735
MM9LINCRNAEXON12054-_P1	335	intergenic		7.377636	7.843612	5.130297	7.0317717	6.209537	7.0183334
MM9LINCRNAEXON12026+_P1	1984	intergenic		8.663659	10.644535	9.4874325	11.798182	12.625013	11.674516
MM9LINCRNAEXON12097-_P1	1170	intergenic		8.646479	7.225248	5.4472275	4.6489105	4.035638	5.221879
MM9LINCRNAEXON12029-_P1	1166	intergenic		6.744529	6.4825497	5.5261345	6.447817	6.5085454	6.3742237
MM9LINCRNAEXON12031-_P1	216	intergenic		4.1152515	4.4880238	5.3471966	4.5044546	13.671355	4.786411
MM9LINCRNAEXON12031+_P1	216	intergenic		7.040893	7.742981	7.6919355	6.5073004	9.284422	7.088907
MM9LINCRNAEXON12032-_P1	527	intergenic		15.607004	15.278559	12.241015	12.107695	9.6125765	12.549264
MM9LINCRNAEXON12032+_P1	527	intergenic		6.514659	8.381935	5.3430185	5.9387527	7.2479396	6.1470203
MM9LINCRNAEXON12033-_P1	262	intergenic		4.996022	4.4508224	5.3409557	4.0353856	3.980334	2.8234859
MM9LINCRNAEXON12034+_P1	671	intergenic		5.860414	6.6356015	7.5822906	7.61751	5.941546	7.807484
MM9LINCRNAEXON12036+_P1	62	intergenic		6.8456364	7.4775705	10.485164	8.313908	7.5667133	8.020589
MM9LINCRNAEXON12047+_P1	315	intergenic		10.380363	9.334387	5.027339	4.329158	2.7363474	5.079961
MM9LINCRNAEXON12049+_P1	231	intergenic		7.863435	8.61692	7.838826	9.338758	8.848672	8.958701
MM9LINCRNAEXON12026-_P1	1984	intergenic		11.517395	11.349583	6.312674	6.608917	2.7363474	7.1220546
mouselincRNA0309-_P1	8739	intergenic		6.53551	7.236062	6.1836286	4.9272537	7.2251167	4.985215
MM9LINCRNAEXON12093+_P1	967	intergenic		8.657438	8.671919	5.1446643	4.4459496	4.52902	4.7316036
mouselincRNA0135-_P1	5450	intergenic		4.502387	5.7310658	8.185246	9.148565	8.818634	9.312793
mouselincRNA0158-_P1	6125	intergenic		11.714678	13.562132	12.391927	14.469888	14.764145	14.735931
mouselincRNA0161-_P1	7025	intergenic		12.793694	11.975714	11.953501	7.8588266	10.580297	8.537088
mouselincRNA0231-_P1	6650	intergenic		2.644072	4.3232527	5.830631	4.668921	3.9556706	4.960662
mouselincRNA0263+_P1	6981	intergenic		4.339956	6.3441997	4.7435718	6.136527	6.643428	6.3768954
mouselincRNA0293-_P1	11874	intergenic		6.5377083	7.59249	7.5785756	8.026633	8.111877	8.298691
mouselincRNA0295-_P1	8275	intergenic		5.633313	5.8225603	9.08592	6.574257	3.785031	6.6487103
mouselincRNA0299-_P1	14650	intergenic		6.472471	7.59197	4.7679515	6.98534	7.070163	6.9065495
mouselincRNA0303-_P1	11075	intergenic		4.86231	6.3155375	3.3538816	4.0612407	8.732197	4.090085
mouselincRNA0130-_P1	8935	intergenic		6.449318	7.799348	5.6319714	8.283801	7.2684197	8.376569
mouselincRNA0305-_P1	6904	intergenic		10.970413	12.74558	11.380574	13.251025	14.040838	13.430035
mouselincRNA0118+_P1	8950	intergenic		6.8199415	8.340878	6.620168	6.240898	8.77692	7.226855
mouselincRNA0315-_P1	6450	intergenic		5.045187	5.277415	6.273589	8.270157	7.892626	4.647176
mouselincRNA0323+_P1	5900	intergenic		5.904646	6.2912245	5.522794	5.7921185	7.617255	5.4843063
mouselincRNA0344-_P1	6075	intergenic		8.228564	9.023891	8.769589	8.361026	10.844701	8.683848
mouselincRNA0361+_P1	5625	intergenic		4.3137136	5.515318	5.6376214	3.3401737	7.193125	4.4913964
mouselincRNA0413-_P1	10700	intergenic		4.6555576	6.1091022	3.2166934	5.620536	5.230103	5.651923
mouselincRNA0424-_P1	13224	intergenic		6.107787	7.8413143	5.5458074	9.293427	9.640175	9.357317
mouselincRNA0440-_P1	8075	intergenic		5.849614	6.045027	3.5129821	3.2261672	5.621987	3.7293725
mouselincRNA0446-_P1	6275	intergenic		3.2367792	5.4816275	4.9643745	2.7702322	4.107917	4.1986403
mouselincRNA0448+_P1	5850	intergenic		5.048194	4.2309456	5.0132413	4.5082808	5.950343	5.3502846
mouselincRNA0453-_P1	27581	intergenic		2.9676762	5.445101	6.4630346	5.2169895	2.9687724	4.610159
mouselincRNA0303+_P1	11075	intergenic		3.7249105	5.0150375	5.1056542	6.137315	2.7363474	5.721734
mouselincRNA0002+_P1	41514	intergenic		3.7555473	5.522848	3.2830834	6.9285116	6.6936097	6.2759733
MM9LINCRNAEXON12102-_P1	1738	intergenic		6.692463	7.841665	5.897204	6.9493504	6.3914423	6.843291
MM9LINCRNAEXON12104-_P1	1172	intergenic		4.59801	6.198424	2.731943	8.032555	2.7363474	8.322544
MM9LINCRNAEXON12104+_P1	1172	intergenic		9.239677	7.212363	4.300902	5.508486	2.7363474	3.616733
MM9LINCRNAEXON12105-_P1	294	intergenic		6.4649935	6.612912	4.2913084	4.8254814	3.3578115	5.6975007
MM9LINCRNAEXON12109-_P1	3915	intergenic		12.793392	12.604488	8.766315	11.581645	5.6941533	11.32554
MM9LINCRNAEXON12111-_P1	86	intergenic		4.250353	4.6149683	2.7453501	4.81283	13.163452	4.411267
MM9LINCRNAEXON12112-_P1	487	intergenic		11.398443	2.6401339	2.7957058	4.056854	2.7363474	4.8838606
MM9LINCRNAEXON12112+_P1	487	intergenic		8.597643	10.500963	8.916928	11.348487	12.233408	11.495567
MM9LINCRNAEXON12118-_P1	237	intergenic		14.850517	14.656315	13.125351	12.82397	9.05323	12.1747055
MM9LINCRNAEXON12118+_P1	237	intergenic		6.8892183	8.620599	6.0737195	7.6003265	6.4782004	8.16737
mouselincRNA0133-_P1	9225	intergenic		4.2578454	6.390332	5.996186	6.2559876	6.593823	7.404454
MM9LINCRNAEXON12125-_P1	2257	intergenic		11.214737	12.071602	5.621613	4.5949483	4.458955	4.0309095
MM9LINCRNAEXON11802-_P1	3326	intergenic		7.692549	9.045198	6.324865	9.59041	9.421558	9.746875
mouselincRNA0013-_P1	6900	intergenic		5.3248634	7.614473	6.088573	8.1382885	12.43934	8.350765
mouselincRNA0013+_P1	6900	intergenic		6.212733	6.848439	4.9545913	8.604282	7.309329	7.8269086
mouselincRNA0047+_P1	6942	intergenic		4.6485653	5.5751805	7.100458	4.510126	3.9049358	5.4063234
mouselincRNA0052-_P1	11650	intergenic		8.497659	7.452177	14.963836	10.762787	7.1724806	11.30094
mouselincRNA0055+_P1	5650	intergenic		5.1637487	5.685005	6.2972155	6.953681	6.1458735	6.833987
mouselincRNA0077-_P1	47100	intergenic		6.551499	6.424233	11.6304	8.771602	4.6003323	7.836999
mouselincRNA0077+_P1	47100	intergenic		12.798891	13.333127	8.404122	4.7663035	7.0927444	5.4205275
mouselincRNA0078+_P1	11909	intergenic		6.020527	5.8981733	9.949285	8.421561	11.013534	11.082283
mouselincRNA0086-_P1	5325	intergenic		7.2587337	8.046854	5.9735365	4.348984	3.8201177	4.2627006
mouselincRNA0100+_P1	6450	intergenic		5.9684124	6.6830053	5.648225	5.963405	6.2892375	6.0977955
MM9LINCRNAEXON12119-_P1	3934	intergenic		11.119143	9.9321995	9.762951	7.0724926	9.015927	7.0335245
MM9LINCRNAEXON11106-_P1	290	intergenic		5.569643	6.056015	9.047481	9.824394	7.431938	9.32561
MM9LINCRNAEXON11175+_P1	850	intergenic		6.9079156	7.9769735	7.64181	7.2984915	8.044193	7.1242275
MM9LINCRNAEXON10881-_P1	501	intergenic		4.1467934	4.6990447	2.741168	2.7702322	5.0378	2.7641923
MM9LINCRNAEXON10879-_P1	2737	intergenic		4.1081214	5.3552575	5.213525	7.251814	7.034325	6.8375573
MM9LINCRNAEXON11096-_P1	200	intergenic		6.290848	7.6374445	2.6674058	3.6203597	5.474513	4.265021
MM9LINCRNAEXON10875+_P1	395	intergenic		6.2584777	6.4058733	6.6812716	8.0271435	2.7363474	7.5156436
MM9LINCRNAEXON10874+_P1	311	intergenic		5.258821	4.9780803	5.3291435	5.580242	6.060017	5.996421
MM9LINCRNAEXON10873-_P1	2885	intergenic		4.3053885	5.2924795	2.8719852	2.7702322	5.5385323	4.64073
MM9LINCRNAEXON11097-_P1	381	intergenic		8.629791	10.717721	8.473104	12.038614	11.549745	11.943642
MM9LINCRNAEXON11098-_P1	297	intergenic		4.476586	4.974668	2.685968	4.973569	2.9250095	4.643336
MM9LINCRNAEXON11089-_P1	386	intergenic		4.199076	4.7627597	5.6044655	4.9569807	4.474224	3.953794
MM9LINCRNAEXON11100+_P1	298	intergenic		11.559196	10.433815	5.6172276	2.7702322	4.1980195	4.2721143
MM9LINCRNAEXON11087+_P1	1690	intergenic		4.816614	5.0191464	5.6066465	5.244281	4.710316	5.7519555
MM9LINCRNAEXON11106+_P1	290	intergenic		4.7953935	5.2054787	4.706087	5.2629156	5.141423	5.6727085
MM9LINCRNAEXON11110-_P1	1285	intergenic		9.884504	8.998406	5.668207	3.835741	4.310775	3.33045
MM9LINCRNAEXON11112-_P1	1165	intergenic		6.4946184	6.566394	6.057112	3.8342533	5.9339237	4.8340006
MM9LINCRNAEXON10870-_P1	300	intergenic		3.5788405	4.526403	3.3298674	6.736308	6.148851	6.1924744
MM9LINCRNAEXON10869+_P1	150	intergenic		4.5992727	5.335249	4.120219	6.0213094	4.807934	6.292595
MM9LINCRNAEXON10859+_P1	578	intergenic		6.108839	6.0742817	7.9326305	8.453226	5.50453	8.437622
MM9LINCRNAEXON11116+_P1	1437	intergenic		4.2814837	5.1903143	2.691139	2.7702322	4.8648944	5.4078355
MM9LINCRNAEXON11120+_P1	462	intergenic		3.548059	4.7013063	4.594368	2.7702322	6.818335	4.234633
MM9LINCRNAEXON11121-_P1	2232	intergenic		2.7931657	5.74287	2.8263655	3.9350133	5.1747007	3.9608793
MM9LINCRNAEXON10871-_P1	154	intergenic		5.688307	5.3245144	6.3830104	5.3856483	4.9044104	6.0065413
MM9LINCRNAEXON11073-_P1	648	intergenic		4.703062	4.8231134	3.4544494	4.060591	5.70929	4.237598
MM9LINCRNAEXON11060+_P1	891	intergenic		6.0709248	6.4022493	5.7145176	6.311695	5.008997	6.4662905
MM9LINCRNAEXON11806+_P1	198	intergenic		7.8888254	8.014739	9.3095875	8.227261	6.013712	7.817542
MM9LINCRNAEXON11518+_P1	620	intergenic		3.7684772	4.6107054	4.3796186	5.996763	2.7363474	6.210284
MM9LINCRNAEXON11062-_P1	969	intergenic		8.436069	7.6244392	4.6505184	4.253651	6.824748	4.897336
MM9LINCRNAEXON10894+_P1	85	intergenic		6.6465874	7.5931897	8.438716	8.047879	11.627292	8.04467
MM9LINCRNAEXON11063-_P1	7135	intergenic		11.826431	11.336687	7.1968355	6.363429	6.484245	6.7720327
MM9LINCRNAEXON11068+_P1	3138	intergenic		5.567383	5.7288675	6.2534866	5.147242	5.9458456	6.209537
MM9LINCRNAEXON10894-_P1	85	intergenic		5.963315	7.7008476	7.032024	10.248859	10.253569	8.569647
MM9LINCRNAEXON11069+_P1	753	intergenic		3.9831629	5.5417128	4.547267	5.916596	2.9867394	5.747165
MM9LINCRNAEXON11090-_P1	973	intergenic		4.4251404	5.458482	4.4397035	5.1051702	5.471425	5.4886656
MM9LINCRNAEXON10893-_P1	1108	intergenic		8.251376	7.560651	6.090819	7.4451613	4.629304	7.349177
MM9LINCRNAEXON10840+_P1	1256	intergenic		6.6307344	6.939529	10.02509	10.8757305	8.6558	10.370007
MM9LINCRNAEXON11075-_P1	330	intergenic		3.863018	4.6983557	7.1630697	6.341646	4.2370944	6.511357
MM9LINCRNAEXON11076+_P1	300	intergenic		3.9539752	5.2199173	5.138489	5.6121697	6.5299034	6.2273164
MM9LINCRNAEXON11083+_P1	156	intergenic		6.0623665	7.1627884	6.968853	8.690084	10.1192	8.712392
MM9LINCRNAEXON11084+_P1	88	intergenic		8.3279705	9.5990305	8.465661	8.352801	10.379051	8.575224
MM9LINCRNAEXON11086+_P1	244	intergenic		6.351756	6.893729	6.6147385	6.5085454	7.3791165	6.2972155
MM9LINCRNAEXON10891+_P1	733	intergenic		12.055635	9.899849	6.475265	6.2754073	6.1222234	6.0585628
MM9LINCRNAEXON10891-_P1	733	intergenic		7.813943	5.2252636	2.7246478	3.426015	9.917504	2.7646637
MM9LINCRNAEXON10888+_P1	342	intergenic		5.3313894	5.7266912	6.3640747	5.913248	8.254843	6.49816
MM9LINCRNAEXON10885+_P1	956	intergenic		5.3099494	5.231347	9.460884	9.460884	3.8467348	9.070324
MM9LINCRNAEXON10893+_P1	1108	intergenic		2.4411902	4.1298	4.903931	7.549281	13.190207	6.7641
MM9LINCRNAEXON11146-_P1	410	intergenic		5.1852703	4.8666325	7.732193	6.5338225	3.159967	6.4251547
MM9LINCRNAEXON11131-_P1	1193	intergenic		11.814874	11.599559	6.2089977	6.1534863	2.7363474	6.8218913
MM9LINCRNAEXON10814+_P1	1239	intergenic		6.020113	6.7010975	7.6639333	8.429771	4.949495	5.072542
MM9LINCRNAEXON10812+_P1	276	intergenic		4.419867	4.732385	7.240127	7.1513047	3.5925734	7.001481
MM9LINCRNAEXON11136+_P1	754	intergenic		10.802459	11.430416	6.011737	4.3097453	5.701615	5.1804633
MM9LINCRNAEXON11137+_P1	4182	intergenic		2.7908409	5.435401	3.438113	2.7702322	5.0909414	2.9168024
MM9LINCRNAEXON11138-_P1	156	intergenic		5.283126	5.210183	3.9816294	3.5869057	7.1459017	2.7536812
MM9LINCRNAEXON11138+_P1	156	intergenic		10.959112	10.48241	5.1813655	2.7702322	2.7363474	2.770566
MM9LINCRNAEXON11140+_P1	110	intergenic		6.7188735	7.598033	5.487411	8.72327	7.088907	8.669519
MM9LINCRNAEXON11141+_P1	92	intergenic		5.266182	5.631878	9.266916	6.560835	3.9439387	7.99664
MM9LINCRNAEXON11121+_P1	2232	intergenic		4.2428246	4.5242047	2.6943345	3.3931892	4.771376	4.646119
MM9LINCRNAEXON11144-_P1	450	intergenic		5.74563	6.617667	6.1868	6.8553295	8.228872	6.0022
MM9LINCRNAEXON10819+_P1	340	intergenic		4.355925	4.4649944	7.58516	4.2159386	3.5970929	4.990674
MM9LINCRNAEXON10812-_P1	276	intergenic		6.08646	5.062314	10.211119	9.210419	8.074417	8.8421335
MM9LINCRNAEXON11146+_P1	410	intergenic		7.5429606	8.406563	6.067576	6.441972	7.2144413	7.3178325
MM9LINCRNAEXON11148-_P1	285	intergenic		7.0433044	9.724209	7.0121975	7.266559	11.150671	8.351345
MM9LINCRNAEXON11148+_P1	285	intergenic		7.78975	9.333591	6.44365	4.536647	4.990858	3.6162567
MM9LINCRNAEXON11149+_P1	518	intergenic		14.680422	14.918597	10.279764	8.374052	6.226079	8.923781
MM9LINCRNAEXON11152-_P1	161	intergenic		6.395097	7.256751	9.009283	10.25077	10.634108	9.461847
MM9LINCRNAEXON11156+_P1	905	intergenic		5.854059	6.661827	5.269056	6.800592	6.380412	6.9493504
MM9LINCRNAEXON11165-_P1	439	intergenic		12.047714	11.044836	7.9088397	5.4522524	4.0365644	5.315194
MM9LINCRNAEXON10810+_P1	500	intergenic		8.142748	9.240163	9.006588	9.677402	8.530077	9.586974
MM9LINCRNAEXON11142-_P1	1669	intergenic		5.254776	6.693593	5.7474313	7.084584	12.072673	6.379912
MM9LINCRNAEXON11130-_P1	102	intergenic		11.621094	11.363925	7.5332484	7.2077603	5.088396	7.1347957
MM9LINCRNAEXON11056-_P1	938	intergenic		5.6761255	7.2699785	5.9766803	7.9583273	8.51142	7.845312
MM9LINCRNAEXON11122-_P1	129	intergenic		5.718156	5.932232	3.6614406	3.821119	4.377981	5.064192
MM9LINCRNAEXON11125-_P1	365	intergenic		6.459763	6.8029976	7.982844	6.273142	7.1438894	6.326276
MM9LINCRNAEXON10840-_P1	1256	intergenic		7.730549	7.6369514	13.278244	9.379253	8.981878	8.699506
MM9LINCRNAEXON11126+_P1	1433	intergenic		3.6991577	4.2933154	5.703827	3.6902483	2.7363474	4.4036837
MM9LINCRNAEXON10839+_P1	3215	intergenic		5.9850726	5.1475945	11.097082	6.307474	4.9315825	6.081529
MM9LINCRNAEXON10836+_P1	1372	intergenic		5.418583	6.5265174	4.4879193	5.227065	7.1968355	5.4202423
MM9LINCRNAEXON10836-_P1	1372	intergenic		3.7488394	4.0884852	5.5077696	2.7702322	2.928883	4.5067406
MM9LINCRNAEXON10833-_P1	4401	intergenic		6.3906174	6.226182	10.743077	10.373991	12.126934	9.577271
MM9LINCRNAEXON10818-_P1	322	intergenic		5.46397	4.5297537	2.837953	7.1700687	2.7363474	6.6230497
MM9LINCRNAEXON10829+_P1	1024	intergenic		10.171976	12.107648	10.4148655	13.305894	13.686276	13.52739
MM9LINCRNAEXON10819-_P1	340	intergenic		7.0705733	5.6629043	6.9604025	6.4620333	15.827593	7.009204
MM9LINCRNAEXON10829-_P1	1024	intergenic		2.5277402	5.051714	3.7788692	5.822504	4.0966625	5.68925
MM9LINCRNAEXON10828+_P1	810	intergenic		3.4406552	5.2854204	2.681272	6.369487	5.982377	6.630801
MM9LINCRNAEXON11003-_P1	733	intergenic		2.5860603	4.234974	5.670059	2.7702322	3.6682858	4.914307
MM9LINCRNAEXON10824+_P1	288	intergenic		8.725595	5.9782553	3.6302445	4.843958	2.7363474	4.7106714
MM9LINCRNAEXON10822+_P1	246	intergenic		6.892677	5.9504495	2.666438	6.0478644	4.0709424	5.276148
MM9LINCRNAEXON10822-_P1	246	intergenic		5.6550274	5.811076	5.7729115	2.7702322	2.7363474	3.819258
MM9LINCRNAEXON11130+_P1	102	intergenic		8.971815	9.739511	4.330868	3.7954865	3.6323953	4.6039963
MM9LINCRNAEXON10821+_P1	242	intergenic		7.0725017	8.481414	7.3066144	8.013449	8.002614	7.877426
MM9LINCRNAEXON10821-_P1	242	intergenic		8.150613	9.577943	7.143244	8.379498	8.814324	6.7576036
MM9LINCRNAEXON10848-_P1	313	intergenic		5.311185	5.533228	8.999988	10.291025	4.9719543	9.623988
MM9LINCRNAEXON10830-_P1	1386	intergenic		4.925805	5.687625	2.7962487	5.0456367	5.3202686	4.635665
MM9LINCRNAEXON10956+_P1	1430	intergenic		7.066105	8.199021	11.536766	10.379051	13.036041	10.015093
MM9LINCRNAEXON10982-_P1	2156	intergenic		11.704686	10.440773	5.9768157	2.7702322	2.7363474	2.6758442
MM9LINCRNAEXON10979+_P1	431	intergenic		6.203066	5.6516256	5.3954515	6.3398066	5.5031176	6.1479993
MM9LINCRNAEXON10977-_P1	408	intergenic		7.2918386	8.213662	10.769082	9.987328	11.596316	9.7802305
MM9LINCRNAEXON10976-_P1	1677	intergenic		5.097206	5.2585516	4.329971	2.7702322	5.442977	3.3900814
MM9LINCRNAEXON10975+_P1	779	intergenic		7.191058	8.416156	7.6988015	4.961163	7.962012	5.526698
MM9LINCRNAEXON11022+_P1	1128	intergenic		11.368988	11.554236	6.701003	11.042814	5.6559744	11.33985
MM9LINCRNAEXON10974+_P1	96	intergenic		8.002517	9.63283	11.036556	11.450838	10.166166	10.947913
MM9LINCRNAEXON10974-_P1	96	intergenic		14.85503	13.828435	10.88135	11.938496	7.606931	12.132256
MM9LINCRNAEXON10973+_P1	96	intergenic		7.4698133	8.125116	10.678697	10.041372	7.08361	9.749941
MM9LINCRNAEXON11028-_P1	1305	intergenic		12.188768	12.217552	6.5243773	4.345295	2.7363474	3.9806466
MM9LINCRNAEXON10957+_P1	286	intergenic		7.097458	7.8545914	7.2994685	6.260818	5.6442657	6.3004985
MM9LINCRNAEXON10985+_P1	378	intergenic		6.0419693	6.160205	9.185318	6.315306	5.622555	5.9958744
MM9LINCRNAEXON10955-_P1	875	intergenic		6.333436	7.900021	6.35422	7.5754747	8.0022	7.9248447
MM9LINCRNAEXON10954+_P1	1294	intergenic		4.831769	5.1298637	5.9687524	6.7443333	5.7012873	7.6774817
MM9LINCRNAEXON11023-_P1	1015	intergenic		4.7068624	6.06022	2.6838765	4.3421764	2.7363474	4.6734405
MM9LINCRNAEXON11023+_P1	1015	intergenic		13.493707	13.788175	9.80162	13.272976	4.7600613	12.968062
MM9LINCRNAEXON11025-_P1	137	intergenic		6.119479	7.412547	5.854395	4.672237	5.842326	5.1696124
MM9LINCRNAEXON11025+_P1	137	intergenic		3.5946426	4.8119555	7.752351	8.706353	4.147018	8.703522
MM9LINCRNAEXON10954-_P1	1294	intergenic		5.034111	5.1181498	6.121538	5.6577063	10.625627	6.138987
MM9LINCRNAEXON10952+_P1	152	intergenic		6.704911	7.3308783	5.18654	6.359487	5.825591	6.110399
MM9LINCRNAEXON11060-_P1	891	intergenic		7.1213136	8.088843	4.993198	6.8336964	7.7562246	6.8824387
MM9LINCRNAEXON10960+_P1	124	intergenic		8.1761875	9.648882	8.126582	11.642515	10.833361	11.9103565
MM9LINCRNAEXON11019-_P1	275	intergenic		4.327141	6.084153	4.116904	7.349324	2.7363474	7.3351927
MM9LINCRNAEXON11012+_P1	2843	intergenic		11.680138	11.478996	6.419662	2.7702322	2.7363474	4.0000815
MM9LINCRNAEXON11002+_P1	90	intergenic		6.7595563	7.387926	7.1277966	6.5231533	6.488738	6.1099243
MM9LINCRNAEXON11002-_P1	90	intergenic		4.4230223	5.300021	4.2023625	4.6934104	12.475674	5.33671
MM9LINCRNAEXON11000-_P1	622	intergenic		6.2667656	7.3049994	6.076892	5.5489273	5.158329	6.416148
MM9LINCRNAEXON11017-_P1	313	intergenic		3.1782813	4.9371886	2.7290134	6.0359116	2.7363474	6.3489494
MM9LINCRNAEXON11017+_P1	313	intergenic		7.645033	8.011227	7.786233	9.757549	2.7363474	9.217967
MM9LINCRNAEXON11018-_P1	500	intergenic		4.4975033	4.77911	2.6655796	6.183843	2.7363474	5.841885
MM9LINCRNAEXON10999+_P1	262	intergenic		4.4013643	4.6517973	4.281224	5.6944327	6.3123045	5.730712
MM9LINCRNAEXON10996+_P1	1914	intergenic		4.7099953	5.198929	4.465344	5.0643167	7.275832	5.168064
MM9LINCRNAEXON10983-_P1	62	intergenic		5.782269	6.6781335	5.670753	8.104271	8.299235	7.694349
MM9LINCRNAEXON10996-_P1	1914	intergenic		5.89167	5.776785	10.394651	7.2794704	6.5093617	7.119474
MM9LINCRNAEXON10984-_P1	102	intergenic		7.841665	8.595724	9.816951	9.031306	8.76817	8.991228
MM9LINCRNAEXON11019+_P1	275	intergenic		8.893154	9.268484	5.672183	9.852177	7.271369	9.326806
MM9LINCRNAEXON11020-_P1	227	intergenic		6.2640886	8.038374	7.0984416	7.989811	8.966833	8.394471
MM9LINCRNAEXON11020+_P1	227	intergenic		6.906514	9.410604	5.315047	7.7284036	2.995125	7.436734
MM9LINCRNAEXON10992-_P1	2397	intergenic		11.248653	10.761364	5.3451867	2.7702322	3.5284786	4.547267
MM9LINCRNAEXON11021+_P1	864	intergenic		8.727015	10.285563	3.6716614	9.299822	2.7363474	9.555112
MM9LINCRNAEXON10990-_P1	702	intergenic		5.5423017	5.803557	9.127366	9.620775	13.150141	9.046243
MM9LINCRNAEXON10987+_P1	172	intergenic		4.420186	4.992139	5.572734	3.7409313	4.615895	4.68552
MM9LINCRNAEXON11022-_P1	1128	intergenic		5.608772	7.026621	5.5035625	5.7428555	2.7363474	5.85188
MM9LINCRNAEXON10986-_P1	110	intergenic		5.6153784	6.3003836	5.479924	5.6228175	6.1742897	5.903426
MM9LINCRNAEXON11030+_P1	650	intergenic		4.5626965	6.488247	4.2061768	4.089615	7.352168	7.327886
MM9LINCRNAEXON11018+_P1	500	intergenic		10.838446	11.677549	11.644993	14.464776	2.7363474	14.570027
MM9LINCRNAEXON10905+_P1	731	intergenic		4.6700993	5.242857	5.015143	2.7702322	3.316713	3.5908203
MM9LINCRNAEXON10912-_P1	1182	intergenic		6.591305	7.180398	9.072683	8.147155	9.870746	8.53759
MM9LINCRNAEXON10910+_P1	2270	intergenic		9.377319	9.24081	4.590482	4.56888	2.7363474	4.9541636
MM9LINCRNAEXON10910-_P1	2270	intergenic		5.0415783	4.7500515	2.9534698	5.5994596	2.7363474	2.8346574
MM9LINCRNAEXON10908-_P1	176	intergenic		4.227106	5.1509485	6.8270617	4.024226	4.3049927	4.6438966
MM9LINCRNAEXON10907+_P1	370	intergenic		3.937954	4.1765537	5.4664197	5.954609	5.4421973	5.0427814
MM9LINCRNAEXON11042+_P1	1212	intergenic		5.80478	6.9445467	7.8856783	7.7792892	8.508134	7.9070163
MM9LINCRNAEXON11043+_P1	267	intergenic		4.9448476	4.726568	7.280589	6.2218256	6.3554597	6.193574
MM9LINCRNAEXON11047-_P1	1428	intergenic		9.252404	8.921875	7.395591	6.8240104	6.5416126	7.0364313
MM9LINCRNAEXON10907-_P1	370	intergenic		2.6507387	5.1126237	2.791278	4.9257736	5.071948	4.637337
MM9LINCRNAEXON10950+_P1	66	intergenic		12.7562	14.258135	14.538305	14.636304	16.95228	14.60766
MM9LINCRNAEXON11047+_P1	1428	intergenic		7.5744495	8.510616	4.2576265	6.5732527	6.8998566	6.3561172
MM9LINCRNAEXON10916+_P1	251	intergenic		3.9439604	5.6281543	5.634223	4.83805	5.1861897	5.054
MM9LINCRNAEXON10900+_P1	714	intergenic		6.6957016	7.724764	5.531373	7.1525664	8.424395	7.042284
MM9LINCRNAEXON11048-_P1	2422	intergenic		6.035697	6.37338	5.7202	5.9332	5.3458858	5.803154
MM9LINCRNAEXON11048+_P1	2422	intergenic		11.211029	13.097067	12.427055	10.960816	14.634587	11.462975
MM9LINCRNAEXON11052+_P1	336	intergenic		5.0203648	5.407448	6.273142	6.8869333	6.4743953	6.4731693
MM9LINCRNAEXON11053-_P1	1338	intergenic		8.557582	8.366867	5.220719	8.70691	5.777298	8.957653
MM9LINCRNAEXON10895+_P1	1053	intergenic		2.508595	4.153632	6.3156905	5.0960035	2.7363474	4.2595644
MM9LINCRNAEXON11053+_P1	1338	intergenic		6.5800676	6.984338	11.011813	11.307451	6.674439	11.617337
MM9LINCRNAEXON11054-_P1	443	intergenic		6.1406236	6.016411	8.979481	9.001582	7.3816957	8.585863
MM9LINCRNAEXON10823+_P1	339	intergenic		10.778515	9.348013	5.324112	7.795715	3.7005644	7.794019
MM9LINCRNAEXON10906+_P1	78	intergenic		8.522358	10.118015	8.571284	10.524811	11.874659	10.887402
MM9LINCRNAEXON10928+_P1	637	intergenic		2.4327917	4.843689	3.6963599	4.2512736	4.90184	4.613213
MM9LINCRNAEXON10950-_P1	66	intergenic		5.7842054	5.8047028	5.5471745	7.510708	6.9866967	7.4358606
MM9LINCRNAEXON10948-_P1	272	intergenic		7.21393	7.9684124	7.0083213	5.675723	4.875036	6.29033
MM9LINCRNAEXON11031-_P1	282	intergenic		7.402565	8.828413	8.02784	8.570059	6.5493164	8.582898
MM9LINCRNAEXON10942+_P1	334	intergenic		10.4473095	8.292044	10.334372	9.103704	5.687261	8.884932
MM9LINCRNAEXON11032+_P1	168	intergenic		6.2737083	7.5641613	5.382188	8.982993	7.8949127	8.942874
MM9LINCRNAEXON11034-_P1	84	intergenic		13.511053	14.197371	13.335795	13.352316	14.395821	13.21651
MM9LINCRNAEXON10941-_P1	1665	intergenic		12.532344	11.886167	7.5111322	6.65141	4.7228017	6.9381437
MM9LINCRNAEXON10940-_P1	1824	intergenic		7.219267	6.961444	7.9169426	8.393308	6.811283	8.412577
MM9LINCRNAEXON10939-_P1	145	intergenic		5.6636925	7.894393	4.5916367	6.03346	2.7363474	5.886675
MM9LINCRNAEXON10914-_P1	936	intergenic		6.6781335	5.677355	5.3193145	3.27356	4.6178164	3.0313253
MM9LINCRNAEXON10932+_P1	436	intergenic		6.314074	6.4435205	9.913365	9.864048	7.090362	9.425048
MM9LINCRNAEXON11038-_P1	2491	intergenic		7.7043695	6.9694443	3.2820482	6.206684	4.3506474	5.7443676
MM9LINCRNAEXON11034+_P1	84	intergenic		7.8386145	8.760216	10.755283	10.019831	9.527592	10.102627
MM9LINCRNAEXON11035+_P1	60	intergenic		7.964244	6.8837905	10.064225	9.85051	10.806892	9.9078665
MM9LINCRNAEXON11036-_P1	66	intergenic		4.3078303	5.7598667	4.795419	5.375021	7.655864	5.898943
MM9LINCRNAEXON10927+_P1	594	intergenic		6.2083883	7.2056074	4.3034067	5.4013705	7.9721	7.487828
MM9LINCRNAEXON10923+_P1	2840	intergenic		5.3581476	6.183669	3.7379951	4.901927	4.736059	5.0011616
MM9LINCRNAEXON11036+_P1	66	intergenic		9.255672	10.960475	10.466995	11.030596	14.305852	11.234386
MM9LINCRNAEXON10922+_P1	1258	intergenic		6.1048107	7.4429398	7.5948024	6.546414	5.3076463	7.154641
MM9LINCRNAEXON10919-_P1	1544	intergenic		6.8219967	7.6679773	6.36615	6.0665817	6.9520664	7.5495753
MM9LINCRNAEXON10918-_P1	1582	intergenic		2.5933752	4.2578454	3.1296573	3.6484451	5.2740345	4.146659
MM9LINCRNAEXON11059+_P1	2650	intergenic		5.79609	6.878538	7.9200573	6.229249	6.658784	5.99887
MM9LINCRNAEXON10933-_P1	639	intergenic		11.626354	11.162548	7.797269	9.909931	6.201321	9.849354
MM9LINCRNAEXON11393-_P1	112	intergenic		9.398088	10.620431	12.487871	11.6205635	14.903419	11.167313
MM9LINCRNAEXON11406+_P1	175	intergenic		7.6783085	9.675341	7.838619	8.788733	12.079837	9.418161
MM9LINCRNAEXON11372+_P1	243	intergenic		3.5470777	4.676099	4.1095886	4.9616823	5.17146	5.120451
MM9LINCRNAEXON11373-_P1	826	intergenic		4.887538	5.6386147	4.562243	5.061981	4.276188	4.975664
MM9LINCRNAEXON11374+_P1	335	intergenic		7.0681667	7.47618	9.393271	7.854702	4.933505	7.8171453
MM9LINCRNAEXON11377+_P1	222	intergenic		12.363368	13.2756405	13.154267	13.199148	14.369358	13.137543
MM9LINCRNAEXON11378+_P1	106	intergenic		8.739689	9.510691	9.293427	9.117544	11.280616	9.09336
MM9LINCRNAEXON11380-_P1	92	intergenic		5.042413	4.467101	5.073999	5.407992	6.6048517	7.054861
MM9LINCRNAEXON11380+_P1	92	intergenic		10.868753	12.634778	13.2865	16.074368	15.343246	15.801487
MM9LINCRNAEXON11381-_P1	289	intergenic		7.1478662	6.976555	11.34504	9.571915	11.234386	9.732418
MM9LINCRNAEXON11384-_P1	469	intergenic		6.041641	6.9947805	3.9579468	4.0186377	2.7363474	4.9210324
MM9LINCRNAEXON11388-_P1	1558	intergenic		5.7744703	4.737216	6.269036	4.0796466	8.1699295	3.2075367
MM9LINCRNAEXON11369+_P1	242	intergenic		4.8394647	4.6843166	5.4003754	4.3734474	2.7363474	4.634798
MM9LINCRNAEXON11390-_P1	1949	intergenic		11.5273	11.221018	5.973495	7.465815	3.935903	7.586593
MM9LINCRNAEXON11369-_P1	242	intergenic		4.6575603	5.2268276	3.2881918	2.7702322	5.8309393	2.7211046
MM9LINCRNAEXON11393+_P1	112	intergenic		3.0542803	4.679572	5.510105	5.304128	3.5037973	5.0920897
MM9LINCRNAEXON11394+_P1	184	intergenic		3.943078	5.209319	2.7629297	3.5349102	5.176021	3.4447975
MM9LINCRNAEXON10787-_P1	2343	intergenic		4.35575	6.498605	4.3878736	3.9437072	7.992765	2.6758442
MM9LINCRNAEXON11395+_P1	92	intergenic		6.05299	7.577283	7.730686	6.4992867	9.352728	6.6225553
MM9LINCRNAEXON11396-_P1	116	intergenic		5.478774	5.567201	5.893068	5.2915564	6.2288656	5.582116
MM9LINCRNAEXON11398+_P1	92	intergenic		6.9714975	7.3076954	10.942105	9.1008625	9.316604	9.413157
MM9LINCRNAEXON11399-_P1	98	intergenic		7.2109585	7.544956	5.955265	6.2540617	14.424661	6.884381
MM9LINCRNAEXON11399+_P1	98	intergenic		4.814204	5.504077	7.3614583	4.1304216	5.0261507	4.9231567
MM9LINCRNAEXON11400+_P1	70	intergenic		16.06813	16.353962	12.386319	11.249012	13.2692795	11.17782
MM9LINCRNAEXON11402+_P1	834	intergenic		5.184604	5.965096	7.2606363	6.6059465	7.6603203	6.688784
MM9LINCRNAEXON11332+_P1	437	intergenic		10.831419	10.544916	5.0318003	2.7702322	2.7363474	3.645541
MM9LINCRNAEXON11389-_P1	299	intergenic		5.50521	5.9139915	5.11643	4.070739	3.8145497	3.6830344
MM9LINCRNAEXON10825+_P1	142	intergenic		10.465326	11.821139	5.7143354	4.4242973	6.4991655	4.9915795
MM9LINCRNAEXON11337+_P1	678	intergenic		10.6222	4.368635	6.9431553	5.5889606	13.21188	5.7643094
MM9LINCRNAEXON11339+_P1	490	intergenic		4.532624	4.7793894	6.43314	6.2748933	5.551796	5.167507
MM9LINCRNAEXON11340-_P1	528	intergenic		9.253294	9.602745	11.637237	12.574962	10.445973	12.129435
MM9LINCRNAEXON11341-_P1	569	intergenic		5.760387	6.989615	6.043353	4.212408	4.559153	5.851688
MM9LINCRNAEXON11341+_P1	569	intergenic		15.232613	14.806369	13.782616	14.295002	10.172529	14.0645685
MM9LINCRNAEXON11342-_P1	2809	intergenic		12.339506	11.672834	6.8414555	5.1419725	2.7363474	5.527116
MM9LINCRNAEXON11344-_P1	2572	intergenic		6.3168106	6.3991146	3.9124768	6.693472	3.1352053	6.3671646
MM9LINCRNAEXON10792-_P1	730	intergenic		4.1714945	4.2554226	5.3608007	8.855083	8.480939	8.233333
MM9LINCRNAEXON11347+_P1	203	intergenic		5.546117	6.6946564	4.8975906	6.339883	8.502659	6.6074677
MM9LINCRNAEXON11350-_P1	743	intergenic		5.5875473	5.0146503	6.871522	3.8025413	3.2563143	4.477785
MM9LINCRNAEXON11350+_P1	743	intergenic		6.665308	7.0899215	4.0132017	2.7702322	5.0305824	4.98585
MM9LINCRNAEXON11371-_P1	1912	intergenic		5.491208	7.124914	5.4715996	8.152006	9.150676	8.104033
MM9LINCRNAEXON11355-_P1	1082	intergenic		9.614574	6.3591747	4.8239894	4.6754055	4.7330103	5.1292973
MM9LINCRNAEXON11414+_P1	1213	intergenic		5.384079	6.099244	8.01259	10.563612	8.506674	10.292326
MM9LINCRNAEXON11357-_P1	238	intergenic		5.956283	7.0608106	5.378561	8.8293495	8.17735	8.688282
MM9LINCRNAEXON11357+_P1	238	intergenic		8.364874	8.596104	9.209028	10.709875	11.720169	10.751298
MM9LINCRNAEXON11359-_P1	1239	intergenic		6.5589914	7.8538904	4.871177	4.4968443	8.330351	7.8223457
MM9LINCRNAEXON11362+_P1	82	intergenic		5.3159122	6.495368	5.6372485	4.2200594	4.5265074	4.253651
MM9LINCRNAEXON11363+_P1	92	intergenic		7.578561	8.525372	8.917959	9.126265	9.36591	9.017458
MM9LINCRNAEXON11364-_P1	104	intergenic		6.054463	5.6260653	6.6335816	7.72616	7.7643476	7.6221776
MM9LINCRNAEXON11364+_P1	104	intergenic		12.244204	13.71648	13.519903	12.063892	13.848858	12.222133
MM9LINCRNAEXON11367-_P1	96	intergenic		6.894558	8.284239	6.8317027	9.372273	8.536545	9.564528
MM9LINCRNAEXON11367+_P1	96	intergenic		13.087408	14.130846	13.753464	14.943987	15.409922	13.779709
MM9LINCRNAEXON11368-_P1	498	intergenic		3.7667553	4.875098	4.466967	2.7702322	5.295425	2.7142222
MM9LINCRNAEXON11368+_P1	498	intergenic		4.6231003	6.136224	3.8098512	2.7702322	9.085057	2.8576446
MM9LINCRNAEXON11176+_P1	120	intergenic		5.96778	6.242056	7.9086275	6.535227	7.8269086	7.4414206
MM9LINCRNAEXON11492-_P1	1115	intergenic		7.175961	8.810216	5.7714844	3.40275	2.7363474	3.6820939
MM9LINCRNAEXON11403-_P1	720	intergenic		5.3506308	5.638789	5.1137867	5.541975	4.159304	5.446525
MM9LINCRNAEXON11464+_P1	1952	intergenic		5.167705	5.736763	5.9255075	8.289239	2.7363474	7.409356
MM9LINCRNAEXON11466+_P1	1686	intergenic		6.53059	9.274461	7.0744047	8.310476	9.88433	9.247031
MM9LINCRNAEXON11467+_P1	216	intergenic		10.277221	9.884504	5.323369	4.035638	3.5546424	5.0819345
MM9LINCRNAEXON11470+_P1	1751	intergenic		3.7636726	5.2383194	5.7028904	6.3684826	5.247242	6.444895
MM9LINCRNAEXON11473-_P1	373	intergenic		5.168091	5.3695354	9.158966	5.120804	8.862223	4.827638
MM9LINCRNAEXON11473+_P1	373	intergenic		2.8167253	5.779908	2.9952269	2.7702322	7.1323156	2.6758442
MM9LINCRNAEXON11474-_P1	252	intergenic		4.5796905	4.7604933	5.2871165	4.363658	9.413157	4.321545
MM9LINCRNAEXON11479-_P1	708	intergenic		8.142506	8.722731	7.736528	7.191767	5.1081877	7.222203
MM9LINCRNAEXON11481-_P1	886	intergenic		5.8677425	6.43079	5.2280354	2.7702322	2.7363474	2.6758442
MM9LINCRNAEXON11486-_P1	1529	intergenic		4.670204	6.711384	4.8720393	6.491786	7.61751	6.2121677
MM9LINCRNAEXON11462-_P1	4470	intergenic		7.0091853	7.556217	4.7698064	4.1525164	2.7363474	4.6082125
MM9LINCRNAEXON11490-_P1	3506	intergenic		3.7086647	5.005946	4.3563533	3.4544494	5.777095	3.8732638
MM9LINCRNAEXON11461+_P1	2770	intergenic		5.272977	5.7031603	7.3982773	4.7138324	6.7418027	5.4370527
MM9LINCRNAEXON11495-_P1	399	intergenic		9.094238	10.153023	5.5799265	5.5854826	4.11846	5.539766
MM9LINCRNAEXON11496+_P1	468	intergenic		4.645939	5.2637734	3.5573633	6.561669	6.2791176	6.40566
MM9LINCRNAEXON11504+_P1	70	intergenic		9.226133	10.748384	10.7578535	11.585758	11.913574	11.60022
MM9LINCRNAEXON11506+_P1	667	intergenic		5.725138	6.382531	4.4429665	5.5163083	6.435158	4.9903193
MM9LINCRNAEXON11507-_P1	488	intergenic		7.0635176	7.8713694	5.780369	7.980977	8.100985	7.7988763
MM9LINCRNAEXON11508-_P1	180	intergenic		2.5632458	4.2622504	3.8834317	6.0498576	4.686026	6.1646953
MM9LINCRNAEXON11508+_P1	180	intergenic		9.294184	10.317057	8.456119	5.903426	7.1083684	6.51408
MM9LINCRNAEXON11509-_P1	1927	intergenic		9.189449	8.941938	3.9442716	3.7673604	2.7363474	5.6368666
MM9LINCRNAEXON11509+_P1	1927	intergenic		4.578884	5.406669	4.4833817	3.7753446	6.0325747	4.462928
MM9LINCRNAEXON11514+_P1	908	intergenic		4.860855	4.817766	5.508077	2.7702322	2.7363474	3.2201114
MM9LINCRNAEXON11516+_P1	135	intergenic		11.348038	11.885397	7.9316463	6.218112	8.627758	6.5904856
MM9LINCRNAEXON11487-_P1	536	intergenic		9.208332	8.65181	4.2580333	4.685308	4.3905773	4.872135
MM9LINCRNAEXON10783-_P1	522	intergenic		10.859932	11.347603	11.000193	12.178002	9.82649	12.341195
MM9LINCRNAEXON11419-_P1	978	intergenic		5.76738	6.6979713	7.988448	7.45621	6.2229643	7.675216
MM9LINCRNAEXON11421+_P1	843	intergenic		2.9906116	5.4012003	6.2858043	4.2526574	4.0742745	4.3227053
MM9LINCRNAEXON11426+_P1	175	intergenic		6.1953506	6.2802877	5.9788733	6.0857143	6.0007744	6.629292
MM9LINCRNAEXON11427-_P1	424	intergenic		7.085737	9.019028	5.3463936	6.1213303	9.842043	7.1693406
MM9LINCRNAEXON11430+_P1	372	intergenic		5.2110853	6.602398	4.613562	6.8447685	11.441975	6.5338225
MM9LINCRNAEXON11431+_P1	536	intergenic		4.9421163	4.8367004	5.903426	5.419419	6.4908123	4.9070415
MM9LINCRNAEXON11432-_P1	237	intergenic		5.5815334	5.453591	6.197058	5.98665	7.8484325	5.5851192
MM9LINCRNAEXON10785+_P1	815	intergenic		7.219429	8.187537	8.390368	8.661779	6.935851	8.600955
MM9LINCRNAEXON10784-_P1	1293	intergenic		10.175445	9.06098	5.2621512	6.2314067	4.285643	6.2080364
MM9LINCRNAEXON11435-_P1	98	intergenic		3.9257936	4.493638	5.0278325	4.661698	7.1548576	4.446294
MM9LINCRNAEXON11436+_P1	113	intergenic		4.0179133	4.0427256	6.2694182	7.351617	6.776213	7.1858006
MM9LINCRNAEXON11464-_P1	1952	intergenic		9.657155	10.76051	10.00001	10.771399	11.019104	11.004705
MM9LINCRNAEXON11442-_P1	356	intergenic		4.340127	6.173763	3.906884	3.9382746	6.099088	4.6674767
MM9LINCRNAEXON11353-_P1	802	intergenic		4.5346866	5.120942	5.1468134	4.136396	2.7363474	5.2302685
MM9LINCRNAEXON11442+_P1	356	intergenic		11.344484	12.031469	5.9319954	2.7702322	4.379882	3.9361296
MM9LINCRNAEXON11443-_P1	417	intergenic		7.5758944	6.883269	9.868899	9.463957	7.800397	10.461368
MM9LINCRNAEXON11444-_P1	1174	intergenic		8.949543	7.1576295	4.3694015	6.038904	2.7363474	6.120935
MM9LINCRNAEXON11444+_P1	1174	intergenic		4.4537897	5.3149962	7.2684197	5.9796257	6.3529143	5.518885
MM9LINCRNAEXON11446+_P1	823	intergenic		6.5288086	7.830784	6.58552	7.1169243	8.016437	6.839868
MM9LINCRNAEXON11448-_P1	1058	intergenic		7.961559	7.733273	6.598029	4.3030953	3.2975612	4.737509
MM9LINCRNAEXON11449+_P1	1382	intergenic		4.4878435	6.083719	2.9098382	2.7702322	5.8160357	4.4055195
MM9LINCRNAEXON11452+_P1	136	intergenic		5.860738	7.2434607	7.5480356	7.9141536	7.9875193	7.9608836
MM9LINCRNAEXON11456-_P1	434	intergenic		6.387892	6.5910225	6.119704	8.505156	2.7363474	8.224704
MM9LINCRNAEXON11456+_P1	434	intergenic		3.660326	4.749777	4.6443796	5.8394537	2.7363474	5.8567944
MM9LINCRNAEXON11458-_P1	294	intergenic		6.2757797	7.191058	7.265066	6.201321	6.6465707	6.4972334
MM9LINCRNAEXON11437+_P1	5174	intergenic		5.2861958	5.7979336	9.074369	9.589666	5.7590594	9.271154
MM9LINCRNAEXON11221-_P1	483	intergenic		5.6926312	4.703451	8.134876	8.550595	6.4733715	8.314974
MM9LINCRNAEXON11301+_P1	214	intergenic		9.264755	9.790829	8.663635	8.247761	5.997381	8.289634
MM9LINCRNAEXON11222+_P1	2820	intergenic		2.685726	4.2299967	5.247174	5.6462812	5.57154	5.335663
MM9LINCRNAEXON11302-_P1	1606	intergenic		7.213105	6.5589914	5.188983	2.7702322	3.3587189	3.3152719
MM9LINCRNAEXON11238-_P1	318	intergenic		2.9869373	5.895585	4.122493	4.717901	7.5129795	5.132056
MM9LINCRNAEXON11229-_P1	94	intergenic		4.783292	4.837491	7.080201	6.3590994	11.974493	6.6656632
MM9LINCRNAEXON11278-_P1	239	intergenic		4.1803136	4.6345267	3.7851827	4.189217	8.22749	5.9382067
MM9LINCRNAEXON11221+_P1	483	intergenic		5.8067245	5.580529	6.8178697	6.807654	6.147644	6.7723136
MM9LINCRNAEXON11231-_P1	158	intergenic		12.639869	13.895472	13.190207	13.881426	15.320451	13.992392
MM9LINCRNAEXON11304+_P1	448	intergenic		6.797514	7.246271	9.478798	8.005676	8.599907	8.1803665
MM9LINCRNAEXON11297+_P1	510	intergenic		12.279417	12.260997	6.8734236	3.7325358	3.7793174	4.828454
MM9LINCRNAEXON11305+_P1	154	intergenic		4.25996	4.462776	7.9126215	2.7702322	4.825904	4.7595387
MM9LINCRNAEXON11220+_P1	6350	intergenic		13.853261	15.303827	15.078593	14.143507	16.599657	14.565476
MM9LINCRNAEXON11265+_P1	123	intergenic		9.416653	9.227247	14.563349	12.832215	12.015155	12.6487055
MM9LINCRNAEXON11306-_P1	4002	intergenic		3.8517964	5.149432	2.7976868	6.8523207	4.2687807	6.7887807
MM9LINCRNAEXON11332-_P1	437	intergenic		7.7629943	8.393384	6.6048517	8.826636	10.052428	8.892892
MM9LINCRNAEXON11313+_P1	766	intergenic		7.9098988	9.277293	7.8680286	7.1455455	9.811651	7.7090235
MM9LINCRNAEXON10804-_P1	167	intergenic		9.4243145	9.346725	9.399532	11.10391	8.247967	12.580908
MM9LINCRNAEXON10801+_P1	72	intergenic		4.9495	5.12346	3.5475109	5.220017	5.714078	4.4528904
MM9LINCRNAEXON11291-_P1	618	intergenic		7.4871893	8.727275	6.056348	3.9816294	12.491835	3.9668467
MM9LINCRNAEXON11281-_P1	190	intergenic		4.7557025	6.6799254	2.7061486	3.4802923	5.333377	2.721028
MM9LINCRNAEXON11282-_P1	379	intergenic		5.028223	5.507735	7.3388157	4.8511496	10.091931	5.1660047
MM9LINCRNAEXON11226-_P1	369	intergenic		3.2646282	4.779648	2.8451595	2.7702322	9.030618	3.1417441
MM9LINCRNAEXON11286+_P1	62	intergenic		7.0376678	6.998471	11.588332	8.860671	7.8704414	8.274646
MM9LINCRNAEXON11277+_P1	442	intergenic		5.3546457	4.9522543	7.677219	6.2429233	7.4161606	6.010416
MM9LINCRNAEXON11288+_P1	108	intergenic		7.2788324	8.751509	9.692507	13.550331	12.486671	11.6685295
MM9LINCRNAEXON11227+_P1	422	intergenic		9.164984	6.0658913	5.2905827	2.7702322	4.3203	4.101596
MM9LINCRNAEXON11298+_P1	1536	intergenic		7.0318565	4.7819834	4.8217206	5.459792	8.1481085	6.297479
MM9LINCRNAEXON11290+_P1	110	intergenic		7.8795233	8.831465	7.5330057	8.200775	8.571047	8.174601
MM9LINCRNAEXON11298-_P1	1536	intergenic		6.0436587	6.4231687	4.131187	5.708642	3.5785608	5.150309
MM9LINCRNAEXON11293+_P1	171	intergenic		2.67093	4.2986913	4.459107	3.260489	5.457158	2.7770252
MM9LINCRNAEXON11294-_P1	217	intergenic		5.7049346	6.8763566	6.016077	4.485894	4.361188	5.9874206
MM9LINCRNAEXON11295-_P1	879	intergenic		6.1483574	8.329566	2.7399554	2.7702322	10.427178	2.71109
MM9LINCRNAEXON11295+_P1	879	intergenic		11.639272	11.474136	6.1113095	3.266134	2.7363474	3.4230256
MM9LINCRNAEXON11267+_P1	288	intergenic		13.490503	13.70586	7.969262	7.3340096	3.2921395	7.3193445
MM9LINCRNAEXON11266+_P1	283	intergenic		8.2656765	9.61907	11.657346	11.224807	16.108946	11.15672
MM9LINCRNAEXON11296+_P1	401	intergenic		13.268939	12.123047	11.449842	10.832137	9.227298	10.373991
MM9LINCRNAEXON11314-_P1	838	intergenic		6.7010975	8.301166	6.154895	7.314616	9.596061	7.6692114
MM9LINCRNAEXON11274+_P1	441	intergenic		5.2296486	4.2916355	9.456571	7.1340103	6.9376388	6.676019
MM9LINCRNAEXON11244+_P1	299	intergenic		6.052674	6.683981	6.2274127	5.895028	8.377495	6.399123
MM9LINCRNAEXON11202-_P1	429	intergenic		4.940631	6.3241525	7.423159	6.2309947	2.7363474	6.0780315
MM9LINCRNAEXON10808-_P1	1133	intergenic		10.429827	11.188702	5.630519	7.1449647	2.7363474	6.623666
MM9LINCRNAEXON11233+_P1	204	intergenic		5.02137	5.1871877	9.109081	9.900867	6.201786	9.122735
MM9LINCRNAEXON11178+_P1	114	intergenic		7.007678	7.8331857	7.5495753	9.303031	7.152837	9.315845
MM9LINCRNAEXON11229+_P1	94	intergenic		6.864077	6.842079	11.611376	9.259875	4.404419	9.19085
MM9LINCRNAEXON10809-_P1	258	intergenic		5.57596	6.6209836	6.507008	9.425048	11.085718	8.757862
MM9LINCRNAEXON11198-_P1	646	intergenic		5.3146353	6.4793587	4.9159865	2.7702322	8.413378	3.3753364
MM9LINCRNAEXON11331+_P1	1137	intergenic		9.125016	9.5859375	10.476994	8.406983	5.7071896	8.788162
MM9LINCRNAEXON11203-_P1	444	intergenic		7.5885606	7.354314	6.4230494	5.8469844	2.941306	7.537639
MM9LINCRNAEXON11197-_P1	1206	intergenic		6.6207647	6.823784	6.137979	7.1293993	9.634809	6.6189966
MM9LINCRNAEXON11179+_P1	408	intergenic		3.8773613	4.747341	7.4922533	4.29547	5.9483004	5.3701925
MM9LINCRNAEXON11188-_P1	325	intergenic		2.544753	5.105135	2.7173736	4.908673	9.270714	4.8221445
MM9LINCRNAEXON11240-_P1	1100	intergenic		6.964444	6.212823	5.003233	6.8516917	2.7363474	6.35839
MM9LINCRNAEXON11186+_P1	132	intergenic		4.8164473	5.501398	7.547449	3.8834317	3.9841714	4.2968388
MM9LINCRNAEXON11184+_P1	288	intergenic		2.64145	4.8568306	3.0731528	2.7702322	5.0802045	3.177041
MM9LINCRNAEXON11183+_P1	1275	intergenic		9.88559	9.390421	4.512075	5.8687496	4.935319	6.06089
MM9LINCRNAEXON11245+_P1	228	intergenic		9.162762	10.28652	10.059986	10.326781	11.798182	10.521082
MM9LINCRNAEXON11321-_P1	4206	intergenic		5.0673504	4.782543	10.592855	9.924239	4.3003855	9.509806
MM9LINCRNAEXON11219+_P1	1763	intergenic		3.8299313	4.3800793	2.6852894	4.9596243	2.9759116	4.905059
MM9LINCRNAEXON11217-_P1	685	intergenic		5.4171286	6.2331076	5.781374	6.143982	6.8642697	5.893068
MM9LINCRNAEXON11314+_P1	838	intergenic		6.268633	6.5947447	6.0910625	5.7125793	2.7363474	5.392127
MM9LINCRNAEXON11320-_P1	182	intergenic		5.3576155	6.8646584	2.6823044	8.710262	6.2486706	5.1858015
MM9LINCRNAEXON11209+_P1	1265	intergenic		4.4480276	5.0994716	6.146735	3.9525428	5.4404693	4.7327805
MM9LINCRNAEXON11201+_P1	2664	intergenic		7.38129	9.376138	7.3292785	11.324193	11.5237255	11.54441
MM9LINCRNAEXON11204+_P1	275	intergenic		5.736064	6.2430897	4.72675	3.6632915	7.5137987	4.0064406
MM9LINCRNAEXON11246-_P1	730	intergenic		7.381492	6.141263	10.4500675	7.088559	10.715685	7.91945
MM9LINCRNAEXON10800-_P1	180	intergenic		5.353634	5.5563755	6.4675417	4.574561	2.7363474	4.562103
MM9LINCRNAEXON11324+_P1	805	intergenic		4.7084675	4.2285967	6.188528	5.488874	6.0881996	6.0015335
MM9LINCRNAEXON11259-_P1	484	intergenic		6.861242	7.1460238	10.594633	7.9536414	6.52744	8.075964
MM9LINCRNAEXON10796-_P1	855	intergenic		12.549841	12.696545	7.507842	7.3257155	2.7363474	7.8815193
MM9LINCRNAEXON11329+_P1	172	intergenic		8.219117	9.166259	6.537916	6.3096285	6.2445307	5.8687496
MM9LINCRNAEXON11331-_P1	1137	intergenic		11.175785	10.338299	8.18568	8.335389	2.7363474	7.7034903
MM9LINCRNAEXON11255+_P1	1205	intergenic		3.8054814	4.9811773	5.415332	2.7702322	2.7363474	2.8183477
MM9LINCRNAEXON11255-_P1	1205	intergenic		9.896511	11.25886	5.157523	6.2512956	5.2905827	6.6610317
MM9LINCRNAEXON11263+_P1	527	intergenic		5.5994663	5.3587437	8.06251	7.548623	7.366338	7.8314705
ASMM9PARTA006762	1490	intergenic		5.216017	5.7524643	5.9797077	5.7885466	2.7363474	4.642919
ASMM9PARTA007153	2303	intergenic		7.453601	8.274669	5.614638	2.7702322	4.0955973	3.2726736
ASMM9PARTA006787	1114	intergenic		8.482803	7.8117604	4.8606124	6.1959004	5.605186	6.4307947
ASMM9PARTA006786	2201	intergenic		7.8154626	7.622883	7.6708174	10.51346	11.983583	9.214719
ASMM9PARTA006785	2064	intergenic		8.18315	7.259223	5.9956317	4.9229574	2.7363474	5.6751537
ASMM9PARTA006783	623	intergenic		8.581483	9.708319	9.460211	7.738013	9.515361	9.262628
ASMM9PARTA006779	866	intergenic		11.002798	10.769308	5.663292	3.216248	3.68233	4.229737
ASMM9PARTA002236	566	intergenic		4.9401913	5.8706884	5.479039	6.821143	8.021721	6.8549843
ASMM9PARTA002245	1061	intergenic		5.1605396	5.635379	7.605744	6.2029986	5.6269374	6.518598
ASMM9PARTA006791	4334	intergenic		6.2523694	6.220945	9.085057	8.452438	6.3347473	8.329743
ASMM9PARTA006755	2975	intergenic		5.0218687	6.0980177	6.1789865	5.7834487	4.0090637	6.2699714
ASMM9PARTA006754	1309	intergenic		11.160135	9.603966	5.1880403	2.7702322	2.7363474	2.7841625
ASMM9PARTA006752	3787	intergenic		4.1316457	4.4479814	3.3042026	5.830121	6.5957026	5.7463393
ASMM9PARTA006748	1489	intergenic		4.7257195	4.645335	6.5288916	8.898711	7.14647	8.665705
ASMM9PARTA006744	1545	intergenic		10.699568	8.621876	6.8570423	5.110523	6.3655367	4.607955
ASMM9PARTA006739	1720	intergenic		6.941922	8.870586	6.3083267	9.528606	9.555382	9.604904
ASMM9PARTA002251	1947	intergenic		6.5286126	7.448374	7.888113	8.624933	9.969458	8.282626
ASMM9PARTA006770	291	intergenic		11.117903	10.720161	6.3871098	6.6444645	2.7363474	7.2720537
ASMM9PARTA006828	427	intergenic		8.871557	8.380135	6.5599656	9.891447	3.666135	9.734071
ASMM9PARTA002197	857	intergenic		8.93441	9.123116	5.5914383	5.6302624	7.5929966	5.8456473
ASMM9PARTA006858	1886	intergenic		5.1181498	5.060734	5.658552	5.9660916	6.400755	5.8569126
ASMM9PARTA006851	1226	intergenic		10.298925	11.187355	4.9066973	7.416724	8.260623	8.037087
ASMM9PARTA002199	2385	intergenic		5.120507	5.196052	6.2309947	5.9956317	3.0674677	6.449808
ASMM9PARTA002203	2457	intergenic		5.9159718	6.1313252	6.689148	6.5547023	5.356189	6.4015455
ASMM9PARTA002218	2159	intergenic		6.677799	7.452466	8.492113	8.23835	16.074368	7.907209
ASMM9PARTA006789	2180	intergenic		12.040446	11.581476	7.3745384	8.146835	5.039844	8.344062
ASMM9PARTA006833	1904	intergenic		3.8943624	4.367876	3.6154377	3.5887344	12.970793	2.7187083
ASMM9PARTA006709	2169	intergenic		9.139065	9.975837	4.921795	3.6711328	5.806019	4.2461777
ASMM9PARTA006821	1383	intergenic		9.214235	8.081116	4.298515	4.7774906	2.7363474	5.81722
ASMM9PARTA002219	1420	intergenic		5.4578733	5.7466702	4.503506	3.599859	2.7363474	5.271843
ASMM9PARTA002222	3690	intergenic		6.7742295	5.865615	10.459747	9.292812	8.36647	9.183876
ASMM9PARTA002226	2153	intergenic		9.097488	7.5089216	5.279286	5.430188	2.7363474	4.4490595
ASMM9PARTA002230	3876	intergenic		6.6318536	6.619084	11.982497	5.5315657	5.6598616	6.095122
ASMM9PARTA006811	4194	intergenic		7.5937924	7.638488	8.081834	4.9968395	2.7363474	5.444005
ASMM9PARTA002235	1201	intergenic		7.704797	7.019461	2.6857266	2.7702322	5.629264	2.7052283
ASMM9PARTA006834	326	intergenic		8.909746	8.532309	6.399336	9.530151	2.7363474	9.656084
ASMM9PARTA006616	1501	intergenic		5.4244623	6.8082676	6.361994	6.222574	5.3188543	6.5861163
ASMM9PARTA006641	2083	intergenic		6.259223	6.8805857	4.757466	5.137843	6.185002	3.9063072
ASMM9PARTA006636	1332	intergenic		8.005183	8.901043	8.0271435	7.713664	7.6532083	7.2391834
ASMM9PARTA006633	957	intergenic		8.075309	7.150293	3.5692654	4.244983	2.7363474	4.5875797
ASMM9PARTA006629	1568	intergenic		7.1361294	9.2333975	6.9230585	5.3448086	4.747193	6.1662364
ASMM9PARTA006627	584	intergenic		12.325911	12.114395	8.542639	8.42633	8.641863	8.015124
ASMM9PARTA006623	2348	intergenic		8.408941	9.266041	10.090998	7.816777	5.4626307	7.887499
ASMM9PARTA006728	2479	intergenic		5.3763695	4.8132405	5.275129	5.160512	4.2322598	5.414018
ASMM9PARTA006618	1566	intergenic		10.276895	11.692009	10.564345	13.037401	14.665542	13.163452
ASMM9PARTA006646	1072	intergenic		4.9920516	5.88791	6.317637	5.4286275	6.411989	6.331463
ASMM9PARTA006610	2946	intergenic		3.4436166	4.317482	6.4853415	5.67206	4.2776613	5.306319
ASMM9PARTA006607	2813	intergenic		5.197073	6.3533406	4.952314	4.2126303	5.040395	5.1376762
ASMM9PARTA006595	2659	intergenic		2.723771	4.197114	6.1336646	3.832682	2.7363474	3.6417816
ASMM9PARTA006587	1447	intergenic		9.723676	9.604979	7.1298814	10.945866	4.313192	10.920013
ASMM9PARTA002282	3286	intergenic		10.145039	10.575776	5.8412085	2.7702322	2.7363474	2.7031753
ASMM9PARTA002290	2707	intergenic		7.215351	7.3505716	10.899189	10.797324	8.001007	10.753481
ASMM9PARTA006575	3145	intergenic		4.0185356	5.731208	5.7498155	10.028666	4.4766793	10.05639
ASMM9PARTA006622	1992	intergenic		7.4063263	5.829026	6.71466	6.3133593	3.8224359	5.6495643
ASMM9PARTA002277	3509	intergenic		9.678557	8.869962	11.408575	7.7495885	5.469695	8.149489
ASMM9PARTA002184	1193	intergenic		6.8507814	5.0968685	5.6462812	2.7702322	2.7363474	2.7425842
ASMM9PARTA002256	4322	intergenic		6.4398003	6.3497596	7.430646	2.7702322	2.7363474	3.8891015
ASMM9PARTA006698	2912	intergenic		5.82559	4.6303473	8.938424	8.584397	2.7363474	8.613641
ASMM9PARTA002258	2333	intergenic		7.29842	7.9655004	6.6801167	5.7664714	8.993678	5.5291133
ASMM9PARTA006694	2908	intergenic		8.620599	10.340451	8.920775	10.796331	11.285846	10.712947
ASMM9PARTA002259	1596	intergenic		6.768862	6.3634596	8.836397	9.367136	4.391757	8.335389
ASMM9PARTA006687	1807	intergenic		4.1175804	4.9953766	2.9918113	3.3811803	4.9004107	4.895807
ASMM9PARTA002280	2235	intergenic		9.596902	9.641226	4.6636004	6.198123	2.7363474	6.0213094
ASMM9PARTA002273	3475	intergenic		4.3894153	5.123562	2.6869292	5.1072273	5.302054	5.2800694
ASMM9PARTA006645	724	intergenic		8.902325	10.776225	10.575853	11.362768	14.146723	11.18405
ASMM9PARTA002278	287	intergenic		10.747313	10.182615	6.2001977	5.4588494	2.7363474	5.8222313
ASMM9PARTA006670	1881	intergenic		5.019249	5.905902	4.623989	2.7702322	4.0647483	4.715703
ASMM9PARTA006666	762	intergenic		4.175288	4.822899	6.250337	2.7702322	2.7363474	2.6758442
ASMM9PARTA006664	834	intergenic		6.067424	5.7469287	3.7397995	3.74103	5.0277443	3.7962723
ASMM9PARTA006660	1492	intergenic		11.1895	11.200918	5.095191	4.0369644	2.7363474	4.3528614
ASMM9PARTA006656	1771	intergenic		9.1872015	8.268833	6.4021773	6.8133597	4.8131332	6.295065
ASMM9PARTA006713	1016	intergenic		9.413113	8.737282	4.486878	3.2766125	2.7363474	4.4833817
ASMM9PARTA006682	660	intergenic		4.789268	4.4855747	6.4576063	5.6684275	16.103706	6.1516237
ASMM9PARTA007005	1960	intergenic		6.5184784	5.9444323	4.8651104	6.43314	3.3160472	6.4000177
ASMM9PARTA007059	2462	intergenic		8.779411	9.94643	8.378858	10.233566	11.567519	10.254481
ASMM9PARTA007058	2374	intergenic		5.1217966	5.5748277	5.8868966	6.827376	3.8917341	6.832673
ASMM9PARTA007036	4386	intergenic		7.6972265	8.866938	10.088703	7.785621	7.43217	7.650189
ASMM9PARTA002104	3319	intergenic		8.878771	9.564035	5.0845804	5.646017	3.7871327	5.5574837
ASMM9PARTA002109	1841	intergenic		9.668627	9.069189	11.899247	10.697542	16.222559	10.608656
ASMM9PARTA007028	4524	intergenic		5.901161	6.798626	5.797447	5.097981	4.9728146	4.8756127
ASMM9PARTA002148	2341	intergenic		6.228798	4.2295127	4.40424	5.3069196	8.449329	3.8112242
ASMM9PARTA007016	2255	intergenic		4.621738	6.515915	3.055658	5.9249964	4.1961675	5.5850353
ASMM9PARTA007078	1500	intergenic		8.749719	8.232604	7.8233767	7.806144	8.609185	7.380752
ASMM9PARTA002126	3529	intergenic		5.2917395	5.4060993	5.0599685	5.3742905	4.5732427	4.427461
ASMM9PARTA002129	3186	intergenic		12.454725	11.792297	6.441972	6.2229643	2.7363474	6.472641
ASMM9PARTA002135	1670	intergenic		5.929116	6.1741667	6.868422	6.912815	4.7033777	6.8662596
ASMM9PARTA002136	3654	intergenic		10.293255	9.256443	5.387889	6.1741147	5.5023375	5.996186
ASMM9PARTA002140	3246	intergenic		7.641935	8.294447	5.4314146	6.272729	5.2167206	6.3559394
ASMM9PARTA002141	2454	intergenic		7.6613092	8.134884	11.436252	11.262911	8.895395	11.136919
ASMM9PARTA002193	3638	intergenic		8.82785	7.9575863	4.1326523	5.7784567	5.020575	5.8083553
ASMM9PARTA002111	2440	intergenic		5.7466702	6.817119	5.593502	5.2326517	8.18395	5.468363
ASMM9PARTA002072	2173	intergenic		4.204986	5.682699	5.8392034	4.1327415	4.4778876	4.612445
ASMM9PARTA001399	1033	intergenic		6.957248	7.2781315	9.299822	9.749941	8.433428	9.713411
ASMM9PARTA007137	3025	intergenic		6.399811	5.100005	6.323944	6.825565	2.7363474	6.4592724
ASMM9PARTA007130	2027	intergenic		5.2569027	4.915843	7.0287695	5.8064523	4.7115583	6.410261
ASMM9PARTA007126	1280	intergenic		5.5618877	4.5560703	5.006884	6.3877983	6.2790384	6.585779
ASMM9PARTA007119	5108	intergenic		3.4404435	5.3830323	3.9262831	5.2946396	6.881343	5.6862082
ASMM9PARTA007115	2921	intergenic		6.673955	7.5776424	8.15502	6.8157763	8.331813	7.0915217
ASMM9PARTA007111	942	intergenic		6.3099885	7.3562326	8.950653	5.4848943	3.8942685	6.6734486
ASMM9PARTA007068	4133	intergenic		6.502151	6.9723425	5.444775	2.7702322	2.7363474	2.6758442
ASMM9PARTA007100	2254	intergenic		7.087471	6.750701	5.4915533	4.7885137	6.6539116	4.2664557
ASMM9PARTA002092	1181	intergenic		4.9487247	5.747544	3.9030097	4.249788	6.0470247	5.6796637
ASMM9PARTA002074	2702	intergenic		7.041919	2.7997355	6.515201	4.471286	3.409089	5.0802045
ASMM9PARTA002080	2962	intergenic		13.13154	13.44036	7.6532083	3.573863	7.4587474	4.1556993
ASMM9PARTA002084	3573	intergenic		7.4723516	6.9229	4.610828	5.2187176	13.656236	4.8363423
ASMM9PARTA007088	2433	intergenic		7.493189	7.481059	10.519327	8.133363	11.710109	8.360705
ASMM9PARTA007081	793	intergenic		4.028935	4.1265717	4.2894278	2.7702322	11.279903	4.3998895
ASMM9PARTA002087	3828	intergenic		7.194542	8.25747	5.80777	8.989824	7.0275106	9.244475
ASMM9PARTA002154	3637	intergenic		4.7286706	4.807803	4.76046	7.449728	6.755452	6.943539
ASMM9PARTA007102	686	intergenic		11.362994	12.682341	7.958937	10.968247	2.7363474	10.529967
ASMM9PARTA006889	1395	intergenic		5.3807735	7.2670093	4.8524046	7.6080775	7.742579	7.6951995
ASMM9PARTA006924	1711	intergenic		5.63813	5.8367405	5.9599743	6.7225723	4.407949	6.9800787
ASMM9PARTA006923	856	intergenic		5.7237988	6.989359	5.1050253	8.419948	7.399169	8.85322
ASMM9PARTA006916	1649	intergenic		10.471558	10.638362	5.5520763	6.800784	5.133852	6.320363
ASMM9PARTA006914	2179	intergenic		6.566588	7.92993	6.3471518	8.453508	8.738956	8.433634
ASMM9PARTA006911	2145	intergenic		12.193563	11.619257	6.5951285	2.7702322	5.3127236	3.0014386
ASMM9PARTA006905	3211	intergenic		5.9309115	5.0572233	2.8746724	5.465989	4.265021	3.9425638
ASMM9PARTA006987	2293	intergenic		5.674819	5.436866	6.9632864	4.9551687	8.0123825	4.796553
ASMM9PARTA002183	3013	intergenic		7.022506	6.9033494	8.646905	7.792028	11.915989	8.603844
ASMM9PARTA006932	2352	intergenic		7.0530796	6.605359	9.125545	7.728297	7.4106507	7.5449934
ASMM9PARTA006888	2105	intergenic		6.5699325	7.695299	6.092012	8.651699	8.437622	9.010523
ASMM9PARTA006885	686	intergenic		9.370326	11.413839	10.077087	9.815081	13.061138	10.490187
ASMM9PARTA006884	1695	intergenic		4.3303237	4.768879	3.7434452	4.7665253	6.3381023	3.3417733
ASMM9PARTA006883	2779	intergenic		5.8670735	5.3319836	5.8273683	5.335516	5.6955223	5.8671603
ASMM9PARTA006878	993	intergenic		6.1500015	5.520506	9.120589	8.333847	4.4129806	8.300669
ASMM9PARTA006876	2461	intergenic		5.210431	5.7944317	5.6751537	4.2864065	6.508762	4.7914324
ASMM9PARTA006564	2236	intergenic		5.349663	5.0901294	4.301415	3.900396	5.739405	4.4824514
ASMM9PARTA006900	2317	intergenic		7.097246	9.077776	6.7121463	10.425884	10.463507	10.522863
ASMM9PARTA006962	2288	intergenic		5.9437675	6.488614	7.132617	3.5466948	5.1346126	4.7304397
ASMM9PARTA006983	2477	intergenic		5.9833317	5.953023	7.89857	6.5282555	10.23185	6.6737566
ASMM9PARTA002155	2746	intergenic		8.356905	7.4959707	3.9851193	4.03268	2.7363474	4.609679
ASMM9PARTA002156	2023	intergenic		12.081812	9.650917	6.2969785	2.7702322	3.1489623	3.6430707
ASMM9PARTA002158	2789	intergenic		5.86307	6.992474	5.8482714	7.1212974	8.001912	6.919707
ASMM9PARTA002160	2279	intergenic		4.464935	6.7855062	5.5275044	7.213853	12.25544	7.2626724
ASMM9PARTA002161	2435	intergenic		6.8603563	7.8178234	11.095444	9.571371	11.820536	8.920412
ASMM9PARTA006969	4623	intergenic		2.4051266	4.38605	5.790663	2.7702322	3.2193587	2.9132879
ASMM9PARTA006927	2671	intergenic		8.31579	7.5180893	4.193868	4.2364726	3.2333694	4.9332466
ASMM9PARTA006963	1935	intergenic		9.914576	2.616324	2.7907214	2.7702322	6.308053	2.792249
ASMM9PARTA006930	4527	intergenic		4.67474	5.2769547	6.3786097	6.8664904	2.973443	7.7223225
ASMM9PARTA002165	1756	intergenic		11.30372	7.8145437	5.4013705	2.7702322	2.7363474	2.7965019
ASMM9PARTA006947	1576	intergenic		6.0604677	7.0825605	5.1343956	4.4593124	4.453312	4.6489105
ASMM9PARTA006939	1052	intergenic		10.171367	12.138208	10.766669	13.128305	13.519903	13.293365
ASMM9PARTA006935	716	intergenic		5.7508554	6.6633477	2.7827156	4.10414	6.200717	4.175233
ASMM9PARTA006934	2114	intergenic		3.8489418	4.8910995	5.0204926	8.306468	10.232763	7.2129574
ASMM9PARTA006933	3033	intergenic		5.438821	5.9858084	4.843958	5.4339495	3.629436	5.794301
ASMM9PARTA006871	263	intergenic		2.4413428	5.1798763	2.6745248	6.3141146	4.369595	6.5433636
ASMM9PARTA002164	1700	intergenic		14.446244	14.07605	9.183295	7.199583	5.048308	7.2903676
ASMM9PARTA002471	1294	intergenic		7.8666687	9.940704	9.994638	10.107139	14.475965	9.93959
ASMM9PARTA006194	3670	intergenic		3.6210883	4.459755	2.7546425	2.7702322	6.7101297	3.1021109
ASMM9PARTA006187	1094	intergenic		6.857329	7.904559	8.971899	8.252861	9.816361	8.113392
ASMM9PARTA006186	618	intergenic		6.537284	7.2357063	8.331321	8.4795885	9.024909	8.590042
ASMM9PARTA006179	2057	intergenic		4.3976526	4.360879	5.535792	2.7702322	2.7363474	2.7745304
ASMM9PARTA006176	3173	intergenic		5.6002207	5.5507984	6.8563957	5.8529377	5.8005676	6.062504
ASMM9PARTA006173	1975	intergenic		10.693773	12.585491	11.747988	13.2280445	14.757099	13.512042
ASMM9PARTA002515	2438	intergenic		3.278513	4.794265	4.3249884	4.6822357	6.2279463	4.92768
ASMM9PARTA006167	3047	intergenic		4.2118187	5.515162	6.867328	6.26324	7.055093	7.044237
ASMM9PARTA002469	2589	intergenic		7.5421796	7.732292	8.644799	7.2909794	5.032645	7.3782682
ASMM9PARTA002473	2447	intergenic		6.1870203	4.57945	2.7348003	4.9577413	6.0185213	4.1189356
ASMM9PARTA006156	1076	intergenic		9.1497755	8.893506	5.218541	6.0624304	2.9871774	5.9355063
ASMM9PARTA006141	1611	intergenic		4.7596784	5.092798	5.762745	4.1961675	2.7363474	4.101361
ASMM9PARTA006138	1563	intergenic		5.7362814	6.3646903	6.70237	5.872496	6.856706	5.672857
ASMM9PARTA006137	2316	intergenic		4.615217	5.329505	4.039546	4.2930536	6.0341206	5.2955046
ASMM9PARTA002489	1388	intergenic		2.4882655	4.7221556	5.375886	5.5878325	3.6808646	5.301462
ASMM9PARTA006272	3016	intergenic		5.2761106	5.253474	6.4806213	4.0867276	8.081834	5.43284
ASMM9PARTA006170	1877	intergenic		7.1099873	9.3804	8.76817	9.50646	14.385125	9.335871
ASMM9PARTA006241	1461	intergenic		3.920751	5.129413	3.1051273	3.939458	4.493259	4.9668126
ASMM9PARTA006570	2877	intergenic		4.8477173	6.580165	6.0857143	7.812997	7.834987	7.611354
ASMM9PARTA006262	2286	intergenic		3.019649	5.472207	2.959157	2.7702322	5.4743023	2.7762506
ASMM9PARTA002421	2903	intergenic		4.8159933	4.7939415	5.6349564	5.9122286	3.8538432	5.4146647
ASMM9PARTA002422	3510	intergenic		6.3777165	6.3231516	3.692275	2.7702322	6.5059843	3.696672
ASMM9PARTA006250	5447	intergenic		6.5336766	6.129525	3.7323391	5.470415	2.7363474	5.2541
ASMM9PARTA006249	1068	intergenic		5.0201664	5.021699	6.342713	5.214262	6.51263	4.372923
ASMM9PARTA002425	2280	intergenic		2.4220734	4.037194	3.661991	6.208851	5.4893465	6.257711
ASMM9PARTA006199	2616	intergenic		5.452059	5.1415772	10.0355625	7.3916626	3.6678858	6.81977
ASMM9PARTA002445	2456	intergenic		7.615268	7.455909	12.570733	9.278918	10.791087	9.4815645
ASMM9PARTA006203	1839	intergenic		6.9233785	6.5876446	7.398837	4.5369167	9.314526	5.3841777
ASMM9PARTA006224	4661	intergenic		2.9252005	5.0143795	3.5033216	5.385531	5.8212414	5.505562
ASMM9PARTA002454	2772	intergenic		7.2699785	8.019255	7.883284	9.049477	9.749941	8.962684
ASMM9PARTA002459	1152	intergenic		12.101093	12.434242	6.3537374	5.3584867	2.7363474	5.152197
ASMM9PARTA006214	1603	intergenic		5.6600103	5.845111	6.1429696	5.5402193	2.7363474	5.55742
ASMM9PARTA006213	873	intergenic		7.494748	8.043248	11.767979	11.066666	7.098822	11.142718
ASMM9PARTA006211	736	intergenic		7.7687826	7.670389	6.048953	6.3237357	7.1328926	6.730226
ASMM9PARTA006119	752	intergenic		10.858904	9.026546	5.437598	2.7702322	3.910967	3.5740397
ASMM9PARTA002432	1741	intergenic		5.9001417	2.894196	2.709251	3.8221164	7.331766	2.6758442
ASMM9PARTA005993	2182	intergenic		5.7266912	6.3882017	6.4146094	7.4752226	8.664724	7.294759
ASMM9PARTA002523	1983	intergenic		7.076234	8.37517	8.82358	9.816951	8.531168	9.816951
ASMM9PARTA006031	661	intergenic		5.634687	6.665308	5.3754005	6.0485883	10.6312	6.1374707
ASMM9PARTA002525	2538	intergenic		3.487937	4.9599123	3.639346	5.9904666	3.9711611	6.019234
ASMM9PARTA006019	3339	intergenic		11.297308	10.555282	7.3229504	6.81071	5.4334855	7.2780004
ASMM9PARTA006007	938	intergenic		2.567279	4.2215586	5.9847527	3.2352016	5.043822	2.6758442
ASMM9PARTA005999	939	intergenic		14.488452	15.656536	11.42699	13.277487	11.857689	13.43898
ASMM9PARTA006124	641	intergenic		9.856175	9.064268	4.988362	5.109374	2.7363474	5.918919
ASMM9PARTA002536	1995	intergenic		9.0073395	9.10075	3.8231764	2.7702322	8.453226	2.7618532
ASMM9PARTA006041	1223	intergenic		10.997585	11.604388	14.744411	15.317044	17.582384	14.803571
ASMM9PARTA002538	3653	intergenic		2.4591331	5.147476	5.6244955	4.9032164	6.032968	4.0353856
ASMM9PARTA005978	799	intergenic		5.74949	5.9508066	7.328792	7.614607	4.1060343	7.115463
ASMM9PARTA005973	1434	intergenic		5.26788	5.767909	5.3965883	3.626494	4.2995305	2.8286364
ASMM9PARTA005972	1711	intergenic		5.365264	5.1747055	8.208362	7.4776497	5.2054644	7.2598577
ASMM9PARTA005968	3275	intergenic		10.736406	12.384118	11.032918	12.361933	13.203286	12.733955
ASMM9PARTA005965	1072	intergenic		6.4665246	6.826389	8.682812	8.809666	6.9510508	8.661779
ASMM9PARTA005958	2151	intergenic		6.9773035	8.097099	7.4250507	9.356041	11.365426	9.230532
ASMM9PARTA002531	1858	intergenic		15.3757305	12.306093	11.338686	7.1818213	10.871852	6.9751644
ASMM9PARTA006077	1818	intergenic		4.6402206	6.0815325	4.5359716	6.189002	12.613795	5.9747214
ASMM9PARTA006109	2243	intergenic		5.261694	4.777195	4.8296547	2.7702322	8.528169	2.6919308
ASMM9PARTA006108	1989	intergenic		9.1965275	6.78268	6.461139	2.7702322	4.3781652	3.6048894
ASMM9PARTA006107	3051	intergenic		6.773198	6.9161043	9.970793	7.5948024	6.335272	7.34968
ASMM9PARTA006105	4356	intergenic		8.903952	8.287457	5.163296	8.7296505	6.8162365	8.746063
ASMM9PARTA006101	1251	intergenic		2.461506	4.234238	5.26536	5.4880877	4.9461513	5.682371
ASMM9PARTA002517	2985	intergenic		9.8711815	7.875865	4.7652655	4.9776173	2.7363474	5.2728677
ASMM9PARTA006091	1183	intergenic		6.548103	6.6620846	6.5957026	7.517726	7.560045	7.510996
ASMM9PARTA006039	2488	intergenic		6.754303	8.394535	3.9494214	5.8407903	9.390137	5.5749264
ASMM9PARTA002521	1702	intergenic		5.14203	5.755581	6.4221783	6.162984	13.132887	6.503926
ASMM9PARTA006040	1498	intergenic		5.4054036	5.7786713	5.2342095	5.6834936	4.9834075	5.533374
ASMM9PARTA006072	3153	intergenic		4.689337	4.4980288	9.794315	9.454812	9.225694	9.505726
ASMM9PARTA006068	2296	intergenic		4.1365256	5.0309653	6.7055545	5.0909414	6.4668174	5.3343973
ASMM9PARTA006057	1954	intergenic		4.11465	4.3896317	5.664624	5.8734436	3.140873	4.8579617
ASMM9PARTA006051	3312	intergenic		9.997185	9.371385	4.7474823	4.3053827	2.7363474	5.332479
ASMM9PARTA006047	800	intergenic		5.6014547	6.152066	9.037643	10.060819	5.8061886	9.308038
ASMM9PARTA006045	1150	intergenic		8.3731365	6.3707404	9.440512	7.483964	2.7363474	6.3381023
ASMM9PARTA006278	1391	intergenic		5.954007	7.3115644	5.259666	7.545823	10.465384	7.9326305
ASMM9PARTA006082	1854	intergenic		7.336247	6.04352	2.7046354	5.5793333	5.8954363	2.737822
ASMM9PARTA002327	2384	intergenic		4.2934566	4.4312506	5.841885	7.1394944	4.925112	7.3271894
ASMM9PARTA006505	1899	intergenic		5.504224	5.8241434	6.8807325	5.774848	5.220538	7.1413383
ASMM9PARTA006504	1236	intergenic		7.4643764	4.1431675	2.8446949	2.7702322	7.650496	2.7392392
ASMM9PARTA006483	2275	intergenic		2.6369057	4.836176	4.3327274	4.5753155	3.604456	5.0406938
ASMM9PARTA006480	2259	intergenic		4.412562	6.0353365	2.914647	6.194412	5.94418	6.068224
ASMM9PARTA002313	3424	intergenic		7.1412024	6.137059	4.740102	5.7401657	4.8001757	5.9261727
ASMM9PARTA006473	1909	intergenic		5.8128557	5.2840395	11.558057	9.859968	7.486903	9.617611
ASMM9PARTA006423	1043	intergenic		7.0718985	6.7097073	5.6159973	4.615895	2.9688866	5.3584867
ASMM9PARTA006452	909	intergenic		4.9063845	5.3769684	3.659629	3.8306024	4.624657	5.629264
ASMM9PARTA002312	2909	intergenic		7.2876835	8.733192	7.0217123	6.9023943	6.804431	7.235228
ASMM9PARTA002332	1237	intergenic		10.707342	10.57592	5.3644104	5.2342095	2.7363474	5.447439
ASMM9PARTA002337	3445	intergenic		5.129285	4.6997347	7.7807713	8.137825	6.19457	8.141752
ASMM9PARTA002346	3625	intergenic		8.737282	10.161733	12.906344	12.201417	11.686386	12.558759
ASMM9PARTA006437	3964	intergenic		5.373275	6.184523	4.4997435	4.4027524	4.7971745	5.5155997
ASMM9PARTA006436	2871	intergenic		7.434222	6.2731504	5.8401976	2.7702322	2.9732378	2.7349682
ASMM9PARTA006434	5880	intergenic		5.5905204	6.0592775	6.3111544	6.6570897	5.9591126	6.721887
ASMM9PARTA006268	2844	intergenic		4.7428303	5.609228	5.1061783	4.2968388	4.444463	5.048809
ASMM9PARTA006455	3135	intergenic		3.837362	6.5385084	3.2334564	5.8560414	6.2135925	6.708578
ASMM9PARTA002307	2370	intergenic		12.952194	12.60166	7.5373516	2.7702322	2.7363474	3.4759293
ASMM9PARTA007156	4107	intergenic		6.818921	6.7571554	8.956318	9.70242	12.777158	10.146928
ASMM9PARTA006559	1097	intergenic		5.7447386	5.0631247	5.560082	5.918919	7.226855	5.8541846
ASMM9PARTA002296	3734	intergenic		10.513113	9.563869	5.996931	6.140257	2.7363474	6.018705
ASMM9PARTA006556	2067	intergenic		6.621851	7.4116673	9.981758	5.9355063	3.9250371	6.6824
ASMM9PARTA002297	2414	intergenic		9.60877	11.274938	10.124378	11.712385	13.237441	11.739351
ASMM9PARTA006550	1127	intergenic		4.243574	4.6955886	6.297903	4.914307	4.4622545	4.7442636
ASMM9PARTA006547	2775	intergenic		4.4369783	5.978593	3.7916596	4.696905	6.621175	6.0313034
ASMM9PARTA006506	1080	intergenic		4.0547647	4.879858	4.44127	4.570492	5.2130356	5.1870003
ASMM9PARTA002306	1804	intergenic		3.5607643	5.285703	5.745337	7.5715466	12.536215	7.952024
ASMM9PARTA006513	3838	intergenic		6.875246	6.631702	12.216823	9.029891	7.8859777	9.258032
ASMM9PARTA002310	1818	intergenic		11.056122	10.168325	5.3022375	2.7702322	2.7363474	2.6758442
ASMM9PARTA006534	1905	intergenic		10.901053	12.678593	11.943642	13.335795	14.689797	13.9030075
ASMM9PARTA006531	2697	intergenic		5.8406706	7.3810086	5.1227493	7.748611	7.0032616	7.8163314
ASMM9PARTA006526	2220	intergenic		10.674008	9.101393	4.972366	2.7702322	2.7363474	3.3922293
ASMM9PARTA006524	986	intergenic		6.8625755	6.0175986	12.154177	11.60022	2.7363474	11.492374
ASMM9PARTA006515	1015	intergenic		7.0890455	6.497529	5.3712044	5.983634	6.7165604	6.1339846
ASMM9PARTA002352	3812	intergenic		7.041178	8.267492	9.700832	7.742791	9.934243	7.352168
ASMM9PARTA002299	2700	intergenic		8.589149	7.5637665	4.0663815	5.5146565	4.023013	6.2108073
ASMM9PARTA006299	5066	intergenic		6.136031	5.7861404	6.014071	8.4083	8.161155	7.5285516
ASMM9PARTA002378	2574	intergenic		5.510968	5.37434	6.598883	2.7702322	4.7511787	2.6758442
ASMM9PARTA006329	1284	intergenic		9.305479	8.593485	6.1432533	6.3975754	14.314023	6.2993126
ASMM9PARTA006322	1112	intergenic		4.3553424	6.4737644	8.3884115	7.3429284	8.078447	7.107803
ASMM9PARTA002387	3504	intergenic		4.519429	4.8292427	8.402732	6.5645256	6.3779626	6.3272057
ASMM9PARTA006317	2655	intergenic		6.4154305	5.9614553	9.645508	5.284704	14.479548	6.045496
ASMM9PARTA006307	1049	intergenic		5.519348	5.479366	6.523347	4.800934	3.1803944	4.3264995
ASMM9PARTA006424	3518	intergenic		8.213581	5.8398643	6.264242	4.4743214	3.9792807	4.0178404
ASMM9PARTA006301	1341	intergenic		5.19785	4.5191636	4.5265393	4.7044845	2.7363474	5.058774
ASMM9PARTA002367	3168	intergenic		5.7567997	6.036093	2.8988237	2.7702322	5.4973454	3.0159268
ASMM9PARTA006298	2973	intergenic		4.8570695	5.6893334	2.7763577	2.7702322	7.1798954	2.7864761
ASMM9PARTA006296	3863	intergenic		7.031061	5.8434978	5.475601	5.9080505	4.042701	6.581027
ASMM9PARTA006294	1066	intergenic		8.940836	9.151758	12.890112	12.7795925	10.6609535	12.859718
ASMM9PARTA002392	3828	intergenic		7.0038986	7.965894	7.464366	8.105063	8.937475	8.196049
ASMM9PARTA002401	1980	intergenic		5.095081	6.08646	5.4722037	2.7702322	4.265437	2.6758442
ASMM9PARTA006289	339	intergenic		5.2713227	5.0583	6.229249	6.86357	4.285533	6.4146094
ASMM9PARTA002402	3759	intergenic		10.132925	9.856175	5.615687	6.2604027	5.7670264	6.2263355
ASMM9PARTA002390	2394	intergenic		7.2332907	4.4130535	5.3576546	6.6191535	2.7363474	7.270505
ASMM9PARTA006393	1134	intergenic		9.98347	5.581933	2.6945267	3.9910877	5.5261345	4.729198
ASMM9PARTA006418	1544	intergenic		4.2135024	4.4061427	5.793701	2.7702322	2.7363474	2.6758442
ASMM9PARTA006415	1263	intergenic		9.794672	11.247697	5.335125	5.20273	4.477785	6.2183895
ASMM9PARTA002358	4857	intergenic		6.3251886	6.5558558	8.86565	4.2029376	7.988448	5.790734
ASMM9PARTA002362	2651	intergenic		2.5280037	4.611123	5.1396766	2.7702322	2.7363474	2.6946533
ASMM9PARTA006408	1826	intergenic		3.7590525	4.632352	2.7260437	5.399284	2.7363474	2.7133145
ASMM9PARTA006405	2381	intergenic		9.482042	9.992371	11.059174	7.115463	7.2114906	7.20735
ASMM9PARTA006403	3558	intergenic		5.092798	6.7277565	8.944685	6.969103	8.839732	7.0598083
ASMM9PARTA002370	2122	intergenic		9.305025	2.5207996	2.72724	2.7702322	2.7363474	6.0134935
ASMM9PARTA006400	3236	intergenic		9.038786	6.816892	5.1758933	3.2766795	3.951156	4.108307
ASMM9PARTA006333	2966	intergenic		4.3034444	4.839262	4.8017178	2.7702322	7.2381573	2.809707
ASMM9PARTA006386	1516	intergenic		5.3552575	6.676366	5.690423	5.327173	7.835974	5.6081166
ASMM9PARTA006378	3346	intergenic		5.855631	6.7636747	8.554757	8.334516	6.847781	8.56507
ASMM9PARTA006374	1955	intergenic		5.798675	6.694606	5.7242126	7.3597555	8.319176	7.084817
ASMM9PARTA006369	1299	intergenic		6.400027	7.3580327	9.936635	11.126433	8.601521	10.626369
ASMM9PARTA006368	911	intergenic		13.008539	12.22414	17.23615	17.270239	12.459458	17.582384
ASMM9PARTA006364	992	intergenic		5.9081535	6.4665246	5.324351	7.1435275	6.6495275	7.2606363
ASMM9PARTA006567	2407	intergenic		4.308047	5.2397027	6.331463	6.5456243	5.7120533	6.1698375
ASMM9PARTA002366	1430	intergenic		4.386301	5.0255475	4.356868	3.8402307	5.2240887	4.902413
ASMM9PARTA008038	2943	intergenic		6.1911373	6.309375	6.662715	2.7702322	2.7363474	2.9513788
ASMM9PARTA007144	1835	intergenic		5.9266987	6.3762302	4.4066224	4.665388	2.7363474	4.7247696
ASMM9PARTA001626	870	intergenic		5.4939404	6.865444	6.084405	5.590383	6.9513416	5.807557
ASMM9PARTA008062	1620	intergenic		5.653546	6.6678	2.8365426	6.7738886	2.7363474	3.0059035
ASMM9PARTA001631	356	intergenic		3.940753	4.8808846	8.10696	7.8151417	5.8407903	7.555223
ASMM9PARTA008048	1859	intergenic		9.979522	12.316983	10.730955	9.807778	13.515026	13.548384
ASMM9PARTA008046	1059	intergenic		6.830723	6.724082	4.7709355	4.701315	3.2979562	5.025244
ASMM9PARTA008069	5247	intergenic		6.27851	7.953458	5.6647625	6.617999	9.670123	5.785286
ASMM9PARTA001632	394	intergenic		12.049288	12.20274	6.603093	2.7702322	2.7363474	2.7446632
ASMM9PARTA008074	2557	intergenic		9.896656	11.509493	11.432065	13.022776	12.923396	13.120213
ASMM9PARTA008032	2860	intergenic		6.794529	7.273815	9.28289	8.011506	4.6547527	8.234515
ASMM9PARTA008028	1545	intergenic		9.83095	9.3484955	5.7380114	3.763588	4.689752	4.9215364
ASMM9PARTA001637	1250	intergenic		7.2523804	8.369034	6.1929517	8.40777	8.749346	8.747908
ASMM9PARTA008024	1169	intergenic		2.4110203	4.1599536	6.8516917	3.3775132	2.7363474	2.8169754
ASMM9PARTA008021	2227	intergenic		4.766037	4.5388327	5.207832	2.7702322	5.9152164	2.9783719
ASMM9PARTA008019	1798	intergenic		5.3344216	6.5551877	5.5891047	3.9473236	5.0713434	3.2552094
ASMM9PARTA008012	3043	intergenic		3.7403526	5.2679834	4.8738823	4.670399	6.9041905	5.0552835
ASMM9PARTA008040	1358	intergenic		6.9975805	7.5804777	7.2938523	8.326553	7.2376595	7.8089604
ASMM9PARTA008115	3181	intergenic		8.843096	10.7193775	11.00929	16.095184	15.2699375	15.885189
ASMM9PARTA001607	947	intergenic		7.942316	5.358197	2.7473307	5.2054644	3.2699208	4.7880354
ASMM9PARTA001613	1547	intergenic		4.492554	5.8606105	4.643288	6.126117	3.1939368	5.9965916
ASMM9PARTA005862	2533	intergenic		13.374119	11.726959	7.664919	3.699215	4.7838655	6.2486706
ASMM9PARTA008136	3746	intergenic		5.36596	6.10421	3.6972568	3.900916	6.3549643	4.4242973
ASMM9PARTA008133	588	intergenic		5.8999033	6.0759773	5.009647	6.1799803	5.493621	6.340989
ASMM9PARTA008129	1455	intergenic		5.8424387	6.01735	7.26956	6.8221035	8.304809	6.963007
ASMM9PARTA008066	1310	intergenic		9.522958	7.650324	5.2181606	3.2169485	4.254297	3.2545688
ASMM9PARTA008118	1723	intergenic		5.685497	6.54147	6.0925503	2.7702322	2.7363474	2.6758442
ASMM9PARTA001656	1130	intergenic		5.120446	5.0692334	4.407949	3.436757	11.502987	2.7648048
ASMM9PARTA008104	3761	intergenic		8.540569	10.208921	8.452675	11.086561	11.629448	11.032918
ASMM9PARTA008098	2998	intergenic		8.886735	9.964245	8.674939	9.569499	10.726355	9.569499
ASMM9PARTA008096	2746	intergenic		5.2213774	5.9405365	7.709556	7.4307055	4.2498503	7.5697727
ASMM9PARTA008095	3743	intergenic		6.184451	6.1712646	7.084339	8.490499	9.360443	7.920862
ASMM9PARTA008092	5457	intergenic		4.685603	5.7045183	5.822504	2.7702322	6.4705915	3.701652
ASMM9PARTA001625	725	intergenic		6.7806325	7.9133615	7.2725077	9.121809	8.512091	9.062604
ASMM9PARTA008080	2725	intergenic		6.78268	7.5630875	11.230044	10.400593	7.274931	10.537052
ASMM9PARTA001624	1226	intergenic		13.769817	14.956788	14.941583	13.043194	16.196268	14.033831
ASMM9PARTA007868	3118	intergenic		5.8553457	7.059744	6.5052958	7.2842355	6.237694	7.1350408
ASMM9PARTA007906	3134	intergenic		6.0395074	7.106763	5.5134797	7.1827903	7.3239374	7.4300594
ASMM9PARTA001700	1202	intergenic		5.7515125	5.650264	8.100985	8.058952	5.3237658	7.9356837
ASMM9PARTA001701	431	intergenic		7.4115634	8.430328	2.744004	3.3074603	7.023527	2.7811465
ASMM9PARTA007893	2854	intergenic		8.233163	8.108002	14.416912	13.7169075	9.2746725	14.0449505
ASMM9PARTA007890	3872	intergenic		6.219491	7.2828255	6.65499	6.7163115	8.372935	7.891984
ASMM9PARTA007889	2019	intergenic		3.5537858	4.3058815	6.3851776	2.7702322	4.3748574	3.0914934
ASMM9PARTA001641	1035	intergenic		4.8932295	5.546989	7.361172	8.356079	11.10391	7.729446
ASMM9PARTA007877	1374	intergenic		4.004653	4.488079	6.848794	6.9856453	3.5037155	7.294564
ASMM9PARTA001690	1331	intergenic		7.026169	7.669922	8.21773	7.425465	11.934849	7.004894
ASMM9PARTA001712	835	intergenic		6.2967453	7.112296	5.4973454	4.888482	7.937587	6.8812056
ASMM9PARTA001713	1097	intergenic		4.295275	5.1009836	2.9424887	4.0416026	4.6337013	5.3427877
ASMM9PARTA007854	1194	intergenic		9.268504	10.522415	9.6664915	10.471123	11.579566	10.645901
ASMM9PARTA007852	2004	intergenic		3.392294	4.2416153	3.5483735	2.7702322	6.3335943	2.6758442
ASMM9PARTA007839	497	intergenic		7.10931	7.741452	5.861397	6.773494	11.506723	7.1703873
ASMM9PARTA007837	604	intergenic		4.7831907	5.1770587	4.0255833	2.7702322	5.1070433	2.6758442
ASMM9PARTA001715	699	intergenic		6.7524443	7.1517506	6.138718	4.8025117	2.7363474	4.5733676
ASMM9PARTA007887	1457	intergenic		11.212513	10.559346	5.9335165	6.9912567	4.553048	5.9390497
ASMM9PARTA001660	805	intergenic		4.964343	5.1940346	10.073517	3.6150324	2.7363474	3.9188964
ASMM9PARTA008146	2926	intergenic		2.6612465	4.1673536	3.8535364	6.4770308	6.749525	3.2570817
ASMM9PARTA008000	2845	intergenic		5.278054	5.62534	3.9092588	6.000912	7.8364387	6.294794
ASMM9PARTA007998	1829	intergenic		9.371385	9.966511	9.581305	9.811149	11.922541	10.198261
ASMM9PARTA007996	1610	intergenic		8.55672	7.338088	3.355875	5.2524357	3.0549057	4.7229366
ASMM9PARTA001657	1095	intergenic		5.551886	6.152442	4.3185267	7.8767776	7.2760324	8.047879
ASMM9PARTA007991	2070	intergenic		5.3860073	6.328927	6.571355	5.754828	9.288715	6.6217213
ASMM9PARTA007968	1284	intergenic		8.21663	9.314894	8.059765	9.334007	10.0018	9.178906
ASMM9PARTA007911	3247	intergenic		7.5452003	7.6389313	13.029604	10.978851	7.735326	11.398301
ASMM9PARTA007964	1168	intergenic		6.3887243	6.973113	9.559786	9.904061	8.325805	9.305238
ASMM9PARTA001692	814	intergenic		10.950632	12.030021	11.879743	11.899247	12.719218	11.788622
ASMM9PARTA001663	942	intergenic		5.9206038	6.294941	4.3425894	4.841996	2.7363474	5.2278314
ASMM9PARTA007950	1025	intergenic		3.7132354	4.9188747	8.078767	7.7564073	5.916596	6.2294855
ASMM9PARTA007948	1002	intergenic		4.5715804	6.864077	4.5498133	2.7702322	11.354526	3.0287037
ASMM9PARTA007940	3591	intergenic		6.544586	7.1586857	5.262721	5.701438	5.368778	6.3225355
ASMM9PARTA007929	4362	intergenic		6.6624494	8.176655	5.920012	9.349523	8.835441	9.474251
ASMM9PARTA001670	594	intergenic		11.354471	11.402932	6.2844315	7.042643	2.7363474	6.9400897
ASMM9PARTA001645	781	intergenic		4.696731	6.6455603	4.606576	3.8230011	5.8005905	5.4462905
ASMM9PARTA007966	2983	intergenic		5.8367405	5.216343	9.19132	10.407676	5.429306	9.917504
ASMM9PARTA008355	1004	intergenic		4.165148	5.7763376	7.2342815	5.1197977	5.8271656	5.058999
ASMM9PARTA008383	3584	intergenic		6.2125626	5.6372924	7.1498666	5.679806	5.777465	5.8966923
ASMM9PARTA001437	1736	intergenic		6.4617968	6.143732	3.7369454	2.7702322	8.134569	3.1159222
ASMM9PARTA001439	1756	intergenic		4.462477	4.9136457	5.985327	4.002246	6.5501437	3.734993
ASMM9PARTA001440	739	intergenic		8.456373	7.233324	7.3173738	8.382492	8.654983	8.3618145
ASMM9PARTA008366	4110	intergenic		8.866938	9.705459	8.263261	5.3813653	2.7363474	5.707602
ASMM9PARTA001457	1857	intergenic		11.146169	11.813253	7.001121	6.927169	6.7338076	6.8011017
ASMM9PARTA008293	3615	intergenic		5.6672945	6.1533175	5.009207	5.9000244	6.67881	6.3364487
ASMM9PARTA008359	1396	intergenic		2.508965	4.934257	6.2005787	5.84451	5.643756	5.496787
ASMM9PARTA001431	1459	intergenic		8.061815	7.3481836	4.335355	7.404169	4.8515472	6.7994823
ASMM9PARTA008354	1347	intergenic		4.8064804	6.1103106	2.682794	5.4342422	8.750441	5.10555
ASMM9PARTA008348	2236	intergenic		2.602249	4.5487704	2.6931002	6.130206	2.7363474	5.287539
ASMM9PARTA008347	2977	intergenic		7.48487	8.310077	9.381891	7.3841095	8.506431	7.299284
ASMM9PARTA008343	1127	intergenic		5.4732065	6.293362	7.313587	6.585779	7.9292636	6.3917837
ASMM9PARTA001467	1477	intergenic		6.6385965	6.726943	3.390506	5.284739	5.440879	5.7359266
ASMM9PARTA008321	1315	intergenic		6.6459446	7.6305413	3.975636	4.3897715	5.319021	4.22437
ASMM9PARTA008142	714	intergenic		11.036878	12.079441	11.677032	9.309064	13.114777	11.661452
ASMM9PARTA001466	832	intergenic		7.3562326	7.2953844	12.60292	9.094014	4.900735	9.293427
ASMM9PARTA001407	1007	intergenic		11.220781	11.052741	5.794666	6.842807	2.7363474	6.4521146
ASMM9PARTA008499	3543	intergenic		10.1451	8.014699	6.483858	6.155217	8.628407	6.932446
ASMM9PARTA008491	1698	intergenic		2.5925496	4.165327	5.1436834	6.0350103	4.2798877	5.6887264
ASMM9PARTA008475	2431	intergenic		4.815586	4.381548	2.7170868	2.7702322	6.329783	2.6758442
ASMM9PARTA008473	1796	intergenic		6.6169786	7.478472	5.673906	4.676499	6.98534	5.6352186
ASMM9PARTA008469	2635	intergenic		4.170088	5.0145397	5.5094433	2.7702322	5.649972	3.1491902
ASMM9PARTA001404	1621	intergenic		9.654961	8.724089	4.4459496	5.279286	4.6016483	6.099892
ASMM9PARTA008455	3607	intergenic		5.8956947	6.677799	3.6912034	4.6275864	5.784714	5.4339495
ASMM9PARTA001434	1276	intergenic		7.9976625	7.344	7.9611244	2.7702322	2.7363474	3.9335842
ASMM9PARTA008444	1081	intergenic		6.8837004	8.146017	5.7339296	8.388749	8.005033	8.512091
ASMM9PARTA008388	3315	intergenic		10.173016	11.7639885	10.878649	9.736734	12.836319	10.553249
ASMM9PARTA001409	1309	intergenic		5.244032	6.2110596	4.2993803	5.6387153	4.8391023	5.14179
ASMM9PARTA001416	1456	intergenic		5.3794584	4.894614	6.638058	3.421431	4.3112445	4.603654
ASMM9PARTA008421	3887	intergenic		7.148399	8.731667	6.502273	8.872375	9.54024	9.031894
ASMM9PARTA008409	3730	intergenic		4.304551	4.4380584	4.7715855	2.7702322	6.419662	2.7004666
ASMM9PARTA001421	1681	intergenic		9.18832	7.039916	4.8625317	5.4620137	2.7363474	4.9286265
ASMM9PARTA001426	1669	intergenic		6.5018187	8.19785	6.520279	6.4297066	2.9483798	6.3354354
ASMM9PARTA008289	2519	intergenic		5.7288675	5.6718464	5.3432794	5.8181515	5.913725	5.7976193
ASMM9PARTA008447	1333	intergenic		2.495645	4.363442	7.3886304	5.056042	2.7363474	3.9648452
ASMM9PARTA001564	427	intergenic		3.7646675	4.076619	2.6630661	3.9985137	5.2321677	4.6234875
ASMM9PARTA008211	4778	intergenic		4.646595	5.339402	4.5829773	6.2461977	6.9437094	6.6564693
ASMM9PARTA008208	4063	intergenic		6.482116	6.424922	2.661983	2.7702322	2.7363474	4.596657
ASMM9PARTA008202	1383	intergenic		10.379156	11.965286	13.541919	12.712133	13.90421	13.118395
ASMM9PARTA008201	5095	intergenic		7.2880325	9.169577	6.5801096	9.7230835	9.965606	9.853371
ASMM9PARTA001545	2273	intergenic		6.1148605	6.8509116	8.591264	7.558024	10.292922	7.2686234
ASMM9PARTA008189	1433	intergenic		8.619545	8.223284	3.4852774	5.4906974	6.8172345	4.204444
ASMM9PARTA008313	1900	intergenic		6.381958	7.0392065	7.1158338	6.4681997	9.263911	6.3043103
ASMM9PARTA001553	345	intergenic		5.7765145	6.6673803	5.5720043	6.742229	4.089559	6.2889595
ASMM9PARTA008224	2297	intergenic		5.0150375	6.261466	8.014359	7.380457	16.787777	7.604097
ASMM9PARTA001573	2324	intergenic		6.8891125	7.4921217	5.4642015	6.2463584	6.064662	6.0385313
ASMM9PARTA008168	1237	intergenic		14.422644	15.614031	15.555874	14.279535	17.13811	14.703556
ASMM9PARTA001577	324	intergenic		11.06975	12.837877	12.095814	13.105219	14.708718	12.887346
ASMM9PARTA001598	2409	intergenic		6.4559503	5.4998407	6.0089846	3.518557	2.7363474	3.666342
ASMM9PARTA008159	946	intergenic		2.8105597	5.447032	5.929076	6.0229473	8.079571	6.360561
ASMM9PARTA008154	1397	intergenic		10.401788	9.821186	7.992765	7.767132	16.42399	8.097125
ASMM9PARTA007830	2754	intergenic		5.4248047	5.2455244	4.852544	2.7702322	5.5446386	2.7979004
ASMM9PARTA008184	2625	intergenic		6.9293857	6.180064	4.991373	6.6977153	4.9616823	6.281202
ASMM9PARTA001498	755	intergenic		4.59225	4.4368505	7.1948185	7.555223	10.530678	6.660694
ASMM9PARTA008283	1226	intergenic		6.487236	7.4901996	5.200661	7.385771	8.39644	8.623538
ASMM9PARTA001468	2104	intergenic		3.9365828	5.115498	2.8015726	2.7702322	5.15707	2.707363
ASMM9PARTA008275	5222	intergenic		13.884513	15.446907	15.197735	16.50519	17.718376	16.468372
ASMM9PARTA001469	727	intergenic		5.603878	6.7377462	7.847082	3.2244043	5.8039727	5.830743
ASMM9PARTA001486	431	intergenic		4.7503247	5.8961906	2.7526696	5.1653237	2.7363474	5.2941303
ASMM9PARTA008270	2228	intergenic		2.675734	6.725089	5.020575	8.680813	2.7363474	7.604942
ASMM9PARTA008269	1314	intergenic		6.3023715	6.4266386	11.684719	8.473104	7.3292785	8.487337
ASMM9PARTA008215	955	intergenic		8.573867	9.674534	8.908707	9.296604	12.379333	9.985563
ASMM9PARTA001495	239	intergenic		6.0321527	6.6180515	10.283374	7.596145	7.299284	7.506302
ASMM9PARTA001530	1573	intergenic		6.9991803	8.143358	4.5090737	4.834256	4.388492	5.1494436
ASMM9PARTA008238	5989	intergenic		6.622279	7.3926187	7.763809	7.8878555	7.5770817	7.9887867
ASMM9PARTA008233	2450	intergenic		4.4117208	5.0116057	8.373608	3.645609	2.7363474	4.9679017
ASMM9PARTA001504	270	intergenic		7.4687157	8.057254	6.25928	6.373261	8.4899235	6.037733
ASMM9PARTA001507	202	intergenic		2.7129664	4.882357	4.970501	5.649972	4.8123703	5.6435184
ASMM9PARTA001522	407	intergenic		6.9493866	8.087392	7.2933674	9.573351	10.767214	9.343622
ASMM9PARTA008225	2770	intergenic		4.586378	5.023985	6.347629	6.494308	5.4982977	6.0558686
ASMM9PARTA001604	1509	intergenic		5.62341	5.384079	8.575224	4.6116185	4.6527376	5.517077
ASMM9PARTA008258	1156	intergenic		5.3035736	5.1864986	6.5035343	8.611464	7.8443413	8.609623
ASMM9PARTA001939	3020	intergenic		6.3397465	6.937171	7.042284	8.196049	6.606527	8.063851
ASMM9PARTA001923	2889	intergenic		12.047451	10.175635	5.923021	2.7702322	2.7363474	2.731764
ASMM9PARTA007475	2873	intergenic		6.1028976	6.1724243	8.494667	8.479101	7.8605285	8.463815
ASMM9PARTA007459	357	intergenic		9.432047	7.6606045	5.328284	3.7738478	4.91578	4.0377674
ASMM9PARTA007454	2946	intergenic		7.622883	9.53383	8.632769	10.913023	10.826511	11.149927
ASMM9PARTA007451	2390	intergenic		11.706762	11.394064	6.1474566	2.7702322	3.0227928	3.5710216
ASMM9PARTA001927	3456	intergenic		7.937779	7.908635	6.8375573	5.8959575	2.7363474	6.2629538
ASMM9PARTA007396	1657	intergenic		5.8639336	5.2296486	11.29254	7.9372044	4.1463046	7.3787727
ASMM9PARTA001937	1638	intergenic		6.884363	5.643284	3.3969214	2.7702322	9.118453	3.6761353
ASMM9PARTA007495	2697			15.316248	11.982262	10.489584	6.728116	11.662195	6.869452
ASMM9PARTA007423	1096	intergenic		8.500122	6.9576235	5.4076886	5.6881137	2.7363474	5.3237658
ASMM9PARTA007418	2343	intergenic		3.1749094	4.44869	4.544504	5.6270614	6.3070555	4.9973044
ASMM9PARTA007416	3318	intergenic		11.147455	2.6541882	3.0681624	2.7702322	5.3813653	3.1824472
ASMM9PARTA007411	4345	intergenic		5.206151	6.27851	4.496073	2.7702322	11.546096	4.0652833
ASMM9PARTA007406	965	intergenic		7.994787	8.984587	8.946066	8.377614	7.3605523	8.310766
ASMM9PARTA007401	2284	intergenic		6.1203823	4.70925	4.8674355	5.8587503	5.4886656	5.3569493
ASMM9PARTA001879	2615	intergenic		7.296159	7.410734	5.994418	10.034491	2.7363474	10.526547
ASMM9PARTA007438	2582	intergenic		11.13274	10.509354	5.4822655	4.2447996	2.7363474	4.415115
ASMM9PARTA001919	3209	intergenic		13.185169	12.9986315	9.44785	12.164092	6.1924744	12.390967
ASMM9PARTA001722	787	intergenic		8.287765	7.5637145	2.7995086	2.7702322	2.7363474	5.7011585
ASMM9PARTA001891	2854	intergenic		4.9574103	5.5556297	4.9934754	3.990749	6.369156	5.46523
ASMM9PARTA007544	2109	intergenic		5.37834	6.219678	6.5866904	8.090352	8.566111	8.345587
ASMM9PARTA007538	3261	intergenic		5.9390135	4.448111	5.083228	2.7702322	2.7363474	2.7299387
ASMM9PARTA001901	2718	intergenic		8.010272	9.320061	10.524811	7.63073	9.551155	8.0599
ASMM9PARTA007535	3188	intergenic		5.79202	6.2503014	5.6121697	4.3699217	5.658552	4.7804546
ASMM9PARTA001905	2698	intergenic		6.5835633	6.9554586	9.403388	8.815483	3.6870377	8.896726
ASMM9PARTA007490	1266	intergenic		11.5541115	11.768587	15.524324	15.239691	10.760151	15.320451
ASMM9PARTA007530	4597	intergenic		6.550911	7.8386145	3.5460224	5.088396	4.5610056	4.725068
ASMM9PARTA007491	2734	intergenic		4.910865	6.286909	2.8110433	3.8132277	5.363572	4.1035295
ASMM9PARTA007510	2673	intergenic		2.7203114	4.9487247	5.4178343	6.833373	10.616481	7.31029
ASMM9PARTA001922	3310	intergenic		5.027617	5.0444827	2.661784	3.6343675	5.458647	3.2697597
ASMM9PARTA007506	879	intergenic		7.1131577	6.8026047	9.9078665	6.998101	10.525514	7.3953094
ASMM9PARTA007505	1250	intergenic		6.248947	7.671463	9.735484	7.124655	11.462975	7.481918
ASMM9PARTA007502	1617	intergenic		6.0056458	5.454051	8.919785	9.656084	11.515682	9.4002695
ASMM9PARTA007500	3523	intergenic		4.1788836	4.3808103	5.4892764	3.4797828	3.8374681	3.7519326
ASMM9PARTA007392	3886	intergenic		7.4959707	8.325983	4.2193255	5.083179	6.206684	5.19166
ASMM9PARTA001915	3128	intergenic		6.9664097	7.1951084	10.330897	8.066448	8.7973	10.4842415
ASMM9PARTA007190	2336	intergenic		5.51283	7.7446404	5.0873604	9.492684	9.20361	9.656283
ASMM9PARTA007220	961	intergenic		5.953023	5.419194	3.704188	4.392401	3.9906032	5.696487
ASMM9PARTA007219	1076	intergenic		6.5887165	6.356985	10.970326	9.35025	5.178447	8.573369
ASMM9PARTA007214	3013	intergenic		8.517899	7.74334	4.5158067	7.1328926	2.7363474	7.2794704
ASMM9PARTA002031	4014	intergenic		5.277605	6.772847	2.7457817	2.7702322	7.7792892	2.7628963
ASMM9PARTA007203	2405	intergenic		5.8731775	6.826123	4.6951237	4.176056	3.582823	4.623989
ASMM9PARTA007199	2651	intergenic		4.865196	4.713173	2.754046	4.9718156	2.7363474	5.1521277
ASMM9PARTA001941	3593	intergenic		8.676016	7.8176184	6.125576	7.886859	4.83805	7.936491
ASMM9PARTA007191	4337	intergenic		2.4400682	4.1039863	5.1726155	2.7702322	2.7363474	2.7655265
ASMM9PARTA007263	2399	intergenic		7.4775352	7.4791026	3.7738478	6.667532	2.7363474	4.445644
ASMM9PARTA007181	1666	intergenic		6.1523447	6.015095	6.7390637	8.111123	3.7407575	7.6395903
ASMM9PARTA002040	2271	intergenic		4.5234814	4.412152	3.6571887	4.7026854	6.1893673	3.0603366
ASMM9PARTA007171	1710	intergenic		6.159774	4.7379904	9.004948	5.662392	6.2972155	6.2381735
ASMM9PARTA002042	993	intergenic		6.952079	7.890711	5.2501173	8.086702	8.607351	8.081084
ASMM9PARTA007161	3505	intergenic		5.892657	8.117758	5.431573	5.668207	7.8514457	6.4320245
ASMM9PARTA007160	2158	intergenic		4.9105434	6.998396	4.328293	5.8016853	7.351617	5.8501706
ASMM9PARTA002047	2295	intergenic		4.5491896	5.737146	6.522152	7.7375093	7.683971	8.066448
ASMM9PARTA007196	3451	intergenic		6.0145802	3.402806	7.582451	10.880158	5.9912314	11.051492
ASMM9PARTA001982	2257	intergenic		8.060257	8.743801	6.749525	7.5373516	9.835277	7.5872545
ASMM9PARTA001948	902	intergenic		6.6903343	6.4083347	4.5174108	5.580312	5.3873625	5.6660094
ASMM9PARTA007387	2874	intergenic		7.56586	3.9161556	8.048204	6.89026	5.859452	6.6344643
ASMM9PARTA001951	868	intergenic		5.3600774	4.5572944	3.8946726	3.2978005	6.902856	4.3430104
ASMM9PARTA001966	2499	intergenic		3.8596776	4.547209	8.958061	7.6979036	7.3591595	7.3570633
ASMM9PARTA007368	3503	intergenic		2.4793541	4.339956	5.0366926	4.9286704	6.391098	3.292751
ASMM9PARTA007367	6249	intergenic		6.7243404	6.904024	5.3903694	4.352987	4.723402	5.0092435
ASMM9PARTA001975	659	intergenic		9.968427	9.406282	5.7490773	2.7702322	2.7363474	2.8054204
ASMM9PARTA007221	832	intergenic		6.4639015	6.7589474	9.096712	7.346467	8.261211	8.559628
ASMM9PARTA007343	848	intergenic		3.0916142	4.5339985	6.162368	6.9069104	11.051492	6.7053103
ASMM9PARTA007233	1353	intergenic		5.8030505	7.1335063	6.236213	9.438879	10.677811	9.6664915
ASMM9PARTA002005	6223	intergenic		6.1115117	7.2321935	6.904322	8.436841	11.533713	8.206199
ASMM9PARTA007323	3431	intergenic		6.5432773	7.171597	7.608495	4.8450933	4.166904	5.4468927
ASMM9PARTA002011	2871	intergenic		2.583993	4.638465	8.157618	7.14647	2.7363474	7.3745384
ASMM9PARTA007307	1583	intergenic		6.056796	6.371897	6.7316604	7.825757	8.282967	7.5762577
ASMM9PARTA007296	2434	intergenic		6.1996427	6.2764187	7.1025286	5.11151	8.452675	5.5107703
ASMM9PARTA002029	2782	intergenic		4.8667927	4.799368	2.6685894	6.2304344	6.335927	2.6758442
ASMM9PARTA001876	3838	intergenic		5.9675	6.688683	6.7643228	5.747036	8.218382	6.2045574
ASMM9PARTA007353	379	intergenic		2.4136748	6.265723	3.313121	8.346142	3.960017	7.866325
ASMM9PARTA007746	1938	intergenic		3.6080325	4.9825277	2.7586677	2.7702322	5.958821	4.3913813
ASMM9PARTA007765	2655	intergenic		7.341221	7.8342214	5.457158	5.6442657	8.817321	5.6877666
ASMM9PARTA007764	2411	intergenic		4.272976	4.5683393	6.558661	4.3355045	8.842539	3.1168323
ASMM9PARTA001788	1096	intergenic		10.014885	10.854553	7.6200438	5.798664	8.224153	5.9547877
ASMM9PARTA001793	458	intergenic		8.78124	10.156223	7.7232375	9.211513	9.9304695	9.092059
ASMM9PARTA007761	1596	intergenic		8.516584	9.6016245	6.4959216	8.840969	9.128087	8.627597
ASMM9PARTA007759	1749	intergenic		3.7766132	4.1065917	2.6697743	2.7702322	4.909319	6.442825
ASMM9PARTA007710	1207	intergenic		10.472396	9.048155	7.24081	9.459877	4.9091396	9.284422
ASMM9PARTA001802	1127	intergenic		6.7473564	7.1079807	8.4781885	5.970385	7.4462056	6.3653536
ASMM9PARTA001778	578	intergenic		5.0729485	6.2117376	2.6795268	3.6431296	8.296822	3.3809552
ASMM9PARTA001806	1315	intergenic		5.2655587	6.7077684	5.1020203	5.329094	5.6550617	5.4200206
ASMM9PARTA001810	816	intergenic		10.598309	10.46129	5.469863	5.8980045	2.7363474	6.298986
ASMM9PARTA007738	3530	intergenic		6.5803394	7.1389627	5.5089974	4.190915	2.9870467	3.9365706
ASMM9PARTA007734	1848	intergenic		4.9410057	6.1110554	3.6179247	7.015433	8.368528	7.3388157
ASMM9PARTA001813	1048	intergenic		6.8984604	6.950379	6.4087815	8.120715	6.7296834	8.460191
ASMM9PARTA007724	1112	intergenic		4.503368	4.5195293	7.294923	3.343769	5.687965	4.1027756
ASMM9PARTA001886	3542	intergenic		6.0687313	7.3542395	6.1357803	6.3944144	6.0359116	6.2473345
ASMM9PARTA007757	2260	intergenic		2.4656076	4.2128315	4.9360294	4.5864286	2.7363474	4.1639957
ASMM9PARTA007787	1782	intergenic		7.9408674	8.883377	6.8760266	6.7538223	4.8154993	6.659269
ASMM9PARTA005947	1094	intergenic		5.9099655	4.906637	11.112866	7.3445983	5.1270475	7.5096426
ASMM9PARTA007826	822	intergenic		5.0131073	4.2679253	6.5217257	9.073101	11.713002	9.526379
ASMM9PARTA007825	2455	intergenic		5.7775807	6.6248417	6.0536013	3.5687027	5.6920094	5.6703434
ASMM9PARTA007820	2311	intergenic		4.1979675	5.5227876	4.6673875	4.6322656	3.4235497	5.1972847
ASMM9PARTA007811	2081	intergenic		3.477411	4.909547	4.729751	2.7702322	5.199789	4.0644426
ASMM9PARTA007810	2051	intergenic		6.5005183	7.2816424	5.3244605	3.9510665	4.7325063	2.7793343
ASMM9PARTA007807	2925	intergenic		8.571152	8.41411	6.2421393	4.7923927	7.464643	5.468419
ASMM9PARTA007770	1563	intergenic		10.946701	10.197781	5.3675947	7.1487575	2.7363474	6.9909716
ASMM9PARTA007791	2228	intergenic		11.481073	10.505877	8.742362	9.118453	10.17194	9.015927
ASMM9PARTA007776	1218	intergenic		12.407667	11.080339	9.269379	9.440512	2.7363474	8.924278
ASMM9PARTA001758	958	intergenic		5.259273	5.100717	8.895395	7.398837	2.7363474	7.4934726
ASMM9PARTA001760	400	intergenic		6.1707077	7.517342	5.911145	8.094631	7.727864	7.845167
ASMM9PARTA001765	1032	intergenic		6.777584	5.7796907	6.287119	7.200364	7.7876544	7.0433335
ASMM9PARTA001772	532	intergenic		9.82003	10.535854	5.4458523	5.1446643	4.500769	5.4819784
ASMM9PARTA007780	1655	intergenic		4.5916014	5.229824	8.4404955	8.467385	8.965929	7.9086275
ASMM9PARTA007778	1807	intergenic		2.5684571	4.397512	4.8748164	4.7589674	5.4791007	5.7915993
ASMM9PARTA007708	3740	intergenic		5.1582193	5.6396875	2.6815307	4.1002946	5.241382	2.921933
ASMM9PARTA001754	1077	intergenic		6.5496793	5.8093696	5.0185966	2.7702322	10.084237	2.8113713
ASMM9PARTA001845	859	intergenic		12.238338	14.143663	14.138908	11.894088	15.549693	12.625786
ASMM9PARTA007590	1573	intergenic		8.695753	8.977713	4.4487524	6.2249336	2.7363474	6.2279463
ASMM9PARTA007589	4406	intergenic		6.2678585	7.111204	8.690084	9.421558	11.104432	9.351032
ASMM9PARTA007588	1809	intergenic		6.733013	6.803657	5.1241837	4.33178	6.359487	5.2402563
ASMM9PARTA007584	1304	intergenic		5.9577847	5.659317	8.92457	8.41608	6.101819	7.786233
ASMM9PARTA007581	346	intergenic		6.058248	5.0260286	2.8532014	5.9532394	3.51308	2.862503
ASMM9PARTA007578	3543	intergenic		4.2464194	5.128812	5.70622	2.7702322	4.6585073	5.2212963
ASMM9PARTA007716	4658	intergenic		8.461763	7.5252266	4.1030507	5.0728707	2.7363474	5.7034035
ASMM9PARTA007576	2909	intergenic		7.0757627	7.7525225	8.72673	7.8481116	10.912072	8.022047
ASMM9PARTA007606	1574	intergenic		3.8015392	4.6839976	5.937264	3.5898232	6.2943363	4.500891
ASMM9PARTA007567	1300	intergenic		6.9220934	6.3181276	11.44708	9.199739	5.3495135	9.318783
ASMM9PARTA007566	4280	intergenic		8.526615	8.456755	9.327151	9.732418	10.466995	9.972186
ASMM9PARTA001849	1105	intergenic		8.677129	10.16989	11.6935215	11.337999	14.160742	11.662195
ASMM9PARTA001853	942	intergenic		7.364135	5.46014	2.7201278	2.7702322	9.283875	2.7388635
ASMM9PARTA001854	254	intergenic		7.807884	7.5446978	5.852325	6.9060187	8.596321	6.493565
ASMM9PARTA001863	301	intergenic		7.318614	8.099991	7.604746	6.6682067	7.038657	7.8610563
ASMM9PARTA001867	3017	intergenic		7.3091874	9.158812	9.342758	13.807244	13.373032	13.5952635
ASMM9PARTA007577	1915	intergenic		5.6635613	6.666089	5.394123	6.1836286	6.296684	6.3711634
ASMM9PARTA007640	1275	intergenic		8.507059	10.173473	8.7600765	8.7775135	11.806865	9.05323
ASMM9PARTA007702	3428	intergenic		6.6418066	7.8472466	10.738212	10.141544	16.623907	9.417348
ASMM9PARTA001827	763	intergenic		8.49939	9.267481	12.697619	11.237497	12.85742	9.985
ASMM9PARTA007694	1889	intergenic		2.4205327	4.660777	6.068102	6.1960974	16.851282	6.549116
ASMM9PARTA007680	646	intergenic		10.954881	11.365538	7.091851	6.028908	4.7837677	6.148851
ASMM9PARTA007670	2221	intergenic		6.3576956	6.9419603	6.6612287	7.272869	3.74379	7.178255
ASMM9PARTA007667	1067	intergenic		6.633975	8.083862	5.310695	5.334844	8.544739	6.2609115
ASMM9PARTA007666	4515	intergenic		6.619622	8.015291	5.936122	6.602551	5.8834286	6.7730155
ASMM9PARTA007603	2914	intergenic		3.7101734	4.50352	2.7460513	2.7702322	6.7856874	4.047246
ASMM9PARTA001829	987	intergenic		10.290495	9.195017	5.0585723	5.205003	3.8664932	5.111193
ASMM9PARTA007605	3421	intergenic		7.671463	7.398605	6.2751656	7.5173655	6.911343	7.5238004
ASMM9PARTA001831	586	intergenic		5.6302204	5.9750924	9.663181	8.73942	11.00929	8.300981
ASMM9PARTA007627	3264	intergenic		5.1279335	5.1104546	8.451791	5.943976	6.1109867	6.2650356
ASMM9PARTA001838	979	intergenic		7.5958204	8.851603	6.501806	7.8032756	6.0313034	8.22749
ASMM9PARTA007623	1333	intergenic		5.2734375	5.278348	5.1452193	5.992749	6.60859	6.469069
ASMM9PARTA007620	2148	intergenic		6.4515142	6.5780463	3.6943538	4.624624	5.2921553	3.9043572
ASMM9PARTA007611	1276	intergenic		8.57103	7.6611776	9.062876	7.6486506	6.3612466	8.841598
ASMM9PARTA001741	986	intergenic		4.284149	5.307578	2.8896623	5.1231866	8.7600765	5.0873604
ASMM9PARTA007659	574	intergenic		5.3140707	5.5646973	4.344239	5.686901	6.8058968	5.986674
ASMM9PARTA004436	2645	intergenic		4.063772	5.7826777	7.6834307	7.492902	9.972612	7.4326453
ASMM9PARTA002551	1854	intergenic		5.658133	2.5277617	2.674783	2.7702322	6.4860754	2.6758442
ASMM9PARTA003187	1775	intergenic		7.3568897	7.1865606	7.311692	4.89348	6.798124	4.2945137
ASMM9PARTA003189	750	intergenic		2.546835	5.596921	3.6837966	6.5548544	5.4941363	6.0525436
ASMM9PARTA003198	1988	intergenic		4.9752283	4.199461	6.3864083	4.304009	3.6173902	4.773985
ASMM9PARTA003199	1041	intergenic		4.5221224	5.688307	2.6931522	5.068197	4.850614	5.760733
ASMM9PARTA004455	1858	intergenic		12.890314	12.595156	7.619649	7.8294716	3.506973	8.058228
ASMM9PARTA004482	2293	intergenic		5.1569595	4.724684	4.354115	5.519397	3.1390972	4.9545913
ASMM9PARTA004443	2000	intergenic		4.17106	4.2581897	4.9245768	5.267165	2.7363474	4.8315234
ASMM9PARTA004483	3985	intergenic		9.169287	9.308327	8.273245	9.8228	11.850519	9.656836
ASMM9PARTA004429	1582	intergenic		6.7061057	7.150922	9.484545	6.9608784	4.6067805	6.774721
ASMM9PARTA004410	3285	intergenic		7.3269215	7.260296	12.70941	12.470787	8.301384	12.447555
ASMM9PARTA004403	1563	intergenic		4.2030253	5.673767	2.661109	5.19573	5.570073	5.3608007
ASMM9PARTA003202	3465	intergenic		5.7983465	6.881049	7.375211	7.923159	8.880532	7.8578687
ASMM9PARTA003209	3066	intergenic		6.2913833	6.63043	6.13989	5.330731	8.21773	6.0900936
ASMM9PARTA004398	1693	intergenic		5.647423	6.6811585	5.592425	5.8762207	5.404018	5.954919
ASMM9PARTA004397	941	intergenic		6.5658693	8.040741	6.3516126	7.0984416	9.388213	7.7308574
ASMM9PARTA004444	1392	intergenic		9.790829	10.62297	6.2395053	7.5991592	7.3506184	8.028238
ASMM9PARTA004533	787	intergenic		8.939667	9.500225	4.4285307	5.218914	2.7363474	5.3551435
ASMM9PARTA004549	1150	intergenic		16.271774	6.8696175	9.284422	8.436003	7.626284	8.363598
ASMM9PARTA003171	1335	intergenic		9.052084	8.463226	10.892439	11.40094	6.493565	11.405193
ASMM9PARTA003176	1426	intergenic		5.883231	6.8953595	5.094954	7.5144806	8.375983	7.333005
ASMM9PARTA003184	1194	intergenic		7.0258207	7.8827972	7.093173	9.480201	9.677402	9.320794
ASMM9PARTA004543	2588	intergenic		3.810264	5.3521976	2.6835914	4.0824785	4.5708895	4.5126452
ASMM9PARTA004542	613	intergenic		5.9811225	5.601368	5.0479126	3.2616928	2.7363474	3.4388602
ASMM9PARTA004479	2679	intergenic		5.0192924	4.31877	4.990674	4.575491	6.4592724	6.601848
ASMM9PARTA004535	3933	intergenic		8.426167	8.113422	7.467798	9.237873	11.40094	8.92994
ASMM9PARTA004387	4509	intergenic		8.652615	10.084047	12.101337	10.86765	11.482878	10.939308
ASMM9PARTA004532	2053	intergenic		3.9653993	5.13271	2.7444067	3.9204006	5.5294886	4.017459
ASMM9PARTA004529	2936	intergenic		7.3745613	9.431641	6.9477186	10.424859	9.776106	10.649819
ASMM9PARTA004528	923	intergenic		8.0042095	9.801558	3.0661461	4.95924	2.7363474	5.429306
ASMM9PARTA004517	1249	intergenic		7.490754	6.8447866	6.7510324	5.5396004	3.9350133	5.1226273
ASMM9PARTA004514	1872	intergenic		8.481195	9.730324	5.9316583	8.104762	12.144652	7.693832
ASMM9PARTA004485	1575	intergenic		8.085807	8.767737	11.354526	11.214938	10.954631	11.304501
ASMM9PARTA004484	2396	intergenic		2.931624	5.302822	3.5536432	6.1007953	7.4960046	5.6177464
ASMM9PARTA003185	3033	intergenic		7.379062	7.372504	11.936975	13.333031	9.374714	13.19411
ASMM9PARTA003299	2953	intergenic		11.501013	10.946701	5.789321	2.7702322	2.7363474	2.9156861
ASMM9PARTA004294	2453	intergenic		5.491825	5.617963	5.6081166	6.492898	6.3354354	6.4041734
ASMM9PARTA004292	2864	intergenic		4.312346	4.337332	4.889335	5.2141457	5.212633	4.5353665
ASMM9PARTA004290	1247	intergenic		6.301242	6.915441	8.708982	8.304276	4.909729	5.717343
ASMM9PARTA004288	2329	intergenic		5.806573	4.2623987	5.5177636	2.7702322	3.3268113	3.5682046
ASMM9PARTA003296	2316	intergenic		6.299693	5.644931	4.865217	6.2844315	4.7657413	5.662158
ASMM9PARTA004285	1674	intergenic		5.5441904	6.7400465	8.138648	8.391341	16.418816	8.019291
ASMM9PARTA003227	2573	intergenic		4.184898	4.5234814	5.133193	2.7702322	4.361831	3.7583032
ASMM9PARTA004276	2693	intergenic		2.4800382	5.4238048	6.620525	7.753683	7.820099	7.2969685
ASMM9PARTA004303	3875	intergenic		7.1320124	7.3052826	6.11001	8.028238	8.448779	7.807937
ASMM9PARTA004272	2499	intergenic		4.2792945	5.3407116	5.090689	5.4133797	6.184805	5.0752487
ASMM9PARTA003301	1843	intergenic		3.5521002	4.5200386	5.374015	4.65082	4.9245768	4.5586424
ASMM9PARTA004267	2152	intergenic		6.2146063	6.840593	2.9776156	5.136533	2.7363474	4.8551097
ASMM9PARTA004266	1952	intergenic		6.0579457	5.041648	3.5759137	6.244781	2.7363474	5.7675424
ASMM9PARTA004262	1961	intergenic		4.0696387	4.145042	3.7269459	5.6676884	6.0132093	5.727318
ASMM9PARTA003306	1813	intergenic		7.4567814	8.344833	5.680367	8.111877	12.5246	7.7825594
ASMM9PARTA004256	2360	intergenic		9.475912	9.589418	4.3848486	5.4926767	4.2596817	5.904748
ASMM9PARTA003297	1292	intergenic		5.7796907	3.9916043	2.6725316	7.644741	5.520693	8.468435
ASMM9PARTA004345	2113	intergenic		6.5110464	7.597407	9.146986	8.701736	5.826768	8.685926
ASMM9PARTA003165	3304	intergenic		4.9050903	5.187915	6.596577	5.064992	8.402732	5.2690744
ASMM9PARTA003263	1659	intergenic		12.518614	14.121704	13.638515	14.073178	15.490222	14.249354
ASMM9PARTA003283	2712	intergenic		8.613573	9.305025	12.429981	8.75866	13.371194	10.58655
ASMM9PARTA004373	667	intergenic		5.0770216	5.5875473	5.455998	5.5022664	2.7363474	5.5196238
ASMM9PARTA004367	1301	intergenic		11.053501	10.457301	5.8354087	5.2483096	4.2378116	5.321573
ASMM9PARTA003290	1822	intergenic		3.9220438	5.4433064	5.6117234	5.7959533	5.481681	5.11151
ASMM9PARTA004357	1635	intergenic		6.7640076	8.209039	8.820217	6.627611	11.97152	6.5055423
ASMM9PARTA003291	2259	intergenic		8.284306	8.543486	4.4383087	4.3484993	4.534104	4.7318726
ASMM9PARTA004346	2484	intergenic		8.316297	6.851782	8.661779	8.243786	7.40621	7.5946684
ASMM9PARTA004301	2260	intergenic		6.832141	8.183626	2.7555277	3.5260155	5.07078	2.969443
ASMM9PARTA004330	2614	intergenic		10.256205	9.067789	8.615322	4.4963884	9.297701	5.915707
ASMM9PARTA004324	2722	intergenic		8.568767	8.105735	11.629448	12.280478	4.0252247	11.822603
ASMM9PARTA004321	1714	intergenic		4.265682	5.0864925	6.745783	5.071948	3.7285104	5.2722425
ASMM9PARTA004320	1795	intergenic		7.8117604	5.40899	5.84138	4.7326183	4.800934	4.507119
ASMM9PARTA004311	1801	intergenic		6.541562	7.731185	8.654685	6.039105	7.528996	5.587438
ASMM9PARTA004305	2337	intergenic		9.795038	9.340122	6.4824076	2.7702322	7.973382	3.079595
ASMM9PARTA003260	1527	intergenic		6.9526134	8.452911	7.242098	9.604063	7.900196	10.219154
ASMM9PARTA004347	1833	intergenic		4.3298936	4.698723	3.1999276	5.3192177	2.7363474	5.5002103
ASMM9PARTA004694	1823	intergenic		9.766951	9.147112	4.8150573	3.2697597	3.9595652	4.658072
ASMM9PARTA004738	1244	intergenic		6.683981	8.251577	8.803858	10.328447	16.316078	9.011449
ASMM9PARTA004728	2339	intergenic		8.575704	8.519272	6.8336964	7.1025286	6.8011017	6.420538
ASMM9PARTA004726	1378	intergenic		11.839511	11.192165	5.925847	5.9816895	6.2296424	5.709011
ASMM9PARTA003043	3101	intergenic		4.8367004	5.0284824	3.7744598	5.235472	5.6025968	5.18654
ASMM9PARTA004724	1829	intergenic		10.09393	10.532286	8.846822	9.81473	10.587528	9.771434
ASMM9PARTA004708	3164	intergenic		9.29867	10.463327	8.934053	9.818507	10.050533	9.818507
ASMM9PARTA004682	680	intergenic		6.5938506	4.505074	9.7617445	9.16298	4.949352	8.707021
ASMM9PARTA004698	1759	intergenic		13.965581	14.193157	8.8190975	6.67764	8.154085	6.9854407
ASMM9PARTA004752	917	intergenic		4.8122673	5.073698	5.2114267	2.7702322	2.7363474	2.74713
ASMM9PARTA003046	2520	intergenic		5.112811	5.464597	8.166084	6.0755787	7.344919	5.872673
ASMM9PARTA003049	1630	intergenic		6.973405	5.4170184	3.1576	6.0448523	5.7279882	5.8896976
ASMM9PARTA004687	1447	intergenic		11.975714	10.812651	6.1892633	5.8842793	8.139344	6.5746765
ASMM9PARTA003069	692	intergenic		7.1495714	6.3023715	4.920602	2.7702322	5.462414	2.6758442
ASMM9PARTA003071	824	intergenic		6.1808577	5.867463	6.3765163	4.997681	4.5590706	4.726953
ASMM9PARTA003080	2106	intergenic		5.144435	6.770652	7.1954994	10.764435	10.6276865	10.54575
ASMM9PARTA004552	1611	intergenic		7.106763	7.203043	3.9024596	4.9964924	2.7363474	4.898255
ASMM9PARTA004699	343	intergenic		11.967735	11.685064	8.097463	8.957653	5.627182	9.221731
ASMM9PARTA004780	875	intergenic		5.6934257	3.6680799	4.9661093	2.7702322	5.486875	3.1174116
ASMM9PARTA004807	900	intergenic		4.7723255	7.556337	3.705405	5.7297826	4.314273	5.7702746
ASMM9PARTA004806	3702	intergenic		9.333552	9.374425	9.968727	10.304022	11.656002	10.249665
ASMM9PARTA004805	1817	intergenic		5.7100763	5.403078	5.021993	3.4526224	4.92589	5.194179
ASMM9PARTA004796	3040	intergenic		8.223162	4.665535	5.238997	2.7702322	2.7363474	2.7873795
ASMM9PARTA004793	1553	intergenic		4.4948597	6.6392007	5.9431877	5.3710675	7.7345886	5.5437593
ASMM9PARTA004791	1741	intergenic		12.085606	10.983692	6.3191695	4.820486	3.0699897	4.7082276
ASMM9PARTA004789	1036	intergenic		5.5977674	6.5209312	5.007467	6.5433636	8.800451	6.168293
ASMM9PARTA004742	1107	intergenic		9.729067	11.038575	9.54513	11.758177	12.623949	12.022714
ASMM9PARTA004781	1267	intergenic		3.9492178	4.8477173	6.144429	2.7702322	2.7363474	3.3708491
ASMM9PARTA003027	2144	intergenic		8.647853	9.95701	7.2288876	8.234515	5.3576546	7.809884
ASMM9PARTA003015	2178	intergenic		5.288254	5.5539656	6.2980776	5.0112157	5.7704964	5.3756685
ASMM9PARTA004764	2024	intergenic		7.673598	6.0108747	4.8054457	5.831475	7.71527	5.6055603
ASMM9PARTA004762	1410	intergenic		5.094797	5.2128925	4.127777	5.0232024	6.274239	5.51673
ASMM9PARTA004760	3656	intergenic		5.1376286	5.491825	5.236218	5.206163	5.8383913	5.7678456
ASMM9PARTA004759	1337	intergenic		6.2207847	7.7227573	2.770605	3.7800608	2.7363474	4.788359
ASMM9PARTA003026	1087	intergenic		6.45553	7.2256756	2.711106	2.7702322	10.146496	4.105072
ASMM9PARTA003094	1498	intergenic		6.116296	6.6027985	3.9641666	5.747877	4.994641	5.9453235
ASMM9PARTA004784	2488	intergenic		5.63268	5.138978	9.444225	8.375405	5.7924075	7.969262
ASMM9PARTA004585	1433	intergenic		10.298424	10.44631	5.343961	8.156206	2.7363474	4.041865
ASMM9PARTA003120	1954	intergenic		7.4497757	8.581661	7.0166836	9.595379	11.131142	9.797031
ASMM9PARTA004597	957	intergenic		11.732374	11.025696	9.302718	8.903105	5.1481028	8.354511
ASMM9PARTA004596	1101	intergenic		2.468195	5.4421597	5.1034184	5.073228	2.7363474	4.9215574
ASMM9PARTA004595	1684	intergenic		5.221136	5.6350145	7.613084	6.3535514	6.024123	6.4587526
ASMM9PARTA003122	2342	intergenic		7.451415	4.065263	4.7322044	2.7702322	2.7363474	4.4997435
ASMM9PARTA003136	2623	intergenic		9.139387	10.035255	9.831269	10.172529	13.260965	10.560819
ASMM9PARTA003088	3707	intergenic		9.887678	11.9747925	10.45316	13.293365	13.385136	13.50181
ASMM9PARTA003146	2561	intergenic		7.123067	7.7781525	2.7396762	5.131908	4.064063	6.17358
ASMM9PARTA004617	738	intergenic		9.620926	11.032533	10.492998	10.166166	13.628009	9.807778
ASMM9PARTA004583	718	intergenic		3.8813055	4.2435207	2.679366	3.2763965	5.4492974	2.6758442
ASMM9PARTA004577	2681	intergenic		6.4016933	6.802121	9.6675625	7.4284744	16.377155	8.282022
ASMM9PARTA003158	646	intergenic		13.311497	13.43854	8.002614	6.2861886	2.7363474	6.4714217
ASMM9PARTA003159	2064	intergenic		9.926482	9.935474	15.234954	12.794755	11.082663	12.950735
ASMM9PARTA004563	1926	intergenic		11.539896	11.212513	6.562392	7.4671645	5.2509813	8.083567
ASMM9PARTA004562	1431	intergenic		12.943176	12.541876	7.0439525	4.785173	4.6469736	6.020504
ASMM9PARTA004247	2044	intergenic		7.651496	6.5669994	5.828872	2.7702322	3.0153737	2.6758442
ASMM9PARTA003139	793	intergenic		12.441706	12.334511	6.4126625	2.7702322	2.7363474	2.6758442
ASMM9PARTA003115	1892	intergenic		6.8548527	6.2837105	2.7898204	6.2747297	2.7363474	3.0267594
ASMM9PARTA004679	1044	intergenic		6.540895	7.6961308	2.7460387	4.3374696	4.299584	4.799325
ASMM9PARTA003097	1748	intergenic		4.7757807	4.985218	7.816777	2.7702322	3.4609919	5.02648
ASMM9PARTA004672	1769	intergenic		4.9123416	5.0425653	4.2127557	3.8083763	5.9827824	5.310129
ASMM9PARTA003103	2732	intergenic		9.705093	11.481645	9.400835	12.839944	12.590757	12.90228
ASMM9PARTA004664	2876	intergenic		6.101575	7.1881237	5.258937	4.8691163	8.423904	5.472673
ASMM9PARTA004663	4158	intergenic		4.842661	5.146209	6.967914	4.8446093	7.538329	6.107424
ASMM9PARTA004661	1843	intergenic		6.636065	7.393191	7.5734563	6.0828223	6.3825827	6.366654
ASMM9PARTA004605	2437	intergenic		4.0216775	6.0505486	3.90896	7.1803064	7.080428	7.1671166
ASMM9PARTA003114	3307	intergenic		9.984279	12.240534	10.8845825	13.027403	12.407023	13.158167
ASMM9PARTA004614	638	intergenic		2.649786	4.583665	5.6188	2.7702322	4.672624	2.7665462
ASMM9PARTA003116	1978	intergenic		7.6446066	6.6473856	5.994604	4.784801	4.1922164	4.8074875
ASMM9PARTA004632	1403	intergenic		8.208225	8.206902	4.872839	3.9787862	5.5418363	2.9136453
ASMM9PARTA003117	1349	intergenic		6.79181	5.2730517	5.1376762	6.77575	2.7363474	6.899492
ASMM9PARTA004628	2922	intergenic		5.0875626	5.325533	7.246209	2.7702322	7.0323563	5.4034863
ASMM9PARTA004626	2071	intergenic		5.1797543	5.5894074	5.4977727	5.269329	3.9360282	4.1781015
ASMM9PARTA004620	1345	intergenic		9.119556	10.3601	9.865017	11.533713	13.48109	11.793938
ASMM9PARTA004556	1722	intergenic		9.902933	11.5273	11.596316	12.333157	12.942414	12.352045
ASMM9PARTA004659	1054	intergenic		2.4196022	4.9482546	2.6724591	4.3535604	4.930938	4.5868583
ASMM9PARTA003795	2659	intergenic		10.492932	10.061289	6.1523933	9.343622	3.3215556	8.916002
ASMM9PARTA003535	2203	intergenic		4.641474	5.269149	6.43771	5.8296537	4.0100174	5.903064
ASMM9PARTA003537	2563	intergenic		9.679125	9.41	5.92729	4.567295	5.5710316	4.638741
ASMM9PARTA003816	1526	intergenic		9.006446	8.118854	4.222695	2.7702322	7.651787	2.6758442
ASMM9PARTA003815	1246	intergenic		7.4397087	6.0785437	2.809431	5.7287006	2.7363474	5.583464
ASMM9PARTA003814	1292	intergenic		11.388542	9.474794	7.1012754	8.949112	2.7363474	9.270714
ASMM9PARTA003540	3731	intergenic		2.4350402	4.6390076	4.159631	6.419662	4.0504694	5.276079
ASMM9PARTA003762	906	intergenic		5.4607306	5.825401	4.275959	6.9481626	7.243266	6.36615
ASMM9PARTA003801	391	intergenic		7.494957	7.838107	9.476733	10.253069	8.613316	10.065522
ASMM9PARTA003518	924	intergenic		9.312477	9.004946	4.496319	6.6498804	2.7363474	7.195844
ASMM9PARTA003792	571	intergenic		8.65132	8.316778	4.1518254	4.6739073	4.8335776	5.1061783
ASMM9PARTA003545	3381	intergenic		2.782071	4.6423607	3.757734	5.8826103	5.416094	4.9539595
ASMM9PARTA003781	1007	intergenic		7.3137994	6.781344	7.1311755	5.614539	8.057421	6.217895
ASMM9PARTA003780	4109	intergenic		4.7055707	4.222059	5.880952	2.7702322	3.4409869	3.2754188
ASMM9PARTA003778	3731	intergenic		9.240354	11.160135	9.377182	12.603453	12.069649	12.470787
ASMM9PARTA003554	2525	intergenic		9.266041	9.787584	14.399938	14.326002	13.205329	12.696573
ASMM9PARTA003900	1665	intergenic		10.58317	9.711992	5.4931355	6.711193	9.863299	5.711926
ASMM9PARTA003544	727	intergenic		5.0486403	5.3816767	8.926082	7.700899	11.181894	7.464366
ASMM9PARTA003847	1673	intergenic		8.4503765	9.507434	4.839984	4.597027	5.676196	5.059266
ASMM9PARTA004252	2322	intergenic		7.083375	4.545438	2.829471	2.7702322	5.5373907	4.5926447
ASMM9PARTA003895	1855	intergenic		5.5663366	4.525321	8.251228	6.4978185	2.9592867	6.58533
ASMM9PARTA003430	2261	intergenic		5.0121083	5.4607306	5.7711353	5.5024066	5.565942	5.669569
ASMM9PARTA003883	3632	intergenic		9.254568	10.520159	6.9021974	10.469009	9.821524	11.377274
ASMM9PARTA003450	1003	intergenic		5.0733223	6.6109533	4.679573	3.8942685	7.583716	5.831048
ASMM9PARTA003452	2506	intergenic		9.928305	11.805126	12.223993	12.13636	13.522926	12.313977
ASMM9PARTA003458	1387	intergenic		2.854731	4.353909	2.8107855	4.073162	6.1456223	4.46453
ASMM9PARTA003528	413	intergenic		5.001787	5.1409025	6.1759586	2.7702322	7.5609045	5.3924866
ASMM9PARTA003854	3046	intergenic		3.1821208	4.8285675	3.8596735	5.0181026	2.7363474	4.845693
ASMM9PARTA003527	827	intergenic		6.5400457	7.479226	4.6419616	6.362614	5.1853647	6.411989
ASMM9PARTA003478	560	intergenic		6.513856	6.446224	2.8001723	5.267741	2.7363474	5.041247
ASMM9PARTA003493	4055	intergenic		3.8749804	4.138246	5.7512236	4.031643	7.053898	4.5919237
ASMM9PARTA003513	1323	intergenic		5.358945	6.837366	4.029173	4.4617333	5.020909	6.227851
ASMM9PARTA003834	4647	intergenic		4.840374	6.345894	6.1122375	6.180086	4.8956885	6.0977297
ASMM9PARTA003833	4874	intergenic		3.5381408	4.903533	2.6701472	2.7702322	7.517726	3.890747
ASMM9PARTA003832	2469	intergenic		5.915473	7.269374	4.6302004	2.7702322	5.778384	5.684566
ASMM9PARTA003761	960	intergenic		2.4624352	4.19029	2.677172	5.5585446	5.0011616	5.2073913
ASMM9PARTA003860	4832	intergenic		5.0742793	6.0955324	7.482647	5.281638	2.7363474	5.362653
ASMM9PARTA003661	1766	intergenic		3.3746984	4.626458	2.8783982	2.7702322	6.978009	3.072201
ASMM9PARTA003591	255	intergenic		4.158644	5.37021	4.31236	4.169274	4.421182	4.995125
ASMM9PARTA003599	3733	intergenic		7.371958	7.615268	4.6966248	7.5869503	7.4258633	8.08567
ASMM9PARTA003601	2537	intergenic		10.017754	12.015291	10.667303	12.975843	13.891336	13.229752
ASMM9PARTA003682	766	intergenic		6.874914	3.5367672	2.690108	2.7702322	6.8740726	2.6758442
ASMM9PARTA003680	1638	intergenic		6.46142	6.6379385	6.061144	3.782442	2.7363474	3.5777018
ASMM9PARTA003607	916	intergenic		7.5946937	8.443708	4.8230844	6.957389	6.0805135	7.394489
ASMM9PARTA003765	1630	intergenic		4.919531	5.5606594	7.5310283	5.2548976	6.241005	5.6255918
ASMM9PARTA003665	1270	intergenic		12.87095	12.477528	8.71054	7.5274234	11.218164	7.3247094
ASMM9PARTA003579	3974	intergenic		2.6723392	4.582015	2.7687902	5.095191	5.0147076	2.7811074
ASMM9PARTA003660	1296	intergenic		6.2309003	6.767626	8.270631	8.480939	5.68538	7.773736
ASMM9PARTA003636	2694	intergenic		5.1529226	5.116102	7.251814	4.9713497	3.6719947	4.810111
ASMM9PARTA003656	3373	intergenic		10.405273	9.789831	5.355403	5.1609406	2.7363474	5.524258
ASMM9PARTA003653	1448	intergenic		7.474533	7.3438163	10.583452	8.8016	7.7027416	8.809666
ASMM9PARTA003637	675	intergenic		5.5764265	5.9621415	8.050647	8.688617	8.561021	8.980339
ASMM9PARTA003649	1241	intergenic		8.236537	9.558638	8.16918	9.148285	10.336379	9.536886
ASMM9PARTA003641	224	intergenic		5.9092917	5.169057	3.452703	5.800088	6.775012	5.5531516
ASMM9PARTA003626	1775	intergenic		5.8994956	6.2459955	6.011652	8.090479	13.033199	7.9372044
ASMM9PARTA003702	1400	intergenic		7.5421534	7.2141056	7.791316	6.3946495	7.3454742	6.7316604
ASMM9PARTA003756	677	intergenic		7.53773	7.4422646	6.2124834	4.275821	9.700832	4.5017686
ASMM9PARTA003743	1712	intergenic		7.0207047	8.291615	7.757924	9.467314	9.577271	9.039017
ASMM9PARTA003739	3029	intergenic		7.4659796	8.311721	5.8633957	6.4757442	3.417395	6.0409346
ASMM9PARTA003731	1789	intergenic		10.094257	10.167124	7.027618	7.97322	6.4889736	7.792028
ASMM9PARTA003723	950	intergenic		7.8767548	6.8634615	7.191573	6.2495174	8.433634	6.0116935
ASMM9PARTA003721	2629	intergenic		5.5526114	7.0333123	8.848672	4.5639544	2.7363474	6.092012
ASMM9PARTA003716	4350	intergenic		4.441715	5.85363	2.7265987	6.6948605	5.6093216	6.334189
ASMM9PARTA003590	1615	intergenic		2.567477	4.2733135	2.7082562	4.3011985	2.7363474	6.210061
ASMM9PARTA003709	3196	intergenic		8.630529	10.149591	8.791735	10.333239	10.0246105	10.407676
ASMM9PARTA003586	1412	intergenic		4.1158495	5.0686693	5.4608536	3.3104296	5.297067	4.131861
ASMM9PARTA003564	491	intergenic		4.820762	5.787858	5.260544	5.2566547	5.922329	3.2139244
ASMM9PARTA003697	1240	intergenic		6.5969925	6.7440042	6.0750484	4.8123703	6.759457	5.0009336
ASMM9PARTA003695	1783	intergenic		8.764739	8.701563	9.028924	8.104033	9.25082	8.181222
ASMM9PARTA003690	2436	intergenic		8.269723	7.2916555	2.7512782	2.7702322	9.235001	2.7750697
ASMM9PARTA003686	2648	intergenic		11.334791	13.05867	12.190525	14.033831	14.06256	13.896884
ASMM9PARTA003572	1533	intergenic		7.224104	7.2974777	4.2959995	6.147644	3.0320873	6.3712926
ASMM9PARTA003423	844	intergenic		4.758954	4.3303237	7.4824915	4.4495344	5.0692296	5.07043
ASMM9PARTA003712	2781	intergenic		5.7234917	6.187909	3.8626976	5.0191684	5.558826	5.6068296
ASMM9PARTA004143	2804	intergenic		9.411676	2.6717834	3.285458	3.4210258	5.0237412	2.8932405
ASMM9PARTA004175	1683	intergenic		9.847517	8.916883	8.22749	3.9579468	6.030179	5.188186
ASMM9PARTA004173	2110	intergenic		5.944932	6.2372713	6.727391	6.428457	7.120207	6.382814
ASMM9PARTA004168	3895	intergenic		4.911319	5.5087748	4.8025117	4.0716085	10.827137	5.5547404
ASMM9PARTA003332	1393	intergenic		5.76723	6.503004	10.336379	10.462817	10.016666	10.279764
ASMM9PARTA004158	2585	intergenic		5.953376	6.12501	3.884587	2.7702322	6.669939	2.6758442
ASMM9PARTA004149	2034	intergenic		4.8942695	4.4829984	9.965606	7.7710752	4.7705736	7.531357
ASMM9PARTA004088	2957	intergenic		3.7822423	4.3478312	2.707861	3.3078728	8.932626	2.7479413
ASMM9PARTA004144	2024	intergenic		8.498784	6.5755672	8.095105	5.1375794	5.3805304	5.8271656
ASMM9PARTA004183	1266	intergenic		12.159368	12.2039795	6.65857	4.299798	2.7363474	4.9301043
ASMM9PARTA003340	3895	intergenic		9.140309	9.897234	9.294682	11.032918	9.449732	10.246998
ASMM9PARTA003351	1148	intergenic		8.546007	10.914929	10.855747	12.199178	11.995078	12.226887
ASMM9PARTA003359	1882	intergenic		2.8496814	4.6993494	3.7883952	4.716179	4.160142	4.9224234
ASMM9PARTA004124	3522	intergenic		6.23806	7.278243	5.283975	4.4866786	5.431178	3.9708836
ASMM9PARTA004121	1220	intergenic		9.328487	10.57988	8.297364	10.935226	11.092978	10.760151
ASMM9PARTA004115	2188	intergenic		2.7856994	4.6295605	5.3156037	5.6425486	2.7363474	5.153044
ASMM9PARTA003899	1298	intergenic		11.416042	13.124531	12.470787	14.003778	14.214302	14.114208
ASMM9PARTA004145	921	intergenic		10.393387	10.275358	5.7620163	3.745972	2.7363474	5.459175
ASMM9PARTA004214	3109	intergenic		6.518526	5.1607056	7.8389797	8.046041	5.4407964	8.178558
ASMM9PARTA003005	1429	intergenic		10.543303	10.426876	6.239763	7.954393	7.761658	8.042594
ASMM9PARTA004243	2368	intergenic		5.20177	6.2496862	5.228894	4.835905	7.212464	5.590927
ASMM9PARTA004239	1277	intergenic		8.289917	8.909084	3.8798485	7.7908044	3.994593	7.46061
ASMM9PARTA004238	1206	intergenic		10.909998	10.063425	7.8928704	9.059056	2.7363474	10.947331
ASMM9PARTA003308	1743	intergenic		8.199761	7.4667306	9.045443	8.63542	7.7677813	8.699891
ASMM9PARTA004235	897	intergenic		6.00025	6.4714355	10.527483	7.8102117	10.820187	7.827503
ASMM9PARTA004231	1066	intergenic		6.516395	4.9771843	5.3359413	5.88939	15.190562	6.11001
ASMM9PARTA004178	1360	intergenic		12.198544	12.472802	7.9860263	10.800578	4.567892	10.812948
ASMM9PARTA004220	1554	intergenic		11.224058	10.71426	5.427783	2.7702322	4.944565	3.1128688
ASMM9PARTA004181	914	intergenic		4.7624726	5.7345724	5.83643	4.6686068	7.440264	5.2681313
ASMM9PARTA004210	1930	intergenic		5.1948276	5.5124254	7.056282	6.6556835	5.6236153	6.514757
ASMM9PARTA004203	2885	intergenic		8.921815	9.257163	2.6818578	5.4667597	2.9251397	2.6758442
ASMM9PARTA004202	1178	intergenic		9.63283	9.004322	4.8849955	7.099601	4.2919474	6.9516726
ASMM9PARTA004201	2089	intergenic		3.2906046	4.450183	6.3247185	4.214574	3.127362	4.5607886
ASMM9PARTA004195	1821	intergenic		9.04455	10.955171	9.70242	10.685481	13.984373	10.4359455
ASMM9PARTA004190	677	intergenic		6.561001	5.918971	5.28633	4.0619884	6.297368	4.316677
ASMM9PARTA004070	2122	intergenic		3.8603458	4.1923203	2.668725	6.5107627	2.7363474	6.572566
ASMM9PARTA003311	1621	intergenic		4.4359097	5.3706827	7.9219704	4.697709	2.7363474	5.880952
ASMM9PARTA003934	2238	intergenic		6.028848	6.2373405	8.627758	7.952024	9.344091	7.506026
ASMM9PARTA003984	2151	intergenic		7.7919493	6.6962595	4.406446	6.0048027	3.6754463	6.1414757
ASMM9PARTA003409	1146	intergenic		4.586829	4.685767	5.7484527	5.0514627	2.7363474	5.068683
ASMM9PARTA003961	3480	intergenic		9.383097	10.132189	5.1982546	6.2385163	4.255714	5.20273
ASMM9PARTA003957	2526	intergenic		4.5768995	5.461733	7.8754525	6.1583776	8.120402	6.273589
ASMM9PARTA003953	1797	intergenic		5.6522436	6.4681396	4.8213534	5.032044	6.4696684	5.1354985
ASMM9PARTA003948	2633			7.3197727	4.94503	4.3604097	3.711816	12.9631195	2.7854657
ASMM9PARTA004096	3276	intergenic		4.410421	5.371996	2.6879644	3.5751328	7.9372044	3.3165019
ASMM9PARTA003935	1779	intergenic		5.2924795	5.3761497	7.1798954	9.728537	10.735801	9.8367195
ASMM9PARTA003401	811	intergenic		4.254088	4.720007	7.528822	8.434944	4.829855	8.216586
ASMM9PARTA003929	2579	intergenic		5.019889	5.8619018	7.846752	7.065439	5.923021	6.7525034
ASMM9PARTA003923	2993	intergenic		6.7177725	5.32413	2.840359	2.7702322	5.3133497	2.8125193
ASMM9PARTA003415	1017	intergenic		5.6305676	6.895141	6.9590106	6.9238143	6.093513	6.9934645
ASMM9PARTA003919	939	intergenic		8.554528	7.675909	5.3251123	5.847959	3.4105144	5.586012
ASMM9PARTA003914	2927	intergenic		4.9722	6.299532	4.041172	2.7702322	5.8090897	2.7820141
ASMM9PARTA003910	2175	intergenic		10.827665	9.821913	5.6096125	2.7702322	3.0209255	2.7089674
ASMM9PARTA003908	2037	intergenic		4.0048256	4.4808927	6.58688	3.997949	8.122512	3.4316525
ASMM9PARTA003937	2803	intergenic		7.4468136	6.4222045	5.7706957	2.7702322	8.116794	3.7586713
ASMM9PARTA004029	2448	intergenic		6.2204123	6.490728	5.8984203	5.7398214	8.008655	5.519397
ASMM9PARTA004067	1205	intergenic		8.319602	9.120248	8.056793	8.752882	9.44785	8.979637
ASMM9PARTA003383	1629	intergenic		7.78454	8.832142	10.628714	11.069282	9.503673	10.703184
ASMM9PARTA003386	1860	intergenic		9.468702	10.691637	9.2560425	10.6609535	11.408575	10.735801
ASMM9PARTA004053	1674	intergenic		6.614029	8.069516	8.480469	7.7924767	9.81473	7.7288933
ASMM9PARTA004051	3084	intergenic		6.7046757	7.025051	7.051986	7.138095	6.4742517	7.0763507
ASMM9PARTA004044	3610	intergenic		6.7572336	7.9006495	7.0377345	7.246209	7.0866547	6.70013
ASMM9PARTA003394	526	intergenic		6.3680873	6.0375805	10.787275	10.259832	7.341714	9.724738
ASMM9PARTA003407	1609	intergenic		6.8217897	7.214613	4.7475986	4.957901	7.0829	5.5779324
ASMM9PARTA004031	1300	intergenic		4.3997955	6.5201325	3.2580779	6.9613004	6.0619197	7.26627
ASMM9PARTA003987	2181	intergenic		9.730324	4.5279803	5.4673433	6.642565	2.7363474	6.520462
ASMM9PARTA004014	2505	intergenic		12.704241	11.579531	7.0567026	5.0555778	4.2766643	3.0660582
ASMM9PARTA004008	2539	intergenic		5.4680133	5.560994	2.8310466	4.0503564	5.726062	4.1321516
ASMM9PARTA004004	2485	intergenic		6.1072555	6.1767592	8.0722	6.0805135	7.611354	5.9796257
ASMM9PARTA004003	3501	intergenic		2.70042	4.4024763	5.0315104	3.3028934	5.149094	4.0889816
ASMM9PARTA003400	2090	intergenic		8.435438	7.1018248	3.8808916	5.66703	4.180652	5.7377777
ASMM9PARTA003993	2329	intergenic		6.872102	7.645033	7.8447876	8.32832	9.922128	8.373608
ASMM9PARTA004248	1542	intergenic		8.027054	10.006952	8.386194	8.050647	10.999092	8.786634
ASMM9PARTA004035	2928	intergenic		5.9032636	5.598715	5.795693	2.7702322	4.0570536	3.0622237
ASMM9PARTA005526	1075	intergenic		5.1372604	5.802285	3.8560853	5.732002	6.7937636	6.5673637
ASMM9PARTA005544	3502	intergenic		5.496501	4.4817195	6.47894	7.671803	3.5891979	7.5565114
ASMM9PARTA005543	2370	intergenic		11.263638	13.011976	12.333157	10.959466	14.269567	11.48484
ASMM9PARTA005537	2317	intergenic		5.688859	6.4928007	5.2542777	5.130297	3.6352432	5.8189206
ASMM9PARTA005536	2494	intergenic		13.590811	15.063431	14.61755	14.322719	15.873296	14.5222
ASMM9PARTA005532	3365	intergenic		6.7419934	7.101269	2.8872523	2.7702322	5.024928	2.7714324
ASMM9PARTA002707	2455	intergenic		8.1170435	8.769059	12.84584	13.072616	9.832482	12.796402
ASMM9PARTA005497	2922	intergenic		4.2548714	4.8788376	7.805586	5.358892	6.1688395	5.350666
ASMM9PARTA002722	3093	intergenic		7.5448813	8.978241	3.549504	4.1994386	5.2501173	4.6043763
ASMM9PARTA005550	2465	intergenic		6.1588755	6.2784104	5.128622	2.7702322	5.615687	2.6758442
ASMM9PARTA005514	4849	intergenic		3.194777	5.525903	2.8714058	2.7702322	5.534269	3.4192286
ASMM9PARTA005510	861	intergenic		6.2929077	7.35882	6.0026026	4.41618	5.9521422	4.808628
ASMM9PARTA005509	1720	intergenic		7.1517506	7.508027	6.442182	7.4291945	8.146499	7.0715914
ASMM9PARTA005508	1506	intergenic		6.1796503	6.484456	6.296684	7.242098	8.497659	7.020837
ASMM9PARTA002727	1035	intergenic		8.64279	9.857485	5.831739	5.4178343	5.402374	5.426706
ASMM9PARTA002730	279	intergenic		8.00004	9.21142	7.1388354	6.340989	7.7047668	6.4824076
ASMM9PARTA005603	2198	intergenic		5.3881745	5.641513	4.0218124	4.2066927	4.5053935	4.7255406
ASMM9PARTA002711	512	intergenic		6.6640453	5.0433893	4.733071	4.7173	7.6406436	4.8722696
ASMM9PARTA005571	1331	intergenic		4.2194443	4.9586906	4.976842	3.3943882	5.311378	5.1405087
ASMM9PARTA005337	606	intergenic		7.126869	7.75475	7.557267	8.536545	10.838769	8.663635
ASMM9PARTA005597	2972	intergenic		7.2973595	8.266403	2.6673636	4.678441	2.7363474	4.9731884
ASMM9PARTA005592	2983	intergenic		4.950294	4.7769375	6.430249	5.37793	7.9308615	4.696905
ASMM9PARTA005589	2589	intergenic		6.189223	5.8581448	7.4044056	6.6516433	3.934525	6.4143686
ASMM9PARTA002662	3404	intergenic		6.758613	6.0109367	10.790416	3.9453657	4.710079	4.1036224
ASMM9PARTA002695	3044	intergenic		6.449381	6.3903065	6.0059814	7.3540974	3.0380237	7.3019047
ASMM9PARTA002700	1994	intergenic		8.793108	8.8927765	5.145055	5.1792135	4.544757	5.592092
ASMM9PARTA005547	1072	intergenic		5.598077	5.427907	6.6749887	6.0912333	5.6729774	6.083225
ASMM9PARTA005576	3232	intergenic		5.8328795	7.2134023	6.119302	5.0406938	6.795505	4.9034705
ASMM9PARTA002703	2041	intergenic		5.1109767	5.1953278	3.735545	5.852091	6.3085294	5.770619
ASMM9PARTA005568	767	intergenic		6.011057	6.811985	9.034116	8.918322	5.6979723	8.905029
ASMM9PARTA002702	1880	intergenic		7.064384	8.030085	7.2226543	7.7804785	11.687786	7.9957137
ASMM9PARTA005563	1045	intergenic		3.776145	5.8735285	6.3354354	8.12144	12.111223	7.320969
ASMM9PARTA005558	821	intergenic		6.8879614	5.066749	8.188981	9.890051	7.6934505	8.984469
ASMM9PARTA005554	2508	intergenic		4.990285	5.8388166	6.3025827	2.7702322	11.377274	2.9362175
ASMM9PARTA005551	629	intergenic		10.2342	7.8119106	6.017974	8.510806	8.053538	8.552055
ASMM9PARTA005496	1294	intergenic		4.0261626	4.4460025	5.6725326	3.1938462	2.7363474	3.9343545
ASMM9PARTA002701	1628	intergenic		2.6491184	4.5627866	4.8788037	8.008832	9.069853	7.958937
ASMM9PARTA005359	1758	intergenic		7.1172085	8.435307	9.031894	10.393385	9.058707	10.418694
ASMM9PARTA005398	3403	intergenic		4.3699646	5.6093616	5.218914	5.3773174	4.370466	5.8839283
ASMM9PARTA005397	2666	intergenic		6.436301	4.090253	5.6449842	2.7702322	4.0218124	4.191235
ASMM9PARTA005385	2162	intergenic		10.842934	12.887413	11.758177	12.034607	13.789418	11.139442
ASMM9PARTA002770	2416	intergenic		10.305342	10.520834	5.3405056	6.443275	4.4509206	5.237199
ASMM9PARTA002779	863	intergenic		6.3632083	5.4226527	5.1489124	4.1633997	2.7363474	4.173781
ASMM9PARTA002787	2594	intergenic		2.45993	5.918914	4.362625	6.6841044	5.2250414	6.6055765
ASMM9PARTA005499	2641	intergenic		9.192621	7.4879518	15.051617	12.235907	11.159772	12.225082
ASMM9PARTA002793	4107	intergenic		5.70057	6.6492147	2.7201178	3.5075717	6.2045574	3.6931734
ASMM9PARTA005406	2111	intergenic		5.7773023	6.1429143	6.8138337	6.031386	6.5662746	6.586439
ASMM9PARTA005358	1340	intergenic		2.5772562	4.985474	4.6955314	3.947174	5.752548	4.5863686
ASMM9PARTA005356	2033	intergenic		6.488532	7.0350676	9.150676	9.720892	7.58516	9.588396
ASMM9PARTA005355	1590	intergenic		8.115026	9.118398	10.25077	10.591061	11.052799	10.432417
ASMM9PARTA005352	2759	intergenic		7.2510824	7.8374195	6.5417843	5.252644	5.1906214	5.8914227
ASMM9PARTA002797	2429	intergenic		2.6007032	4.8688946	2.736648	2.7702322	5.853101	2.7555277
ASMM9PARTA002805	4286	intergenic		7.6343584	8.293736	7.5839796	8.063851	8.701736	7.926283
ASMM9PARTA003007	1203	intergenic		6.0080166	7.2822075	4.6594243	7.9268126	7.5816708	7.9172754
ASMM9PARTA005375	3430	intergenic		3.875634	4.9133973	3.5506022	5.0978327	6.336216	6.3615055
ASMM9PARTA002746	2722	intergenic		4.831292	5.669696	2.7999585	5.45165	5.2840943	5.2115803
ASMM9PARTA005495	2694	intergenic		3.0664852	4.649309	7.6692114	2.7702322	4.742569	2.981777
ASMM9PARTA005478	1871	intergenic		6.552153	6.953829	3.1360435	2.7702322	8.468915	2.6758442
ASMM9PARTA005473	3857	intergenic		5.846677	6.234398	6.782169	6.866146	3.409902	6.7173123
ASMM9PARTA002731	1205	intergenic		3.3893824	4.1851683	2.6709528	2.7702322	5.083543	2.6758442
ASMM9PARTA002735	3451	intergenic		4.8200855	5.5782003	9.636631	5.8729143	6.8846717	5.9287815
ASMM9PARTA005461	3153	intergenic		5.671571	6.637308	9.623474	9.465724	5.96591	9.390137
ASMM9PARTA002742	3108	intergenic		5.8565855	5.178113	5.9392176	2.7702322	6.1616373	3.793036
ASMM9PARTA005402	1796	intergenic		9.115303	10.319559	8.70691	10.427918	12.241015	10.6657915
ASMM9PARTA005438	568	intergenic		5.0073314	4.6553836	4.1853247	6.7098207	2.7363474	6.9152155
ASMM9PARTA005404	3204	intergenic		4.6574326	6.3434706	6.7937636	6.963166	6.81071	6.818923
ASMM9PARTA002750	3362	intergenic		6.458022	6.945224	5.9267206	5.39167	8.517264	5.767972
ASMM9PARTA002759	1553	intergenic		3.9660916	4.615677	3.2152834	4.5346203	5.027339	4.418273
ASMM9PARTA005432	2767	intergenic		9.048155	9.275297	8.455555	7.9712076	5.507923	7.989811
ASMM9PARTA005417	501	intergenic		6.502564	5.6661096	9.567281	9.646824	8.925472	9.627837
ASMM9PARTA005413	1569	intergenic		9.824421	8.612215	10.372595	6.6245766	7.447412	7.218633
ASMM9PARTA005409	1395	intergenic		4.3385363	4.3845487	2.715253	4.4088078	6.2548985	4.924513
ASMM9PARTA002649	2424	intergenic		8.188332	9.268724	10.528273	10.305336	8.949112	10.232763
ASMM9PARTA005439	842	intergenic		9.242354	11.99956	7.5790157	5.9040914	2.7363474	5.5952706
ASMM9PARTA005823	1095	intergenic		4.298279	4.8325453	2.6652849	2.7702322	5.6388144	2.6758442
ASMM9PARTA005857	3486	intergenic		5.1731873	4.4448986	4.9515486	4.2474847	5.8716035	4.444247
ASMM9PARTA005856	1653	intergenic		4.9437056	4.2884045	5.6291494	5.6262703	4.1100855	5.547246
ASMM9PARTA005853	1680	intergenic		5.063902	5.867923	5.503865	5.734212	5.2748203	6.2661343
ASMM9PARTA005852	1582	intergenic		7.2708354	7.670495	12.015155	8.044834	8.4022	7.74631
ASMM9PARTA005842	4971	intergenic		6.69901	7.74443	5.1828823	6.7018003	7.2276487	7.0672426
ASMM9PARTA005838	2215	intergenic		5.004467	5.6259375	3.2220688	4.946013	4.4827795	4.8915687
ASMM9PARTA002605	3051	intergenic		5.7985764	5.7423115	7.5449934	6.645515	14.779879	7.1839194
ASMM9PARTA005828	613	intergenic		4.792103	4.999235	3.3623886	4.523117	4.675697	4.807589
ASMM9PARTA010938	345	intergenic		16.77956	16.417873	16.916058	16.025127	10.887028	16.66043
ASMM9PARTA005816	947	intergenic		4.291047	4.4420924	6.887568	4.0493383	14.0449505	4.505275
ASMM9PARTA005805	2652	intergenic		4.7311654	6.2029767	7.93974	8.720308	7.3015056	8.151795
ASMM9PARTA005795	1241	intergenic		4.348581	5.909398	5.6857285	5.2167206	8.409256	6.320727
ASMM9PARTA005794	2067	intergenic		4.6498165	4.4653077	4.5129404	3.443279	5.852325	3.9205103
ASMM9PARTA005788	1508	intergenic		7.9399624	7.685876	6.071127	5.4054995	6.031386	2.825592
ASMM9PARTA005776	2154	intergenic		8.490719	10.1451	11.502987	11.610603	12.395342	11.627292
ASMM9PARTA002652	2714	intergenic		4.8412647	5.470615	4.8640423	4.6419616	5.342576	4.551268
ASMM9PARTA005837	1495	intergenic		3.9092884	5.909794	3.944514	6.6014233	6.2162285	6.7294607
ASMM9PARTA005885	2265	intergenic		3.5375662	5.5631437	3.9031806	2.7702322	5.38968	4.243847
ASMM9PARTA001614	1349	intergenic		7.3921013	6.625304	4.295828	4.5556984	6.118122	5.0776157
ASMM9PARTA002555	1929	intergenic		7.783612	9.140503	7.650189	7.8116913	11.284514	8.123726
ASMM9PARTA002571	1822	intergenic		5.1770587	5.53605	9.322849	3.9561672	5.6733336	5.5293818
ASMM9PARTA005939	1520	intergenic		9.557247	7.453676	5.295425	4.5786	5.650238	3.9070592
ASMM9PARTA005932	582	intergenic		7.084667	8.669107	6.494976	5.9220114	7.6122437	6.8860807
ASMM9PARTA002574	2225	intergenic		9.210161	8.545794	4.433899	5.1555157	2.7363474	5.434703
ASMM9PARTA005899	2574	intergenic		10.417858	10.300318	10.885795	7.927624	4.9156513	8.1396885
ASMM9PARTA002599	1449	intergenic		4.236469	5.202734	6.999774	6.8860807	4.7606106	6.7540555
ASMM9PARTA005893	1503	intergenic		9.116357	8.408885	5.2529883	6.3513036	2.7363474	5.8132243
ASMM9PARTA002598	3606	intergenic		5.1180415	5.929741	7.359446	2.7702322	3.478642	3.8180037
ASMM9PARTA002577	2306	intergenic		5.1785364	5.748566	6.319941	3.606391	4.043809	4.2293916
ASMM9PARTA002581	3401	intergenic		7.298051	7.4635177	10.437888	8.897788	8.37195	9.180452
ASMM9PARTA005871	2850	intergenic		4.1730146	5.0944166	3.7801204	3.7535164	2.7363474	4.716839
ASMM9PARTA005869	1324	intergenic		8.429928	9.332519	12.474034	12.128172	17.217081	11.775026
ASMM9PARTA002590	2780	intergenic		10.274849	9.178569	5.9674096	4.2993803	5.6788034	4.892574
ASMM9PARTA005867	2881	intergenic		5.859514	6.071186	5.7223225	5.642983	5.417162	4.980664
ASMM9PARTA005763	1711	intergenic		6.8568263	8.427954	4.610644	7.1998763	6.025005	7.1897645
ASMM9PARTA002575	2456	intergenic		5.712838	6.9773035	5.669569	7.4437847	8.104762	7.553222
ASMM9PARTA005641	2462	intergenic		6.670949	7.1529207	3.9629984	6.103469	3.6800854	6.048195
ASMM9PARTA005671	618	intergenic		5.2848806	6.001184	3.8565583	2.7702322	8.2254925	2.6758442
ASMM9PARTA002613	1746	intergenic		5.124913	4.5353403	2.7271562	6.577087	2.7363474	2.7805443
ASMM9PARTA002626	2183	intergenic		7.300108	7.3393	8.143298	7.1310105	11.876932	7.268066
ASMM9PARTA002627	3686	intergenic		6.4881325	8.216288	5.850872	10.124378	10.0963745	10.362034
ASMM9PARTA002635	1004	intergenic		7.509962	6.0210924	7.090362	2.7702322	2.7363474	2.6758442
ASMM9PARTA005659	1002	intergenic		8.389227	8.111252	4.218856	8.572564	2.7363474	7.7399683
ASMM9PARTA005765	1625	intergenic		7.9144063	8.051807	10.57884	7.9922733	11.298949	8.340852
ASMM9PARTA005650	2125	intergenic		11.017357	6.8773975	6.6672325	4.948303	10.700354	5.060569
ASMM9PARTA005690	1553	intergenic		6.5698757	4.2350693	6.4691596	6.2607255	4.496518	5.9241657
ASMM9PARTA005640	3615	intergenic		5.243744	5.860414	8.162133	7.6153936	5.5036654	7.8536835
ASMM9PARTA002648	818	intergenic		6.609795	8.122333	7.2468805	8.569647	9.679958	8.345884
ASMM9PARTA005631	1465	intergenic		4.0223413	6.513856	2.7948184	5.5936575	5.936324	5.675976
ASMM9PARTA005623	2044	intergenic		8.784752	6.949876	6.544054	5.4579263	7.5545306	5.801934
ASMM9PARTA005614	712	intergenic		7.653953	10.4399395	5.275793	2.7702322	6.4541874	4.6799536
ASMM9PARTA005612	2195	intergenic		6.091942	7.4155354	6.962286	8.281178	8.521875	8.568144
ASMM9PARTA005608	2216	intergenic		8.73541	9.327322	4.1159143	5.840495	5.4809966	5.354657
ASMM9PARTA002642	3272	intergenic		5.8838553	6.9912286	6.434576	2.7702322	7.245709	2.6912987
ASMM9PARTA005725	804	intergenic		5.493226	6.8542023	4.869686	5.126566	3.581633	5.083543
ASMM9PARTA005758	2524	intergenic		6.5237083	7.801088	4.952604	7.377366	10.727424	7.2028103
ASMM9PARTA005756	3944	intergenic		6.5619087	5.37897	6.9073486	5.2090397	6.441181	5.7125793
ASMM9PARTA005745	1867	intergenic		10.197381	9.0792885	5.502009	6.4948006	4.938919	6.4580216
ASMM9PARTA005744	3205	intergenic		5.67	4.6664486	5.2344174	6.6667705	3.4686797	6.3459277
ASMM9PARTA005741	810	intergenic		8.801419	8.835308	11.583726	10.767214	10.746441	10.464383
ASMM9PARTA005739	923	intergenic		7.965708	5.8729043	13.357207	13.190207	3.1355238	13.046146
ASMM9PARTA005735	876	intergenic		5.8876534	5.374637	8.074918	9.258032	4.903615	9.237302
ASMM9PARTA002612	2880	intergenic		6.036093	6.856209	3.037333	2.7702322	6.417472	3.0126758
ASMM9PARTA005733	1313	intergenic		9.173631	5.529174	4.259056	5.377237	5.727318	5.526515
ASMM9PARTA005682	577	intergenic		13.205914	13.447861	7.6406436	6.3004985	2.7363474	6.538799
ASMM9PARTA005718	755	intergenic		5.4197836	6.266094	6.8175106	6.437517	9.306581	6.105803
ASMM9PARTA005716	1199	intergenic		6.5843	7.849184	6.6570897	7.420141	2.7363474	6.8364325
ASMM9PARTA005713	1718	intergenic		8.829796	8.124327	4.1844287	3.5111835	3.5803394	4.4993134
ASMM9PARTA002611	4014	intergenic		5.593792	6.8994036	4.933505	4.4854765	6.7807965	4.9865866
ASMM9PARTA005693	2887	intergenic		4.720571	5.1376286	7.3307266	6.6594653	2.98337	6.2635493
ASMM9PARTA005691	2557	intergenic		10.72301	11.233833	5.2296467	2.7702322	3.5831382	2.8402853
ASMM9PARTA005334	2038	intergenic		8.518877	8.798339	12.85742	11.826778	5.7678957	11.893299
ASMM9PARTA005734	1808	intergenic		6.5331345	6.6120872	2.7300048	6.609581	5.6783185	6.6403155
ASMM9PARTA004952	2299	intergenic		9.369276	11.329428	9.704211	12.504599	12.339258	12.412824
ASMM9PARTA004988	469	intergenic		8.635578	8.501146	6.6215935	6.6885414	7.2584896	7.017
ASMM9PARTA002953	853	intergenic		6.86683	6.459794	4.477303	5.1769066	6.317637	5.685702
ASMM9PARTA004985	417	intergenic		5.3045626	6.4232335	7.652497	6.931351	14.469888	6.788224
ASMM9PARTA004981	3737	intergenic		6.3155107	7.0144253	6.6217213	7.2381573	6.832673	6.97918
ASMM9PARTA004975	2021	intergenic		4.1599536	5.7615633	5.8195477	3.770022	7.4798994	3.9287193
ASMM9PARTA004967	959	intergenic		7.307143	7.227914	5.9991994	8.295961	15.125918	8.265921
ASMM9PARTA004934	1359	intergenic		7.7495313	7.4140887	6.001882	5.1004086	3.9036603	5.7970057
ASMM9PARTA004956	559	intergenic		2.6468577	4.814027	4.732155	3.3042026	4.340314	4.781107
ASMM9PARTA004996	704	intergenic		5.665679	5.6967916	7.503251	2.7702322	5.913248	3.588188
ASMM9PARTA004951	1143	intergenic		6.7540917	8.346472	6.201948	7.9489403	7.833118	8.0291605
ASMM9PARTA004947	1329	intergenic		7.3456607	7.406726	6.335106	9.055977	9.907093	8.734886
ASMM9PARTA004945	4545	intergenic		7.7227573	8.98066	7.602546	9.497288	10.198261	9.519882
ASMM9PARTA004942	2766	intergenic		6.4696636	7.1667066	7.0039315	7.430646	5.794666	7.1521597
ASMM9PARTA004941	493	intergenic		8.571534	8.558674	2.844142	3.7222664	2.7363474	4.952225
ASMM9PARTA002957	2197	intergenic		5.900936	6.5485153	7.5191317	9.711506	10.495774	8.954234
ASMM9PARTA002919	2131	intergenic		4.3718157	5.542162	7.3067236	5.039445	8.361681	5.962778
ASMM9PARTA004961	510	intergenic		6.245252	7.2010756	5.2947783	8.412866	8.75622	8.3679905
ASMM9PARTA005019	963	intergenic		7.1667066	8.379505	7.632421	6.1750455	5.110643	6.3877983
ASMM9PARTA005340	1433	intergenic		6.713806	6.2199087	2.7551742	7.91658	2.7363474	2.7097576
ASMM9PARTA002923	1243	intergenic		6.0882287	7.5888734	4.645693	4.1986403	7.015433	4.599624
ASMM9PARTA005046	1902	intergenic		4.7714205	5.178467	7.182301	3.9652848	5.1509614	4.2473645
ASMM9PARTA002931	3168	intergenic		11.163648	12.51326	10.617427	10.289528	12.8217	10.517362
ASMM9PARTA002936	1441	intergenic		9.920855	9.004234	5.5678244	2.7702322	4.523893	4.001369
ASMM9PARTA005028	1301	intergenic		4.991419	5.6620574	5.0118666	6.136681	4.14421	6.3655367
ASMM9PARTA005026	2978	intergenic		10.510702	9.749055	5.3511925	7.4405637	3.4329753	7.9034557
ASMM9PARTA002951	1721	intergenic		6.3230324	5.452941	6.5540805	3.8423967	8.355811	4.6554503
ASMM9PARTA002939	1245	intergenic		6.2731504	5.4425907	4.9564137	3.7331965	5.236218	2.9796193
ASMM9PARTA004993	927	intergenic		2.6941738	4.347911	2.7444758	4.4770684	3.9592319	5.226104
ASMM9PARTA005012	1241	intergenic		6.342509	7.5439835	4.969981	6.986329	6.250725	6.548403
ASMM9PARTA002943	2312	intergenic		5.9696145	7.081656	8.69799	7.7147675	7.357172	7.7821226
ASMM9PARTA005007	811	intergenic		11.683232	11.654881	6.0512466	6.3768954	4.390981	6.6435537
ASMM9PARTA005005	1159	intergenic		6.68684	4.7584395	10.412883	4.5061646	4.610982	4.4516582
ASMM9PARTA002945	838	intergenic		8.058517	3.5215497	4.2135916	2.7702322	10.102627	2.923324
ASMM9PARTA002948	909	intergenic		7.0497456	5.827095	12.759781	9.56598	2.7363474	8.628519
ASMM9PARTA004933	1482	intergenic		4.4686694	5.622555	2.802185	2.7702322	7.013012	2.869188
ASMM9PARTA005024	1146	intergenic		5.2866154	5.940771	6.4261236	5.9053946	6.8954315	6.320127
ASMM9PARTA004843	2290	intergenic		10.5569515	9.570271	5.18409	4.0652833	2.7363474	3.9019372
ASMM9PARTA004862	3326	intergenic		6.890596	6.931631	6.132717	5.130824	9.332869	4.71417
ASMM9PARTA004861	1151	intergenic		7.1513987	8.828676	7.8767776	5.785021	7.191367	6.9917803
ASMM9PARTA002990	1876	intergenic		9.084646	7.656441	4.794501	5.0009336	6.1601763	5.3895593
ASMM9PARTA002992	827	intergenic		5.242857	6.0118365	5.250719	5.893068	4.6314707	6.0630407
ASMM9PARTA004855	3549	intergenic		7.8825445	8.910418	8.0349245	7.838285	7.9613924	7.8544106
ASMM9PARTA004854	2789	intergenic		6.5558558	7.8857546	6.150436	6.1380777	7.5388412	4.9921193
ASMM9PARTA002961	913	intergenic		10.312703	12.070305	10.993374	12.744841	13.653273	12.753386
ASMM9PARTA004851	1240	intergenic		5.286909	6.4015236	4.35764	6.008568	7.9120293	5.4069614
ASMM9PARTA004867	1514	intergenic		9.498035	8.057091	4.9907527	3.9509788	6.8579698	3.988417
ASMM9PARTA004842	2306	intergenic		9.667963	11.732757	12.90228	12.875487	13.551617	12.908036
ASMM9PARTA004839	2244	intergenic		5.994028	6.23252	5.4650946	6.6133795	8.613641	6.4655404
ASMM9PARTA004837	1762	intergenic		10.427452	10.628866	4.749073	2.7702322	6.0428414	2.7103438
ASMM9PARTA004833	2976	intergenic		3.8707085	4.665798	5.763812	5.786644	6.9481626	5.152519
ASMM9PARTA004827	430	intergenic		6.324608	6.387892	7.669554	8.178206	10.382558	7.835333
ASMM9PARTA002997	830	intergenic		4.902208	5.6739063	3.2051218	2.7702322	6.2787743	2.6758442
ASMM9PARTA005951	3148	intergenic		5.7000704	6.8986473	5.690771	5.8495407	7.4183917	7.7517242
ASMM9PARTA004853	3831	intergenic		5.780758	6.8060017	6.7532425	7.1654396	11.591977	6.7116833
ASMM9PARTA004907	1049	intergenic		9.440501	7.9563437	4.235824	5.978462	2.7363474	6.1190896
ASMM9PARTA002966	698	intergenic		6.304583	7.947518	5.13913	7.986601	8.453508	8.040004
ASMM9PARTA004924	414	intergenic		8.530191	7.790329	5.780303	8.236587	2.7363474	8.268506
ASMM9PARTA004923	1825	intergenic		5.5962176	6.2175703	2.8383586	4.8138533	4.4034853	5.204252
ASMM9PARTA004921	1034	intergenic		6.287245	6.2288723	5.2928696	6.8154054	4.3199635	6.412977
ASMM9PARTA002967	2802	intergenic		5.4832716	6.1755877	5.444005	7.628534	7.403596	7.755448
ASMM9PARTA004912	752	intergenic		11.991524	12.004936	6.1786394	2.7702322	2.7363474	2.6758442
ASMM9PARTA004911	488	intergenic		7.346696	6.6150017	3.6447217	6.4416857	6.105803	6.470184
ASMM9PARTA004863	598	intergenic		2.6740346	4.3699374	4.2208047	4.524166	5.085437	4.9472437
ASMM9PARTA002968	1718	intergenic		5.3568926	5.868783	4.979449	6.526227	11.4098425	6.4059405
ASMM9PARTA002981	2250	intergenic		5.807708	5.2994795	2.6742363	4.9432297	2.7363474	4.686578
ASMM9PARTA004900	1098	intergenic		5.523991	4.8779573	4.9530883	6.8992853	3.7590442	7.0209937
ASMM9PARTA004898	1523	intergenic		3.6987433	5.1743827	2.977429	2.7702322	7.5045586	2.83222
ASMM9PARTA004895	926	intergenic		3.101411	6.5698757	4.6698747	4.643533	5.6615486	5.3270216
ASMM9PARTA004881	1188	intergenic		8.372438	8.623895	5.6930037	6.8729863	6.727298	7.2121058
ASMM9PARTA004879	1224	intergenic		4.2884045	4.4941874	5.4771605	2.7702322	2.7363474	2.7375493
ASMM9PARTA002970	1019	intergenic		4.6797514	4.471034	8.066936	7.672461	8.34352	7.993101
ASMM9PARTA005056	684	intergenic		7.9248447	7.1378927	4.536823	5.079874	3.5142453	5.4074736
ASMM9PARTA004909	2467	intergenic		5.5072546	4.279902	5.2412844	2.7702322	8.211405	2.8925514
ASMM9PARTA005224	1465	intergenic		6.2742987	6.0153627	3.7067597	3.9207473	5.3317027	5.6243677
ASMM9PARTA005271	3367	intergenic		5.8130045	5.1260433	7.022248	6.0690613	7.684545	6.274415
ASMM9PARTA005269	3537	intergenic		6.4117723	7.533067	6.5567336	7.6875553	7.402431	8.050912
ASMM9PARTA005268	1161	intergenic		5.86851	5.7471457	5.4995813	4.9070415	8.4152975	5.511972
ASMM9PARTA002836	2352	intergenic		6.7275124	8.063713	4.5149436	4.788683	4.9237647	5.429636
ASMM9PARTA005261	4301	intergenic		9.771891	9.784527	6.295065	7.9221535	7.9549675	8.253669
ASMM9PARTA005257	3070	intergenic		8.023517	4.235631	7.4010253	9.046676	9.42206	9.162389
ASMM9PARTA005204	1256	intergenic		8.786434	9.366608	5.562694	2.7702322	2.7363474	3.8392391
ASMM9PARTA005233	2931	intergenic		4.5021944	5.30813	2.6929455	5.9700284	4.3878736	4.946877
ASMM9PARTA002827	1757	intergenic		9.934496	3.35997	8.704388	8.321727	3.228344	7.2292433
ASMM9PARTA005223	3640	intergenic		4.893675	5.1362085	4.170603	6.1892633	5.7909646	5.9338055
ASMM9PARTA005222	969	intergenic		12.209009	13.403939	14.107481	12.999072	15.13632	12.993373
ASMM9PARTA005219	5033	intergenic		5.694682	5.865854	7.03983	7.032024	7.7762127	6.0046716
ASMM9PARTA005213	1532	intergenic		8.012792	7.7689877	2.929828	5.4723063	3.6648145	4.501079
ASMM9PARTA002841	4397	intergenic		11.053891	11.435425	11.190563	9.0608015	6.9803686	9.646824
ASMM9PARTA005208	875	intergenic		6.094904	7.11689	5.2312837	6.627206	2.7363474	6.983283
ASMM9PARTA002921	2393	intergenic		3.623682	5.291114	5.381694	4.195596	7.983652	3.575719
ASMM9PARTA005251	1102	intergenic		4.752203	4.474486	9.167828	9.752983	2.7363474	9.445612
ASMM9PARTA005319	1282	intergenic		6.6186314	7.8888254	9.44926	8.648679	10.592136	8.992369
ASMM9PARTA002807	2979	intergenic		4.788823	5.716072	4.82081	4.2713327	13.568043	5.4365263
ASMM9PARTA005331	3832	intergenic		6.504102	6.8274574	8.06503	2.7702322	12.04024	5.1230206
ASMM9PARTA005328	1845	intergenic		8.007211	7.946338	5.389329	5.5260267	6.434576	5.8373823
ASMM9PARTA005327	1610	intergenic		6.881049	6.5684223	4.793988	5.1359754	4.8651104	6.0649605
ASMM9PARTA002812	2409	intergenic		8.567364	8.875045	9.313975	7.5915112	5.4168453	7.54352
ASMM9PARTA002813	376	intergenic		8.160372	8.4503765	11.295463	10.458768	13.158167	10.693184
ASMM9PARTA005324	3103	intergenic		4.7941904	5.5026493	5.1971426	4.0662956	11.605653	4.928774
ASMM9PARTA005272	3409	intergenic		13.342024	13.264707	8.5196705	7.807008	8.73087	8.045235
ASMM9PARTA005322	1336	intergenic		10.368385	10.49994	5.865077	5.1486907	3.5612643	5.459792
ASMM9PARTA005273	2768	intergenic		9.58215	10.005945	4.4825726	5.833346	7.729446	5.590287
ASMM9PARTA005316	3224	intergenic		7.3178253	6.985209	12.510045	10.534137	9.59041	10.309976
ASMM9PARTA002825	2018	intergenic		6.7496314	5.548585	2.7384162	4.064863	10.635677	4.5078707
ASMM9PARTA005305	906	intergenic		7.790022	6.8357563	2.6944592	4.2408247	4.167194	5.085437
ASMM9PARTA005291	2396	intergenic		6.973113	8.243827	5.788043	5.862375	6.125257	6.9204516
ASMM9PARTA005287	1508	intergenic		4.6535797	4.529543	2.7388856	2.7702322	8.232363	2.6758442
ASMM9PARTA005275	995	intergenic		2.5305474	4.8699613	5.0448017	2.7702322	2.7363474	2.6903865
ASMM9PARTA005203	2634	intergenic		4.0057096	4.063653	5.432554	2.7702322	2.985383	3.7696033
ASMM9PARTA002818	963	intergenic		8.260985	8.120713	5.6923947	7.652497	2.7363474	7.379444
ASMM9PARTA005072	1087	intergenic		9.200766	9.464742	3.500094	4.2974	2.7363474	4.6993785
ASMM9PARTA002859	1290	intergenic		5.046385	4.2361264	5.5831695	2.7702322	2.7363474	4.331515
ASMM9PARTA005095	2487	intergenic		12.235393	12.033539	7.200206	7.1356153	4.868189	7.063758
ASMM9PARTA005093	1486	intergenic		6.6557913	6.107671	2.6986992	2.7702322	6.5627275	2.7128992
ASMM9PARTA005090	2192	intergenic		7.2981744	7.949505	6.2864046	6.671159	5.8995566	6.5822983
ASMM9PARTA002860	1987	intergenic		4.2354813	4.7965703	5.423079	5.3947587	7.0209937	4.9609604
ASMM9PARTA002875	2398	intergenic		7.7632895	8.349588	6.5344057	6.4059405	6.525571	6.548709
ASMM9PARTA005205	2209	intergenic		6.2012205	7.6080503	6.709686	8.08567	7.1814995	8.205589
ASMM9PARTA002881	1081	intergenic		7.1346416	8.211111	8.963367	12.0881	11.664589	11.591977
ASMM9PARTA002854	3272	intergenic		7.5996747	8.559472	4.5863686	5.4462237	6.5596857	4.789432
ASMM9PARTA005070	3508	intergenic		7.9851637	7.7912807	5.631466	2.7702322	4.505275	3.931872
ASMM9PARTA005067	1540	intergenic		9.42556	9.208332	6.43918	6.3997545	2.7363474	6.123525
ASMM9PARTA005061	1364	intergenic		6.301771	6.943223	7.807008	5.2155113	5.5225263	6.4959216
ASMM9PARTA002890	1382	intergenic		5.7233057	7.4280066	5.335663	8.917774	8.384486	9.076496
ASMM9PARTA002898	739	intergenic		6.977632	9.734066	7.008827	7.656997	10.511479	8.807194
ASMM9PARTA002900	549	intergenic		11.084108	9.308616	5.550576	2.7702322	3.5260155	2.7296424
ASMM9PARTA002915	2643	intergenic		5.232497	6.4750223	4.625424	5.1292973	3.7293725	4.9904623
ASMM9PARTA005077	3704	intergenic		8.136528	9.171738	8.090151	9.658798	9.522677	9.553019
ASMM9PARTA005150	1110	intergenic		8.027834	8.845814	6.169662	5.271288	2.7363474	4.961246
ASMM9PARTA005195	2322	intergenic		8.069832	7.1990376	6.385012	5.3474455	6.2861886	6.1741147
ASMM9PARTA005192	1510	intergenic		7.8488665	6.845397	3.4066145	4.5834103	2.7363474	5.328083
ASMM9PARTA005188	2197	intergenic		4.769187	4.992901	6.3669558	5.669107	5.1868305	5.7694263
ASMM9PARTA005185	2264	intergenic		8.74423	9.341223	3.8810077	3.5071592	7.3906565	2.7988284
ASMM9PARTA002842	1434	intergenic		7.705482	4.762787	4.5135217	5.1949897	5.3250237	5.120804
ASMM9PARTA002846	3121	intergenic		4.6799526	5.693986	3.7724955	6.744004	5.3608007	7.251814
ASMM9PARTA005174	656	intergenic		8.442823	9.286477	8.5789795	9.63723	9.536886	9.634329
ASMM9PARTA005108	3897	intergenic		4.8210964	5.735505	6.266999	6.420988	3.9942038	6.1353493
ASMM9PARTA005155	1824	intergenic		5.7839603	5.5153704	4.8304014	5.622405	4.7028866	5.039844
ASMM9PARTA002857	2706	intergenic		7.3230724	6.9117146	4.156563	5.4063234	4.7462206	5.8359756
ASMM9PARTA005146	2080	intergenic		3.8516665	4.715465	2.7189963	2.7702322	6.7431316	2.6758442
ASMM9PARTA005145	2680	intergenic		5.227129	4.9902678	4.919612	4.8250475	5.695188	4.643288
ASMM9PARTA005144	2941	intergenic		4.881628	5.451579	6.5580792	6.5879154	6.6212564	6.4410725
ASMM9PARTA005133	2440	intergenic		6.816018	6.879883	10.475118	10.235671	6.5676975	10.120022
ASMM9PARTA005129	1309	intergenic		11.87195	11.481712	7.8610563	8.965127	5.3856483	9.156368
ASMM9PARTA005121	2927	intergenic		3.8104212	5.3353195	7.333005	6.0033484	3.3921623	6.5627275
ASMM9PARTA004819	644	intergenic		10.434944	11.068869	9.900867	10.693184	6.9648614	10.861122
ASMM9PARTA005170	681	intergenic		10.375769	11.4705925	10.913023	11.577486	12.526253	11.458139
ASMM9PARTA009858	1131	intergenic		13.794007	13.393383	10.559271	11.488684	6.4657903	11.124411
ASMM9PARTA000535	753	intergenic		7.5835514	8.608753	3.8807907	5.7083993	2.7363474	5.8471193
ASMM9PARTA009877	1870	intergenic		12.619989	12.9483185	9.233964	11.366348	2.7363474	10.960816
ASMM9PARTA009868	246	intergenic		12.2492485	11.549537	7.2028103	7.4824915	4.504675	7.525892
ASMM9PARTA000259	508	intergenic		5.987669	5.978346	6.3543477	7.7917986	7.183602	7.6406436
ASMM9PARTA009864	4255	intergenic		13.696129	13.074106	8.668797	9.670123	6.6656632	9.933201
ASMM9PARTA010647	815	intergenic		14.36427	14.183044	11.264237	11.096638	7.7474523	10.843522
ASMM9PARTA009860	780	intergenic		10.00642	9.093328	6.4337144	4.6775627	2.7363474	5.218253
ASMM9PARTA009879	687	intergenic		13.961418	13.648832	13.086991	14.164442	7.5528135	14.315539
ASMM9PARTA009857	3539	intergenic		6.685173	7.4955864	5.312874	6.188247	6.4251547	4.4984665
ASMM9PARTA000270	370	intergenic		5.1262627	5.7374034	5.4117017	5.664624	6.1267214	5.064576
ASMM9PARTA009853	291	intergenic		15.629868	15.34371	15.343246	14.646821	9.896965	14.848308
ASMM9PARTA009852	387	intergenic		15.695063	15.609638	14.096863	14.799379	10.290084	14.74279
ASMM9PARTA010648	286	intergenic		16.117477	15.519099	14.371648	13.656236	9.53635	13.667604
ASMM9PARTA010649	1439	intergenic		4.454209	4.590505	5.93939	4.153763	5.155057	5.2612443
ASMM9PARTA009862	918	intergenic		3.8706863	4.9341497	3.6466684	2.7702322	5.893239	4.4188304
ASMM9PARTA009887	1091	intergenic		6.678049	6.416094	6.469069	5.886238	5.5341578	5.2262115
ASMM9PARTA009895	396	intergenic		4.0222373	5.85808	5.7183633	6.9718494	9.149689	6.94474
ASMM9PARTA000251	986	intergenic		4.19626	4.796834	8.314626	5.2020326	3.8246844	5.2885146
ASMM9PARTA009892	774	intergenic		8.556261	8.272842	10.032722	10.787275	5.119318	10.563612
ASMM9PARTA009891	408	intergenic		14.804524	14.637105	13.251025	12.870774	8.987837	12.590757
ASMM9PARTA009890	615	intergenic		15.062523	14.875973	11.906379	10.057664	9.294141	10.690312
ASMM9PARTA009878	652	intergenic		16.225876	15.938929	13.562805	13.95743	10.556354	14.013508
ASMM9PARTA009888	231	intergenic		12.179743	12.249535	7.461451	6.8967557	3.5942817	6.77993
ASMM9PARTA009849	645	intergenic		16.39867	15.7752495	14.731236	14.971996	10.129787	14.80946
ASMM9PARTA000253	504	intergenic		7.9001036	9.031954	6.402665	6.357859	8.1530905	6.244781
ASMM9PARTA009885	492	intergenic		14.483633	14.1331215	11.436632	12.296137	8.618886	11.741634
ASMM9PARTA009884	483	intergenic		8.621433	7.6887674	4.8613324	5.8127875	2.7363474	5.3754005
ASMM9PARTA009883	556	intergenic		15.838726	15.404333	13.8744955	14.603906	10.090998	14.4380665
ASMM9PARTA009882	459	intergenic		13.5722065	13.329898	9.596061	9.552147	6.628322	9.745169
ASMM9PARTA009881	1328	intergenic		6.170336	6.62444	7.327635	7.1220546	5.532525	7.4941025
ASMM9PARTA009889	333	intergenic		14.660675	14.365877	12.686303	12.20719	8.771018	12.031391
ASMM9PARTA000337	390	intergenic		6.157975	7.9666944	6.3073072	6.8481097	8.828555	7.934335
ASMM9PARTA008512	4859	intergenic		8.200505	6.8611116	5.6453004	4.654381	3.6498086	3.5980866
ASMM9PARTA000299	660	intergenic		5.12014	5.6934257	11.98693	6.5684047	5.416528	6.253593
ASMM9PARTA000301	1481	intergenic		6.261586	7.537001	5.1909723	7.038032	7.657645	7.198861
ASMM9PARTA000304	345	intergenic		6.747551	7.5835686	5.6955223	6.2831073	9.507533	5.839747
ASMM9PARTA000305	284	intergenic		4.5097084	4.541927	4.4610357	5.04331	5.3632107	5.175213
ASMM9PARTA010650	357	intergenic		13.767546	13.994059	9.597378	10.354361	6.425823	10.80633
ASMM9PARTA000330	463	intergenic		4.944413	5.000618	7.5528135	6.847781	4.339696	6.7306542
ASMM9PARTA009832	387	intergenic		16.098633	16.566349	15.553185	16.151667	8.431964	16.043377
ASMM9PARTA000362	605	intergenic		8.185198	7.864927	13.742432	10.869542	7.5520043	13.327316
ASMM9PARTA000366	842	intergenic		7.3349113	8.768475	7.1818213	10.570459	11.190563	11.052799
ASMM9PARTA000367	581	intergenic		6.4664645	7.0705733	10.335416	10.0467005	7.568639	9.658798
ASMM9PARTA009830	2438	intergenic		12.678593	12.68889	7.919851	7.347559	5.8482714	7.557267
ASMM9PARTA009827	312	intergenic		16.216776	16.677603	15.446886	15.919285	8.882864	16.013773
ASMM9PARTA009826	1655	intergenic		6.230008	7.5051093	5.9302278	8.0722	8.272808	8.719469
ASMM9PARTA000307	1070	intergenic		6.4913015	6.386731	4.963299	4.8150573	4.360531	5.438018
ASMM9PARTA009838	285	intergenic		12.280239	11.725916	9.346064	10.788521	6.9392824	10.106325
ASMM9PARTA009900	465	intergenic		10.790827	10.477961	7.173101	7.1173735	5.1766806	7.23879
ASMM9PARTA010652	642	intergenic		12.161121	11.18601	8.598429	8.365269	5.2524357	8.562756
ASMM9PARTA009847	387	intergenic		16.17517	16.540098	15.494211	16.049599	8.479101	16.078299
ASMM9PARTA009846	495	intergenic		12.985941	12.274174	10.803629	10.892439	6.077076	10.603391
ASMM9PARTA009845	342	intergenic		15.038298	15.109694	14.0841055	12.701067	7.999284	12.416446
ASMM9PARTA009844	261	intergenic		10.004345	8.969786	8.312837	8.242207	3.6798553	7.8524003
ASMM9PARTA010659	979	intergenic		5.094554	4.8659525	3.867518	4.7457056	2.7363474	4.981002
ASMM9PARTA009839	663	intergenic		13.090991	12.980507	8.7775135	8.382929	6.4778323	8.553057
ASMM9PARTA001615	1328	intergenic		8.113823	7.873551	5.1264286	5.6117234	5.630421	5.1769066
ASMM9PARTA009837	205	intergenic		10.943354	9.807509	12.94897	13.731933	4.8340006	13.301351
ASMM9PARTA009836	483	intergenic		13.751333	12.550721	9.7708435	9.296957	5.750996	9.925764
ASMM9PARTA009834	285	intergenic		10.771908	10.335535	6.2501583	5.485843	2.7363474	5.0389333
ASMM9PARTA009833	354	intergenic		12.325054	12.152878	14.358675	15.216239	6.5133877	15.069968
AI447206_P1	433	intergenic		4.2171774	5.111644	5.468419	2.7702322	3.5259469	4.424489
ASMM9PARTA009850	411	intergenic		11.893161	11.778797	12.045452	13.028284	5.306319	11.929273
ASMM9PARTA009841	1505	intergenic		8.953711	10.796949	10.461368	14.841915	14.051538	14.903419
ASMM9PARTA009954	1312	intergenic		5.070301	4.7848196	5.87868	6.9930186	5.1548753	6.627206
ASMM9PARTA010630	323	intergenic		14.145137	14.109053	10.333239	9.3844385	7.211976	9.387238
ASMM9PARTA000127	354	intergenic		6.760269	2.4672887	5.5027986	5.093053	3.542921	4.0523005
ASMM9PARTA009959	541	intergenic		14.871628	13.961418	11.399985	10.940882	7.9248447	11.05358
ASMM9PARTA009958	1265	intergenic		9.633499	10.409123	9.299036	8.723627	9.4557	8.221815
ASMM9PARTA009957	870	intergenic		5.8308887	6.1124496	2.6882908	6.045368	2.7363474	5.6179476
ASMM9PARTA009940	1266	intergenic		4.669176	5.1678987	5.5022664	5.796751	6.235905	5.535792
ASMM9PARTA009955	543	intergenic		4.7461643	5.6860056	5.5950584	5.8122835	5.4047236	5.6427913
ASMM9PARTA010622	456	intergenic		11.340102	10.692003	7.1174693	6.8895593	5.392046	6.7946005
ASMM9PARTA000128	478	intergenic		7.97263	7.3328466	10.03878	6.964107	9.110821	5.493702
ASMM9PARTA009950	579	intergenic		14.842039	14.282885	11.066666	10.568094	8.332694	10.912072
ASMM9PARTA000142	675	intergenic		8.579008	9.842634	11.839249	11.706819	12.313514	11.026029
ASMM9PARTA009946	321	intergenic		13.90246	12.885416	9.359175	8.539044	6.959554	9.321985
ASMM9PARTA000148	683	intergenic		5.2682457	5.4722414	2.7819662	5.7606826	2.7363474	6.041474
ASMM9PARTA009896	1050	intergenic		6.0994644	5.196247	3.2347417	5.6217012	2.7363474	5.5831695
ASMM9PARTA009956	273	intergenic		11.296059	11.614416	9.583398	6.926961	8.0467005	7.6377015
ASMM9PARTA009982	318	intergenic		7.6459293	6.722333	6.787999	6.698068	3.9581773	6.3920126
ASMM9PARTA010611	635	intergenic		10.675486	10.251207	6.218112	6.8587646	8.64925	6.2799635
ASMM9PARTA000125	906	intergenic		9.523622	9.7155485	5.3270216	5.826873	2.9451103	6.4721265
ASMM9PARTA009990	582	intergenic		13.617591	12.639869	12.339258	12.359627	8.845049	11.684719
ASMM9PARTA000126	1393	intergenic		6.393162	4.2907453	5.8241277	3.5060616	2.7363474	3.8218613
ASMM9PARTA010616	225	intergenic		6.9367685	7.213105	7.1221366	5.806019	5.009207	5.9446445
ASMM9PARTA009985	1353	intergenic		14.773544	12.86334	11.026029	9.342758	9.290307	9.954233
ASMM9PARTA009963	273	intergenic		9.857733	9.574216	8.829785	4.057799	5.8788376	5.4436474
ASMM9PARTA009983	509	intergenic		9.508535	9.627262	7.678674	6.785253	5.6179476	6.9378405
ASMM9PARTA009964	432	intergenic		13.004141	13.124451	7.8757696	4.3853407	2.7363474	4.29547
ASMM9PARTA009980	861	intergenic		9.525158	9.43401	4.8269496	3.8016639	2.7363474	4.5387015
ASMM9PARTA009979	738	intergenic		10.781004	9.397823	5.816436	4.853588	2.7363474	3.9250371
ASMM9PARTA009978	264	intergenic		10.401701	10.347701	8.666621	6.3242636	6.2772264	6.4445705
ASMM9PARTA009976	310	intergenic		16.220737	16.271774	15.479567	14.888279	10.583319	15.388062
ASMM9PARTA009969	1197	intergenic		5.2871385	5.3597536	6.946125	5.3508897	5.99231	6.4692807
ASMM9PARTA000157	637	intergenic		3.0849366	4.4326835	7.636238	4.297911	11.920815	4.403801
ASMM9PARTA009984	438	intergenic		14.224926	13.751482	13.260965	13.562805	9.425048	13.846424
AI451664_P1	225	intergenic		4.197576	6.511154	3.2611408	5.7881703	6.4897604	6.728116
ASMM9PARTA000201	940	intergenic		8.492908	6.376442	4.33102	2.7702322	5.258699	2.7678514
ASMM9PARTA009914	653	intergenic		14.812206	14.937174	12.021114	12.662057	9.136465	13.005833
ASMM9PARTA009913	375	intergenic		12.892773	13.27199	8.378086	7.417664	5.6975007	7.4750223
ASMM9PARTA000205	1239	intergenic		6.770174	7.7877164	7.21764	9.138661	10.480543	9.051668
ASMM9PARTA000228	367	intergenic		8.577486	9.814621	8.428084	7.5449934	10.347476	7.7946377
ASMM9PARTA009941	3189	intergenic		5.103618	6.509349	3.9999678	3.857289	8.52255	5.3769403
AI506744_P1	221	intergenic		5.3831906	6.709526	5.412227	8.204742	7.7732453	8.168736
ASMM9PARTA000197	396	intergenic		5.617963	6.2151337	5.195956	6.2446814	5.4909873	5.3061037
ASMM9PARTA000242	1061	intergenic		5.1359086	6.8818436	7.968612	7.1045065	8.014359	7.166634
ASMM9PARTA000247	871	intergenic		4.771692	6.0782886	3.9652479	3.8361993	4.373062	5.5273333
ASMM9PARTA009903	852	intergenic		13.488236	13.056586	8.511814	8.85357	2.7363474	8.456119
ASMM9PARTA009902	362	intergenic		16.64642	16.440208	16.391361	16.196268	12.018779	16.698347
ASMM9PARTA009901	1633	intergenic		7.080241	4.0407734	5.832215	6.7812467	5.5556383	6.4749722
ASMM9PARTA009821	315	intergenic		9.959869	8.657718	5.474513	4.6947436	2.7363474	5.8223596
ASMM9PARTA000230	1062	intergenic		8.716769	8.370223	15.713807	13.721622	8.158988	13.128305
ASMM9PARTA009921	1041	intergenic		14.313525	13.200901	11.395415	11.169023	9.983229	10.999092
ASMM9PARTA000159	331	intergenic		5.9515142	6.028854	4.435413	5.100319	5.555212	5.2008443
ASMM9PARTA009929	708	intergenic		16.137793	15.826948	14.066994	13.322218	9.62863	13.731933
ASMM9PARTA000174	833	intergenic		4.224139	4.9218497	2.720399	3.692275	4.455959	4.890711
ASMM9PARTA009927	708	intergenic		16.072155	16.022007	14.018503	13.417577	9.927292	13.869111
ASMM9PARTA000188	271	intergenic		6.4910135	7.503711	7.233455	8.23415	10.285439	7.9890337
ASMM9PARTA009924	342	intergenic		15.22775	15.081253	14.1547785	13.676044	8.141172	13.335795
ASMM9PARTA009916	1098	intergenic		13.743376	12.37716	12.4231415	11.843963	6.243885	12.059917
ASMM9PARTA009922	1903	intergenic		15.081591	13.8204975	12.627016	12.798476	8.47196	12.814551
AI507368_P1	458	intergenic		3.9216957	4.30474	2.762557	4.91578	12.82397	5.2407866
ASMM9PARTA010636	380	intergenic		13.922018	13.004141	10.125462	9.538718	6.410261	9.987328
ASMM9PARTA000190	663	intergenic		3.87434	4.3665414	5.5806174	2.7702322	2.7363474	3.3524828
ASMM9PARTA000196	395	intergenic		4.0055094	4.2037973	6.170182	2.7702322	5.4093533	2.816073
ASMM9PARTA010637	330	intergenic		14.437105	13.946358	11.361475	7.5690813	6.0627584	7.883284
ASMM9PARTA009918	273	intergenic		9.055459	9.654034	5.3416457	5.0278325	2.7363474	5.042561
ASMM9PARTA009898	435	intergenic		16.007557	15.745466	13.891336	14.512995	10.436256	15.051617
ASMM9PARTA009923	261	intergenic		8.759167	7.8592815	5.000514	2.7702322	2.9287717	2.6758442
ASMM9PARTA009699	693	intergenic		15.642573	16.128183	11.6232605	10.853079	7.123728	10.793011
ASMM9PARTA009707	282	intergenic		4.0530386	4.690274	7.7804785	5.4290614	6.1380777	3.9124768
ASMM9PARTA009705	579	intergenic		14.587259	14.0359125	10.916852	10.439275	7.762542	10.307104
ASMM9PARTA009704	366	intergenic		12.30425	12.18492	7.865856	8.525485	5.4138665	9.0134735
ASMM9PARTA009703	792	intergenic		15.213816	14.701088	11.647323	12.67744	11.870035	12.749168
ASMM9PARTA009702	1244	intergenic		10.277591	10.032183	6.1847515	9.099892	2.7363474	8.921653
ASMM9PARTA009691	384	intergenic		14.110079	14.380752	14.799379	13.979777	6.953681	14.893419
ASMM9PARTA009700	2694	intergenic		11.793158	10.957884	6.673059	6.0221925	4.755451	6.235316
ASMM9PARTA009710	2026	intergenic		10.163546	12.094262	5.719393	4.4049125	4.470344	4.8505197
ASMM9PARTA009698	1674	intergenic		4.9809494	5.6365337	7.380849	7.180482	6.5540805	6.754944
ASMM9PARTA009697	1632	intergenic		11.404673	11.867565	8.522958	5.48654	9.394588	5.7728305
ASMM9PARTA010692	712	intergenic		5.376475	6.222665	6.0556717	6.5257053	6.562392	6.43902
ASMM9PARTA010693	1019	intergenic		9.366943	8.677129	7.683971	7.52312	3.2548273	7.816037
ASMM9PARTA000505	328	intergenic		3.7756653	4.808336	6.6055765	8.785671	7.308625	8.518725
ASMM9PARTA010687	489	intergenic		10.291462	9.934496	9.687139	11.333783	5.9435353	11.531096
ASMM9PARTA009701	297	intergenic		7.5644655	5.7153645	7.5549746	7.9920664	2.9616818	7.5349903
ASMM9PARTA000500	1410	intergenic		9.917713	9.331407	8.08567	8.999265	9.427979	9.156109
ASMM9PARTA009825	1134	intergenic		7.473072	6.9124923	5.1904225	4.103754	2.7363474	5.1273146
ASMM9PARTA009729	1032	intergenic		14.984028	14.791471	13.00082	12.228582	10.257936	12.176185
ASMM9PARTA009728	399	intergenic		13.749525	13.449617	12.000744	10.153453	7.6108203	10.345077
ASMM9PARTA009727	891	intergenic		10.86371	9.556504	7.275832	7.325131	6.6734486	7.018114
ASMM9PARTA009723	426	intergenic		11.878975	12.189163	5.8734436	3.3333004	2.7363474	3.3419168
ASMM9PARTA009721	852	intergenic		15.345745	15.200699	12.955456	12.465098	9.065342	12.537846
ASMM9PARTA000503	956	intergenic		7.10664	7.353861	7.2075377	8.357443	7.308117	8.670455
ASMM9PARTA009718	210	intergenic		15.481138	15.404068	13.979777	12.111931	8.738022	12.69157
ASMM9PARTA009709	465	intergenic		13.098741	12.744804	9.922128	11.028838	7.0839047	11.326927
ASMM9PARTA010688	636	intergenic		8.183317	8.666149	6.608199	7.0375338	2.7363474	6.89026
ASMM9PARTA009714	497	intergenic		13.786887	13.93083	11.204359	11.152228	6.6771455	10.787275
ASMM9PARTA009713	342	intergenic		15.2536125	15.69206	15.099388	13.736599	8.63542	14.327874
ASMM9PARTA009712	483	intergenic		15.792992	15.391027	13.838036	14.60766	10.048313	14.563349
ASMM9PARTA009711	858	intergenic		9.128677	9.074314	5.1149817	2.7702322	2.7363474	4.0897646
ASMM9PARTA010697	288	intergenic		12.327324	11.570546	7.685199	7.06888	4.2190447	6.645264
ASMM9PARTA009719	2578	intergenic		3.7656147	4.7996655	5.3401103	5.5012507	5.427684	5.4196296
ASMM9PARTA009647	2234	intergenic		14.01931	14.076962	8.938744	6.170182	4.7723155	6.657256
ASMM9PARTA009658	440	intergenic		15.454453	14.804524	11.791782	10.112853	9.542881	10.714242
ASMM9PARTA009657	1009	intergenic		15.65829	15.9492855	11.688908	8.618186	8.516804	8.909411
ASMM9PARTA000524	775	intergenic		6.8067536	9.512123	5.3634453	4.4294796	4.362039	3.8330207
ASMM9PARTA009655	210	intergenic		15.1240635	15.193937	13.687464	12.785234	8.658739	12.331293
ASMM9PARTA000529	722	intergenic		10.641947	12.584347	11.452044	10.540504	13.895545	10.522045
ASMM9PARTA009692	258	intergenic		12.3289795	11.594854	7.2505946	7.971364	3.3138342	7.7662024
ASMM9PARTA009649	627	intergenic		12.098274	11.876579	8.234515	8.339121	5.2592783	8.852245
ASMM9PARTA009664	1669	intergenic		6.0564537	5.288254	4.3774166	4.080934	6.339883	4.727705
ASMM9PARTA009646	306	intergenic		10.793623	10.791536	4.9666996	3.9104288	5.148559	3.659904
ASMM9PARTA009644	714	intergenic		13.029426	14.493469	14.479548	15.484382	8.6976185	15.1144285
ASMM9PARTA009643	1006	intergenic		8.340878	8.620932	12.675909	12.7292595	9.067741	12.193987
ASMM9PARTA009641	306	intergenic		15.373518	16.000801	10.660051	4.9813776	5.5385942	4.8194666
ASMM9PARTA009640	971	intergenic		6.500773	6.970125	6.6539116	5.455998	7.2436857	6.0474834
ASMM9PARTA009635	642	intergenic		14.2783985	14.309736	10.028666	9.927292	6.095122	9.924239
ASMM9PARTA009652	416	intergenic		15.5669565	15.589735	13.666517	14.583266	9.512923	14.399938
ASMM9PARTA000518	1978	intergenic		10.023474	10.835573	9.879766	8.814324	13.441749	9.064658
ASMM9PARTA000510	509	intergenic		6.401495	8.526026	3.0573938	5.023278	4.82771	5.274396
ASMM9PARTA009687	396	intergenic		10.985363	10.477253	6.6191535	6.250337	3.45784	6.8891478
ASMM9PARTA009686	894	intergenic		15.6321745	15.020891	12.727256	11.801403	9.710223	12.135309
AK131965_P1	1204	intergenic		12.348862	11.454147	16.66043	16.835415	11.170052	16.835415
ASMM9PARTA000512	459	intergenic		2.4542322	4.5753407	5.4614053	2.7702322	8.765881	2.6758442
ASMM9PARTA000294	446	intergenic		6.857973	8.561584	7.2014	9.71999	8.643417	9.934462
ASMM9PARTA000519	762	intergenic		10.072819	9.670274	4.494982	2.7702322	5.559971	3.6763258
ASMM9PARTA000514	498	intergenic		9.105311	8.583597	5.8293834	4.1187043	2.7363474	5.102871
ASMM9PARTA009663	616	intergenic		15.543386	15.022228	11.94541	11.298949	12.106946	11.493136
ASMM9PARTA009676	2129	intergenic		3.9100783	5.0942	4.488306	3.7088652	5.1963263	3.1839447
ASMM9PARTA009674	447	intergenic		11.079475	10.745155	5.557116	4.5841055	2.7363474	4.7512827
ASMM9PARTA009671	476	intergenic		15.309273	14.77874	12.842143	13.0622635	10.461368	13.078371
ASMM9PARTA009668	807	intergenic		8.489014	8.5483	5.4135685	5.339107	5.7385454	5.470815
ASMM9PARTA009665	507	intergenic		11.241352	9.701244	9.774403	10.79435	5.890896	10.765865
ASMM9PARTA000495	857	intergenic		10.04645	9.220105	4.737124	4.830065	2.7363474	4.944666
ASMM9PARTA000513	1223	intergenic		13.22183	12.619314	7.9903336	9.519232	5.3359413	9.443784
ASMM9PARTA009775	816	intergenic		8.953989	8.702981	4.704789	5.510347	2.7363474	4.7582436
ASMM9PARTA009789	1293	intergenic		5.1578703	6.595694	9.804005	7.3539906	5.5781035	7.286201
ASMM9PARTA009788	1119	intergenic		14.5849285	14.632184	12.5246	11.929273	7.398567	11.827776
ASMM9PARTA000437	2063	intergenic		4.8010726	4.7494564	2.6747801	2.7702322	6.366654	2.6758442
ASMM9PARTA009784	516	intergenic		14.589594	13.64128	11.258921	10.60718	7.7988763	11.017843
ASMM9PARTA009782	722	intergenic		15.958741	16.074854	13.832933	14.826223	10.799383	15.370276
ASMM9PARTA010669	399	intergenic		14.688078	14.437105	12.397534	12.022714	8.573369	12.418147
ASMM9PARTA000447	369	intergenic		3.2506192	7.327986	6.6706333	6.6079845	11.514226	5.9217415
ASMM9PARTA009805	591	intergenic		7.8472466	7.914255	5.735464	5.0329466	3.1403785	5.3695006
ASMM9PARTA009774	996	intergenic		12.501596	12.167372	7.7215967	7.39577	5.385839	6.987604
ASMM9PARTA009770	1008	intergenic		13.231876	13.459281	7.9473825	6.0977297	3.0992575	6.8240104
ASMM9PARTA009767	315	intergenic		14.008089	14.337717	10.983673	9.6664915	8.131945	9.843925
ASMM9PARTA000450	866	intergenic		13.755275	13.435289	8.503918	5.178666	2.7363474	5.9462533
ASMM9PARTA009765	447	intergenic		14.603638	14.275862	11.989834	11.137868	8.555385	10.962936
ASMM9PARTA000497	1853	intergenic		7.8652067	11.340569	5.9695473	2.7702322	5.9255075	2.8247178
ASMM9PARTA009781	453	intergenic		14.929716	13.316537	14.955452	13.308664	9.539167	12.9861765
ASMM9PARTA000406	413	intergenic		4.4484725	4.877733	8.144557	9.714887	4.0948005	9.569099
ASMM9PARTA010603	415	intergenic		5.324262	4.9323273	3.4230256	2.7702322	5.137843	2.6758442
ASMM9PARTA009820	519	intergenic		15.133522	14.121276	11.505286	10.874993	7.212066	11.081772
ASMM9PARTA009819	1148	intergenic		14.030912	14.455362	10.428919	12.292437	5.377082	12.060951
ASMM9PARTA009818	273	intergenic		10.348049	10.41201	9.051668	5.7474313	6.5605526	5.9048915
ASMM9PARTA000405	297	intergenic		4.8452964	4.8202405	7.7528887	5.5772095	6.598029	5.7747197
ASMM9PARTA010661	233	intergenic		13.553728	13.613023	14.74279	12.632719	7.6347218	12.705362
ASMM9PARTA009792	387	intergenic		15.8045845	15.570834	14.1274605	14.665542	10.373991	14.749677
ASMM9PARTA009814	924	intergenic		5.4710455	5.8383193	9.302455	7.9527235	2.93687	7.262373
ASMM9PARTA009793	807	intergenic		9.342243	10.066255	6.114913	8.31603	8.523195	7.619649
ASMM9PARTA009811	1218	intergenic		12.97577	12.26137	9.920403	8.602781	6.648386	8.318377
ASMM9PARTA010665	948	intergenic		12.663776	12.360042	7.2602997	6.2806253	4.5915184	6.922599
ASMM9PARTA000427	1325	intergenic		9.607606	9.287134	3.9613829	4.2577477	2.7363474	5.565169
ASMM9PARTA010667	881	intergenic		6.4209137	5.5331097	4.521078	4.0912557	4.9508038	4.764316
ASMM9PARTA000431	653	intergenic		14.0066	14.201364	13.072094	13.687464	8.725765	13.225432
ASMM9PARTA009761	891	intergenic		4.461348	5.608981	6.8235855	3.9492404	7.6580477	5.101862
ASMM9PARTA009815	683	intergenic		16.084412	16.03843	15.093129	14.907324	11.302584	14.385125
ASMM9PARTA010681	672	intergenic		13.666258	13.665396	10.988477	11.159772	8.231123	10.833361
ASMM9PARTA009741	495	intergenic		7.700577	8.392381	8.242207	8.5528965	16.515781	8.891702
ASMM9PARTA000485	726	intergenic		10.771551	10.591507	5.7269835	7.47313	3.7462215	7.535532
ASMM9PARTA000487	1555	intergenic		12.267672	11.759214	7.618739	7.245709	8.67166	7.6072006
ASMM9PARTA000488	1374	intergenic		9.108404	8.417002	9.70178	8.974924	5.3110027	8.050647
ASMM9PARTA010679	985	intergenic		9.057861	9.581834	5.225662	2.7702322	7.7924767	2.8151464
ASMM9PARTA009763	672	intergenic		7.5905275	4.4071574	3.0405731	2.7702322	5.3677607	4.2107496
ASMM9PARTA010680	264	intergenic		13.123043	13.713889	9.051283	10.367067	6.4794803	9.876646
ASMM9PARTA009744	523	intergenic		11.420965	10.553213	9.465724	11.936975	6.4770308	12.199178
ASMM9PARTA010685	727	intergenic		4.805667	6.1080484	5.4215117	5.540373	7.6072006	6.2233815
ASMM9PARTA009735	797	intergenic		14.191831	13.266757	10.343537	10.192978	6.2746115	9.944784
ASMM9PARTA009734	375	intergenic		5.1194286	6.123824	5.095073	6.4045267	7.9141536	6.0581226
ASMM9PARTA009733	4429	intergenic		7.345812	7.2339725	11.768345	8.836397	8.451307	8.470757
ASMM9PARTA009732	3906	intergenic		5.627534	6.3576956	5.477512	6.152019	7.7068834	6.1585364
ASMM9PARTA009731	416	intergenic		15.74905	15.838726	11.876932	9.44785	9.409534	9.269106
ASMM9PARTA009737	1134	intergenic		5.6588078	6.9387193	4.6035757	4.916688	6.7279882	5.747036
ASMM9PARTA000467	629	intergenic		8.382265	8.618774	2.7895658	4.0691895	2.7363474	5.032044
ASMM9PARTA009760	1423	intergenic		6.0946593	5.571706	9.250333	6.708204	3.822589	6.809361
ASMM9PARTA000451	1332	intergenic		11.551156	10.662326	5.7842016	6.2164884	2.7363474	6.584182
ASMM9PARTA009757	780	intergenic		5.2764893	6.242962	3.0876129	2.7702322	9.385534	3.3998435
ASMM9PARTA010673	1012	intergenic		8.245486	6.7108326	4.7914324	5.475069	6.5879154	3.3372803
ASMM9PARTA010675	231	intergenic		8.323883	8.695625	5.9957123	9.74364	2.7363474	9.686049
ASMM9PARTA009753	834	intergenic		5.6247864	5.8660336	4.8566456	6.4081903	8.048583	6.473576
ASMM9PARTA009742	273	intergenic		9.510759	9.388708	8.468435	4.4356594	6.3073072	4.672237
ASMM9PARTA000465	445	intergenic		11.497289	10.850479	7.4350576	9.5279045	5.594436	9.3777895
ASMM9PARTA009743	810	intergenic		6.52775	6.6126885	6.3657327	7.482647	4.9734273	7.2953568
ASMM9PARTA000468	593	intergenic		5.857284	4.4036045	2.8146129	4.047493	2.7363474	4.831452
ASMM9PARTA000469	1208	intergenic		7.5817556	8.900303	7.6875553	8.740156	7.775962	8.543414
ASMM9PARTA009749	579	intergenic		7.4583254	9.080851	7.8343897	10.160333	10.046198	10.160333
ASMM9PARTA009748	321	intergenic		15.34613	14.978084	12.7240095	13.243906	9.047813	13.125351
ASMM9PARTA009745	342	intergenic		11.151355	10.688499	6.3597565	4.460882	5.177372	4.408255
ASMM9PARTA009823	693	intergenic		7.9363747	5.828665	4.4839983	3.6137772	5.6503882	5.017254
ASMM9PARTA000464	631	intergenic		10.546036	11.200583	9.935928	11.908858	6.5889583	11.917711
ASMM9PARTA000002	356	intergenic		5.1649666	5.13302	4.3800516	4.173781	5.779614	3.318326
ASMM9PARTA010307	345	intergenic		15.121227	14.998688	11.975979	12.283693	8.569396	12.26597
ASMM9PARTA010515	1415	intergenic		6.2752886	7.011376	2.926054	5.6732836	3.8913422	4.2171144
ASMM9PARTA010517	485	intergenic		5.458871	4.5163054	2.900461	6.4589386	5.6317782	3.8125918
ASMM9PARTA010298	307	intergenic		15.320837	15.335672	13.90421	12.863348	9.18567	13.028284
ASMM9PARTA010290	882	intergenic		14.1331215	14.249998	10.80633	10.93242	9.7802305	10.49666
ASMM9PARTA000006	667	intergenic		4.95144	6.762578	4.122135	6.4394827	6.162775	6.6885414
ASMM9PARTA010289	1612	intergenic		10.588275	11.026094	6.763336	9.202011	8.902396	9.107193
ASMM9PARTA010513	240	intergenic		7.784444	4.036501	6.1959004	6.417054	4.1339245	3.219181
ASMM9PARTA010522	290	intergenic		11.357895	11.424503	8.267939	7.786233	6.0763874	8.46132
ASMM9PARTA000004	348	intergenic		6.662264	6.6557655	7.8198004	10.26955	13.68814	10.4500675
ASMM9PARTA010283	357	intergenic		14.32065	13.965581	12.507142	9.847391	7.2509165	10.541412
ASMM9PARTA010281	633	intergenic		10.428997	11.543831	5.6697206	6.6784673	6.8257732	6.1985273
ASMM9PARTA010280	416	intergenic		6.2137637	6.6517315	8.423311	9.389396	9.454812	9.262071
ASMM9PARTA010348	3063	intergenic		9.248884	8.697115	4.645425	3.9697325	9.318783	4.2460938
ASMM9PARTA010518	437	intergenic		12.294144	12.864042	7.6142616	8.631132	3.7550542	7.4403925
ASMM9PARTA010328	348	intergenic		14.373127	14.618359	13.381939	12.379333	7.2872186	12.508644
ASMM9PARTA010229	2149	intergenic		3.172248	5.0099673	3.291819	5.30194	4.786307	5.69141
ASMM9PARTA010512	1226	intergenic		8.020338	8.490028	3.8897562	4.8345566	4.136396	5.786742
ASMM9PARTA010339	1350	intergenic		5.400033	6.8017397	3.4465213	6.4270334	2.7363474	5.4522524
AK188366_P1	106			14.805576	15.409409	11.312227	9.369833	11.065011	9.410885
ASMM9PARTA010333	345	intergenic		6.825428	6.191358	3.5810895	2.7702322	6.3487415	3.8563664
AK198651_P1	75			15.542099	15.355753	16.043377	15.801487	10.224094	16.108946
ASMM9PARTA010308	462	intergenic		16.72775	16.216776	17.217081	16.599657	11.99768	16.678717
ASMM9PARTA010331	798	intergenic		15.118435	14.386328	11.915989	11.206806	8.643928	11.036314
ASMM9PARTA010314	374	intergenic		7.504425	7.736689	5.425872	5.8995566	4.840326	6.308053
AK215547_P1	82			15.981913	16.35905	12.923396	10.803629	12.249147	10.362889
AK216629_P1	157			16.124414	15.856054	15.377011	15.479567	10.976853	15.950945
ASMM9PARTA010323	736	intergenic		5.8981733	6.3686447	6.5178056	5.45102	4.621928	5.002345
ASMM9PARTA010321	305	intergenic		7.8870487	8.142748	4.8041716	2.7702322	6.0970135	3.6919193
ASMM9PARTA010316	335	intergenic		5.5469246	7.5492682	4.458421	8.002821	7.7056975	7.930314
ASMM9PARTA010271	633	intergenic		10.046294	10.013843	5.6815224	6.001882	3.222209	5.74932
AK210533_P1	94			15.222921	15.020802	12.617516	11.856506	11.111258	12.239013
ASMM9PARTA010239	404	intergenic		10.762659	10.3246565	6.7489033	6.6850243	4.775107	7.025858
ASMM9PARTA010249	1983	intergenic		13.08353	13.328445	9.141156	10.6312	6.14413	10.297989
ASMM9PARTA010536	213	intergenic		15.081253	14.818681	14.636304	14.479548	8.1599655	14.187338
ASMM9PARTA010537	1087	intergenic		2.7076488	4.2193065	2.7839139	3.3789182	9.429968	3.2492797
ASMM9PARTA010247	476	intergenic		15.010645	14.714412	12.128172	11.7808485	9.248001	12.214575
ASMM9PARTA010246	2621	intergenic		8.299745	8.997996	6.954495	8.228655	9.17526	8.318838
ASMM9PARTA010278	983	intergenic		7.904559	8.334898	6.9202824	9.241518	4.484818	9.14137
ASMM9PARTA010242	1284	intergenic		7.0736923	3.1878061	3.482209	3.673183	5.1468134	2.6968598
ASMM9PARTA010254	479	intergenic		6.96582	7.8728056	6.127809	8.296354	8.721137	8.270157
ASMM9PARTA010238	606	intergenic		10.87146	10.482733	6.104887	4.176482	4.0817003	3.6704452
ASMM9PARTA010235	672	intergenic		7.5053377	4.11226	2.7259088	2.7702322	5.51174	3.0663831
ASMM9PARTA010234	1211	intergenic		5.21994	5.0775046	6.154415	5.3315864	6.6737566	4.838522
ASMM9PARTA010232	2997	intergenic		6.7245665	7.6432495	7.5144806	7.4812703	10.079331	7.44932
ASMM9PARTA010231	2527	intergenic		9.388708	9.212259	9.909443	10.362889	12.122204	10.9237995
ASMM9PARTA010606	792	intergenic		13.565828	13.924009	8.1605835	5.816926	2.9940326	6.0533886
ASMM9PARTA010244	1023	intergenic		9.253771	9.770514	6.511129	5.095693	4.9583597	5.3597074
ASMM9PARTA010529	302	intergenic		11.036476	9.973405	7.0588236	7.494903	5.5269647	7.7917986
ASMM9PARTA010270	780	intergenic		9.549631	9.398754	5.544373	7.8198004	4.649946	7.966858
ASMM9PARTA010526	385	intergenic		15.017847	15.076866	15.537385	14.565476	9.334007	14.69858
ASMM9PARTA010527	399	intergenic		15.938929	15.539224	16.082277	14.911575	9.898462	15.219157
ASMM9PARTA010269	925	intergenic		6.8029976	6.391047	2.9773424	3.8488898	4.084177	5.256879
ASMM9PARTA000007	380	intergenic		6.7511287	7.40362	9.82842	7.1014295	3.8711383	7.413331
ASMM9PARTA000009	345	intergenic		2.4930058	4.301032	2.6857677	2.7702322	5.7243342	3.4334528
ASMM9PARTA010252	501	intergenic		4.1502447	6.310876	2.8107653	5.101335	5.712869	6.1115527
ASMM9PARTA010262	671	intergenic		11.8669195	11.062477	6.1374707	3.7476068	2.7363474	3.923586
ASMM9PARTA010253	634	intergenic		3.647141	4.1181245	5.3895593	8.210641	13.559139	7.3605523
ASMM9PARTA010531	2295	intergenic		6.8122635	9.052084	7.3906565	7.709152	10.208383	8.509619
ASMM9PARTA000022	797	intergenic		6.1787224	4.6513753	2.7383592	5.6453004	2.7363474	5.0380306
ASMM9PARTA010532	262	intergenic		14.492958	15.066374	10.693852	9.934243	6.7653866	10.104256
ASMM9PARTA010533	447	intergenic		15.442379	15.281763	13.721622	13.042358	10.829969	13.664274
ASMM9PARTA010534	472	intergenic		15.656536	15.690447	13.127475	13.664274	9.843925	14.1274605
ASMM9PARTA010349	399	intergenic		13.05867	12.474334	9.555112	9.537994	7.656997	9.716709
ASMM9PARTA010265	492	intergenic		5.0908937	4.8679695	3.891522	3.7709	5.5740232	3.6465282
ASMM9PARTA010425	1073	intergenic		9.807509	8.3258295	6.0498576	5.415332	12.988003	5.810645
ASMM9PARTA010440	455	intergenic		7.3246384	6.9430237	3.0264466	6.8518353	2.7363474	6.418379
ASMM9PARTA010439	859	intergenic		15.749132	15.703326	13.48109	12.572362	8.946066	12.588288
ASMM9PARTA010438	468	intergenic		11.9079	11.859279	8.744517	9.413975	7.0606213	8.640186
ASMM9PARTA010437	1815	intergenic		5.342949	6.5110464	5.548017	7.092912	4.568208	7.484963
ASMM9PARTA010435	2724	intergenic		4.2970123	4.5944915	5.732353	5.3340635	5.6187315	5.2698383
ASMM9PARTA010413	783	intergenic		9.604767	9.268504	11.373116	13.184282	3.7754507	13.41494
ASMM9PARTA010429	1022	intergenic		13.919494	14.883457	10.033166	8.379766	7.665205	8.098524
ASMM9PARTA010444	544	intergenic		7.5446978	8.762724	8.216586	10.033166	8.3869	10.136491
ASMM9PARTA010424	1185	intergenic		7.1051397	5.9378185	5.3346024	9.068331	2.7363474	8.752222
ASMM9PARTA010423	432	intergenic		14.998688	15.3073635	11.1349945	10.678697	6.58552	10.682571
ASMM9PARTA010420	365	intergenic		11.491078	12.59455	9.279432	9.429684	6.9204516	9.259875
ASMM9PARTA010419	228	intergenic		6.2929487	6.902939	10.5000925	5.9694543	10.696643	6.170182
ASMM9PARTA010418	765	intergenic		10.406128	9.514781	6.392415	2.7702322	3.706882	3.5306087
ASMM9PARTA010346	764	intergenic		4.3225713	4.7153387	5.5231256	6.0910625	4.960662	6.65141
ASMM9PARTA010495	1068	intergenic		8.349762	7.8640366	5.8796215	3.4453833	5.51595	3.7758331
ASMM9PARTA010461	960	intergenic		3.5874128	4.4310136	3.6104953	5.9195733	4.545143	7.190079
AK136056_P1	2644	intergenic		10.126907	10.047869	5.2208705	5.1364236	8.559986	3.9674628
AK142793_P1	3905			6.3916836	5.5663366	11.828777	8.301902	15.833336	8.722023
ASMM9PARTA010481	966	intergenic		8.31129	7.6128016	4.771983	5.086358	2.7363474	5.3422065
ASMM9PARTA010476	228	intergenic		5.6623416	6.4956355	2.6879215	5.4492974	2.7363474	3.4578838
AK144422_P1	3116	intergenic		5.874255	6.6450515	6.65141	6.4037843	5.8876643	5.9735365
ASMM9PARTA010471	4090	intergenic		5.865201	4.6500425	11.069282	7.9116855	6.1119075	7.307076
ASMM9PARTA010442	2323	intergenic		11.2859535	8.930624	6.6115613	2.7702322	7.183279	4.3115945
AK085164_P1	3396	intergenic		8.688589	7.473072	5.532525	2.7702322	3.0148342	3.4424906
ASMM9PARTA010443	218	intergenic		8.45973	9.177906	8.894485	9.699881	10.593734	9.6639805
ASMM9PARTA010491	431	intergenic		8.626345	8.177455	5.670616	7.184127	4.7457056	7.156659
ASMM9PARTA010492	336	intergenic		7.3126945	6.6785474	5.5854826	2.7702322	3.5174057	3.995647
ASMM9PARTA010456	228	intergenic		6.562548	7.228319	10.620668	6.1190195	10.34115	6.4511714
ASMM9PARTA010450	462	intergenic		15.930105	16.10913	12.453089	11.8548565	8.5097475	11.583726
ASMM9PARTA010449	380	intergenic		13.028187	12.687799	9.528845	8.627123	6.4362497	8.650062
ASMM9PARTA010411	459	intergenic		15.187607	15.402734	10.576988	8.267757	6.3459277	8.782804
ASMM9PARTA010468	597	intergenic		15.365821	15.198816	14.315539	13.544347	9.74836	13.828105
ASMM9PARTA010362	729	intergenic		10.557911	8.592209	10.295314	12.046793	2.7363474	11.479029
ASMM9PARTA010381	228	intergenic		7.0472355	7.2510824	10.537685	6.252554	11.239632	6.071455
AK040636_P1	1310	intergenic		7.057721	8.1170435	10.139256	12.897665	16.916058	12.08742
ASMM9PARTA010376	618	intergenic		11.768587	12.271622	6.2414055	8.476721	4.008129	8.438449
AK029623_P1	4061	intergenic		4.255288	5.4928865	8.626068	4.1626086	5.1310596	5.07417
ASMM9PARTA010373	519	intergenic		14.923014	14.270165	14.211796	15.03681	4.431342	14.731236
ASMM9PARTA010414	2110	intergenic		6.5372458	7.1075587	5.4085326	6.623666	6.3833475	6.9136286
ASMM9PARTA010363	2315	intergenic		8.778964	10.699154	8.703835	11.492374	11.663058	11.540079
ASMM9PARTA010383	385	intergenic		13.1758	12.239365	12.4853325	10.384895	7.4892254	10.327949
ASMM9PARTA010359	795	intergenic		6.5319624	7.3257403	8.218382	9.151594	14.5511465	8.52735
ASMM9PARTA010510	320	intergenic		14.841524	14.53363	12.254659	12.62852	8.493769	12.890112
ASMM9PARTA010511	420	intergenic		14.617317	14.847001	12.313514	12.687384	10.50479	13.132887
ASMM9PARTA010357	392	intergenic		15.231495	15.071051	14.262333	14.5511465	9.1683035	14.395821
ASMM9PARTA010352	1719	intergenic		3.6959774	4.5684533	5.9080505	3.409608	2.7363474	3.5370467
ASMM9PARTA010350	216	intergenic		11.936514	11.284741	6.933895	5.872718	2.7363474	5.741099
ASMM9PARTA010366	657	intergenic		11.895798	11.950094	15.641335	17.13811	11.399985	17.23615
ASMM9PARTA010504	435	intergenic		6.8510666	5.543231	2.6921768	2.7702322	5.154975	2.6758442
ASMM9PARTA010499	876	intergenic		8.754635	7.891103	5.7011585	5.9031773	3.313121	5.002673
ASMM9PARTA010407	2331	intergenic		5.0934134	6.8450084	8.118277	7.672244	11.754287	6.790122
ASMM9PARTA010401	1265	intergenic		11.127918	10.409397	6.031107	6.4395614	4.0402236	6.8481097
ASMM9PARTA010399	561	intergenic		13.648832	13.863853	12.806481	12.878363	13.448425	12.58695
AK048812_P1	4525	intergenic		6.009765	6.9219255	8.036639	7.396399	3.264445	7.7393813
ASMM9PARTA010396	292	intergenic		10.732061	9.903833	5.5115023	4.5523295	4.25644	5.126883
ASMM9PARTA010507	478	intergenic		5.01577	5.5718126	8.069075	5.533147	6.4491315	5.890265
ASMM9PARTA010392	402	intergenic		15.874857	15.645293	16.049599	15.033234	10.022608	15.03681
ASMM9PARTA010382	1214	intergenic		14.034671	12.008936	9.178906	8.336476	7.11407	9.19372
ASMM9PARTA010391	1007	intergenic		14.449236	14.843547	10.560819	7.688531	7.9169426	7.519953
ASMM9PARTA010390	991	intergenic		14.167803	14.522095	10.019831	6.359596	8.063851	6.779106
ASMM9PARTA010505	849	intergenic		12.939949	12.87331	10.023992	12.70693	6.3836055	13.154267
ASMM9PARTA010385	635	intergenic		13.110672	12.091423	9.410885	9.087708	5.813817	9.172686
ASMM9PARTA010384	294	intergenic		11.623553	11.5532055	9.34228	8.5964985	7.320234	9.187204
ASMM9PARTA010541	1435	intergenic		3.3618026	4.63947	3.5511851	5.4010296	10.578497	5.824752
ASMM9PARTA010393	393	intergenic		7.871885	8.251098	5.565169	6.0970135	2.9235497	6.5549965
ASMM9PARTA000100	1111	intergenic		13.107008	13.169934	7.8484325	8.935785	5.3680315	8.599907
ASMM9PARTA010572	1461	intergenic		4.330279	5.0553303	5.4010296	5.9341207	5.8356643	3.9841714
ASMM9PARTA010054	744	intergenic		9.730793	9.564222	8.195037	7.9709506	6.3405886	7.689872
ASMM9PARTA010573	586	intergenic		15.254443	15.272038	11.858582	12.806481	9.171364	13.005075
ASMM9PARTA000097	760	intergenic		13.998964	13.43243	16.191547	16.95228	6.945925	17.073357
ASMM9PARTA010048	894	intergenic		7.327178	7.6935277	4.6923966	8.095905	2.7363474	8.312837
ASMM9PARTA010031	291	intergenic		13.106002	12.425468	10.193829	10.752376	6.9749813	11.174522
ASMM9PARTA010042	465	intergenic		6.8082676	6.069298	6.692399	6.917726	8.637199	6.7856874
ASMM9PARTA010059	458	intergenic		12.339369	12.794487	8.197537	9.495792	8.113881	9.939962
ASMM9PARTA010575	250	intergenic		14.862164	15.243902	10.725004	8.438716	5.6971483	8.765371
ASMM9PARTA010577	576	intergenic		13.486255	12.842337	9.81578	9.836248	7.475387	10.180026
ASMM9PARTA010036	396	intergenic		5.2342587	6.0917635	5.7885466	6.4122324	9.996876	6.6682067
AK010586_P1	1095	intergenic		9.675742	9.34967	6.8377533	4.8059916	6.799075	4.130761
ASMM9PARTA010580	379	intergenic		8.38541	7.227723	10.808286	8.8421335	3.6215112	8.825531
ASMM9PARTA010086	891	intergenic		10.769096	9.404697	7.253392	5.950343	6.5288916	6.4315705
ASMM9PARTA010043	3365	intergenic		4.4579935	4.6158476	3.5797992	2.7702322	5.2312837	3.1382678
ASMM9PARTA000096	287	intergenic		13.99543	15.242983	14.322719	12.827971	16.091257	12.955456
ASMM9PARTA010230	459	intergenic		7.503155	7.9972615	3.732438	6.3597565	2.7363474	5.4213223
ASMM9PARTA010084	1032	intergenic		14.8895855	15.123117	11.53243	12.593655	7.8151417	12.82397
ASMM9PARTA000092	676	intergenic		12.595965	11.807392	10.07789	11.720169	5.053481	11.774561
ASMM9PARTA010081	465	intergenic		14.257147	14.120167	11.183175	11.249661	9.005758	10.853079
ASMM9PARTA000093	556	intergenic		11.0833435	10.196203	6.1414757	8.021598	2.7363474	7.534376
ASMM9PARTA010077	475	intergenic		15.082243	15.328651	14.093674	14.327874	10.086649	14.532185
ASMM9PARTA010057	1878	intergenic		5.9465384	6.7566967	5.8431096	6.2662935	6.1082788	6.570049
ASMM9PARTA010075	545	intergenic		11.63138	12.560493	14.047047	12.832873	6.059601	13.168646
ASMM9PARTA010058	664	intergenic		14.002556	14.244949	12.336544	13.5952635	7.624043	13.029604
ASMM9PARTA010073	325	intergenic		13.71648	12.719144	9.409534	10.325943	7.8839083	10.588545
ASMM9PARTA010069	594	intergenic		13.261595	12.751223	13.95743	15.537385	3.535954	15.641335
ASMM9PARTA010067	1015	intergenic		9.521082	8.912804	5.691641	4.5442905	2.7363474	4.6291537
ASMM9PARTA010065	892	intergenic		9.271078	8.310247	4.9917974	4.514105	4.314083	4.737977
ASMM9PARTA010062	514	intergenic		9.539383	8.716738	8.192178	5.66357	3.602036	4.698833
ASMM9PARTA010030	672	intergenic		7.2171183	6.2748613	4.450123	4.263576	9.109416	3.8216696
ASMM9PARTA010076	481	intergenic		3.9261408	5.3831906	3.586701	4.188119	6.2799635	4.183482
ASMM9PARTA010001	549	intergenic		5.616807	7.4207277	3.886921	5.583464	5.15425	4.8941064
ASMM9PARTA010009	1253	intergenic		17.291391	18.584646	15.490222	11.992692	13.291005	13.824602
AI604303_P1	541	intergenic		9.871002	10.878936	11.94914	11.448691	11.685639	11.50075
ASMM9PARTA010008	453	intergenic		5.673666	6.7310343	3.066915	6.813075	6.400375	7.023011
ASMM9PARTA010007	978	intergenic		15.780018	15.921229	12.25544	9.559231	9.448759	9.611248
ASMM9PARTA010005	582	intergenic		8.991486	8.451566	6.5717306	7.884322	4.958756	7.6142616
ASMM9PARTA010033	567	intergenic		8.667711	8.080597	4.8106594	3.9783154	4.508473	5.031001
AI604077_P1	392	intergenic		6.454237	6.182143	2.6865416	2.7702322	10.231223	2.6758442
ASMM9PARTA010015	950	intergenic		16.041367	15.960598	14.203915	13.551617	9.929535	13.676044
ASMM9PARTA009999	409	intergenic		14.323002	15.0083885	10.277552	12.125646	7.7459326	12.16841
ASMM9PARTA009996	3517	intergenic		6.514024	7.046529	7.752139	6.2915034	7.639043	6.572095
ASMM9PARTA009993	456	intergenic		13.264707	12.920212	9.054975	8.685156	6.1170297	8.973793
AI561866_P1	149	intergenic		5.564513	7.3344407	4.760487	2.7702322	7.300458	3.7294831
ASMM9PARTA010602	486	intergenic		2.4735606	5.056439	5.391472	6.167714	10.559271	4.9847355
ASMM9PARTA009682	342	intergenic		12.510586	11.551156	9.464455	10.735801	8.5907135	11.37376
ASMM9PARTA000116	521	intergenic		11.379169	11.405177	6.477749	6.2404556	4.9645967	6.393017
ASMM9PARTA010586	1941	intergenic		14.958372	14.928871	10.634904	8.496195	6.5317664	8.579586
ASMM9PARTA010029	1250	intergenic		10.957521	10.03624	6.9057946	5.850872	7.311692	5.263616
ASMM9PARTA000102	349	intergenic		9.63093	9.961477	4.6981463	6.9335303	3.5496147	6.780094
ASMM9PARTA000103	511	intergenic		12.002595	11.931863	7.1218276	5.892555	3.2403536	5.916596
ASMM9PARTA000108	803	intergenic		8.45154	8.432476	4.375688	5.754454	2.7363474	5.6832585
ASMM9PARTA010581	788	intergenic		11.75281	11.762142	5.7031045	3.2660306	6.3801656	2.9912632
ASMM9PARTA010025	630	intergenic		12.634778	12.23118	9.221375	7.661788	8.084214	7.6755915
ASMM9PARTA010012	387	intergenic		15.826948	15.479565	13.8407	14.358675	10.125952	14.416912
ASMM9PARTA010021	336	intergenic		13.374823	13.625872	11.8356495	10.553249	6.4413733	10.129293
ASMM9PARTA010013	402	intergenic		12.346233	12.167299	10.890474	10.139256	7.8293414	10.314842
ASMM9PARTA010020	378	intergenic		15.402734	15.499704	13.538667	14.114208	8.983685	14.262333
ASMM9PARTA010018	333	intergenic		14.196273	13.993086	12.534164	11.603588	8.292836	11.967617
ASMM9PARTA000110	535	intergenic		7.5844283	8.036087	4.6859274	4.0485706	6.921087	3.7227125
ASMM9PARTA010587	225	intergenic		10.148541	10.502568	6.393017	7.5839796	2.7363474	7.6764936
ASMM9PARTA000113	541	intergenic		6.553526	7.641841	6.2363396	6.1763096	6.35002	5.960748
ASMM9PARTA010088	342	intergenic		14.853661	15.138662	14.38358	13.834605	8.218676	13.77372
ASMM9PARTA010022	892	intergenic		15.243902	14.995384	10.812948	7.4784193	4.1340346	7.6698265
ASMM9PARTA000045	292	intergenic		11.532878	12.291135	10.006323	11.458746	2.7363474	11.220084
ASMM9PARTA010545	684	intergenic		10.942762	10.687035	6.5309887	5.721919	4.1849084	5.5769777
ASMM9PARTA010182	344	intergenic		11.306558	11.631871	9.057563	9.258711	3.9766111	9.453266
ASMM9PARTA010180	331	intergenic		8.393705	8.522767	6.5652084	6.7321944	3.1802619	6.4385786
ASMM9PARTA000040	288	intergenic		4.4060044	4.375536	5.701438	5.111724	15.694641	5.4190784
ASMM9PARTA000041	317	intergenic		6.775573	7.449938	5.8721495	9.033304	2.7363474	7.943368
ASMM9PARTA010133	735	intergenic		12.22414	11.353498	6.8192	6.148345	2.7363474	6.6964784
ASMM9PARTA000044	247	intergenic		4.85835	6.0551434	4.9313364	4.2750688	10.235671	4.732052
ASMM9PARTA010195	564	intergenic		10.821654	11.14539	5.0427814	2.7702322	2.7363474	2.7008808
ASMM9PARTA010158	1751	intergenic		12.1758795	14.127658	6.8846717	2.7702322	2.7363474	2.7953365
ASMM9PARTA000049	1312	intergenic		11.208469	11.1152525	6.0864544	2.7702322	2.7363474	4.377502
ASMM9PARTA010154	2076	intergenic		8.2711935	7.0681667	4.1197295	6.179795	3.184019	6.51263
ASMM9PARTA010149	440	intergenic		11.827827	11.544675	8.340065	7.3432465	6.6059465	7.6596823
ASMM9PARTA010141	495	intergenic		13.319742	13.883851	8.406983	9.860379	4.4498706	9.545967
ASMM9PARTA010085	315	intergenic		9.928363	8.674933	5.730712	4.780984	4.1419635	5.4793224
ASMM9PARTA010167	208	intergenic		15.076866	15.074562	13.522926	12.478037	8.208362	12.27588
ASMM9PARTA010209	431	intergenic		11.958304	11.574533	8.106429	7.177272	6.602819	6.67939
ASMM9PARTA010227	408	intergenic		15.177441	14.722304	12.218973	11.361475	5.22829	10.878649
ASMM9PARTA010224	2901	intergenic		7.8011575	8.106059	11.590073	10.416426	11.242636	10.290084
ASMM9PARTA010223	276	intergenic		11.689413	11.151355	7.1487575	6.450306	3.6483893	6.3612466
ASMM9PARTA010220	361	intergenic		6.0578084	6.9175987	6.719902	7.61893	6.9097195	8.171669
ASMM9PARTA010219	347	intergenic		15.166234	15.157593	12.408765	12.560564	8.687632	12.498603
ASMM9PARTA010215	1963	intergenic		12.846977	13.216925	9.176679	10.826511	7.191573	10.602567
ASMM9PARTA010190	813	intergenic		7.058739	7.450437	4.839378	7.057417	5.8974094	5.9983816
ASMM9PARTA010210	285	intergenic		7.9619007	9.192034	7.9281073	8.310766	8.109175	8.081199
ASMM9PARTA010193	1782	intergenic		7.9284945	7.327589	2.908196	6.017628	4.566633	3.6856937
ASMM9PARTA010208	1181	intergenic		4.3085947	5.122699	6.8729863	6.0649605	3.4062588	5.7243342
ASMM9PARTA010205	1601	intergenic		12.693298	14.294361	14.670644	14.390259	15.845819	14.460293
ASMM9PARTA010544	332	intergenic		14.763042	14.547064	13.105219	12.211753	9.073101	12.229581
ASMM9PARTA010199	315	intergenic		9.930458	10.017754	8.657835	6.0361185	7.0879803	5.235472
ASMM9PARTA010198	243	intergenic		5.9646807	7.1257796	5.4405556	6.327848	8.473104	6.207899
ASMM9PARTA000071	1795	intergenic		13.307951	13.839342	7.788372	2.7702322	2.7363474	5.4414253
ASMM9PARTA010213	1456	intergenic		5.098621	5.702494	3.8933244	5.7745028	4.4236608	4.2215395
ASMM9PARTA000089	855	intergenic		8.9686985	7.6371164	5.3745847	4.879862	3.1225073	4.116689
ASMM9PARTA010105	466	intergenic		7.882072	4.3576355	7.0032616	2.7702322	5.140092	2.6758442
ASMM9PARTA000086	500	intergenic		5.0023065	5.7272806	5.407992	2.7702322	2.7363474	3.6555605
ASMM9PARTA010103	715	intergenic		5.9807463	6.089982	5.650238	4.4146776	13.896884	4.902221
ASMM9PARTA010101	3506	intergenic		10.107399	9.745291	6.189002	2.7702322	5.1239414	2.7677245
ASMM9PARTA010100	645	intergenic		16.462063	15.6787815	14.715543	15.1144285	10.339056	15.265678
ASMM9PARTA010552	207	intergenic		14.267203	13.479525	11.051492	10.220188	6.9004903	10.143572
ASMM9PARTA010097	528	intergenic		10.163414	9.781473	7.917748	7.1040525	4.7493477	7.0217123
ASMM9PARTA010562	222	intergenic		6.6386337	7.393277	6.526791	6.0263023	9.09846	6.2666073
ASMM9PARTA010570	678	intergenic		11.401828	11.645859	6.43902	5.9557633	2.7363474	6.32659
ASMM9PARTA010571	597	intergenic		10.799774	10.625729	6.839868	2.7702322	7.345354	2.8549516
ASMM9PARTA000090	1325	intergenic		9.461847	8.191162	4.590145	7.0816555	2.7363474	6.6884055
ASMM9PARTA000091	1340	intergenic		7.6305413	8.024979	8.350388	8.079795	9.775685	7.6150475
ASMM9PARTA010092	381	intergenic		11.468548	11.72518	6.8606706	8.162557	4.263255	7.693628
ASMM9PARTA010090	204	intergenic		12.260997	13.058206	8.483301	7.048401	5.3773174	6.8342457
ASMM9PARTA000087	973	intergenic		11.332321	11.600571	7.6596823	9.330648	4.6550293	9.267914
ASMM9PARTA010120	423	intergenic		15.385353	15.425421	13.342411	13.512042	11.562061	13.9947605
ASMM9PARTA010556	342	intergenic		15.278813	14.962408	14.245323	14.06256	8.900314	13.848858
ASMM9PARTA000072	1516	intergenic		9.038549	8.556261	5.5621624	3.8271153	2.7363474	3.328245
ASMM9PARTA010130	288	intergenic		10.596479	10.400078	8.903932	6.191144	6.61289	5.7339296
ASMM9PARTA010128	982	intergenic		7.985202	8.640026	4.461311	5.2618504	4.974629	4.8292933
ASMM9PARTA010127	1167	intergenic		9.310518	8.149047	5.4344635	4.631192	5.8665743	5.1454206
ASMM9PARTA010125	492	intergenic		15.073376	14.415543	12.282945	12.419213	8.237532	12.021114
ASMM9PARTA000083	1133	intergenic		9.673449	9.675742	5.03491	4.20302	4.80319	5.266911
ASMM9PARTA000077	1203	intergenic		11.276562	11.296253	6.019827	5.674386	2.7363474	6.6594653
ASMM9PARTA010566	255	intergenic		12.131315	12.507519	10.887402	5.4914083	6.1432533	6.1032753
ASMM9PARTA000078	1262	intergenic		12.719144	12.787658	7.903038	4.1768627	5.814768	4.8638544
ASMM9PARTA000081	1273	intergenic		13.807505	13.484732	8.876621	10.227785	3.5409381	10.412883
ASMM9PARTA010116	316	intergenic		4.190421	5.6618023	6.872575	2.7702322	8.140698	3.6571887
ASMM9PARTA010113	594	intergenic		12.897977	12.744188	7.750246	7.0251994	6.8960547	7.819975
ASMM9PARTA010561	721	intergenic		12.823732	11.951742	9.103411	9.511374	6.692399	9.500023
ASMM9PARTA010605	519	intergenic		5.1171637	6.8729277	5.3191376	9.645187	4.057161	9.314526
ASMM9PARTA010123	537	intergenic		6.121678	7.7355685	4.7572765	5.0303044	5.9559293	5.231494
ASMM9PARTA010828	535	intergenic		9.517422	10.2065735	7.6033945	7.9897127	10.690312	9.859968
ASMM9PARTA008988	358	intergenic		2.9296684	4.879089	4.7824306	5.3432794	4.6089783	5.138489
ASMM9PARTA008993	1558	intergenic		13.143484	12.429681	7.7818317	6.028435	2.962244	6.793507
ASMM9PARTA010845	1194	intergenic		10.7453785	10.190024	6.3398066	5.5385323	3.4783442	5.2983
ASMM9PARTA008995	1361	intergenic		8.179224	7.165414	4.950953	3.8478775	2.7363474	4.7071137
AA432627_P1	539	intergenic		11.098621	12.049288	6.2166066	2.7702322	2.7363474	2.807229
ASMM9PARTA010840	881	intergenic		8.373814	8.711334	7.656997	7.538329	5.4542203	7.6152177
ASMM9PARTA010839	358	intergenic		14.010081	14.060076	12.6651325	11.948603	8.426126	11.999831
ASMM9PARTA010837	691	intergenic		13.848833	14.041542	9.746875	8.3359375	6.586569	8.044193
AA475029_P1	460	intergenic		7.1714864	7.896618	7.8636217	7.2075377	7.9709506	7.257322
ASMM9PARTA008999	1825	intergenic		6.328927	5.520905	2.6798046	4.985584	2.7363474	4.928845
ASMM9PARTA010832	486	intergenic		9.82894	10.550717	5.8640537	6.625929	6.608118	5.800088
ASMM9PARTA001042	621	intergenic		2.4445431	4.64189	2.859908	5.6517606	2.7363474	5.3544807
ASMM9PARTA009009	526	intergenic		8.047628	7.82086	5.825591	6.6824	2.9488657	6.786352
ASMM9PARTA009049	2511	intergenic		8.76371	8.262936	5.3548	3.9855266	2.7363474	4.171502
ASMM9PARTA009026	462	intergenic		4.210505	5.2955017	6.3253775	4.5406523	2.7363474	4.898807
ASMM9PARTA009229	378	intergenic		13.018665	13.618758	8.631132	9.726707	5.984101	9.786646
ASMM9PARTA009041	918	intergenic		5.60814	2.7518454	2.6778276	5.907392	2.7363474	2.6758442
ASMM9PARTA009040	2544	intergenic		6.81332	7.4466095	4.951698	9.949285	7.870803	9.939737
ASMM9PARTA009037	3105	intergenic		3.7626672	4.6518707	4.2200594	2.7702322	5.4861655	4.008669
ASMM9PARTA001011	1104	intergenic		3.6164255	4.340345	2.892348	3.8767748	2.7363474	4.900735
ASMM9PARTA010831	2330	intergenic		11.014227	11.415327	5.5528383	4.9821362	2.7363474	5.1720176
ASMM9PARTA009032	1912			15.589735	15.871622	11.2747555	8.542285	6.322226	8.566221
ASMM9PARTA001040	1189	intergenic		3.5078354	4.081377	4.82559	5.418893	5.9437456	4.547737
ASMM9PARTA009023	445	intergenic		5.879388	7.159017	8.463446	7.895581	9.836248	7.4944553
ASMM9PARTA009020	1907	intergenic		5.241366	5.4311275	4.39889	2.7702322	5.267741	4.3494306
ASMM9PARTA009013	2432	intergenic		11.167986	10.801477	6.2792897	6.3499556	8.130199	7.045497
ASMM9PARTA001038	572	intergenic		3.7309237	4.994437	2.7291427	4.304049	6.606295	4.749843
ASMM9PARTA010827	537	intergenic		5.2970753	5.7083464	5.8464365	2.7702322	6.1934395	4.4216437
ASMM9PARTA010847	286	intergenic		6.8442154	5.808717	7.8564005	6.728317	7.5869503	6.0899363
ASMM9PARTA001015	1468	intergenic		6.2681427	6.5425634	7.428225	5.8501706	6.133538	5.8610554
ASMM9PARTA001104	944	intergenic		9.367807	10.604679	4.870472	4.2143426	6.3636518	5.1280136
ASMM9PARTA008986	269	intergenic		5.3118577	5.570776	3.972784	4.2406297	5.1854496	4.784801
ASMM9PARTA010852	237	intergenic		14.849486	14.414377	13.658226	13.446751	8.0183	12.577714
ASMM9PARTA010854	587	intergenic		5.2143173	5.5244627	4.727952	2.7702322	5.6666665	4.1639
ASMM9PARTA010856	437	intergenic		12.152878	11.769455	8.914295	9.8833	3.2673082	9.325086
AA265991_P1	581	intergenic		8.766081	9.918509	5.881244	2.7702322	2.7363474	4.551827
ASMM9PARTA001100	730	intergenic		8.11366	8.732721	8.327891	10.625627	11.716916	10.528273
ASMM9PARTA008941	3062	intergenic		6.1746454	6.5374517	6.9354563	5.2164803	5.483094	5.794666
ASMM9PARTA008951	351	intergenic		5.2501	6.6951065	4.703325	7.289232	6.4073625	7.296176
ASMM9PARTA001120	444	intergenic		5.1959567	6.2985253	2.72858	5.5070505	3.268368	4.8789253
ASMM9PARTA008937	1462	intergenic		9.26502	5.4987855	5.019191	4.4066224	4.2364726	4.020224
ASMM9PARTA008932	3855	intergenic		4.8381815	5.197073	6.180483	4.430404	8.621619	4.6818643
ASMM9PARTA008927	1025	intergenic		5.2454576	4.933072	6.572095	4.6003323	8.727795	5.039495
ASMM9PARTA008924	585	intergenic		5.092871	4.941253	8.57455	6.843291	5.388056	5.989081
ASMM9PARTA008923	424	intergenic		4.9477644	6.0160856	5.8174086	6.1295037	8.056121	6.0347586
ASMM9PARTA010859	372	intergenic		13.259371	13.212381	13.568043	13.671355	11.953501	14.0841055
ASMM9PARTA008975	1593	intergenic		8.9547825	7.956847	8.116286	9.737747	7.063855	9.379835
ASMM9PARTA009054	713	intergenic		4.9765368	5.6175737	5.649791	7.6746864	6.03346	7.868971
ASMM9PARTA008984	3599	intergenic		4.248151	4.9723043	4.3120947	4.9634233	4.995125	5.003871
ASMM9PARTA001072	422	intergenic		8.154919	9.423845	6.1575384	7.4708652	9.653021	7.4798994
ASMM9PARTA001086	887	intergenic		3.9035282	5.1499577	4.3106575	3.237718	5.711995	3.6779053
ASMM9PARTA001088	568	intergenic		15.036465	15.482752	11.458746	9.742485	8.858467	9.894005
ASMM9PARTA008945	1351	intergenic		11.449047	7.998255	6.37346	2.7702322	5.0738196	4.577192
ASMM9PARTA008976	731	intergenic		8.915096	7.746397	4.9639826	3.6449316	13.015705	4.737204
ASMM9PARTA001063	1160	intergenic		2.6007748	4.9976015	3.1499596	5.149844	8.335389	4.4976044
ASMM9PARTA008973	1427	intergenic		3.9413319	5.71673	2.698942	6.857565	6.785488	6.7055545
ASMM9PARTA008970	1634	intergenic		5.6795535	6.9471016	5.9463634	6.0560946	7.9499207	6.07875
ASMM9PARTA001095	689	intergenic		5.780326	7.6762676	6.181516	9.417348	8.704866	9.240593
ASMM9PARTA001096	1211	intergenic		5.02884	6.6048784	2.720925	6.966373	4.5630198	2.7109768
AA414516_P1	618	intergenic		5.4478464	6.0073576	6.8215666	4.672624	2.7363474	5.0407763
ASMM9PARTA001098	540	intergenic		5.302432	6.671706	2.687354	5.244845	4.1385174	5.4897037
ASMM9PARTA008977	2376	intergenic		8.387171	10.6104145	8.356578	11.728613	12.111931	12.018779
ASMM9PARTA000802	1219	intergenic		10.777214	9.432817	5.323652	7.8447876	3.3506258	7.1768064
ASMM9PARTA000861	1291	intergenic		5.7655125	6.3643007	5.0596466	5.126152	5.313123	5.432111
ASMM9PARTA009166	944	intergenic		12.977728	12.379974	7.9182277	8.957234	6.1099243	9.018294
ASMM9PARTA000851	1016	intergenic		5.4653645	4.5697265	6.9755554	3.347766	7.984957	3.9480538
ASMM9PARTA009172	2107	intergenic		4.8483276	6.201097	5.379897	6.7609687	5.8500133	6.526227
ASMM9PARTA009174	280	intergenic		5.6077995	5.67871	4.721452	3.5218735	7.8294716	3.9409127
ASMM9PARTA009177	364	intergenic		5.241956	5.643058	7.403596	7.300725	4.620375	6.9219666
ASMM9PARTA009178	675	intergenic		3.9578428	5.5107346	3.461625	3.1944723	5.7356873	5.1087255
ASMM9PARTA000846	1417	intergenic		4.809267	5.2979755	4.9332466	2.7702322	7.748611	3.5776157
ASMM9PARTA000839	663	intergenic		9.085451	9.284172	9.6125765	10.164414	11.237497	10.325943
ASMM9PARTA000826	3027	intergenic		5.344795	6.066037	5.112456	5.0603075	8.271431	5.1744385
ASMM9PARTA009195	1068	intergenic		12.014711	12.046684	7.0810895	6.957682	3.1280982	7.100458
ASMM9PARTA000816	1799	intergenic		2.5684638	4.8769445	2.701147	5.269519	5.5201354	5.747877
ASMM9PARTA010810	842	intergenic		5.96432	6.647686	8.165291	8.572096	6.0549383	7.9499207
ASMM9PARTA009047	1465	intergenic		5.1604223	5.58533	5.3285694	4.624299	6.204443	4.8690557
ASMM9PARTA010804	470	intergenic		13.25602	13.078667	8.846022	8.483628	6.398556	8.608441
ASMM9PARTA009228	906	intergenic		10.181646	11.464564	6.1369615	6.720187	7.7470384	6.648386
ASMM9PARTA009227	495	intergenic		7.9039226	8.073836	8.109894	9.746875	2.7363474	9.735484
ASMM9PARTA009226	552	intergenic		12.937795	11.882509	13.880277	11.967617	7.1911106	11.6232605
ASMM9PARTA009225	780	intergenic		8.505474	8.547401	3.4429297	5.103072	2.7363474	5.934906
ASMM9PARTA009219	409	intergenic		7.1216974	6.8287573	7.103907	8.442333	8.681507	8.359285
ASMM9PARTA000815	1704	intergenic		5.52355	6.2439756	6.8364325	4.566633	6.416009	5.821083
ASMM9PARTA010803	327	intergenic		4.547209	4.708604	4.3633714	2.7702322	7.400038	4.204263
ASMM9PARTA009206	1525	intergenic		6.1764755	6.734378	6.7441077	7.0083213	9.148285	7.184127
ASMM9PARTA010805	421	intergenic		5.176528	4.199076	5.062452	8.066304	4.0716085	7.7256703
ASMM9PARTA010806	456	intergenic		15.224505	15.334595	12.418147	12.051802	8.920412	12.093731
ASMM9PARTA000783	1147	intergenic		9.96851	9.473787	4.0951777	2.7702322	2.7363474	4.8511496
ASMM9PARTA000796	1476	intergenic		6.798908	7.717146	5.117955	5.9965916	6.736488	6.035385
ASMM9PARTA009209	1692	intergenic		3.6665857	4.7000833	5.5793333	5.542884	6.8377533	4.4460564
AA560495_P1	340	intergenic		6.065617	4.466007	11.406754	10.556354	6.707094	9.464455
ASMM9PARTA000779	1031	intergenic		9.733107	9.925047	10.367067	7.915268	9.049781	8.109894
ASMM9PARTA009069	2533	intergenic		13.530356	14.992789	14.689797	13.77372	16.50519	14.888279
ASMM9PARTA009685	387	intergenic		14.662777	14.106911	12.050823	11.970584	7.733563	11.839249
ASMM9PARTA009097	387			14.157244	13.976169	9.983229	9.014162	6.198123	9.095583
ASMM9PARTA009091	1820	intergenic		3.6633868	5.0302286	2.923269	4.346552	4.870199	4.98973
ASMM9PARTA009085	2726	intergenic		4.8850355	4.731721	5.7646112	2.7702322	3.6853013	4.983799
ASMM9PARTA000967	1737	intergenic		6.2288723	7.1868744	4.852053	5.8850727	5.9447746	5.952677
ASMM9PARTA000955	1332	intergenic		7.7588854	8.93128	10.804333	11.460627	12.663382	11.108263
ASMM9PARTA010819	906	intergenic		14.937901	15.111143	13.082094	12.60537	9.258032	12.268526
ASMM9PARTA009101	1103	intergenic		7.6661224	8.404909	9.737093	7.604942	12.875487	7.7086325
ASMM9PARTA010824	926	intergenic		4.7914085	5.004776	6.060017	4.9226274	5.8637347	4.242573
ASMM9PARTA000975	1466	intergenic		12.002895	6.1342325	4.780862	5.1516933	8.48897	5.1788883
ASMM9PARTA000979	587	intergenic		2.4742155	5.4901314	2.8497813	4.6424093	4.8714714	4.5537157
ASMM9PARTA009058	1815	intergenic		6.3711634	7.9208755	5.907303	5.274396	4.6237254	4.834764
ASMM9PARTA009057	3483	intergenic		6.1719303	5.91992	9.626373	5.712869	7.1422286	5.8721495
ASMM9PARTA009056	549	intergenic		8.550077	7.802883	4.8710613	3.9606166	3.484256	5.1651597
ASMM9PARTA009070	3148	intergenic		11.123925	11.573993	6.2037497	5.4650946	3.142076	5.138955
ASMM9PARTA009125	1070	intergenic		9.5859375	9.653299	5.8144994	5.594628	4.6521254	4.7441597
ASMM9PARTA010861	564	intergenic		8.833687	8.232876	6.7399607	7.0861673	4.031705	6.9811716
ASMM9PARTA009142	975	intergenic		11.692934	12.140312	6.6074677	7.3636127	2.7363474	7.3506184
AA546430_P1	497	intergenic		5.120315	6.000472	7.742181	5.854395	6.9017115	5.644117
ASMM9PARTA000895	1911	intergenic		4.2421536	4.729664	6.979672	6.46147	4.1236687	6.299694
ASMM9PARTA010815	699	intergenic		15.593582	15.718765	11.681625	9.865474	9.933201	9.913571
ASMM9PARTA010817	216	intergenic		13.983152	14.117378	10.682571	9.410624	7.636238	10.183959
ASMM9PARTA009127	3630	intergenic		5.4010043	6.1223364	6.3386025	7.0473857	5.747556	6.8117366
ASMM9PARTA000892	1626	intergenic		5.0997877	5.028653	4.966917	4.380438	10.155769	5.008425
ASMM9PARTA009121	1532	intergenic		5.112117	4.8084993	3.7227125	5.0050945	5.282201	4.896532
ASMM9PARTA009117	616	intergenic		15.3831415	14.819494	11.812614	10.929415	11.756602	11.055331
ASMM9PARTA009112	390	intergenic		11.309586	11.27599	14.133293	15.425761	2.7363474	15.33639
ASMM9PARTA000909	645	intergenic		5.2771873	4.831547	5.3697543	5.2728677	5.4282093	5.499161
ASMM9PARTA000916	1788	intergenic		7.124914	9.154871	9.0040865	7.226855	9.915852	7.548623
ASMM9PARTA000924	1394	intergenic		3.12397	4.3548317	4.047762	5.559244	6.4563766	4.34198
ASMM9PARTA000901	580	intergenic		10.330839	10.646631	10.11751	11.671472	15.641335	10.335416
ASMM9PARTA001343	945	intergenic		12.312948	11.121988	7.08259	7.511433	7.8249474	8.0271435
ASMM9PARTA008637	1824	intergenic		9.896181	10.40786	9.191706	9.222023	9.734845	9.235001
ASMM9PARTA001353	1610	intergenic		8.121181	9.029341	5.2541	7.943841	8.483301	8.331813
ASMM9PARTA008647	2677	intergenic		7.5686474	9.475912	6.9613004	7.6359496	10.283374	8.606001
ASMM9PARTA008654	783	intergenic		6.2337074	5.134801	11.494126	5.9363766	5.8083553	7.9994893
ASMM9PARTA001350	955	intergenic		10.304115	8.65588	5.287329	3.9108346	2.7363474	3.0921595
ASMM9PARTA008675	4345	intergenic		4.609191	6.225971	4.7326183	6.2080956	9.259308	5.855809
ASMM9PARTA008684	3408	intergenic		7.054091	8.235985	6.1591825	6.022604	8.495753	6.507814
ASMM9PARTA001345	1237	intergenic		7.170328	6.2097473	3.723792	2.7702322	9.095583	3.7616634
ASMM9PARTA008691	2006	intergenic		7.025051	7.5744495	4.3582025	5.7651443	3.2078981	5.1057587
ASMM9PARTA010926	404	intergenic		13.920206	13.979202	10.921447	10.672625	6.8602877	10.197334
ASMM9PARTA001344	2115	intergenic		2.525307	4.756834	3.9586992	2.7702322	5.031001	4.291168
ASMM9PARTA008697	3331	intergenic		9.586945	8.870808	6.968445	6.4111447	2.7363474	6.620689
ASMM9PARTA008698	1219	intergenic		9.859926	11.106199	9.055977	9.125545	12.288535	9.726707
ASMM9PARTA001129	1236	intergenic		11.461307	13.401611	12.577714	13.952087	15.5425	14.257589
ASMM9PARTA010917	979	intergenic		8.78046	8.844935	5.99069	5.140092	5.645702	5.3806987
ASMM9PARTA008740	2920	intergenic		8.997996	9.514076	9.077097	6.9234467	6.4311657	7.2966037
ASMM9PARTA008739	1321	intergenic		10.510187	11.759761	15.500496	14.9250965	13.381939	14.791521
AA073530_P1	352	intergenic		3.972349	4.9495	4.9655137	4.7516785	4.9034705	4.699006
ASMM9PARTA008732	1968	intergenic		6.6951632	5.1268263	5.0693917	2.7702322	2.7363474	2.6758442
ASMM9PARTA001302	1112	intergenic		6.2802877	6.578779	5.644561	6.036843	4.8344035	5.4628544
ASMM9PARTA008706	2854	intergenic		4.5356574	4.2716217	5.1200967	2.7702322	2.7363474	2.81098
ASMM9PARTA001323	1543	intergenic		5.450705	5.654507	8.0291605	7.1511154	6.5650063	6.8501797
ASMM9PARTA008714	1233	intergenic		5.827095	5.8913617	9.244475	6.6220427	10.095547	6.740977
ASMM9PARTA010918	493	intergenic		10.44631	10.216654	5.9547877	5.561796	4.2679157	5.348772
ASMM9PARTA010921	471	intergenic		7.838107	6.849933	5.6979723	5.0747094	3.7542348	5.1260247
ASMM9PARTA010922	432	intergenic		4.7515917	5.048312	5.517077	2.7702322	5.6250057	2.9970176
ASMM9PARTA001335	1630	intergenic		6.0374537	4.9393606	5.0648327	4.866192	3.2292295	5.260544
ASMM9PARTA001337	800	intergenic		11.280092	10.688758	7.413331	8.125347	9.175546	8.076697
ASMM9PARTA008627	3567	intergenic		4.0772467	4.827681	5.110523	3.8841915	2.7363474	4.8693047
ASMM9PARTA008728	1548	intergenic		5.005225	5.356818	6.033252	5.272591	7.6435304	4.8021097
ASMM9PARTA010932	904	intergenic		9.4544	9.76405	6.97832	10.059986	2.7363474	9.971432
ASMM9PARTA008633	2174	intergenic		4.9755316	6.1790524	4.8567834	6.319941	7.1267705	7.1323156
ASMM9PARTA001377	1904	intergenic		11.364239	10.664219	7.9440475	5.853469	7.6278486	7.6153936
ASMM9PARTA008549	417	intergenic		10.168518	10.546164	4.939878	5.7227964	2.7363474	6.2261343
ASMM9PARTA001378	1616	intergenic		2.6249576	4.8593187	4.0293465	4.6350107	2.7363474	4.874932
ASMM9PARTA001382	1578	intergenic		3.7408566	5.4521303	2.6804547	5.050764	5.312874	6.0725436
ASMM9PARTA008569	2839	intergenic		9.551718	9.73192	10.107883	8.946772	17.163723	9.359175
ASMM9PARTA010930	1000	intergenic		15.685709	15.898298	11.69937	9.092059	8.6724205	8.883119
ASMM9PARTA008572	2360	intergenic		6.535958	8.805481	6.5172977	10.279764	10.330897	10.634108
ASMM9PARTA010933	1252	intergenic		9.010209	7.327271	5.651787	2.7702322	4.6923966	2.9083328
ASMM9PARTA001396	1244	intergenic		5.4730263	6.710005	5.495091	8.034058	4.626297	8.339121
ASMM9PARTA010935	552	intergenic		13.501265	13.1615095	12.569612	11.617337	8.76878	12.057276
AA017743_P1	462	intergenic		3.8889308	4.083131	3.1089065	2.7702322	2.7363474	4.6777215
ASMM9PARTA008524	3716	intergenic		6.026275	7.3100567	5.111193	8.135379	9.356041	8.257368
ASMM9PARTA008518	5189	intergenic		5.334644	6.423497	4.1837244	6.670867	5.9724994	6.7419314
ASMM9PARTA008546	2675	intergenic		9.646334	11.263638	10.347476	12.917681	12.4853325	13.277487
ASMM9PARTA008593	1346	intergenic		3.4673734	5.4214025	2.9063334	5.656106	5.5896893	5.385531
ASMM9PARTA010906	667	intergenic		6.1767592	6.7008266	5.187873	6.8891478	8.139946	6.946423
ASMM9PARTA001354	1450	intergenic		6.1739645	6.5000615	6.351967	5.1129208	6.7538223	5.19573
ASMM9PARTA008611	1956	intergenic		4.5564075	6.089982	7.1092806	6.954495	6.9850607	7.3531475
ASMM9PARTA001368	1247	intergenic		12.851034	12.870428	8.54726	10.982357	11.432579	10.836912
ASMM9PARTA008598	1750	intergenic		3.880474	5.7484255	6.0507894	6.9136286	3.961016	6.588476
ASMM9PARTA008567	6387	intergenic		7.6469855	8.507059	7.4544144	2.7702322	2.7363474	4.9077134
ASMM9PARTA001370	471	intergenic		8.169809	8.036689	4.57016	4.8129015	4.532242	4.9713497
ASMM9PARTA008628	3647	intergenic		5.555855	6.606223	5.45498	5.6096125	7.2217345	7.1058793
ASMM9PARTA008590	3562	intergenic		5.8662047	5.6115165	9.071421	6.369855	9.050871	6.4486475
ASMM9PARTA008587	1268	intergenic		4.5135884	5.857999	6.379912	5.3527164	6.3714733	5.0181026
ASMM9PARTA008581	1559	intergenic		8.662277	10.853142	9.192397	11.591201	12.014426	11.708661
ASMM9PARTA010929	829	intergenic		9.65477	9.852546	6.9718494	7.2417126	5.839747	7.240127
ASMM9PARTA008577	3320	intergenic		11.498074	11.047395	11.938496	10.228771	6.8812056	10.266832
ASMM9PARTA008575	2934	intergenic		5.20954	5.076763	5.324971	5.680683	3.914883	5.1717563
ASMM9PARTA010928	1183	intergenic		9.886356	10.265003	4.5148654	4.217468	2.7363474	4.7663035
ASMM9PARTA001192	776	intergenic		7.3551817	9.537901	7.4727154	10.72961	10.603391	10.832137
ASMM9PARTA010890	207	intergenic		14.693735	14.887684	14.426067	13.85782	9.895788	14.354763
ASMM9PARTA010877	1010	intergenic		15.465776	15.732798	11.247856	8.891702	8.648321	8.544739
ASMM9PARTA001169	551	intergenic		5.6702433	6.2449794	6.5517597	6.460594	5.5221424	6.0619197
ASMM9PARTA010881	673	intergenic		8.270216	7.78454	5.7378526	5.551108	5.3427877	3.7864814
ASMM9PARTA008855	2674	intergenic		4.609068	5.0230355	7.0323563	3.705679	7.018916	3.8447206
ASMM9PARTA010874	492	intergenic		5.720332	6.1900444	5.5602303	4.995821	6.3663783	4.47414
ASMM9PARTA001187	1167	intergenic		5.368442	6.2835155	5.3133497	3.487368	3.3498282	4.116126
AA145044_P1	366	intergenic		3.534359	4.800699	3.6747599	4.976842	6.1992006	5.415332
AA117544_P1	74	intergenic		8.318419	6.3037624	5.1070433	3.843001	3.302043	3.548822
ASMM9PARTA008838	1808	intergenic		6.548629	6.4184513	10.4359455	5.7380114	8.494833	5.0232024
ASMM9PARTA010885	1003	intergenic		9.106701	9.995639	5.002673	6.7805777	4.6593122	7.3941326
ASMM9PARTA010886	444	intergenic		6.8140564	6.338812	9.220486	5.487162	10.248859	5.983634
ASMM9PARTA010889	432	intergenic		7.2547817	9.13032	10.120022	10.026154	13.662434	10.204757
ASMM9PARTA010908	204	intergenic		11.302143	10.744421	6.8707805	7.8274236	6.1221085	7.614607
ASMM9PARTA008854	2666	intergenic		7.031271	7.8821106	9.252819	7.567688	8.013861	11.447838
ASMM9PARTA008899	1810	intergenic		10.036591	10.02058	10.853571	10.198866	5.476513	10.036278
ASMM9PARTA009158	1598	intergenic		4.459948	6.4739842	6.253253	8.061124	12.376203	6.9648614
ASMM9PARTA008914	944	intergenic		6.3999224	7.9412947	7.022066	4.1659555	12.277727	5.1588373
ASMM9PARTA001135	603	intergenic		11.2310505	8.953989	5.543188	5.94418	2.7363474	5.3680315
ASMM9PARTA001148	1247	intergenic		11.210096	12.269014	12.162923	11.860652	11.534498	12.158121
ASMM9PARTA010863	1007	intergenic		15.856054	16.084412	12.463946	10.530678	9.613373	10.104771
ASMM9PARTA010875	411	intergenic		13.757184	13.273435	9.046023	8.590042	5.146649	8.812532
ASMM9PARTA008901	3025	intergenic		13.068201	12.345681	7.682892	6.271215	3.314129	6.2792897
ASMM9PARTA008833	1699	intergenic		7.4743404	7.452607	10.838769	9.749261	11.61536	9.585709
ASMM9PARTA001152	705	intergenic		6.961444	7.7708874	9.557739	10.0018	8.30516	9.266665
ASMM9PARTA001157	1486	intergenic		2.729918	5.2285814	5.453511	2.7702322	2.7363474	2.7362099
[truncated: 896,999 more chars]
