# Supplementary material for: Transcriptome Analysis Reveals Distinct Patterns of Long Noncoding RNAs in Heart and Plasma of Mice with Heart Failure
Source: PLoS One. 2013 Oct 29;8(10):e77938. doi: 10.1371/journal.pone.0077938 (PMC3812140; doi:10.1371/journal.pone.0077938)
Supplement: File S2 — Profile of mRNAs. (TXT) [file pone.0077938.s006.txt]

HF-heart sample with heart failure
normal-normal heart sample
whole_HF-whole blood sample with heart failure
whole_normal-normal whole blood sample
plasma_HF-plasma sample with heart failure
plasma_normal-normal plasma sample
ProbeName	seqname	GeneSymbol	RNAlength	HF	normal	whole_HF	whole_normal	plasma_HF	plasma_normal
ASMM9PARTA019489	NM_001001144	Scap	4310	9.499769	10.438584	9.634329	9.792971	11.456557	9.885256
ASMM9PARTA019490	NM_001001488	Atp8b1	6440	2.6699588	4.6316743	2.7681246	2.7702322	4.1055374	4.9364634
ASMM9PARTA019492	NM_001001881	2510009E07Rik	5164	12.717918	12.020453	7.2069225	8.622109	2.7363474	8.435134
ASMM9PARTA019493	NM_001002267	Tmem158	1744	11.176765	9.805714	7.684545	11.29254	3.2874856	11.337999
ASMM9PARTA019494	NM_001002791	Defb22	625	5.277958	6.0130253	7.536316	8.573369	5.1287565	8.48413
ASMM9PARTA019527	NM_001001884	Nckap5l	4871	9.794163	9.853961	5.60182	5.375929	4.7255406	5.142576
ASMM9PARTA019529	NM_001002239	Rpl17	775	6.5723066	6.909055	7.7946377	9.478857	10.913023	8.838454
ASMM9PARTA019530	NM_001003952	Sval3	550	4.935608	5.5749154	7.818364	6.602343	9.493059	6.968349
ASMM9PARTA019552	NM_001001181	BC031181	1082	10.480509	9.522958	7.1362658	8.828555	4.7473474	9.082662
ASMM9PARTA019554	NM_001001447	Zscan22	2620	9.3116	8.896765	7.107803	6.3057823	7.1255364	5.992749
ASMM9PARTA019556	NM_001001735	Whsc1l1	3747	2.541018	4.2617283	2.7211351	5.3736773	8.341464	4.4759607
ASMM9PARTA019557	NM_001003973	Senp7	1109	4.502709	4.4685197	3.3818088	6.5043573	2.7363474	6.451096
ASMM9PARTA019562	NM_001005475	Iqsec2	5228	8.244712	10.207392	6.4944744	6.125257	5.895893	6.000352
ASMM9PARTA019565	NM_001005511	Lmtk3	4846	5.718942	4.233074	5.0541263	2.7702322	2.7363474	3.2041261
ASMM9PARTA019566	NM_001005605	Aebp2	6192	8.905922	8.229559	4.63922	4.174361	2.7363474	4.92589
ASMM9PARTA019586	NM_001001185	BC048507	613	9.857132	9.84571	7.6321073	8.0467005	4.4647512	7.795209
ASMM9PARTA019587	NM_001001297	Thnsl1	2327	5.8986073	5.837638	2.6743448	4.237401	2.7363474	4.845909
ASMM9PARTA019588	NM_001001327	Vkorc1l1	1003	8.636769	7.980427	6.941489	8.906883	2.7363474	8.321727
ASMM9PARTA019590	NM_001001496	Gja6	2017	4.446191	5.024424	8.643417	6.398123	3.127557	6.740252
ASMM9PARTA019594	NM_001002268	Gpr126	6505	4.251551	4.9370995	3.0214705	5.9381056	3.4884095	4.850614
ASMM9PARTA019598	NM_001003824	Kcnq2	3007	6.102165	6.6773987	5.8324127	5.043089	6.6389704	5.6107626
ASMM9PARTA019601	NM_001004151	Rtp1	3120	7.6614494	8.832066	6.205985	8.374889	10.885795	8.288883
ASMM9PARTA019663	NM_001004156	Plekhg5	4113	7.38741	8.480263	9.778719	10.040848	7.8928704	10.112853
ASMM9PARTA019667	NM_001005426	Zcwpw1	2271	7.1993537	7.4640503	7.307324	7.167642	6.1523933	6.992773
ASMM9PARTA019671	NM_001007578	Armcx6	2034	8.255464	7.761285	5.3436174	7.8757696	4.772396	8.337121
ASMM9PARTA019672	NM_001008230	Rtp2	2428	10.125104	8.3842125	16.316078	10.095547	9.847983	10.105717
ASMM9PARTA019693	NM_001003934	Rtn3	5030	4.566906	4.924444	4.9776173	3.9228663	5.5249104	5.011072
ASMM9PARTA019694	NM_001003948	Pid1	2667	11.278875	10.47208	6.237148	2.7702322	2.7363474	4.5872746
ASMM9PARTA019696	NM_001004191	Gm5617	649	12.379974	13.550684	9.290543	10.645901	10.65307	10.667303
ASMM9PARTA019697	NM_001004436	Wapal	4585	4.626478	4.5398927	2.6969264	4.8625317	2.7363474	5.0513525
ASMM9PARTA019698	NM_001005247	Hps5	4828	5.168831	5.4025087	6.881343	5.1567855	9.529151	5.092512
ASMM9PARTA019699	NM_001005385	Gprasp1	5697	3.5904074	4.381017	2.7021394	2.7702322	6.3624034	3.0558352
ASMM9PARTA019703	NM_001007582	AY761184	500	2.634831	5.272977	4.02981	4.1105633	3.7111237	5.601364
ASMM9PARTA019725	NM_001001491	Tpm4	2082	13.781811	12.235393	11.33985	12.388853	7.520549	12.143428
ASMM9PARTA019726	NM_001001806	Zfp36l2	3537	12.744188	12.238338	9.352728	8.958701	7.8042707	9.597145
ASMM9PARTA019727	NM_001001882	Rtel1	4451	6.949876	6.544299	5.2407866	7.0629053	6.0630407	6.510305
ASMM9PARTA019732	NM_001003719	Ralgapa1	7891	7.8213387	7.792958	4.7255406	4.435989	4.4682417	4.9551277
ASMM9PARTA019734	NM_001003933	Rtn3	4973	8.927307	9.47842	5.633771	5.792655	6.7190294	6.357859
ASMM9PARTA019736	NM_001004177	Celsr2	10401	5.3997393	5.6817102	5.0929027	5.3803673	6.820823	4.396422
ASMM9PARTA019743	NM_001005847	Aga	1266	10.540279	8.95206	5.6079655	2.7702322	5.0912824	3.4962368
ASMM9PARTA019744	NM_001005859	Rpl34	408	14.733999	14.6409645	12.849274	11.827776	8.469542	11.460627
ASMM9PARTA019759	NM_001001489	BC021785	2372	5.116991	5.777088	4.3316445	6.1456223	5.394412	6.139459
ASMM9PARTA019760	NM_001001559	Dub2a	1638	5.2114444	4.821364	7.340784	9.183876	7.5373516	8.801819
ASMM9PARTA019765	NM_001003913	Mars	2948	9.653299	9.402018	6.8405704	5.648426	8.4795885	7.0560336
ASMM9PARTA019771	NM_001005509	Eif2a	2322	8.666829	9.741333	6.5912724	6.757168	8.6972065	7.788372
ASMM9PARTA019776	NM_001008426	Gm5531	2527	5.1210756	5.27089	6.145455	3.637609	7.108715	4.810954
ASMM9PARTA019779	NM_001008702	Dab2	3792	4.6780376	4.6941624	3.8818629	4.0064406	6.921563	2.6758442
ASMM9PARTA019795	NM_001003815	Epb4.1l1	6308	10.004589	11.752382	10.966933	12.934642	12.696573	13.009323
ASMM9PARTA019800	NM_001004176	Maml3	6514	4.065666	4.5971627	4.985584	4.500891	3.4307554	3.9217777
ASMM9PARTA019801	NM_001004762	Pla2g4c	3374	8.486984	9.755413	8.507852	8.07122	9.693412	9.460511
ASMM9PARTA019809	NM_001008231	Daam2	6045	3.7997077	4.636997	2.705056	3.5251582	6.3057823	5.6725326
ASMM9PARTA019810	NM_001008422	Scaf1	4195	5.857342	7.619476	4.8461757	8.2107935	8.354261	8.240892
ASMM9PARTA019812	NM_001009949	Mcart1	4438	5.601368	5.544446	4.5846243	8.493183	2.7363474	8.441516
ASMM9PARTA019825	NM_001001176	Taf9b	2602	6.2193375	6.5470986	6.647065	5.8776884	6.005538	5.758975
ASMM9PARTA019827	NM_001001738	Itprip	3781	12.150862	10.428783	8.619547	7.510996	7.702571	7.781067
ASMM9PARTA019828	NM_001001892	H2-K1	1669	12.830667	11.639515	9.60756	8.253669	6.8263297	8.166084
ASMM9PARTA019832	NM_001002786	Rab44	4105	6.616625	4.5357776	7.6592164	4.2826304	8.290837	5.2092347
ASMM9PARTA019836	NM_001003949	ORF61	2223	13.489713	13.786887	8.8421335	9.302455	5.835207	9.1008625
ASMM9PARTA019839	NM_001004190	Zfp560	4732	10.022972	10.135345	4.8799934	4.8302755	2.7363474	5.6121697
ASMM9PARTA019840	NM_001004361	5730494M16Rik	4040	6.804117	7.1425896	4.3734474	4.215369	4.6050406	4.949997
ASMM9PARTA019843	NM_001005608	Itgb4	6160	7.9677534	7.690102	4.7333856	6.0513964	6.216985	6.5243773
ASMM9PARTA019844	NM_001006668	Kcnq2	2971	4.623966	4.0601945	7.9286547	6.425823	9.189678	5.9903297
ASMM9PARTA019860	NM_001001309	Itga8	5782	5.8557568	6.893528	5.0537577	7.847082	7.573132	7.9467406
ASMM9PARTA019865	NM_001001986	8430427H17Rik	5631	9.165782	10.445322	9.769504	11.063072	12.313977	11.490629
ASMM9PARTA019868	NM_001003908	Cltc	6178	2.6392014	4.722619	2.7903621	2.7702322	5.8360586	2.7597728
ASMM9PARTA019871	NM_001003963	Dnmt3b	4138	6.681979	6.53794	8.71658	7.4115267	7.084339	7.5191317
ASMM9PARTA019872	NM_001003972	Senp7	1190	5.362705	5.6183615	2.860745	6.5599656	2.7363474	6.6988335
ASMM9PARTA019881	NM_001007581	2810408M09Rik	1888	8.61607	8.670625	5.5221424	5.1933117	5.4905906	5.6153245
ASMM9PARTA019883	NM_001008425	Thoc6	1461	5.8762965	4.5811777	4.7935576	5.0736914	4.5541086	4.677311
ASMM9PARTA019895	NM_001001152	Zfp458	3488	5.928198	5.356909	2.689369	2.7702322	8.427015	2.6758442
ASMM9PARTA019896	NM_001001180	Zfp941	3909	7.39618	5.408802	3.9020243	2.7702322	8.296354	4.742569
ASMM9PARTA019897	NM_001001183	Tmem204	1865	11.730551	12.244611	6.5025315	5.5477467	3.4890652	6.5755053
ASMM9PARTA019898	NM_001001320	Tbx10	1795	11.210447	12.663029	9.751661	11.996229	12.619496	12.133427
ASMM9PARTA019901	NM_001002896	Bfsp2	1570	8.914867	4.441715	7.8400993	5.8540173	2.9593518	7.1689286
ASMM9PARTA019902	NM_001003898	Tardbp	6495	12.550721	12.775803	8.082124	9.065342	12.398722	8.918322
ASMM9PARTA019908	NM_001005331	Eif4g1	5460	8.816267	10.227536	9.161426	9.346064	7.547449	8.894747
ASMM9PARTA019913	NM_001005858	I830012O16Rik	2013	9.403868	9.586945	5.226858	6.0955377	10.562419	5.461923
ASMM9PARTA019919	NM_001010973	Hrh2	2789	7.839237	7.865734	10.813517	11.664589	9.045443	11.452044
ASMM9PARTA019920	NM_001011523	Olfr913	1275	7.0975466	2.5298166	4.618838	4.558888	2.954596	4.5050406
ASMM9PARTA019928	NM_001001295	Dis3l	3575	4.6331635	5.627859	5.907392	6.289767	5.903064	6.5291452
ASMM9PARTA019929	NM_001001333	Hexdc	2164	5.7374034	6.188259	7.630083	7.9172754	5.7659082	7.6457815
ASMM9PARTA019930	NM_001001454	Ttyh1	3842	7.5309753	8.247536	8.7156515	9.315845	8.257748	8.439096
ASMM9PARTA019936	NM_001005916	Zbtb9	2804	9.437319	8.823399	5.236699	6.0642276	5.7462053	6.93504
ASMM9PARTA019939	NM_001008705	Bud31	735	10.638362	9.284845	7.335435	7.417161	4.4621058	6.910231
ASMM9PARTA019940	NM_001008793	Whrn	4013	6.257288	7.568537	6.353443	6.692399	8.627123	6.8037996
ASMM9PARTA019941	NM_001008794	Whrn	2665	8.392381	10.010613	9.562805	9.503673	10.178247	9.405025
ASMM9PARTA019959	NM_001013829	Shf	1564	8.024528	8.055092	3.3610563	4.7316036	5.3448086	3.2513475
ASMM9PARTA019960	NM_001014423	Abi3bp	4694	5.9292755	6.6656923	5.5263944	6.9702187	7.74631	6.533293
ASMM9PARTA019961	NM_001014424	Abi3bp	4502	6.5531654	8.013678	7.3271894	9.288221	9.67612	9.465724
ASMM9PARTA019965	NM_001002011	Lmna	3152	11.20509	9.447163	6.460594	4.910178	4.473821	4.5601163
ASMM9PARTA019966	NM_001002895	AI413582	653	10.680066	10.690546	7.418223	7.535532	5.5217104	7.8909054
ASMM9PARTA019967	NM_001002898	Sirpb1a	1232	6.9782844	2.5669937	5.900834	2.7702322	3.91131	2.784057
ASMM9PARTA019972	NM_001003955	Rab11fip5	6156	6.25566	6.3449907	4.854035	5.5887885	4.843439	5.3379145
ASMM9PARTA019973	NM_001004174	AA467197	672	6.2609015	3.3633916	5.76882	2.7702322	4.9473457	2.7235038
ASMM9PARTA019975	NM_001005232	Dbx1	2096	6.671519	7.7223825	6.299694	6.0515594	10.93717	7.177898
ASMM9PARTA019976	NM_001005767	Parl	1323	10.356066	10.748558	8.204742	7.3953094	11.889198	7.466526
ASMM9PARTA019977	NM_001005854	Gm609	2122	4.133225	4.689725	4.4593124	5.073999	4.579346	4.971797
ASMM9PARTA019979	NM_001006676	Kcnq2	1864	10.625729	11.805803	7.714377	7.5083303	9.852177	9.237873
ASMM9PARTA019982	NM_001009545	Adam6b	2271	3.9181952	4.6670628	5.618964	5.6368666	4.108307	4.211588
ASMM9PARTA019984	NM_001010826	Kctd14	2318	7.556337	7.970484	9.971432	7.13064	9.054436	6.9951677
ASMM9PARTA019989	NM_001011760	Olfr314	1131	10.130846	11.801094	11.37888	12.596211	13.7910595	12.818525
ASMM9PARTA019996	NM_001012477	Cxcl12	5670	2.605327	5.9247003	5.00791	2.7702322	5.4664974	4.1253114
ASMM9PARTA019998	NM_001001932	Eea1	7836	3.7513998	4.42161	5.7463393	2.7702322	4.4073234	3.8865669
ASMM9PARTA020000	NM_001004155	9930012K11Rik	2004	6.4351997	9.678557	7.5316076	10.571359	11.178525	10.226271
ASMM9PARTA020007	NM_001007567	Slc7a6os	1525	10.851841	10.592442	5.304275	5.7730613	2.7363474	6.8235855
ASMM9PARTA020008	NM_001007571	D8Ertd738e	679	9.705704	10.248404	4.986384	4.842225	3.8987749	3.8554955
ASMM9PARTA020011	NM_001008424	Cdsn	2678	8.178147	9.511324	6.987315	10.081678	10.812948	10.172529
ASMM9PARTA020015	NM_001011518	Olfr94	1161	7.1630917	8.465063	6.9465923	9.08655	8.738391	9.416096
ASMM9PARTA020028	NM_001012311	Pgbd1	3132	10.516366	12.373148	10.931161	13.553477	13.945694	13.811113
ASMM9PARTA020029	NM_001012396	Ptpla	893	10.562965	9.860605	5.0857306	7.319574	2.7363474	7.0375338
ASMM9PARTA020030	NM_001012434	Kctd14	2351	7.884235	8.002487	7.926283	8.293406	7.1137724	7.8364387
ASMM9PARTA020031	NM_001013371	Dtx3l	5181	9.510988	10.242783	7.4537873	10.216967	3.8113801	10.253069
ASMM9PARTA020032	NM_001013376	Rpp38	1027	9.845093	9.696822	4.257408	5.9453235	2.7363474	6.0374675
ASMM9PARTA020036	NM_001003685	Ghrhr	1598	5.7425566	5.5102777	7.616914	6.5834723	6.087884	6.9190636
ASMM9PARTA020040	NM_001004178	AA415398	1919	7.6693716	8.123998	3.1009774	3.2817764	7.8892617	4.086514
ASMM9PARTA020041	NM_001004293	Amigo1	5016	12.886102	14.321563	14.44815	14.342529	16.01751	14.410595
ASMM9PARTA020043	NM_001005419	Ado	4456	10.284779	9.623619	4.6672583	4.0350294	2.7363474	4.7203913
ASMM9PARTA020044	NM_001007220	Adam22	2777	6.648541	6.327446	5.8456473	3.426631	5.069947	3.9397573
ASMM9PARTA020049	NM_001009927	Smcr7	2522	11.164976	11.491078	6.0876703	4.020294	4.941469	4.859769
ASMM9PARTA020052	NM_001011790	Olfr1382	936	5.7640543	6.1897974	5.5654893	4.378959	6.4122324	4.5908227
ASMM9PARTA020057	NM_001012236	Trex1	1060	8.504993	8.824258	11.262911	12.515964	10.428919	12.460409
ASMM9PARTA020059	NM_001012400	AU022252	1867	7.662385	7.3403244	2.674371	5.4826646	2.7363474	4.7590303
ASMM9PARTA020067	NM_001024135	Kbtbd7	4529	10.392819	11.048284	6.5588217	6.324154	2.7363474	5.892555
ASMM9PARTA020069	NM_001024851	Ankrd34a	2586	9.854656	9.943649	3.8679914	2.7702322	5.0710177	2.6758442
ASMM9PARTA020072	NM_001004157	Scarf1	2884	10.647551	11.098621	5.580242	5.769973	5.586439	5.7606826
ASMM9PARTA020073	NM_001004173	Sgpp2	3998	4.5416713	5.3156695	3.2890747	6.6656632	5.7792263	6.133538
ASMM9PARTA020074	NM_001004721	Pigu	1621	9.5793495	9.006857	5.6392136	3.819258	5.162783	2.836022
ASMM9PARTA020079	NM_001006677	Kcnq2	2059	4.7068043	4.820732	5.5785823	2.7702322	6.4146094	3.6188278
ASMM9PARTA020081	NM_001007154	Phactr3	4643	6.8421535	7.0533776	8.227858	9.342118	5.8703165	9.329467
ASMM9PARTA020085	NM_001008700	Il4ra	5122	3.7947025	4.246309	4.0504694	4.0170174	3.989809	4.9564137
ASMM9PARTA020087	NM_001009948	Nrsn2	1437	5.8766813	5.5947566	5.472938	4.3905773	6.1167517	4.876504
ASMM9PARTA020088	NM_001010825	Ficd	3192	11.229495	10.594017	5.6354485	2.7702322	2.7363474	4.6874876
ASMM9PARTA020097	NM_001011805	Olfr1385	930	6.0990324	6.6545	8.196329	6.9431553	6.0699	7.1112137
ASMM9PARTA020099	NM_001011841	Olfr1465	924	8.272142	9.208438	12.111223	12.054372	17.440834	11.812614
ASMM9PARTA020100	NM_001011850	Olfr1505	951	5.840602	7.680358	5.620536	8.190009	7.06366	8.346142
ASMM9PARTA020101	NM_001012269	Olfr1513	942	4.6485243	6.0177727	5.622405	6.761318	8.206199	6.806148
ASMM9PARTA020103	NM_001012623	Rims1	4125	6.3639364	6.9027796	5.205902	6.153872	5.9431877	5.4126554
ASMM9PARTA020106	NM_001013784	E130309D14Rik	4002	5.7645583	6.1327105	5.695188	4.0161524	2.7363474	4.3648176
ASMM9PARTA020110	NM_001007463	Spag8	1247	4.969466	5.8822837	6.200322	7.048052	3.8938382	6.5046473
ASMM9PARTA020111	NM_001007589	Akirin2	1729	10.948086	11.07601	6.1087656	5.1969147	2.7363474	5.97301
ASMM9PARTA020117	NM_001009575	Armcx5	2826	10.047532	8.985874	4.597417	7.638643	2.7363474	7.160548
ASMM9PARTA020137	NM_001012518	Ehmt1	5091	6.1312375	5.528653	6.961116	5.7587075	11.380574	5.997816
ASMM9PARTA020139	NM_001013369	Pfdn4	819	4.614847	5.1687193	5.834776	6.2387714	6.793969	5.9687524
ASMM9PARTA020140	NM_001013379	Zfp930	2996	5.3161173	5.569043	4.754745	2.7702322	6.720187	3.8293
ASMM9PARTA020142	NM_001014397	Gm13154	2827	8.774288	7.954584	5.618043	5.434703	4.5869617	5.5350666
ASMM9PARTA020149	NM_001005784	Inadl	3335	5.948727	5.2667313	2.7662258	5.0224595	8.290217	5.417162
ASMM9PARTA020153	NM_001008498	Wdr34	1812	8.242395	7.0604987	3.0749588	2.7702322	8.013449	3.4716907
ASMM9PARTA020154	NM_001008796	Whrn	2419	8.133652	9.402761	9.653919	10.241739	9.728995	9.877563
ASMM9PARTA020160	NM_001011761	Olfr1229	936	4.3279514	4.674225	5.9724994	6.5848265	3.5520859	6.1446834
ASMM9PARTA020169	NM_001012402	Hs3st6	1234	5.2392483	4.517168	6.9493504	6.440901	10.180026	6.3308344
ASMM9PARTA020170	NM_001012448	Zfp708	2479	3.8282437	4.082934	3.1216547	4.24154	6.416535	4.054396
ASMM9PARTA020171	NM_001013013	Dhrs7c	1129	11.862938	11.137478	6.155217	2.7702322	3.1790333	2.8093817
ASMM9PARTA020172	NM_001013023	Mterf	1376	8.383188	7.7639804	3.553157	4.4381466	5.022709	3.8502092
ASMM9PARTA020180	NM_001017525	Btbd11	3955	9.730065	10.83162	11.332883	9.058144	11.467423	8.522958
ASMM9PARTA020182	NM_001005865	Mtus1	4153	6.0022135	7.2805095	10.841187	7.903814	5.217647	10.710918
ASMM9PARTA020196	NM_001011806	Olfr901	936	4.8433895	5.5508285	5.3491	6.6552153	7.6873145	6.728317
ASMM9PARTA020201	NM_001013578	Thoc7	697	5.9868803	2.514164	2.7326617	3.5535655	5.1499896	3.888741
ASMM9PARTA020204	NM_001013785	Akr1c19	1242	6.5578585	5.7866335	5.2104206	5.895893	5.751773	6.76373
ASMM9PARTA020209	NM_001024932	Pilrb2	1807	9.507692	7.4083505	8.813885	4.6290474	9.652017	5.3001657
ASMM9PARTA020213	NM_001025373	Zfp943	2736	4.3155146	5.462039	6.017628	2.7702322	5.0092435	2.7678545
ASMM9PARTA020214	NM_001025377	Arhgap15	1816	4.8617315	5.8761945	8.719469	4.7272825	2.7363474	5.2990274
ASMM9PARTA020225	NM_001011519	Olfr1148	945	2.4861345	4.296476	5.8847246	7.2292433	10.677308	7.294923
ASMM9PARTA020228	NM_001011721	Olfr102	1027	6.7257056	5.0797806	6.667532	5.719393	5.313601	5.7196755
ASMM9PARTA020234	NM_001011799	Olfr453	954	5.961611	6.637228	4.2249513	3.2847996	5.262721	5.6837115
ASMM9PARTA020235	NM_001011807	Olfr191	930	2.470986	4.354472	6.428554	5.40581	2.7363474	5.5887885
ASMM9PARTA020238	NM_001011851	Olfr412	939	3.1605206	4.26694	6.516721	6.3515234	3.7630906	6.298827
ASMM9PARTA020239	NM_001011857	Olfr685	951	3.887766	4.9242687	3.7780683	4.534972	5.775226	5.242283
ASMM9PARTA020241	NM_001011867	Olfr538	933	5.7018924	5.647423	8.563427	6.818923	4.727768	6.7648635
ASMM9PARTA020242	NM_001011876	Ang6	444	8.362122	8.145948	8.2107935	8.516359	10.61059	8.628407
ASMM9PARTA020245	NM_001012766	Ear12	471	8.475461	4.598317	7.3686476	3.3399	6.173038	2.7976978
ASMM9PARTA020246	NM_001013372	Nrp	1170	7.8348036	8.366556	6.0325747	8.805105	8.547596	8.573855
ASMM9PARTA020247	NM_001013391	Cpsf6	6534	8.573536	8.358139	3.1020377	4.5050406	5.8395467	5.2114267
ASMM9PARTA020248	NM_001013393	Gm11487	1323	5.6442175	5.8943872	6.4962273	6.2395053	6.0522184	5.7890677
ASMM9PARTA020249	NM_001013779	Aim2	2541	4.925269	4.7259593	5.947331	6.785849	8.227858	6.7706094
ASMM9PARTA020252	NM_001014390	Dyrk2	2137	10.131941	8.810988	4.6608953	4.91173	2.7363474	6.8520546
ASMM9PARTA020254	NM_001008421	Nol10	3004	4.9504786	5.9227333	7.046277	6.335927	2.7363474	6.297368
ASMM9PARTA020255	NM_001008546	Tardbp	6425	11.349583	11.298943	6.0359116	5.276326	3.2184541	5.361649
ASMM9PARTA020256	NM_001008548	Pde2a	4215	4.780921	5.1895	8.24669	6.3967857	6.0812006	7.380457
ASMM9PARTA020258	NM_001009935	Txnip	2801	8.5063305	9.063819	4.0553412	5.1429067	3.5810895	4.973569
ASMM9PARTA020259	NM_001010840	Taar8c	1109	4.412638	6.088462	4.4023213	5.354657	7.576803	5.662551
ASMM9PARTA020267	NM_001011840	Olfr1463	933	5.574483	6.039775	7.9527235	7.404454	6.0828223	7.9998236
ASMM9PARTA020270	NM_001012330	Zfp238	3848	7.2687397	7.9329405	11.518613	10.708793	7.434008	10.637985
ASMM9PARTA020271	NM_001012624	Rims1	4053	6.542214	6.996225	5.708642	5.7530565	5.664362	5.734847
ASMM9PARTA020272	NM_001013373	Tmprss13	3245	8.0681305	7.6933064	3.9461794	4.1082006	6.2523737	3.5150466
ASMM9PARTA020273	NM_001013390	Scn4b	4244	7.178051	9.293093	4.4100924	4.2769604	5.8573337	5.1906214
ASMM9PARTA020274	NM_001013778	Fam18a	3321	4.5272746	5.7589445	8.568144	8.871534	4.9973044	8.762757
ASMM9PARTA020277	NM_001013802	Macrod2	1893	4.658724	4.7311654	4.196654	5.1470585	5.311883	4.6906185
ASMM9PARTA020278	NM_001013817	Sp140	2417	6.6033974	5.4482255	6.4815493	7.7771173	7.3979797	7.9483414
ASMM9PARTA020280	NM_001024560	Snx32	1715	5.320715	5.4135838	5.1478224	5.4407964	2.7363474	4.9132414
ASMM9PARTA020281	NM_001024720	Hmcn1	18316	6.0868864	5.6630707	2.7846026	2.7702322	4.5468044	4.8031373
ASMM9PARTA020284	NM_001024920	Trp53i13	1366	12.163884	11.355526	6.971068	6.36615	5.6107626	6.6495275
ASMM9PARTA020286	NM_001025372	Adcyap1r1	6176	9.411787	10.355129	12.033596	10.575853	7.6080775	10.820187
ASMM9PARTA020288	NM_001025430	Spag9	6916	8.225075	9.851515	7.868243	11.953501	10.546836	11.697898
ASMM9PARTA020289	NM_001009547	Adam26b	2405	4.129543	4.2632637	6.8906775	2.7702322	3.0419517	2.7604313
ASMM9PARTA020290	NM_001009819	A3galt2	3390	3.4502082	5.1834965	2.769233	5.1599894	7.0424347	5.814768
ASMM9PARTA020292	NM_001011749	Olfr704	948	6.661175	7.501354	4.8769045	3.8447206	5.2690744	4.385481
ASMM9PARTA020301	NM_001012401	Hspb6	1383	8.790908	11.010694	5.6142063	4.6884756	3.0987797	4.502267
ASMM9PARTA020302	NM_001012625	Rims1	3900	6.37057	6.8381233	5.2818246	5.2533774	5.1316156	5.552657
ASMM9PARTA020303	NM_001013019	Lrrn4cl	2583	6.2311945	6.692374	5.249638	6.8293695	6.801427	6.6683865
ASMM9PARTA020304	NM_001013381	Rsad1	4167	10.606838	10.150558	7.930314	8.048583	15.650445	8.167938
ASMM9PARTA020311	NM_001017983	Foxred2	4812	5.430056	5.7492523	7.975726	7.2874117	8.8421335	7.4527855
ASMM9PARTA020313	NM_001024619	Tsku	2510	6.831892	6.6604557	9.073101	7.877018	13.042358	8.118533
ASMM9PARTA020323	NM_001033178	Tmem181a	1869	7.2056074	7.982135	4.790048	5.487811	7.6210027	6.21311
ASMM9PARTA020329	NM_001011863	Olfr406-ps	972	6.7226925	7.876753	8.918675	9.170894	11.891648	9.294141
ASMM9PARTA020331	NM_001012324	Ecm2	3626	5.546689	5.019889	3.1291337	4.401177	5.275129	4.180471
ASMM9PARTA020332	NM_001012335	Mdk	875	11.601126	13.149628	12.836319	13.0018635	15.223673	12.739652
ASMM9PARTA020335	NM_001013370	Sesn1	2612	5.599852	7.3551817	3.5072312	4.7348895	5.5968165	5.194648
ASMM9PARTA020336	NM_001013375	Utp18	2613	9.349416	8.915096	4.9664435	5.2244	3.484726	7.1040525
ASMM9PARTA020340	NM_001014973	Snx13	6239	6.0885897	7.494565	3.2154806	5.7891107	5.115679	5.828329
ASMM9PARTA020346	NM_001025254	Mbp	2125	4.9858837	5.6683817	3.5161018	7.162113	6.1880226	5.825412
ASMM9PARTA020348	NM_001025582	Dram2	1936	10.878713	11.240959	6.5433636	6.3148174	4.7428365	6.177618
ASMM9PARTA020351	NM_001029977	EG214403	2887	12.808378	8.919817	7.1868315	3.6541085	2.7363474	2.7343056
ASMM9PARTA020352	NM_001030296	Prr7	1360	7.204916	5.835058	2.6729298	6.2791176	6.5969443	5.0114717
ASMM9PARTA020353	NM_001031667	Gsk3a	2276	13.84321	14.234866	9.93518	11.302584	8.187045	11.196608
ASMM9PARTA020359	NM_001033345	Gm216	2101	5.4263816	5.874255	3.2142944	5.0204926	5.0479126	5.5009604
ASMM9PARTA020361	NM_001011778	Olfr285	960	6.9265623	8.111609	4.530015	5.2885146	4.466967	5.613959
ASMM9PARTA020364	NM_001011818	Olfr316	921	2.4640837	5.4823456	3.2691875	2.7702322	5.888817	2.9761593
ASMM9PARTA020370	NM_001013012	Zfp787	1899	12.324301	12.317422	7.4617915	5.5621624	5.634223	5.9099417
ASMM9PARTA020374	NM_001013405	D9Ertd402e	3053	5.010071	7.1320124	2.780295	2.7702322	4.128185	8.190674
ASMM9PARTA020379	NM_001024225	Defa24	419	5.5947566	4.4291263	10.447735	10.378365	8.628519	10.284651
ASMM9PARTA020381	NM_001024606	Pdp2	3514	9.658129	10.367685	7.827503	4.898075	5.738124	5.034134
ASMM9PARTA020382	NM_001024622	Pcnp	2300	5.3987284	6.891983	5.790734	7.9182277	2.7363474	7.8751807
ASMM9PARTA020392	NM_001025572	Ankrd12	8991	5.6835093	4.6684065	6.612132	5.853828	3.6993003	5.1079574
ASMM9PARTA020395	NM_001029843	Vrk1	3724	8.208799	7.259418	5.419812	3.8358483	4.916688	5.0409346
ASMM9PARTA020406	NM_001012638	Acd	1425	10.52	10.420446	6.0937643	6.113044	5.677479	6.2331734
ASMM9PARTA020410	NM_001013378	Uspl1	3272	5.439222	5.245613	4.331515	2.7702322	5.586854	2.6758442
ASMM9PARTA020418	NM_001013826	Dupd1	1103	3.6561894	5.2195063	5.833346	5.788043	4.8097734	5.2654924
ASMM9PARTA020420	NM_001015889	Taf9	1248	10.120588	11.401462	14.120636	14.955452	13.245132	14.164442
ASMM9PARTA020424	NM_001018063	Cxx1b	1246	15.303827	15.677916	11.126433	12.342409	4.7370024	12.419213
ASMM9PARTA020426	NM_001024136	Anks6	3552	5.5590763	5.52083	4.275153	3.707708	4.013094	4.7023144
ASMM9PARTA020428	NM_001024142	Fbxo10	4655	7.021003	7.3303533	5.8832207	4.741732	6.263796	4.633587
ASMM9PARTA020435	NM_001011862	Olfr699	951	3.7984023	5.322539	4.409198	4.66571	7.838826	4.577537
ASMM9PARTA020438	NM_001013028	AI597468	3778	8.178841	6.277196	2.7186499	2.7702322	8.085815	2.7355886
ASMM9PARTA020441	NM_001013749	Tmem151b	4853	4.6023827	5.696906	4.771184	5.982377	4.4816203	6.022604
ASMM9PARTA020442	NM_001013758	Lingo3	3456	8.42632	11.021687	4.2799892	3.87849	4.3278003	4.621928
ASMM9PARTA020450	NM_001017409	Tbata	999	12.55242	13.601682	13.717171	11.870035	13.423587	11.889198
ASMM9PARTA020451	NM_001024458	Add1	3917	6.643878	6.6557913	4.912019	6.316433	4.1994386	5.241382
ASMM9PARTA020453	NM_001024624	Cdkl5	3246	5.037383	5.0828295	3.366105	3.6205223	2.7363474	4.6822357
ASMM9PARTA020455	NM_001024911	10-Sep	2549	10.527044	11.254068	5.650495	2.7702322	2.7363474	4.2397985
ASMM9PARTA020456	NM_001024931	Rbfox3	3007	6.5773315	7.895546	5.4088426	7.066808	8.8760605	7.1012754
ASMM9PARTA020458	NM_001025246	Trp53i11	2687	11.139489	12.349701	6.196639	8.081199	3.9839087	8.497659
ASMM9PARTA020459	NM_001025259	Mbp	1985	6.594947	6.835821	6.263335	4.832776	6.1474566	4.628348
ASMM9PARTA020460	NM_001025309	Pja2	4706	6.2144175	6.038812	2.7597525	6.100322	2.7363474	3.0747576
ASMM9PARTA020461	NM_001025310	St6galnac6	2402	4.7579827	6.1950474	6.132873	6.462421	4.209195	7.752351
ASMM9PARTA020463	NM_001025561	Pus1	1868	8.979027	7.7475367	14.980601	11.576664	10.105396	11.660701
ASMM9PARTA020464	NM_001025577	Maf	3642	11.486469	11.544577	5.8966923	5.039844	2.7363474	5.6285753
ASMM9PARTA020465	NM_001025589	Rfxank	3652	8.981903	8.14528	4.858548	6.089708	2.9796007	6.3406706
ASMM9PARTA020467	NM_001029856	Atad5	7272	5.0858593	4.410784	6.363429	2.7702322	2.7363474	3.2890747
ASMM9PARTA020469	NM_001011846	Olfr517	945	5.9900866	6.37971	6.609271	6.992095	6.1397204	7.388275
ASMM9PARTA020476	NM_001013365	Osm	1907	7.220827	5.3534784	8.5436535	2.7702322	5.2158256	2.716316
ASMM9PARTA020478	NM_001013608	0610007P08Rik	5589	6.074481	6.7314653	4.9405675	4.9042926	7.285421	5.3198285
ASMM9PARTA020480	NM_001013770	Lipo1	2721	6.8000183	5.9061437	6.1948943	4.394109	2.7363474	5.3622136
ASMM9PARTA020481	NM_001013780	Slc25a34	2683	12.696545	15.222921	7.8538766	3.9922519	4.0886927	4.313462
ASMM9PARTA020483	NM_001013823	Krtap4-16	972	7.340809	8.513869	7.812572	7.340024	9.335871	7.4802623
ASMM9PARTA020487	NM_001017433	Tbata	1545	11.14526	12.247194	12.541364	12.197511	13.172594	12.163515
ASMM9PARTA020489	NM_001024716	Triobp	2568	5.165002	5.802104	5.050326	7.2913737	7.7564073	6.9520664
ASMM9PARTA020492	NM_001025103	Efcab4a	1687	11.338076	10.590958	6.588807	6.0374675	5.6897078	6.2052917
ASMM9PARTA020493	NM_001025192	Cxadr	5538	11.736195	12.454725	5.66703	2.7702322	15.439193	3.61525
ASMM9PARTA020494	NM_001025256	Mbp	2063	5.2730517	6.5307045	6.547905	7.442931	7.6774817	6.933895
ASMM9PARTA020495	NM_001025296	Dffa	2453	10.763849	11.507008	7.9443808	7.906432	10.377172	8.486171
ASMM9PARTA020497	NM_001025388	Gm5506	1791	9.41206	9.221186	6.431452	3.9088366	2.7363474	3.7880878
ASMM9PARTA020498	NM_001025559	Sox6	8079	8.103012	8.745308	12.1212	12.08742	9.354794	11.927099
ASMM9PARTA020499	NM_001025571	Sh2d2a	4734	5.8319106	5.8779697	5.466561	6.1874037	4.1016517	6.194412
ASMM9PARTA020508	NM_001013756	Grhl3	2798	4.4981723	5.6504908	3.7904298	4.8065114	6.8283424	5.176817
ASMM9PARTA020510	NM_001015507	Vprbp	5392	5.071021	5.128419	4.3729897	2.7702322	5.551108	3.798934
ASMM9PARTA020511	NM_001017959	Lamp2	1768	13.125239	12.752086	9.67454	12.057276	6.3048887	11.629448
ASMM9PARTA020512	NM_001024206	Trappc1	745	10.706369	10.6751	6.2915034	6.110253	4.7354913	5.5625505
ASMM9PARTA020515	NM_001024709	Krtap10-10	1305	8.7366905	9.413113	10.303317	9.711026	13.107927	9.299036
ASMM9PARTA020517	NM_001025084	Rhox1	883	5.787633	7.886405	7.0816555	7.207176	13.054353	7.1352797
ASMM9PARTA020519	NM_001025385	Tas2r137	1002	4.9665565	5.4283824	5.344616	6.814247	5.6431346	6.2223845
ASMM9PARTA020522	NM_001025618	Cant1	2831	8.306438	9.07645	10.083211	13.005833	12.103175	12.641656
ASMM9PARTA020526	NM_001030014	Mcat	1893	10.445507	10.810746	5.1593246	3.582823	5.72856	5.2603836
ASMM9PARTA020527	NM_001030292	Kcnk15	1032	6.8910937	7.2072725	8.808044	6.631939	10.660051	7.0044155
ASMM9PARTA020528	NM_001031814	Smg1	15553	4.5641108	4.402718	5.8683867	9.810302	2.7363474	9.821524
ASMM9PARTA020529	NM_001032378	Pecam1	3248	11.587295	9.704245	6.7436514	7.823029	6.7306542	7.331318
ASMM9PARTA020538	NM_001033296	Sel1l2	2219	5.378525	5.733301	8.10764	9.083159	4.9660325	8.659643
ASMM9PARTA020542	NM_001013806	Ankrd13c	2678	4.637828	5.1118803	2.6893167	3.5146	4.0912557	6.162984
ASMM9PARTA020545	NM_001024134	Trim15	1843	6.4174557	5.947283	10.621718	9.381559	16.095184	9.199739
ASMM9PARTA020546	NM_001024474	Diras2	4348	7.380535	6.257288	2.954937	6.7386675	3.7788692	6.120326
ASMM9PARTA020550	NM_001025245	Mbp	4820	10.823252	7.308297	7.775507	8.045673	6.0803514	8.338367
ASMM9PARTA020551	NM_001025257	Vegfa	3343	5.4822083	3.7151756	2.688554	5.513689	2.7363474	3.8682811
ASMM9PARTA020556	NM_001025584	Kcnj6	2356	5.3608418	6.081216	2.7104023	3.6333256	7.652258	2.7350814
ASMM9PARTA020562	NM_001033128	Bbs1	5646	4.9184775	7.583934	6.3179097	7.668168	7.289232	8.061658
ASMM9PARTA020576	NM_001033630	2310061I04Rik	1252	11.6740465	11.9913845	6.918768	6.352581	5.8719373	6.2703485
ASMM9PARTA020577	NM_001013792	Fam105b	1491	8.345283	8.068593	9.927292	7.257322	7.199186	7.9872417
ASMM9PARTA020584	NM_001025305	Tcfap2b	6056	5.724106	6.2696276	9.035727	8.905485	7.4964437	8.622109
ASMM9PARTA020589	NM_001025617	Cant1	2873	6.4143434	6.580757	8.352801	8.486171	7.5096426	8.175613
ASMM9PARTA020591	NM_001029877	Nova2	8372	7.866275	9.201351	10.179492	10.725004	2.7363474	10.100615
ASMM9PARTA020592	NM_001029930	ENSMUSG00000068790	1815	10.470371	10.877972	6.695187	6.451096	6.850017	6.6183
ASMM9PARTA020595	NM_001033161	Tradd	1385	10.467634	10.287306	6.6447425	7.1948185	5.3074403	7.4596405
ASMM9PARTA020600	NM_001033275	Gxylt1	6534	10.008742	9.461437	4.559153	4.7956696	2.7363474	5.167267
ASMM9PARTA020602	NM_001033299	Zfp217	5685	5.7442074	6.0310373	4.4468946	7.062233	6.0451403	7.018007
ASMM9PARTA020608	NM_001033442	Gm1604b	781	8.939035	9.623262	9.429968	9.542881	8.914711	9.724429
ASMM9PARTA020609	NM_001033450	Mnda	1651	11.572493	12.023039	8.136607	8.671956	5.153351	8.6558
ASMM9PARTA020612	NM_001033465	6430531B16Rik	1161	7.227208	8.798589	6.4972334	7.3198338	9.78454	7.7653728
ASMM9PARTA020614	NM_001014761	Scn2b	4562	7.383702	8.047565	5.4717526	7.052511	7.4237776	7.5040617
ASMM9PARTA020615	NM_001014995	Fam189b	3077	7.432259	7.501701	11.843963	10.60468	9.186292	10.0963745
ASMM9PARTA020617	NM_001018042	Sp3	4191	7.1882024	6.9977617	5.8278933	5.4462905	4.0007224	6.169662
ASMM9PARTA020622	NM_001024699	Zbtb45	2167	10.336099	10.004589	5.48654	5.261941	3.34734	5.888247
ASMM9PARTA020626	NM_001024952	Rc3h1	11011	5.068551	6.0225716	5.1335044	7.120527	7.107803	7.2702
ASMM9PARTA020630	NM_001025610	Ms4a7	875	7.712797	7.6059284	12.039502	7.436734	7.602546	6.812742
ASMM9PARTA020637	NM_001033132	Commd6	904	10.254433	10.199086	5.168659	4.030473	2.7363474	5.253908
ASMM9PARTA020640	NM_001033192	C78339	1381	11.202448	8.518877	4.710316	7.374051	6.643213	7.895581
ASMM9PARTA020642	NM_001033209	Xylb	3860	10.086918	5.134331	5.7600713	6.4373794	6.6444645	6.3779626
ASMM9PARTA020644	NM_001033266	Gm525	581	4.446031	5.259273	4.7595387	5.100484	4.979842	5.072937
ASMM9PARTA020646	NM_001033279	D17Wsu92e	3818	6.4928007	6.8672504	5.1810174	6.6103153	5.9048915	7.059967
ASMM9PARTA020648	NM_001033308	BC013712	2542	6.4757795	5.559864	5.167769	3.2832527	5.260544	4.596359
ASMM9PARTA020649	NM_001033324	Zbtb16	5114	9.467499	9.945852	5.5613217	4.677311	3.9652479	5.4833612
ASMM9PARTA020652	NM_001017429	Cox17	436	13.625385	14.322906	10.326781	11.222828	6.786352	11.030596
ASMM9PARTA020653	NM_001018013	Izumo1	1493	5.997617	6.861519	6.4953165	6.5540805	6.807654	6.31501
ASMM9PARTA020654	NM_001024616	B230208H17Rik	3173	7.275527	7.141119	2.68807	2.7702322	5.9797077	2.6758442
ASMM9PARTA020656	NM_001024919	Bod1	1408	13.322836	13.781811	8.629088	5.2529883	6.545476	6.0263023
ASMM9PARTA020658	NM_001025262	Tpd52	2363	5.6328645	6.675177	6.8442507	8.14873	9.832027	8.253964
ASMM9PARTA020661	NM_001029867	Ugt2b36	1888	13.849664	15.453254	15.694641	14.122088	17.29178	14.326002
ASMM9PARTA020663	NM_001032727	Sybu	2948	2.535446	4.331982	3.1313992	4.5173216	4.2785196	4.6710215
ASMM9PARTA020664	NM_001033131	Krtdap	456	8.065257	8.492908	12.251066	12.932702	7.589162	12.65922
ASMM9PARTA020665	NM_001033141	Ecscr	1111	10.805426	8.46592	5.5002103	2.7702322	2.7363474	6.609271
ASMM9PARTA020666	NM_001033142	Rnf166	1783	12.596167	12.903519	8.412866	8.665705	7.066808	9.046023
ASMM9PARTA020667	NM_001033156	Fbxo33	3446	6.0177727	5.85511	2.7033124	3.7907698	2.7363474	6.4460087
ASMM9PARTA020670	NM_001033206	Pwwp2b	2335	6.1031823	4.6237583	2.6926804	5.402374	5.144029	5.28633
ASMM9PARTA020671	NM_001033208	Gcom1	2283	10.788805	10.831419	5.209843	2.7702322	2.7363474	4.690798
ASMM9PARTA020676	NM_001033262	9-Mar	1998	9.290184	10.019625	6.671159	7.1137724	9.120589	7.6746864
ASMM9PARTA020680	NM_001033297	Gm561	459	12.980507	13.612532	7.5236053	6.1619306	3.1515656	6.5781956
ASMM9PARTA020682	NM_001033318	Cog7	2884	7.1298175	7.9138517	6.837677	3.4075923	7.086872	4.7259674
ASMM9PARTA020683	NM_001033323	Igsf9b	2857	10.226152	13.150978	13.135179	12.126208	16.271517	12.054372
ASMM9PARTA020684	NM_001033389	Fubp3	3740	3.8544178	4.294292	7.5223045	7.5425234	3.0648913	7.385771
ASMM9PARTA020690	NM_001024848	Apol7b	2227	8.745867	6.441224	5.4002643	7.063855	5.3224983	7.422044
ASMM9PARTA020695	NM_001025365	Miip	1830	5.944337	7.2430544	5.6289697	8.106429	8.073758	8.048204
ASMM9PARTA020696	NM_001025384	DXBay18	2862	9.818441	6.0948076	5.9965916	5.5151515	6.673354	5.9129276
ASMM9PARTA020697	NM_001025387	Brd2	4520	6.360466	8.093359	9.062604	7.292826	10.255534	7.5404453
ASMM9PARTA020700	NM_001026212	Ensa	2276	13.169449	12.966107	8.175832	7.500878	5.816926	8.212688
ASMM9PARTA020701	NM_001029841	Sla	2808	4.809103	6.6135707	4.432278	8.126076	7.0487432	8.2107935
ASMM9PARTA020702	NM_001029855	Psme2	806	4.386476	4.50147	5.281367	6.1298	5.4213223	6.059066
ASMM9PARTA020707	NM_001033164	2510002D24Rik	1232	11.758601	12.077293	6.4204106	8.322956	7.773736	8.144557
ASMM9PARTA020709	NM_001033284	BC026585	1289	9.004946	9.487856	8.133044	9.789392	12.317244	9.709067
ASMM9PARTA020711	NM_001033371	Lrrc36	2102	7.657143	8.542049	5.5475125	4.936598	8.4887905	5.83643
ASMM9PARTA020712	NM_001033380	Itpripl2	6891	12.596298	12.15786	7.4378486	5.0559015	6.473716	4.9145
ASMM9PARTA020715	NM_001033438	Gm906	3152	4.6390076	6.3548493	6.416713	7.499326	6.99699	7.4373193
ASMM9PARTA020717	NM_001033451	Zfp408	3740	5.3260274	6.2757797	5.638047	2.7702322	5.0785484	4.852282
ASMM9PARTA020718	NM_001033453	Pdp1	4198	5.932232	7.1356936	4.46556	4.9856453	5.118666	5.0261507
ASMM9PARTA020720	NM_001033474	Atxn7l3b	3607	12.651065	12.253578	8.649586	9.033524	7.3799353	9.59041
ASMM9PARTA020726	NM_001024468	Bcat1	7849	5.711127	6.27294	7.892626	9.265949	9.478798	9.106061
ASMM9PARTA020727	NM_001024604	Ankrd28	5229	6.8688445	7.0897293	8.156733	6.876433	6.4248333	6.9011345
ASMM9PARTA020736	NM_001025360	Klc1	2504	13.566778	13.141935	8.40777	9.509003	13.078371	9.289458
ASMM9PARTA020737	NM_001025376	Wdr61	1179	6.155721	4.7620745	2.7672715	2.7702322	2.7363474	5.4269457
ASMM9PARTA020738	NM_001025428	Spag9	6931	7.830593	7.608292	5.300665	7.2762895	10.197961	7.5614805
ASMM9PARTA020740	NM_001025562	Pus1	1535	11.995121	3.4487274	5.313601	4.0546484	5.7227964	5.0183973
ASMM9PARTA020741	NM_001025568	Pde1c	8864	10.369808	12.080062	10.60553	9.679001	13.619315	10.164062
ASMM9PARTA020746	NM_001029868	Pdzd4	3972	8.073153	7.0038624	3.9409127	3.4547982	6.6180673	2.7166593
ASMM9PARTA020749	NM_001033167	Slc22a23	6251	4.5900626	4.7230854	4.2203975	6.38383	5.2046824	6.2421393
ASMM9PARTA020751	NM_001033202	Usp30	2790	10.012916	8.815325	4.9479117	3.744135	2.7363474	4.470207
ASMM9PARTA020752	NM_001033248	Gm266	1231	8.687297	7.025983	5.8064523	3.7147658	2.7363474	3.8035038
ASMM9PARTA020753	NM_001033334	Tmem90a	2499	2.6225557	4.2934566	3.199653	2.7702322	2.7363474	5.42114
ASMM9PARTA020756	NM_001033354	Iqsec3	6840	8.023764	8.27509	13.59276	14.00749	11.112866	12.662057
ASMM9PARTA020757	NM_001033361	Pgr15l	5379	5.608725	5.8135066	9.020245	7.891984	8.44591	7.8472853
ASMM9PARTA020760	NM_001025208	LOC547349	1187	15.337707	15.21944	12.348997	11.34993	10.896959	11.734442
ASMM9PARTA020762	NM_001025313	Tapbp	2750	8.352831	8.152789	6.330041	5.954709	8.175613	5.6783185
ASMM9PARTA020764	NM_001025427	Hmga1	1679	5.115498	6.2968755	4.5846686	5.048442	7.134321	4.8558536
ASMM9PARTA020766	NM_001025585	Kcnj6	2049	7.9363313	9.152746	6.673354	7.051986	7.403899	7.016271
ASMM9PARTA020768	NM_001026214	Entpd5	4990	6.366343	5.3018837	3.816707	3.4804049	3.6418378	4.833064
ASMM9PARTA020769	NM_001029933	Zfp114	2236	4.2235837	5.8124685	2.7224684	2.7702322	6.180086	4.1108465
ASMM9PARTA020771	NM_001030307	Dkc1	2803	8.112775	8.080158	5.2013917	6.872069	4.619648	6.941162
ASMM9PARTA020777	NM_001033194	Gtf3c3	3005	6.0267606	6.1719303	3.3874705	4.580778	4.5026236	4.8522396
ASMM9PARTA020779	NM_001033215	Zfp957	2751	5.1940346	5.5371633	4.790162	5.2621512	5.513866	4.6876335
ASMM9PARTA020780	NM_001033231	Fam195b	1286	8.171382	7.9872713	3.6354532	2.7702322	6.654304	2.7918818
ASMM9PARTA020783	NM_001033246	Ccdc110	2626	3.9965384	5.542614	4.06385	4.762734	5.4768915	4.3547826
ASMM9PARTA020788	NM_001033314	Ccdc61	2010	6.0175986	5.8000813	3.6835825	2.7702322	5.084944	2.6758442
ASMM9PARTA020789	NM_001033321	Tmem231	2887	5.6965113	6.415617	5.557747	5.934285	6.362851	6.1369615
ASMM9PARTA020790	NM_001033325	A630095E13Rik	626	5.391181	4.5491896	10.562419	9.6675625	5.563387	9.416978
ASMM9PARTA020796	NM_001025264	Tpd52	2293	6.0751424	4.3155575	2.9001737	3.766416	5.479039	4.3663745
ASMM9PARTA020798	NM_001025567	Dmbx1	4039	4.4845185	4.7338853	4.896532	5.3310328	4.0038223	5.245161
ASMM9PARTA020800	NM_001025947	Dnm1l	4039	4.7836456	6.0146947	4.075151	4.64064	5.145826	4.577879
ASMM9PARTA020803	NM_001029988	Fat2	14423	5.7391014	7.143844	4.3099823	7.439936	6.5866904	8.004015
ASMM9PARTA020807	NM_001032414	Pear1	4297	5.87451	6.137619	7.7977705	6.7021117	10.134043	6.8336964
ASMM9PARTA020810	NM_001033271	Tmem55b	2753	8.453515	7.123247	9.940882	6.3137116	5.8199034	6.7359056
ASMM9PARTA020812	NM_001033289	Slc9a2	3493	4.787695	5.700953	4.897287	5.1005754	5.4098806	5.582429
ASMM9PARTA020813	NM_001033292	Espnl	5442	7.4909077	7.188365	8.754147	6.687458	7.4784193	6.42733
ASMM9PARTA020816	NM_001033306	Shb	2762	12.52345	11.367584	6.970599	2.7702322	2.7363474	3.5176973
ASMM9PARTA020821	NM_001033352	Klhl21	3895	13.36149	13.8122425	8.034678	6.978009	4.1781015	7.1769514
ASMM9PARTA020823	NM_001033379	Dcp1b	3311	5.105481	4.8965325	3.5443504	6.0094495	6.848668	4.8481236
ASMM9PARTA020824	NM_001033393	Tmem104	4583	10.670941	9.954502	6.3043103	3.6065521	5.064576	4.388597
ASMM9PARTA020829	NM_001033473	Odf3l2	1248	6.892269	8.163341	8.055711	6.8807325	9.361753	7.6372695
ASMM9PARTA020833	NM_001025608	D4Ertd22e	3277	8.824258	10.211679	8.808638	10.950676	10.97329	10.743326
ASMM9PARTA020834	NM_001029978	Tceal3	1129	9.014626	5.12068	3.8165483	3.7912128	6.2888136	4.5254383
ASMM9PARTA020835	NM_001033150	Plekhm2	4178	3.7680244	6.562599	5.327551	6.94878	11.206806	6.0526257
ASMM9PARTA020836	NM_001033201	Ncbp1	3167	7.543064	7.728197	3.3994694	5.6032214	4.146884	4.7325063
ASMM9PARTA020846	NM_001033367	Nlrc4	3838	5.760084	6.093043	7.6686907	5.94462	4.2097435	6.263674
ASMM9PARTA020850	NM_001033479	Gm1527	2120	3.7562985	4.445375	9.450434	3.6725352	4.120173	4.2674904
ASMM9PARTA020857	NM_001034871	Gm749	444	3.9757357	5.272485	6.415535	3.8124616	3.724653	5.0199294
ASMM9PARTA020859	NM_001035122	Golm1	3557	5.392028	5.7478285	7.2925262	6.4041734	6.247059	6.114913
ASMM9PARTA020860	NM_001037128	Musk	3384	4.0352044	4.7309856	4.6084194	5.54642	6.4394827	5.649284
ASMM9PARTA020861	NM_001037294	Alpk2	7250	13.474712	13.205059	7.037054	8.066936	2.7363474	9.167828
ASMM9PARTA020862	NM_001037711	Cgn	5039	6.6503096	6.5454698	7.952024	6.4192376	5.730588	6.069725
ASMM9PARTA020865	NM_001037757	ORF19	2887	4.6059113	4.5468636	8.029332	7.724883	4.2739344	7.205237
ASMM9PARTA020867	NM_001025586	Nr2c2ap	1184	11.4453125	11.598463	7.989811	7.944529	10.936292	8.399956
ASMM9PARTA020868	NM_001029838	Pknox2	3506	4.5020494	4.8150206	5.1298103	4.9808264	5.5669346	5.1931415
ASMM9PARTA020869	NM_001029844	Vrk1	3664	9.033783	8.262526	6.232108	5.104905	5.549783	4.424935
ASMM9PARTA020870	NM_001029985	Kcp	4884	9.40928	10.190331	5.220089	2.7702322	4.2850003	3.0019052
ASMM9PARTA020871	NM_001033145	1190002N15Rik	3950	11.644897	11.280343	6.203911	5.030362	2.7363474	4.823516
ASMM9PARTA020872	NM_001033166	2700094K13Rik	697	11.525567	11.834122	7.013012	5.9744806	6.4150553	6.0512466
ASMM9PARTA020878	NM_001033254	Pak6	4137	2.4610322	4.2705493	2.6693501	2.7702322	6.882913	2.6758442
ASMM9PARTA020884	NM_001033433	Tmem102	1941	2.6068351	4.664315	5.2085176	4.5934095	6.1024594	5.2974505
ASMM9PARTA020888	NM_001033795	Zcchc16	3634	6.457076	7.365313	5.1556044	7.386896	6.6397896	7.8133125
ASMM9PARTA020890	NM_001033929	Thnsl2	1800	4.340917	5.8799033	3.3736045	5.1909723	4.7516356	5.6440725
ASMM9PARTA020893	NM_001036684	Atp2b2	6922	5.068015	5.396652	3.908712	4.2342134	3.6376529	7.5316076
ASMM9PARTA020897	NM_001037812	Als2cr4	1823	4.331587	4.56942	3.4845362	2.7702322	5.5185914	4.5760274
ASMM9PARTA020899	NM_001038010	Kat2a	3045	6.329918	7.1532583	7.429888	6.840947	7.402794	6.4181075
ASMM9PARTA020900	NM_001038590	Cldn19	888	5.8210907	6.204905	4.533489	6.1660275	5.7387567	6.044242
ASMM9PARTA020903	NM_001029889	Gm608	12622	8.099592	9.069265	9.159611	8.16431	9.724429	8.396146
ASMM9PARTA020905	NM_001030274	Ndufs5	540	13.954184	14.683659	9.358049	8.172914	6.2052917	8.451034
ASMM9PARTA020912	NM_001033225	Pnrc1	1940	13.947969	13.715309	9.425451	10.648842	7.2582145	10.848109
ASMM9PARTA020915	NM_001033277	Spryd3	2454	5.5188766	6.183988	3.2156954	4.560598	5.7183633	4.620375
ASMM9PARTA020916	NM_001033283	Gm97	823	6.0748262	3.469523	5.3579946	5.008322	10.961331	4.6027126
ASMM9PARTA020919	NM_001033320	Rltpr	2504	7.730838	9.287805	7.61893	9.58082	10.223292	9.815081
ASMM9PARTA020920	NM_001033322	Gucy1a2	5273	3.3718657	4.3661013	5.1637764	5.532525	3.139577	5.296304
ASMM9PARTA020922	NM_001033369	Acvr1c	8666	5.812286	6.783806	6.421426	6.140024	15.372164	6.9667444
ASMM9PARTA020923	NM_001033407	Gm815	618	4.940341	6.226241	5.478319	4.3231993	5.5432734	5.020575
ASMM9PARTA020925	NM_001033415	Shisa3	2039	5.445713	5.1270676	4.9399323	5.6788034	3.9098423	5.12565
ASMM9PARTA020926	NM_001033432	Heca	3667	5.4533324	4.964796	4.221939	4.1097164	11.341215	4.5398355
ASMM9PARTA020928	NM_001033466	Zbtb2	3227	10.605115	10.378837	6.010213	5.479457	5.8264465	5.9559293
ASMM9PARTA020930	NM_001033491	Gm1965	1054	5.6172605	5.8677087	10.385766	11.29112	3.6864333	10.650677
ASMM9PARTA020933	NM_001033525	Kcnk6	4089	6.833423	7.104867	7.220258	7.735326	7.1696687	8.131052
ASMM9PARTA020935	NM_001033766	4930596D02Rik	1162	5.208873	5.927578	5.114791	5.412924	5.9112964	5.683033
ASMM9PARTA020942	NM_001033140	Sdhaf1	987	12.116515	12.655058	6.827177	5.0755215	5.8873606	5.4421973
ASMM9PARTA020943	NM_001033159	Zfp597	5630	4.880439	5.1044993	5.9251904	3.8087215	6.7794695	4.6237254
ASMM9PARTA020944	NM_001033165	Dnajc25	1827	9.177906	8.478109	5.3564534	5.2610664	13.77372	4.6324625
ASMM9PARTA020951	NM_001033294	Ddx31	3328	8.355399	9.0114	9.639481	8.288883	7.4911523	8.485506
ASMM9PARTA020952	NM_001033312	Fbxl18	2831	6.593255	7.0191107	9.229328	5.7407823	9.510237	6.109779
ASMM9PARTA020954	NM_001033416	Gal3st4	3162	4.722911	4.433433	9.805757	5.4891567	3.0128698	6.038359
ASMM9PARTA020955	NM_001033421	Pate2	2215	5.766988	6.6683693	6.160468	6.5530148	12.190525	6.236638
ASMM9PARTA020957	NM_001033851	Cpne8	718	9.346348	9.8664055	6.7252207	6.3384585	6.609271	6.6366262
ASMM9PARTA020961	NM_001035239	Trpm3	6742	4.332159	7.190139	4.306344	3.6185882	5.8296537	4.969465
ASMM9PARTA020963	NM_001037178	Nfatc2	2742	7.5040855	8.482819	8.486591	8.955071	11.494126	9.2045
ASMM9PARTA020964	NM_001037298	Fam38a	8216	7.3026676	7.989894	6.648176	7.733563	10.54575	7.8106303
ASMM9PARTA020966	NM_001037761	Capzb	1647	11.982262	11.948252	6.179795	3.5491395	2.7363474	2.9231195
ASMM9PARTA020969	NM_001037957	Dyrk1b	2520	8.254803	8.915766	3.7081885	5.5277386	7.0316844	5.101335
ASMM9PARTA020977	NM_001033196	Znfx1	7233	4.395302	4.7745695	5.034834	2.7702322	8.1778145	3.1068702
ASMM9PARTA020980	NM_001033242	Cln5	2447	6.4203463	6.7330894	3.472197	4.585196	3.4348645	5.192294
ASMM9PARTA020988	NM_001033399	Gfod1	6654	11.011114	10.814587	7.695944	8.1605835	8.080723	8.009972
ASMM9PARTA020990	NM_001033411	Gm826	1097	7.877982	10.889733	5.7214127	6.265306	2.7363474	5.900236
ASMM9PARTA020995	NM_001033780	I830077J02Rik	1066	5.2928004	6.6210485	5.562266	6.823364	5.0920897	6.5389285
ASMM9PARTA020997	NM_001033875	Ctrc	972	5.6686754	6.333436	8.429771	6.5501437	5.5752	6.604062
ASMM9PARTA020999	NM_001034031	Il17re	1973	6.1743727	6.5651817	7.7170906	7.6283946	7.380457	7.454957
ASMM9PARTA021002	NM_001035231	Zfp748	4602	6.9106035	6.9978857	2.728254	4.1436667	7.1699123	2.7803524
ASMM9PARTA021004	NM_001035526	AU040320	3815	6.7661886	5.155038	6.787648	4.533409	5.954709	3.9288826
ASMM9PARTA021006	NM_001037493	Slc41a3	2270	5.74193	3.664549	2.7628431	3.6168416	2.7363474	4.957113
ASMM9PARTA021008	NM_001037723	Adcy7	6033	5.194971	5.0128217	3.5468044	3.3215556	5.3092084	4.3204284
ASMM9PARTA021014	NM_001033261	Zfc3h1	6956	5.951933	5.220194	5.098735	2.7702322	4.5760274	2.8504
ASMM9PARTA021017	NM_001033305	Ndufb6	534	14.561022	15.501793	10.158314	9.180706	4.044905	9.400993
ASMM9PARTA021023	NM_001033468	Gpr114	2812	7.2906466	7.219429	11.108263	10.857621	10.346748	10.761965
ASMM9PARTA021025	NM_001033632	Ifitm6	541	9.044312	6.264448	11.050888	8.589325	9.544938	8.47513
ASMM9PARTA021026	NM_001033713	Mef2a	2898	10.588493	11.703772	11.082283	11.332883	12.474034	11.41996
ASMM9PARTA021028	NM_001033872	Smagp	957	7.898343	8.844459	8.5977545	9.597378	9.714478	8.898361
ASMM9PARTA021032	NM_001034857	C330019L16Rik	4868	11.47637	13.226212	11.995819	13.395963	14.654572	13.504787
ASMM9PARTA021039	NM_001035226	Xpo1	4906	13.704079	15.1240635	14.893419	15.227948	17.036982	15.174749
ASMM9PARTA021041	NM_001035509	Zcchc18	2856	2.4399552	4.430232	5.529772	3.349417	5.1814413	4.177814
ASMM9PARTA021043	NM_001037932	Gm11437	1229	4.5439534	4.8712816	7.7086325	6.4557185	6.3749995	6.5705233
ASMM9PARTA021047	NM_001033340	Lrrc30	1759	3.053224	5.7413177	2.8472238	2.7702322	8.560744	2.7384021
ASMM9PARTA021049	NM_001033355	Zfp568	7195	7.7254577	9.22163	7.0779333	7.757924	9.993034	8.542639
ASMM9PARTA021052	NM_001033428	Tmem211	1827	3.1626725	4.2832184	4.4294796	3.2166934	8.19536	4.4632263
ASMM9PARTA021054	NM_001033448	Gm962	3092	9.519487	8.950808	9.046243	9.108012	12.632719	8.949112
ASMM9PARTA021058	NM_001033908	Med22	1367	7.5915356	7.4010057	5.026677	3.4208202	2.7363474	4.35859
ASMM9PARTA021059	NM_001033966	Ak2	942	11.748777	11.818586	6.6977153	4.147675	4.116126	4.326344
ASMM9PARTA021062	NM_001035228	St3gal5	2236	5.868783	6.7380595	7.4356775	9.326588	9.56598	9.811149
ASMM9PARTA021063	NM_001035243	Trpm3	6676	6.2805557	5.905905	4.671409	5.5475125	5.7542386	5.419812
ASMM9PARTA021064	NM_001037177	Nfatc2	3362	7.1047564	8.958541	7.4769177	8.376569	6.6971164	8.518061
ASMM9PARTA021066	NM_001037749	Slc22a14	2229	4.548678	4.9977765	7.1440806	5.869997	4.2476687	6.280271
ASMM9PARTA021067	NM_001037758	Btrc	6358	3.558042	5.35096	5.2044134	4.8969026	2.7363474	4.799434
ASMM9PARTA021068	NM_001037905	Dab2	3866	4.9605293	5.632955	4.1450224	4.0204635	7.7126503	4.616128
ASMM9PARTA021075	NM_001038614	Olfm1	1007	9.843462	9.413652	9.652017	10.231223	12.214575	9.926309
ASMM9PARTA021076	NM_001038642	Ets1	4799	3.0423408	5.264196	3.7293725	4.4021034	7.561692	5.4595046
ASMM9PARTA021077	NM_001038643	Slco3a1	2857	13.381403	12.613773	7.6880693	6.608754	2.7363474	6.5658793
ASMM9PARTA021078	NM_001039060	Klhl15	4001	6.307479	4.2067494	5.05697	2.7702322	2.7363474	2.7787898
ASMM9PARTA021087	NM_001033534	Layn	1786	9.464742	7.7043695	8.04034	7.6321073	4.703325	7.4914417
ASMM9PARTA021090	NM_001033922	Treml4	1730	7.0205154	6.974391	6.8231306	4.6330504	8.429771	5.541975
ASMM9PARTA021091	NM_001033981	Hbq1b	748	8.542049	6.6033487	13.326003	15.446886	2.7363474	15.395462
ASMM9PARTA021096	NM_001034910	Defb42	619	5.825363	5.791089	5.800864	4.7971745	6.107995	5.4811907
ASMM9PARTA021099	NM_001036293	Nrbf2	1789	11.4275055	10.796179	6.5291452	6.881343	2.7363474	6.9183683
ASMM9PARTA021101	NM_001037130	Musk	3330	5.312816	5.666423	5.317358	4.6674767	5.8847804	4.9781237
ASMM9PARTA021111	NM_001039039	Kctd21	2975	8.432764	8.640773	4.9734273	4.669051	5.1463404	3.9234414
ASMM9PARTA021112	NM_001039118	Klra33	792	5.3900356	5.293475	4.222347	2.7702322	6.2609115	4.357246
ASMM9PARTA021114	NM_001039392	Tmsb10	626	9.049072	9.801252	9.320794	9.181643	7.91945	9.073536
ASMM9PARTA021128	NM_001033799	4930428D18Rik	1103	7.0773764	8.042515	8.090759	9.361524	9.255654	8.986166
ASMM9PARTA021130	NM_001034030	Limk2	3812	5.9700966	6.5660167	6.7648635	6.732659	10.389794	6.476088
ASMM9PARTA021133	NM_001035123	Setd6	1669	10.555282	10.505968	5.117657	6.6560783	2.7363474	6.1874037
ASMM9PARTA021136	NM_001037170	Tomm40l	2920	10.807312	10.525955	7.15394	6.3990583	7.9012146	7.14647
ASMM9PARTA021137	NM_001037634	Plac1l	673	5.1465006	4.860414	4.9378963	4.9867477	6.696067	3.8371415
ASMM9PARTA021144	NM_001037955	Dusp22	2243	8.65181	8.9526615	6.585779	9.104425	8.759924	9.201614
ASMM9PARTA021148	NM_001039151	Cd44	4409	5.214653	4.5177555	6.154164	5.8672814	2.7363474	6.7826643
ASMM9PARTA021152	NM_001039356	Hmga1	1794	2.6588888	5.5349426	2.7662983	6.2089977	7.035595	6.023934
ASMM9PARTA021154	NM_001033383	Zfp865	3958	8.490704	7.5815806	4.862568	6.410901	5.109093	5.831739
ASMM9PARTA021155	NM_001033430	Jhdm1d	9553	6.656528	6.3583946	4.7126317	6.5674725	3.9500167	6.4230494
ASMM9PARTA021156	NM_001033449	Als2cr4	1884	6.2319183	5.871388	4.5920286	6.4410725	5.7269835	6.388616
ASMM9PARTA021159	NM_001034029	Il17re	1898	7.1170063	7.318614	10.355608	10.412883	8.438716	10.083211
ASMM9PARTA021165	NM_001037756	Brms1l	2566	10.697844	10.106493	5.993634	4.358447	8.744517	4.488683
ASMM9PARTA021166	NM_001037841	Cklf	1800	5.5067105	5.184604	5.6385584	2.7702322	3.7540338	5.4283905
ASMM9PARTA021169	NM_001037937	Deptor	3300	2.4959006	4.296967	4.264799	5.758007	10.203319	6.0549383
ASMM9PARTA021172	NM_001039000	Kif5a	6334	8.08774	6.3420796	2.692206	2.7702322	2.7363474	5.0918846
ASMM9PARTA021174	NM_001039071	Ldb3	4854	7.836478	7.633932	6.5510516	5.549783	5.305716	4.983679
ASMM9PARTA021177	NM_001039147	Morf4l1	2013	8.046533	8.208225	11.946038	9.149689	6.1799803	8.809913
ASMM9PARTA021178	NM_001039157	Ube2j2	3365	6.1619215	5.9308195	5.309015	5.1325564	6.193574	4.750961
ASMM9PARTA021179	NM_001039167	Rbfox3	4545	9.48755	9.993079	8.906434	8.92658	8.278051	8.979116
ASMM9PARTA021183	NM_001039219	Gm6086	4068	4.5979085	5.5333343	3.1065292	2.7702322	6.328061	2.714089
ASMM9PARTA021186	NM_001039501	Wfdc10	459	3.4095173	4.4174128	4.397539	7.0289674	5.2009115	6.563849
ASMM9PARTA021187	NM_001039521	Rrn3	3607	3.5346289	6.0067577	7.6483026	5.913353	2.7363474	6.2518344
ASMM9PARTA021189	NM_001039669	Iffo1	2833	10.648304	9.627703	5.1972847	2.7702322	2.7363474	4.3318634
ASMM9PARTA021190	NM_001033410	Gm757	2021	4.9366665	6.6200047	8.0183	10.447735	13.846424	10.133109
ASMM9PARTA021191	NM_001033435	Gm885	1320	11.880934	13.566778	13.484948	14.013508	14.460293	14.314023
ASMM9PARTA021195	NM_001033865	Rps27a	821	8.369034	8.5270815	4.9608316	3.8783026	5.3603635	3.9892554
ASMM9PARTA021196	NM_001033874	Ak8	1584	2.4738183	4.3788424	3.954996	4.069296	8.137306	3.7990532
ASMM9PARTA021198	NM_001033960	Rabgap1	4238	6.0236197	6.2490892	7.4164925	6.0868735	2.7363474	4.1746187
ASMM9PARTA021200	NM_001034873	Ksr2	2283	10.97422	12.376625	12.447555	12.86848	13.350523	13.146656
ASMM9PARTA021201	NM_001034880	Gm5460	1903	5.4655504	6.1887045	8.054627	8.270631	4.8857465	7.986601
ASMM9PARTA021202	NM_001034893	Zfp936	3112	3.2303245	4.8882713	5.542215	6.1067696	3.6095085	6.35733
ASMM9PARTA021205	NM_001037718	4932415M13Rik	1983	4.424171	5.4318976	5.8549933	6.795505	11.421654	7.1276126
ASMM9PARTA021207	NM_001037878	Tcf25	2738	12.645779	12.112003	9.064225	9.74836	7.047758	9.699881
ASMM9PARTA021210	NM_001038230	Anapc11	3384	7.828025	7.3338184	4.0263314	4.9973044	2.7363474	4.8184557
ASMM9PARTA021215	NM_001039080	Rbms2	5390	4.8072863	5.168091	4.7766714	2.7702322	7.4766917	2.745803
ASMM9PARTA021216	NM_001039087	Rapgef1	6251	2.617127	4.286372	6.0477962	2.7702322	2.7363474	3.7738478
ASMM9PARTA021218	NM_001039485	Fam38b	10529	4.868161	5.509516	6.342189	5.1858854	7.760847	5.6246343
ASMM9PARTA021220	NM_001039555	Cyp2c68	1778	6.1596317	6.768735	11.060702	6.935851	7.7114186	6.831278
ASMM9PARTA021221	NM_001039655	Rasgrf1	1000	6.8715167	8.676016	6.1070824	9.6990595	11.472374	9.71999
ASMM9PARTA021224	NM_001039824	Fdx1l	782	7.480194	7.376322	2.677812	4.5576186	5.017254	5.2304173
ASMM9PARTA021225	NM_001039878	Strn4	3541	8.568392	9.533257	8.324532	7.56412	9.598738	7.2376595
ASMM9PARTA021229	NM_001033431	Nlrp12	4329	6.277894	6.593295	10.965107	8.147272	6.4299393	6.866843
ASMM9PARTA021240	NM_001034907	Zc3h12b	3365	5.172022	5.928563	3.8663647	7.988448	6.9011345	7.7126503
ASMM9PARTA021242	NM_001035854	Ap2b1	5411	5.8847857	5.475274	4.407698	4.542592	5.1591063	5.312874
ASMM9PARTA021243	NM_001036740	B3gnt8	1475	6.9291315	7.164426	7.7825594	6.8602877	7.9511905	6.904322
ASMM9PARTA021246	NM_001037940	Dnajb6	2708	11.631871	11.327553	7.749338	11.016493	4.623989	10.996468
ASMM9PARTA021247	NM_001037997	Fert2	3026	4.783471	6.2269464	4.5551586	2.7702322	5.140695	2.9773788
ASMM9PARTA021248	NM_001038625	Sertad2	5519	5.8010516	4.9707046	5.0389333	5.86166	5.675723	5.5538173
ASMM9PARTA021253	NM_001039045	Pigc	3288	6.15802	6.6852446	5.741099	5.7136164	9.122735	5.982377
ASMM9PARTA021255	NM_001039074	Ldb3	4954	6.523829	13.270928	7.906432	7.242942	6.090704	7.3693094
ASMM9PARTA021257	NM_001039169	Eif4e2	2260	9.656309	11.691168	11.106692	10.239155	12.733955	12.463946
ASMM9PARTA021258	NM_001039179	Bicd2	6351	6.455305	8.077205	4.930456	6.658784	6.914827	6.4895325
ASMM9PARTA021259	NM_001039181	Npr3	6924	9.679919	5.7386217	4.943886	5.5322056	2.7363474	4.1527033
ASMM9PARTA021260	NM_001039195	Gria2	3491	6.1140614	7.9028463	5.454751	4.9764633	7.1803064	5.859894
ASMM9PARTA021262	NM_001033488	Mfsd2b	3125	2.7157674	4.8667927	3.4093142	6.6791835	2.7363474	5.947779
ASMM9PARTA021265	NM_001033542	Slc47a2	2377	6.5942726	7.3158364	11.133432	10.657064	7.943635	10.321365
ASMM9PARTA021268	NM_001033598	Acsl6	2561	11.261374	10.47183	16.4787	16.884653	10.112853	16.473948
ASMM9PARTA021279	NM_001034882	Gm5465	2982	4.9263697	4.6480036	4.2307234	2.7702322	3.2217531	4.798537
ASMM9PARTA021280	NM_001034891	2210404J11Rik	1580	6.179488	4.0075774	2.9745936	5.3574705	5.1937537	4.06839
ASMM9PARTA021282	NM_001034962	Sorbs1	5282	5.6259375	5.4749985	5.6209974	5.418047	2.7363474	4.7790794
ASMM9PARTA021284	NM_001037134	Ccne2	3013	4.2350693	4.630283	7.1980543	6.7481914	3.386377	6.011737
ASMM9PARTA021286	NM_001037279	2700094K13Rik	672	10.700613	10.787354	6.4365935	5.1209927	4.6367946	5.867429
ASMM9PARTA021287	NM_001037722	Adam15	3006	9.287134	10.448668	13.922924	10.26202	11.187475	10.789345
ASMM9PARTA021290	NM_001037762	Zdhhc12	1152	5.4281664	5.146654	3.128361	5.483094	6.159531	3.8493655
ASMM9PARTA021295	NM_001038612	Olfm1	1048	11.750418	8.306438	5.9334145	2.7702322	4.2603717	4.7873454
ASMM9PARTA021296	NM_001038703	Gpr146	4145	5.143126	4.7752666	7.8239226	9.143571	9.428843	8.639458
ASMM9PARTA021298	NM_001033498	Gramd2	1368	7.8061395	9.677595	7.9524946	11.1803255	10.743326	11.258921
ASMM9PARTA021302	NM_001033638	Crxos1	923	5.8114657	3.85888	8.892892	8.868626	5.205902	8.5907135
ASMM9PARTA021310	NM_001035244	Trpm3	3653	7.036233	8.028834	5.9727716	7.2030954	10.801258	7.1212974
ASMM9PARTA021317	NM_001037810	Spn	1475	5.2561984	5.7833176	6.0633054	3.730474	5.0663214	5.235587
ASMM9PARTA021318	NM_001037919	Gm6460	821	3.6826844	5.3540354	9.473431	6.5567336	8.72673	5.4611
ASMM9PARTA021322	NM_001038627	Smurf1	5333	4.7743917	4.4878874	2.787897	5.584797	4.4276876	5.9827824
ASMM9PARTA021323	NM_001038663	Mapk1	1932	9.232374	8.86861	5.7978773	6.5838475	5.6725326	6.1265244
ASMM9PARTA021325	NM_001038701	Gabrb3	5500	5.6314406	5.9634857	8.875862	9.095379	11.819702	8.989824
ASMM9PARTA021327	NM_001038846	Rcsd1	2580	5.7885275	6.2108946	3.9719748	5.775922	4.048181	4.5714045
ASMM9PARTA021328	NM_001038999	Atp8a1	8175	5.078702	6.237965	4.4868054	6.518598	7.068751	6.527976
ASMM9PARTA021330	NM_001039078	Prosc	1427	8.222597	8.506077	4.6844153	4.546446	7.216807	5.8703165
ASMM9PARTA021337	NM_001033782	Gm5592	3033	4.784711	4.7314415	7.807576	6.372463	5.081543	6.3513036
ASMM9PARTA021338	NM_001033786	4930428E23Rik	703	6.012438	7.4183674	5.5994596	5.350666	8.661007	6.3684826
ASMM9PARTA021340	NM_001033962	Ube3a	4910	11.029861	11.380652	6.010416	5.4074736	2.7363474	5.310695
ASMM9PARTA021345	NM_001037877	Tcf25	2937	10.985157	10.082502	5.1312046	6.7489033	3.5573633	3.3375008
ASMM9PARTA021347	NM_001038658	Faim2	4484	2.4751854	4.8333435	5.3297772	4.48125	2.7363474	2.7260437
ASMM9PARTA021352	NM_001039094	Negr1	4985	7.894062	7.2639523	6.7534513	3.5631115	6.4239516	4.4553204
ASMM9PARTA021353	NM_001039347	Kcnd3	7182	10.449772	11.113923	8.490499	9.652669	5.640808	8.704388
ASMM9PARTA021354	NM_001039511	Ivns1abp	2793	11.875542	13.080864	6.711193	2.7702322	2.7363474	2.9606326
ASMM9PARTA021355	NM_001039519	Gtf2a2	916	11.775526	11.558672	6.628322	6.702997	2.7363474	6.8169694
ASMM9PARTA021358	NM_001040396	2810407C02Rik	3575	9.125635	9.469925	6.447304	8.674939	2.7363474	8.586557
ASMM9PARTA021360	NM_001042484	Golga7	1818	6.5041943	7.6340566	5.580312	7.255701	8.804737	7.17556
ASMM9PARTA021364	NM_001044747	Zfp68	4635	6.3917136	6.735592	4.643755	5.709618	7.8346353	5.687261
ASMM9PARTA021365	NM_001045554	Wfdc15b	553	7.8415174	9.218024	7.4968038	9.965606	10.338728	10.0355625
ASMM9PARTA021367	NM_001048167	Mtap6	4962	5.7631464	4.566389	4.498609	5.112008	11.247856	4.970893
ASMM9PARTA021368	NM_001077202	Hs6st2	4234	7.400198	8.773251	5.304401	7.738596	8.751448	7.9479113
ASMM9PARTA021371	NM_001034896	Tmem92-ps	2043	5.5722036	6.837533	6.972864	7.3886304	6.215737	6.950775
ASMM9PARTA021374	NM_001037129	Musk	3360	5.043256	6.1919413	5.554113	7.212066	3.5298948	7.2109947
ASMM9PARTA021375	NM_001037713	Xaf1	2621	10.507943	9.762833	8.835441	9.596522	8.891702	9.553562
ASMM9PARTA021376	NM_001037741	Gpx4	1012	6.4308186	7.2426233	6.697017	7.5251946	8.174601	7.4752226
ASMM9PARTA021380	NM_001037913	Ccdc107	781	12.380245	11.883591	7.0763507	6.537916	4.6438966	6.820823
ASMM9PARTA021382	NM_001038015	Gnpda2	1867	11.578123	11.376465	7.0289674	9.430769	5.1079574	9.128087
ASMM9PARTA021383	NM_001038592	Glrx2	3603	7.939287	9.940024	6.1131635	9.469254	7.3908443	9.047481
ASMM9PARTA021384	NM_001038602	Marveld2	3061	5.7401896	6.1483574	8.314061	7.5080347	6.973144	7.440264
ASMM9PARTA021385	NM_001038654	Slc16a3	2386	6.352087	5.8155932	4.3323784	5.9859157	6.134471	5.70929
ASMM9PARTA021398	NM_001039645	Asphd1	518	3.5051584	4.674929	5.534787	4.1535907	5.7714844	4.760844
ASMM9PARTA021408	NM_001035245	Trpm3	1637	7.7213306	8.879272	9.90279	10.099834	13.687464	9.81578
ASMM9PARTA021412	NM_001037539	Prok2	1450	6.85707	7.227208	9.235676	9.70178	5.5441194	8.52648
ASMM9PARTA021415	NM_001038231	Banf1	763	2.4877458	5.3134794	4.6585073	5.6824784	2.7363474	3.8895454
ASMM9PARTA021419	NM_001038887	P2rx7	824	5.8060684	5.4129233	3.7809372	4.8054457	6.437158	4.570383
ASMM9PARTA021421	NM_001039076	Ldb3	1623	12.78613	12.643049	8.423904	5.1354985	2.7363474	5.352852
ASMM9PARTA021423	NM_001039353	Nolc1	3649	4.6779594	4.8772135	9.19303	8.695247	2.7363474	8.3078165
ASMM9PARTA021425	NM_001039510	Adora1	4996	3.9582884	4.640804	8.694429	7.1727185	8.925192	7.295233
ASMM9PARTA021427	NM_001039533	Pdxdc1	3224	13.247957	12.174395	7.755879	5.002345	4.720852	5.596385
ASMM9PARTA021429	NM_001039552	2210404J11Rik	2513	9.704245	8.686563	7.5173655	6.3125486	6.861337	6.553742
ASMM9PARTA021431	NM_001040395	1110020G09Rik	3665	6.087649	6.630118	3.9184048	6.8058968	2.7363474	6.1588635
ASMM9PARTA021433	NM_001042487	Dlgap4	3631	7.9949403	8.77536	10.544422	10.752877	12.308975	10.668754
ASMM9PARTA021434	NM_001042501	Fam133b	2304	9.311896	8.185358	6.0630407	5.67373	5.259124	6.2001977
ASMM9PARTA021435	NM_001042565	Wsb1	2346	8.37812	9.019407	8.432962	8.137306	12.296137	7.8288116
ASMM9PARTA021440	NM_001037755	Baiap2	2083	12.070305	11.130186	6.6824	6.8037996	6.4081903	6.4065943
ASMM9PARTA021441	NM_001037916	Ccdc17	2003	7.1946154	5.9147997	11.047317	9.714478	4.8748164	9.449732
ASMM9PARTA021442	NM_001037926	Gm13051	2847	7.2373896	8.782211	7.1161127	2.7702322	13.920233	3.6922956
ASMM9PARTA021444	NM_001038635	Stk35	5454	6.193462	5.918598	3.3907125	4.086176	2.7363474	4.642688
ASMM9PARTA021445	NM_001038655	Gng7	3425	7.8095837	8.429187	7.628534	8.748524	7.059405	8.638881
ASMM9PARTA021448	NM_001039048	Trim63	1886	11.809856	11.888744	5.679806	2.7702322	2.7363474	2.70689
ASMM9PARTA021450	NM_001039088	Seh1l	3542	12.122011	11.984086	7.0050583	5.9724994	2.7363474	6.2874804
ASMM9PARTA021451	NM_001039095	Glt6d1	1091	7.2945924	6.967808	12.382671	8.007885	13.50181	8.054342
ASMM9PARTA021454	NM_001039129	Hnrnpa1	1918	4.9469576	4.2548714	3.333698	6.028702	5.7132187	4.194765
ASMM9PARTA021455	NM_001039156	Triobp	7352	6.3264403	6.354879	9.19372	7.341569	9.569962	7.095854
ASMM9PARTA021457	NM_001039214	Mex3c	4080	11.543173	11.089464	6.245088	5.0492806	2.7363474	5.269056
ASMM9PARTA021459	NM_001039474	Tcerg1	4409	5.424902	4.778158	2.6862793	3.8607454	4.2114596	4.565395
ASMM9PARTA021460	NM_001039493	Plekhm3	8562	3.6924107	4.3026757	3.8583465	5.26787	5.908905	6.0446086
ASMM9PARTA021464	NM_001040683	Med15	3263	6.37338	5.9501	6.4271584	5.634223	5.528603	6.0053687
ASMM9PARTA021467	NM_001042611	Cp	4564	8.581642	8.302789	4.582078	2.7702322	5.6495643	5.44565
ASMM9PARTA021468	NM_001042613	Sepp1	2013	5.448737	6.773198	5.237199	5.4552855	4.709173	5.5602303
ASMM9PARTA021469	NM_001044751	Hsd11b1	1355	7.3983393	7.527975	10.151597	11.131142	13.049037	10.656235
ASMM9PARTA021471	NM_001045524	AK129341	3647	2.5523343	5.51775	4.988797	2.7702322	2.7363474	3.4839382
ASMM9PARTA021474	NM_001045959	Mink1	4973	11.818586	12.526661	11.441975	10.842953	11.6668005	10.797324
ASMM9PARTA021476	NM_001037999	Dbi	593	5.5933847	6.0709248	7.7689037	7.900196	3.6687646	7.2468805
ASMM9PARTA021477	NM_001038492	Ctsa	3547	6.2248917	6.874914	6.2683377	4.480771	4.9766803	4.969887
ASMM9PARTA021479	NM_001038608	Txnl4a	1683	7.375515	7.3574615	4.0584145	4.912996	2.7363474	5.0879846
ASMM9PARTA021487	NM_001039244	Gm7120	1829	7.283065	8.76145	6.127128	10.04888	9.148565	10.437888
ASMM9PARTA021489	NM_001039373	Mtcp1	1594	7.4374647	7.1010814	9.891447	8.785028	4.4169083	8.963367
ASMM9PARTA021499	NM_001042768	Proc	1661	7.7984815	9.315006	7.235821	9.634809	10.6822815	9.463957
ASMM9PARTA021502	NM_001045513	Raph1	2292	6.0540495	6.118739	3.036162	2.7702322	5.533147	2.8674645
ASMM9PARTA021507	NM_001077696	Hdac5	3816	3.3703806	5.375882	2.6931384	6.452583	5.0284934	5.7643676
ASMM9PARTA021511	NM_001038637	Gng2	3678	5.5910664	5.586851	5.9061747	5.8774056	4.409484	5.6935964
ASMM9PARTA021514	NM_001039077	Prosc	1463	6.906208	5.6923237	2.697117	4.8841753	5.4207697	3.753889
ASMM9PARTA021515	NM_001039086	Rapgef1	6233	3.9521992	4.603713	2.7394607	4.7737584	6.6447425	5.833594
ASMM9PARTA021516	NM_001039093	Tom1l2	2623	6.5921	6.3464036	3.6399786	4.7418027	5.4424767	5.278836
ASMM9PARTA021521	NM_001039376	Pde4dip	8420	5.759454	7.5748687	5.2828174	7.6639333	6.245088	7.1860514
ASMM9PARTA021525	NM_001039698	Rhox4g	978	4.7377167	5.812286	2.6640973	6.5571113	4.6537733	6.4695196
ASMM9PARTA021526	NM_001039939	Asxl1	6674	4.0372105	5.218792	4.0055237	2.7702322	5.8896976	2.6758442
ASMM9PARTA021530	NM_001042523	Txnrd1	3634	6.059394	5.7608094	5.0768924	4.547642	6.1190896	4.8367844
ASMM9PARTA021533	NM_001042660	Smad7	4441	11.9913845	11.419992	6.519498	7.8314705	3.538946	5.632282
ASMM9PARTA021534	NM_001042672	Gpcpd1	3392	8.529947	8.579838	4.7707953	7.6686907	3.3924227	7.2144413
ASMM9PARTA021535	NM_001042707	Ilf3	3418	10.645658	10.293255	5.557701	5.6755257	2.7363474	5.7143354
ASMM9PARTA021536	NM_001042743	Mast2	5747	2.6155617	4.429437	6.3808317	7.3215814	4.696786	7.275832
ASMM9PARTA021541	NM_001044744	Gcdh	2140	5.4983997	6.4932456	4.765518	5.4113255	5.5525002	5.9720697
ASMM9PARTA021542	NM_001045484	Mef2b	1348	6.8608546	6.998899	10.462233	10.712947	7.8274236	10.424859
ASMM9PARTA021545	NM_001045863	Rdbp	1535	5.2472925	5.1213694	5.152659	6.273589	5.3160486	5.7260313
ASMM9PARTA021547	NM_001039072	Ldb3	4908	10.6073265	10.540529	5.6676884	6.8100157	6.926961	6.6079845
ASMM9PARTA021548	NM_001039139	Camk2g	3601	7.631519	6.9240494	4.1205	2.7702322	6.3018026	2.748134
ASMM9PARTA021554	NM_001039389	Wdr37	3800	9.597589	8.757841	5.536421	7.1090174	2.7363474	6.953681
ASMM9PARTA021556	NM_001039509	Pnkd	2956	6.90641	6.996287	2.7416236	4.0041404	2.7363474	5.13888
ASMM9PARTA021557	NM_001039514	Dhps	1332	11.068115	12.054117	9.318783	9.176679	12.276316	9.954062
ASMM9PARTA021561	NM_001039720	9030619P08Rik	913	5.4567633	4.771635	6.329562	5.5916624	5.1712685	6.537477
ASMM9PARTA021564	NM_001040459	Shroom4	4428	5.727482	5.9962974	5.3176656	4.8575363	2.7363474	6.0593615
ASMM9PARTA021568	NM_001042671	Gpcpd1	3703	11.645859	11.857885	7.041744	8.7518635	2.7363474	8.42202
ASMM9PARTA021569	NM_001042674	Rbpms	2443	14.418069	13.987879	9.072521	4.491954	2.7363474	5.0456367
ASMM9PARTA021570	NM_001042708	Ilf3	3645	11.024955	11.094921	6.419764	6.647065	9.103411	6.522024
ASMM9PARTA021572	NM_001042752	Neo1	7307	7.397683	8.64579	6.741674	9.201241	7.6243296	9.140448
ASMM9PARTA021574	NM_001044389	Clpx	2809	7.736689	9.342243	3.6260743	4.2643895	2.7363474	4.685667
ASMM9PARTA021577	NM_001045531	Spata22	1274	5.344174	6.0392394	5.4057064	4.035979	7.5029564	5.132311
ASMM9PARTA021578	NM_001045533	4-Mar	4217	3.1791263	4.654499	5.610908	2.7702322	3.2088315	3.4683614
ASMM9PARTA021579	NM_001045864	Rdbp	1621	5.783846	6.6464596	5.480667	6.9138403	8.161735	6.519498
ASMM9PARTA021580	NM_001046637	Snrpa	1305	4.3374443	5.5812693	4.490531	2.7702322	8.203313	2.7886615
ASMM9PARTA021583	NM_001039123	Defb18	258	6.3489885	6.967471	7.0195465	4.9294195	11.705698	5.2710376
ASMM9PARTA021586	NM_001039187	Ceacam1	3143	5.0230355	6.0698986	7.436734	7.610345	6.775485	7.3321424
ASMM9PARTA021587	NM_001039198	Zfhx2	8738	5.1678987	4.6705036	4.107917	4.7247696	5.0879846	4.7816057
ASMM9PARTA021588	NM_001039209	Gm13152	1256	4.2759514	6.08661	5.6971483	2.7702322	4.3987775	2.8346515
ASMM9PARTA021595	NM_001039563	Spag11b	639	6.045577	6.9737034	7.0251994	6.631324	5.2262115	6.6948605
ASMM9PARTA021598	NM_001039889	Smok3b	2333	4.9374247	6.7867994	6.0596714	7.6548786	11.950312	6.9856453
ASMM9PARTA021599	NM_001039951	Zfp606	2322	9.460124	11.33581	9.714887	12.474034	12.8653755	12.67744
ASMM9PARTA021601	NM_001040131	Eif4g2	7646	8.960615	9.594598	4.710593	6.734624	3.1621366	6.2787743
ASMM9PARTA021603	NM_001042659	Fzd5	6823	5.796841	5.728634	5.485472	7.3787727	7.450759	6.513758
ASMM9PARTA021611	NM_001048057	Rpl38	387	11.410137	11.398001	10.398755	10.60111	11.788622	10.885795
ASMM9PARTA021612	NM_001048148	Zgpat	2065	8.379297	10.252176	10.50683	11.273141	11.300354	11.702144
ASMM9PARTA021613	NM_001048227	Dbndd2	3577	3.900146	4.405165	7.616527	8.182052	3.9493384	7.4115267
ASMM9PARTA021615	NM_001077265	Hnrnpd	6810	9.703466	9.424274	5.943402	4.5498133	2.7363474	5.01011
ASMM9PARTA021616	NM_001077267	Hnrnpd	6606	6.0180445	5.3744965	2.7182412	5.343961	4.531421	4.777037
ASMM9PARTA021617	NM_001039106	Ddhd1	5012	8.929262	7.788422	5.273765	4.469933	8.102856	5.2544026
ASMM9PARTA021619	NM_001039150	Cd44	5054	5.5781136	7.150318	5.858632	5.9601755	2.7363474	5.9112964
ASMM9PARTA021621	NM_001039175	Elovl1	1583	6.8699408	6.3676157	3.5699148	4.139436	7.0251994	4.2373147
ASMM9PARTA021627	NM_001039534	Pstk	1130	11.594854	12.062591	6.1893673	3.7704248	2.7363474	4.33422
ASMM9PARTA021628	NM_001039566	Defb30	1002	6.784985	7.6619034	9.121809	8.805633	6.8328032	9.135612
ASMM9PARTA021629	NM_001039692	Arhgap12	5034	7.3880587	8.199996	6.776213	8.344062	10.292326	8.281557
ASMM9PARTA021634	NM_001040691	Ung	1934	6.166721	7.2179146	10.662035	8.511814	7.294923	8.2582035
ASMM9PARTA021639	NM_001042670	Gm9897	1368	8.164684	7.638074	4.286695	5.0263734	5.1679344	3.0785825
ASMM9PARTA021643	NM_001047433	Dph3	2941	10.373781	9.792067	6.2831974	6.8002653	4.4231844	6.0170345
ASMM9PARTA021644	NM_001048176	Cerkl	1759	5.0570283	4.7973123	5.0002007	4.593648	4.7979293	4.542664
ASMM9PARTA021647	NM_001076681	1810012P15Rik	5053	10.220493	10.434566	6.538799	8.50144	2.7363474	8.633713
ASMM9PARTA021648	NM_001077184	Bsg	1404	10.4747925	12.470694	7.0460997	8.454217	4.347985	8.204317
ASMM9PARTA021649	NM_001077411	Gba	1779	6.224301	6.613906	6.917726	5.5720043	11.29254	5.8834286
ASMM9PARTA021650	NM_001077688	Lrba	9387	4.407586	4.313297	4.8231773	6.125087	6.9991684	6.083102
ASMM9PARTA021653	NM_001039200	C230096C10Rik	6217	5.7135286	5.465172	5.4182687	5.0941496	7.0139194	4.676499
ASMM9PARTA021656	NM_001039466	Trim46	2731	9.815397	11.318615	10.704015	11.930888	13.782616	11.831507
ASMM9PARTA021658	NM_001039483	Tmco1	4474	9.477066	8.664759	5.0874004	3.2924585	4.3963284	3.9005506
ASMM9PARTA021661	NM_001039536	Pigl	1657	5.124625	6.031887	7.1289177	7.156659	14.464776	7.274931
ASMM9PARTA021664	NM_001039658	Mtl5	2025	4.308529	5.0225825	4.799325	5.838948	6.8175106	5.92729
ASMM9PARTA021666	NM_001039965	Zfp869	3194	4.817114	4.4078383	2.6809263	5.502009	2.7363474	2.6758442
ASMM9PARTA021668	NM_001042489	Hvcn1	2782	6.0038176	6.2538834	2.8368955	2.7702322	6.8075676	2.7397728
ASMM9PARTA021669	NM_001042491	Anapc5	2721	9.849844	9.151912	5.302458	2.7702322	2.7363474	4.121287
ASMM9PARTA021670	NM_001042514	Txnrd1	3505	4.788925	5.4148	4.4709406	2.7702322	8.448182	5.345705
ASMM9PARTA021671	NM_001043355	Mtap6	2335	5.7184486	3.864624	5.9098034	2.7702322	2.7363474	2.7877588
ASMM9PARTA021672	NM_001044384	Timp1	905	8.113861	6.797138	9.61874	7.160548	6.090819	6.952942
ASMM9PARTA021676	NM_001077264	Ap2a1	3391	8.218516	10.110555	7.9709506	10.617427	10.74445	10.678697
ASMM9PARTA021677	NM_001077359	Git2	4944	6.9700127	7.701975	7.6410823	6.957869	8.7282	6.4452643
ASMM9PARTA021683	NM_001079903	Repin1	3106	7.085325	8.239727	7.4827895	6.930123	7.694349	6.785849
ASMM9PARTA021684	NM_001080384	Clta	1109	10.408514	8.774434	7.081183	6.116214	3.4024878	6.1300554
ASMM9PARTA021692	NM_001039544	Mup3	918	5.322654	5.688859	6.157307	2.7702322	9.635868	4.4969177
ASMM9PARTA021694	NM_001039578	Evi5l	1542	6.6508336	5.8298826	5.7293634	5.8461475	4.5978823	5.661295
ASMM9PARTA021697	NM_001039652	Oprm1	2641	6.84035	7.0208473	8.874012	8.382034	7.4827895	8.157837
ASMM9PARTA021701	NM_001042592	Arrdc4	3903	2.8202143	4.491738	6.88733	5.508852	6.247463	5.776428
ASMM9PARTA021702	NM_001042593	Hbs1l	2784	6.4648256	7.2566156	3.8804235	6.4322557	8.8055315	6.321087
ASMM9PARTA021705	NM_001045807	Rbm15	3270	5.2155247	5.6545353	5.7385454	6.0293884	6.9846745	6.244284
ASMM9PARTA021706	NM_001048061	Hnrnpab	2545	9.668203	7.9823256	5.6149554	5.546677	3.692275	6.130891
ASMM9PARTA021708	NM_001076679	Gm9733	618	6.3852367	2.5931773	6.3139186	2.7702322	4.5987935	2.7893896
ASMM9PARTA021714	NM_001079847	Gpr64	4676	5.236622	6.1622124	4.6364675	5.6596265	6.7350826	5.637329
ASMM9PARTA021715	NM_001079932	Trim72	2472	6.4788465	9.284006	3.8601427	2.7702322	5.102138	3.1721122
ASMM9PARTA021717	NM_001080943	Zdhhc22	792	12.136829	9.802517	15.801487	14.49067	7.5879717	14.2545185
ASMM9PARTA021720	NM_001080977	Rsbn1l	5562	4.6291447	5.251634	4.36648	6.031578	3.064577	5.777298
ASMM9PARTA021723	NM_001039391	Pkig	1053	8.422601	8.327826	3.2534065	4.368508	2.7363474	5.2368126
ASMM9PARTA021725	NM_001039543	Mlf1	1178	11.192297	12.587193	5.326132	2.7702322	2.7363474	2.7334232
ASMM9PARTA021727	NM_001039581	Abca3	6380	5.6810837	5.753131	7.9111805	8.55716	5.2818246	8.601521
ASMM9PARTA021732	NM_001040187	Ddx17	4766	4.3258953	4.9890804	2.6863637	5.363896	4.5420275	5.4044905
ASMM9PARTA021734	NM_001042485	Tmem183a	3166	6.8037863	6.235101	5.8309393	7.8598175	4.8929424	7.3239374
ASMM9PARTA021735	NM_001042513	Txnrd1	3417	5.098873	6.3565035	4.9626555	6.213335	5.2011347	5.9483004
ASMM9PARTA021736	NM_001042534	Capg	1221	5.543231	3.7759223	4.5889993	5.7028904	3.889948	4.5233917
ASMM9PARTA021741	NM_001042715	Ccdc135	2832	7.5142136	8.391999	6.4831395	9.415212	9.129384	9.561243
ASMM9PARTA021742	NM_001042760	Slc22a18	1560	8.087996	9.808264	8.146499	10.944578	10.333239	11.185851
ASMM9PARTA021743	NM_001045483	Mapk1ip1	1524	7.765297	7.712551	6.717969	4.969465	6.7177267	5.302054
ASMM9PARTA021745	NM_001047435	Pard6a	1279	6.7007723	6.0812883	8.896277	9.17526	5.2223444	8.93811
ASMM9PARTA021747	NM_001048228	Dbndd2	3601	4.0013304	5.2036915	5.3844953	7.3668847	5.0774097	6.8516917
ASMM9PARTA021748	NM_001048250	2810008M24Rik	1864	7.728224	8.802134	6.089708	7.0269766	8.81296	7.4334755
ASMM9PARTA021749	NM_001077364	Tsc22d3	2149	7.449938	8.179224	5.8655086	6.5531535	5.1726155	6.310399
ASMM9PARTA021750	NM_001077398	Ldb2	2622	4.60221	5.8321037	2.6718035	4.426264	5.9532394	3.6263864
ASMM9PARTA021756	NM_001080809	Cps1	4704	7.6411195	2.574566	2.6675935	2.7702322	6.296533	2.6758442
ASMM9PARTA021759	NM_001040399	Larp1b	1705	10.583817	10.18424	6.2445307	9.954062	4.4804144	9.848638
ASMM9PARTA021761	NM_001040692	Slc6a18	4314	5.987423	6.4520416	8.73543	6.51408	6.5717306	6.795211
ASMM9PARTA021762	NM_001040700	BC051019	2030	11.298586	12.907824	12.67744	13.033199	15.608131	12.941189
ASMM9PARTA021763	NM_001042407	Pex10	1647	6.8794413	6.914447	5.0607376	4.2949185	8.088916	4.9927597
ASMM9PARTA021764	NM_001042408	Txnl4a	1659	5.52083	5.2560215	2.810644	5.02565	5.205003	6.1863766
ASMM9PARTA021765	NM_001042605	Cd74	1431	8.603224	8.126081	4.332315	8.543824	7.6596823	7.8700037
ASMM9PARTA021766	NM_001042726	Pcdh8	3712	4.6108932	4.2124977	5.4453173	5.586012	4.418273	5.5800195
ASMM9PARTA021770	NM_001045544	Vmn1r204	909	7.272512	7.9097834	9.573351	7.098288	6.8481097	7.0195465
ASMM9PARTA021771	NM_001045558	Pick1	1984	8.234159	9.066002	9.750362	7.629677	9.399532	7.7681866
ASMM9PARTA021773	NM_001048060	5133401N09Rik	1467	8.959398	8.642319	4.8805914	5.990118	3.1778157	5.2872095
ASMM9PARTA021774	NM_001048207	Gypc	2198	12.047178	12.683378	7.9048157	8.613316	2.7363474	8.878403
ASMM9PARTA021778	NM_001077510	Gnas	1720	11.641262	12.024075	8.25964	10.144971	4.545007	9.65058
ASMM9PARTA021779	NM_001077529	Nme2	656	9.117076	10.187446	7.452162	5.2096543	3.484406	5.6592526
ASMM9PARTA021783	NM_001080128	Rnps1	1631	7.52596	8.301564	6.4908123	8.080317	11.63398	7.870803
ASMM9PARTA021784	NM_001080388	Mark2	4486	9.249622	9.950752	8.289634	8.138648	9.362531	8.542285
ASMM9PARTA021794	NM_001039723	Tmem120b	1860	6.247452	5.842649	4.2692723	4.2353168	11.641454	5.6385584
ASMM9PARTA021796	NM_001039959	Ahnak	1064	10.400078	7.40729	5.017105	6.5130773	6.645264	5.7722692
ASMM9PARTA021799	NM_001042502	Pitx2	2309	4.898678	4.7116365	2.677597	3.9379637	4.74857	5.0405536
ASMM9PARTA021800	NM_001042557	Map2k7	1720	9.134297	9.978903	12.240066	12.444115	9.766541	12.218973
ASMM9PARTA021807	NM_001048008	Agtpbp1	2932	7.091524	6.56212	2.7997906	2.7702322	7.0166836	2.7961817
ASMM9PARTA021808	NM_001048058	Rpl38	313	16.35905	16.185547	16.678717	15.845819	10.330063	16.119852
ASMM9PARTA021812	NM_001076789	Cbx5	8801	4.661345	4.3800197	3.9143598	7.5427647	2.7363474	2.7479196
ASMM9PARTA021813	NM_001077193	Abi1	3225	9.752172	10.237038	10.37078	9.562805	7.9126215	9.632581
ASMM9PARTA021814	NM_001077362	Fhl1	2324	5.5623527	4.4517694	4.2664557	5.0016866	7.2909794	6.1404405
ASMM9PARTA021815	NM_001077363	Ptbp1	2949	11.302786	13.046651	12.143428	10.749693	14.327874	13.662434
ASMM9PARTA021816	NM_001077406	Nrp2	4711	5.513303	6.7977543	5.501896	8.203557	8.271095	8.233842
ASMM9PARTA021817	NM_001077421	Sbpl	876	6.067005	6.349926	7.5879717	7.4234858	13.086991	7.326481
ASMM9PARTA021820	NM_001079909	Fgfr1	4741	6.1074905	7.265453	6.3337793	7.5605083	7.786233	7.1137724
ASMM9PARTA021833	NM_001042451	Snca	1296	7.9055147	5.0079536	11.955058	14.757099	2.7363474	14.390259
ASMM9PARTA021837	NM_001042727	Rarg	2570	4.338705	4.955844	4.8891335	6.3696194	5.059266	6.267397
ASMM9PARTA021840	NM_001044719	D17Wsu92e	3593	6.6608377	7.370454	7.457124	7.4348097	5.287329	7.5274234
ASMM9PARTA021842	NM_001045530	Ccnjl	2672	9.671127	11.374477	10.363425	9.840489	13.146656	10.403515
ASMM9PARTA021844	NM_001048142	Bdnf	4009	6.058793	6.20843	7.823029	4.6545496	10.237878	4.6308546
ASMM9PARTA021846	NM_001077266	Hnrnpd	6753	9.438093	9.303055	5.9466743	4.5622797	2.7363474	5.14419
ASMM9PARTA021847	NM_001077661	Urgcp	5531	9.795311	9.777848	7.5933056	8.674311	10.9002285	8.39827
ASMM9PARTA021848	NM_001077695	Ncoa2	8006	4.515046	4.421864	2.9222403	4.204706	4.6179013	5.497902
ASMM9PARTA021851	NM_001079908	Fgfr1	5002	6.0521297	7.018871	5.24365	5.833594	6.636885	6.1096077
ASMM9PARTA021854	NM_001080941	Zfp429	2033	7.4768157	7.082437	3.946589	4.7374187	3.7594604	5.396204
ASMM9PARTA021856	NM_001081049	Mll1	16439	10.025909	10.131941	5.5307903	6.399123	3.714285	6.5773244
ASMM9PARTA021857	NM_001081053	Itga10	5044	6.157657	6.9453197	9.163704	8.421193	4.814054	8.747405
ASMM9PARTA021865	NM_001040130	Tmem141	808	7.6032534	7.6684165	7.5278115	9.544938	9.251442	9.691768
ASMM9PARTA021866	NM_001040684	Hsd3b7	1771	9.204565	5.8668447	7.379353	5.526515	8.936004	5.8057976
ASMM9PARTA021868	NM_001042606	Sstr2	1110	4.5741177	4.969139	6.0323553	5.2216215	6.074671	5.75536
ASMM9PARTA021869	NM_001042675	Rbpms	1064	12.536042	12.382367	7.045351	2.7702322	2.7363474	2.6758442
ASMM9PARTA021871	NM_001044386	Zfx	7012	5.1532106	5.2227917	3.9159641	2.7702322	5.2305975	3.521176
ASMM9PARTA021872	NM_001045489	Mfge8	2032	7.9505405	7.6304717	4.86832	5.1681647	5.706396	5.0860243
ASMM9PARTA021874	NM_001047159	Net1	3341	4.7309856	4.798611	2.7086382	3.2723079	5.4225383	3.9130793
ASMM9PARTA021876	NM_001048189	Agbl4	1864	4.176697	6.5899754	3.1695771	7.337284	5.9287815	7.8499207
ASMM9PARTA021877	NM_001048219	Nlrp9a	3307	4.6616755	4.9039774	5.8896503	6.711983	2.7363474	6.3428383
ASMM9PARTA021878	NM_001048229	Dbndd2	3604	8.780057	10.002008	11.739351	10.755844	7.3756166	10.628714
ASMM9PARTA021879	NM_001077190	Abi1	3504	7.501222	7.5219965	7.4612827	7.4766917	6.350549	7.401768
ASMM9PARTA021881	NM_001077361	Fhl1	2686	5.762849	3.7357526	4.4528904	3.7405138	5.9220114	3.9778466
ASMM9PARTA021887	NM_001080381	Fam65b	3434	8.1167555	7.4768157	6.8587646	7.930314	5.986398	7.9494486
ASMM9PARTA021889	NM_001080797	G3bp2	4276	10.826956	11.961834	11.539358	11.657346	12.744841	11.779965
ASMM9PARTA021893	NM_001081005	1500012F01Rik	754	11.670447	11.6026325	8.102856	9.84831	5.508739	10.193829
ASMM9PARTA021896	NM_001081114	Clip3	3300	11.620659	10.536909	6.7053103	5.601943	6.691132	6.7615767
ASMM9PARTA021898	NM_001081168	Sap30l	1549	9.8787	8.690518	5.1720657	6.5961866	4.6576014	5.9319954
ASMM9PARTA021901	NM_001042528	Cacna1b	6984	4.3410892	4.5954933	6.629292	4.963807	4.8638544	5.3745847
ASMM9PARTA021902	NM_001042615	Htra3	2211	11.310792	9.551718	5.536639	2.7702322	3.6781	3.6636114
ASMM9PARTA021906	NM_001044741	Cacnb3	2688	6.022295	5.1191998	6.9138403	5.703959	6.1808176	6.375851
ASMM9PARTA021910	NM_001045553	Zfp868	2449	3.7576942	4.485196	4.7035823	2.7702322	9.9128475	3.1709373
ASMM9PARTA021917	NM_001079902	Repin1	3174	6.8539996	8.219644	7.2841454	6.8848124	5.989081	6.239116
ASMM9PARTA021919	NM_001080390	Mark2	4371	6.3501177	5.682856	11.100837	9.427979	7.2342815	8.956318
ASMM9PARTA021922	NM_001080972	Vmn1r194	891	4.4549446	5.741618	5.7952466	4.447052	5.3712044	4.883335
ASMM9PARTA021923	NM_001081013	Rlf	6585	6.698772	8.39539	5.500776	2.7702322	5.160084	3.8052397
ASMM9PARTA021924	NM_001081065	Zfp707	1816	4.469826	4.6256776	4.067736	3.4622993	5.656522	2.9944692
ASMM9PARTA021926	NM_001081135	Prrg3	5898	10.287938	10.531879	7.968364	8.340065	6.877714	8.553518
ASMM9PARTA021928	NM_001081148	Cyp2b23	2182	5.7369614	4.8954997	8.521645	7.7176385	6.0094495	7.8994503
ASMM9PARTA021930	NM_001081152	Npat	7347	6.9316206	7.7331076	6.245298	7.8138266	9.321985	7.951619
ASMM9PARTA021932	NM_001081244	BY080835	1143	6.906604	7.4805326	9.2057495	8.548117	8.846022	8.372196
ASMM9PARTA021937	NM_001043335	Eml1	4160	8.770238	9.548451	7.197708	8.391037	8.165291	7.4262133
ASMM9PARTA021938	NM_001044699	Zfp2	3073	6.7169256	8.037231	5.717343	5.920012	8.406137	6.0868735
ASMM9PARTA021940	NM_001048178	Ghr	1223	8.566972	9.071425	4.7722397	7.1061487	6.89026	6.6950846
ASMM9PARTA021941	NM_001076791	Zfp874b	3792	9.483093	9.070093	4.154905	6.014071	4.670497	6.0678663
ASMM9PARTA021944	NM_001077709	Slc39a7	2113	5.80583	5.3763695	4.381257	6.332329	4.6080227	6.3683743
ASMM9PARTA021945	NM_001078649	Tmem134	1517	11.162548	11.736195	8.032555	8.400183	5.7009187	8.471534
ASMM9PARTA021949	NM_001080386	Clta	1103	9.733268	8.857573	5.540373	3.6667664	2.7363474	3.9552052
ASMM9PARTA021950	NM_001080387	Srsf10	2732	11.421988	11.3548355	6.106561	7.285421	2.7363474	7.395933
ASMM9PARTA021953	NM_001080794	G3bp2	4331	7.6658764	7.3866525	10.01743	6.27197	15.792576	6.086349
ASMM9PARTA021956	NM_001080930	Atxn1l	7526	11.005583	10.256205	5.7595673	5.5097494	2.7363474	6.118402
ASMM9PARTA021957	NM_001080935	B230217C12Rik	1189	5.2971964	5.9268093	4.392706	2.7702322	10.004227	4.2099876
ASMM9PARTA021958	NM_001080949	Ttc5	1841	8.770561	8.647388	4.742569	5.1621437	2.7363474	5.507923
ASMM9PARTA021963	NM_001081088	Lrp2	15467	6.4567156	5.149014	11.317591	8.5137005	5.788043	8.5245075
ASMM9PARTA021964	NM_001081104	Chrna9	2003	8.0421915	8.87226	12.018779	11.411501	9.107193	11.529163
ASMM9PARTA021967	NM_001081199	Mamdc4	3990	5.190748	6.1633487	8.655159	4.925603	12.814551	5.0482707
ASMM9PARTA021970	NM_001081259	Mfsd7b	4087	6.4793587	7.240327	9.853371	7.2633634	6.8178697	5.7571445
ASMM9PARTA021971	NM_001081268	Prss53	2531	11.171257	10.218772	10.619399	9.596061	8.446178	9.296341
ASMM9PARTA021974	NM_001077192	Abi1	3399	6.749295	6.301195	4.6774797	4.577537	2.9322557	5.625799
ASMM9PARTA021975	NM_001077348	Plin5	1994	6.587757	7.4579606	10.309976	6.9079084	8.050647	7.2633634
ASMM9PARTA021977	NM_001077698	Fmnl1	3774	6.6453857	7.5722723	5.2425785	5.6725326	7.1651273	4.9626555
ASMM9PARTA021978	NM_001079873	Brdt	1588	6.4196606	5.91066	11.566282	7.8717136	7.909185	7.6105065
ASMM9PARTA021986	NM_001080925	Rapgefl1	4163	6.907141	7.443219	6.235905	6.9000425	8.200775	6.973144
ASMM9PARTA021988	NM_001080999	Trmt2a	3637	9.981715	8.659046	6.7080584	7.5093474	5.451404	6.5563416
ASMM9PARTA021989	NM_001081019	Gm12657	978	14.992789	15.174218	15.033234	16.082277	8.699891	16.271517
ASMM9PARTA021993	NM_001081069	Rgs11	2006	8.281415	9.260096	7.8443413	10.02509	8.465116	9.704594
ASMM9PARTA021995	NM_001081073	Cep76	3979	6.3582697	6.804282	7.0409184	8.16918	4.391218	7.66055
ASMM9PARTA021999	NM_001081105	Rhoh	4960	9.514076	10.779291	9.789392	10.303317	11.908858	10.2727165
ASMM9PARTA022003	NM_001081160	Mdga1	7566	6.6018987	7.339837	2.7394557	4.1253114	5.2723956	5.590383
ASMM9PARTA022005	NM_001081185	Flnc	9166	14.462753	13.569473	9.275917	2.7702322	3.1036885	2.771844
ASMM9PARTA022009	NM_001048179	Ccl27a	594	9.814621	9.766365	6.2696514	6.016077	8.05939	6.2546635
ASMM9PARTA022010	NM_001048192	Agbl5	3303	8.230054	8.512511	6.0845118	7.789129	5.3997474	7.2842355
ASMM9PARTA022011	NM_001077495	Pik3r1	6915	5.5906253	5.7926073	8.880107	6.385913	4.6789565	7.681921
ASMM9PARTA022012	NM_001077507	Gnas	3733	11.393032	11.621813	9.2045	11.206148	2.7363474	11.0712185
ASMM9PARTA022022	NM_001080773	Pdpk1	1778	11.322485	11.43179	6.324154	5.3978534	2.7363474	6.040549
ASMM9PARTA022024	NM_001080798	Aff1	8312	2.4686337	4.756585	2.6829915	6.64495	6.86974	6.6465707
ASMM9PARTA022025	NM_001080812	Cib3	646	7.914255	8.52039	9.335148	8.384486	9.381891	8.079087
ASMM9PARTA022026	NM_001081024	Setdb2	3034	5.6509476	5.6697807	6.509974	5.724041	5.985327	5.3448086
ASMM9PARTA022033	NM_001081093	Arfip1	3023	6.226241	7.013203	2.6692703	5.5613217	2.7363474	4.86728
ASMM9PARTA022037	NM_001081145	Tigd2	3007	11.844547	11.144023	5.9305	6.2666073	4.724861	6.4491315
ASMM9PARTA022038	NM_001081198	Tmem182	1096	8.189377	8.792856	4.1054583	2.7702322	5.08679	2.6758442
ASMM9PARTA022041	NM_001081276	Clasp1	7827	8.495073	9.986324	9.005758	8.443477	11.612944	8.906883
ASMM9PARTA022044	NM_001048208	Med14	6861	10.150558	10.103201	4.956586	5.002673	2.7363474	6.209378
ASMM9PARTA022051	NM_001081001	Brca2	10743	5.1811314	5.418476	10.066584	6.701312	4.669465	6.572818
ASMM9PARTA022052	NM_001081021	Zfp780b	5511	7.039596	8.154359	6.257615	8.934053	8.820217	9.165433
ASMM9PARTA022057	NM_001081059	Ccdc90a	4368	9.691363	10.21048	4.777733	5.3613653	2.7363474	5.522794
ASMM9PARTA022058	NM_001081079	Ogfrl1	4844	8.0592	8.411873	6.5674725	8.364207	2.9305515	8.465467
ASMM9PARTA022060	NM_001081101	4933407H18Rik	7343	5.0919056	5.899111	4.56983	7.640156	5.4623294	8.641863
ASMM9PARTA022065	NM_001081223	Rbbp8	3406	8.615482	6.9622536	5.235398	6.532323	5.4051905	6.0424733
ASMM9PARTA022068	NM_001081267	Rsf1	11129	5.7004304	5.343115	4.7119627	4.9891777	3.400247	4.820486
ASMM9PARTA022070	NM_001081301	Olfr455	954	3.227172	4.7576365	4.769006	4.3786845	3.567815	4.993845
ASMM9PARTA022073	NM_001081347	Rhobtb1	4329	5.809171	6.376475	4.985215	2.7702322	3.3803468	4.9856453
ASMM9PARTA022074	NM_001081373	Cep164	5504	7.9959726	6.9499745	4.5816665	5.309015	4.1815805	4.7440124
ASMM9PARTA022077	NM_001081396	Wdr67	3318	7.306296	7.5329275	9.853951	8.4812155	11.585758	8.823114
ASMM9PARTA022079	NM_001081406	Lrr1	1501	5.16949	5.6735454	5.3337955	6.2770505	6.1690764	5.9632564
ASMM9PARTA022081	NM_001077407	Nrp2	4696	6.2073045	7.782696	6.048195	9.0275	7.6498513	9.604063
ASMM9PARTA022084	NM_001080158	Cenpm	1217	9.069189	9.642347	13.945694	14.5222	10.170664	14.453375
ASMM9PARTA022086	NM_001080754	Ambra1	5056	8.432476	9.430866	9.597145	8.113392	11.611929	8.685156
ASMM9PARTA022092	NM_001081072	Slc27a6	2598	6.255124	7.090809	6.4279046	8.612417	7.555223	8.804255
ASMM9PARTA022099	NM_001081139	Ankrd35	4054	7.552432	7.625207	5.001012	7.975198	3.6027737	8.01259
ASMM9PARTA022105	NM_001081208	Hs3st5	2934	5.0779557	7.1941566	5.046561	8.900627	8.493342	8.834232
ASMM9PARTA022114	NM_001081418	Gltscr1	5360	5.163607	5.61824	4.7044845	2.7702322	5.2734027	4.1769595
ASMM9PARTA022116	NM_001081437	Fbln2	4336	5.6161637	5.5808215	2.8111012	2.7702322	8.979116	5.21441
ASMM9PARTA022117	NM_001077509	Tnfrsf9	2115	5.4589033	5.584234	8.994008	9.182263	6.4627204	9.316604
ASMM9PARTA022119	NM_001079694	Srsf5	1536	10.018841	9.139723	6.101292	6.867328	3.7519326	6.168687
ASMM9PARTA022120	NM_001079822	Tcf7l1	2784	5.821003	5.9253507	6.8836403	7.2083755	5.853647	7.6532083
ASMM9PARTA022125	NM_001080968	Golga2	4396	3.7862372	5.0493135	4.684631	4.9567494	5.049482	5.9599147
ASMM9PARTA022129	NM_001081039	Dock9	7910	5.609228	6.466014	5.5636296	5.8571577	7.0044155	5.6927605
ASMM9PARTA022131	NM_001081063	Prss55	1015	4.7587376	6.0666313	4.2528524	4.941901	8.8293495	5.322895
ASMM9PARTA022132	NM_001081080	Phf3	7561	4.4479814	4.623604	4.269414	4.6951237	3.8237848	4.3471127
ASMM9PARTA022135	NM_001081106	Cytl1	974	13.74021	10.568818	8.066685	2.7702322	2.7363474	4.2894883
ASMM9PARTA022136	NM_001081118	Phrf1	5374	6.2803373	5.725138	4.2975745	4.9442797	6.234218	5.0667443
ASMM9PARTA022138	NM_001081127	Adamts14	5188	7.498545	7.6783085	4.2891665	6.6043444	2.7363474	6.4518156
ASMM9PARTA022140	NM_001081165	Fam26d	3714	4.543691	5.199468	5.0994797	6.4033613	8.02292	5.9152164
ASMM9PARTA022141	NM_001081189	Uprt	1112	5.967909	6.326738	4.177329	6.2609115	6.16779	5.8838005
ASMM9PARTA022146	NM_001081291	Ccdc88b	4959	9.677595	8.893013	9.026913	8.7584505	8.378086	9.068331
ASMM9PARTA022147	NM_001081295	Arhgef26	5205	5.1142216	5.296466	4.19063	5.2924743	2.7363474	4.684724
ASMM9PARTA022154	NM_001080127	Rnps1	1812	4.827419	5.555067	5.676196	4.9335947	8.92457	4.6935406
ASMM9PARTA022155	NM_001080129	Tmpo	3533	7.163054	5.264864	5.0575576	3.6242127	2.7363474	3.4996705
ASMM9PARTA022157	NM_001080557	Vamp1	3170	8.698917	8.797508	13.821039	13.19411	11.499231	13.255259
ASMM9PARTA022159	NM_001080777	1700029F12Rik	879	5.953916	7.3218155	5.4536595	5.48015	6.2047534	5.9226265
ASMM9PARTA022161	NM_001080974	Sri	2337	8.576218	8.509687	6.9478455	8.025552	7.118287	7.838826
ASMM9PARTA022162	NM_001081012	4930473A06Rik	4525	4.073964	4.2421536	6.7474165	6.253096	2.9638927	6.219624
ASMM9PARTA022165	NM_001081030	Sbf1	6190	4.8449416	5.26788	7.398567	7.7084184	4.3662004	7.7634745
ASMM9PARTA022167	NM_001081081	Gls	4974	6.15319	6.7746	4.873955	9.057563	7.9662385	5.2169895
ASMM9PARTA022170	NM_001081128	Mtr	4092	7.7851267	7.037716	8.993678	7.553106	10.276947	8.206874
ASMM9PARTA022173	NM_001081158	1300001I01Rik	5399	2.4936063	4.51109	3.1116884	2.7702322	12.26597	3.2751632
ASMM9PARTA022178	NM_001081243	Filip1	4207	7.3810086	7.7493477	3.9285927	4.0514493	6.1438575	2.843628
ASMM9PARTA022179	NM_001081257	Hpse2	2131	3.1060672	4.7902465	5.437891	6.940461	5.793701	7.1935215
ASMM9PARTA022183	NM_001081362	Trrap	12476	3.481458	4.6149406	4.876504	3.9766111	5.3412046	3.291819
ASMM9PARTA022189	NM_001080796	G3bp2	4232	4.338998	5.074369	7.3053646	2.7702322	3.7470593	3.986979
ASMM9PARTA022192	NM_001080933	Ankfn1	2238	5.396652	6.092848	5.3083572	4.1303225	6.2604027	4.7109747
ASMM9PARTA022198	NM_001081062	Ccno	1876	7.712263	6.0537567	6.118402	2.7702322	6.6678843	2.8141518
ASMM9PARTA022208	NM_001081211	Ptafr	1820	5.528822	3.9936228	4.8527775	5.176021	4.362277	4.9168005
ASMM9PARTA022210	NM_001081232	D5Ertd579e	6720	8.218079	9.828218	8.355141	7.8666253	11.026029	8.138426
ASMM9PARTA022221	NM_001081400	1810013L24Rik	4074	8.2021	8.535543	4.791978	3.8019779	5.530369	3.5453143
ASMM9PARTA022223	NM_001081412	Bcr	6537	2.9983497	4.241637	5.8758974	3.3864622	2.7363474	4.214838
ASMM9PARTA022224	NM_001081426	Dip2c	8026	4.4514236	5.958068	4.614113	5.900236	7.2789373	5.3997474
ASMM9PARTA022225	NM_001080749	Gtf2i	4347	8.6506	9.1676655	5.219754	6.0357027	4.9942455	6.0378804
ASMM9PARTA022227	NM_001080965	Aurkc	1168	7.5492682	7.4555287	7.975198	7.4989614	14.093674	7.2941647
ASMM9PARTA022228	NM_001081009	Parp8	3088	6.1013613	5.318677	2.7545068	2.7702322	9.998933	2.7700748
ASMM9PARTA022233	NM_001081095	1700009N14Rik	1264	5.491925	5.0779557	2.6707118	4.614976	3.3467271	4.74857
ASMM9PARTA022235	NM_001081146	Prickle2	7799	4.4717336	4.363075	6.185002	7.13713	6.135501	6.472518
ASMM9PARTA022238	NM_001081169	Aspg	2732	6.8178887	4.353631	4.3853407	5.6283216	4.851264	2.8089898
ASMM9PARTA022244	NM_001081242	Tln2	12150	8.198847	8.200758	7.2485013	4.9479117	8.829785	5.323515
ASMM9PARTA022245	NM_001081264	Alg6	3114	6.2462864	5.9064755	5.7707505	2.7702322	4.28606	4.414577
ASMM9PARTA022246	NM_001081274	Pgd	2224	7.6651535	6.2783194	6.7168055	3.8710265	3.2091732	4.796316
ASMM9PARTA022250	NM_001081411	Sclt1	3020	8.632694	7.595395	2.7894213	4.5569816	2.7363474	5.1185107
ASMM9PARTA022252	NM_001081470	Gtf2ird1	3223	10.705553	11.067399	8.451034	9.058707	11.827776	8.923077
ASMM9PARTA022254	NM_001081567	Mapk10	7198	8.107246	9.510759	7.923159	10.09662	9.10828	9.6645775
ASMM9PARTA022255	NM_001081975	Mfap1b	1887	11.341307	11.217318	6.4621797	7.3548145	3.3248236	7.312693
ASMM9PARTA022257	NM_001083125	Lhx6	3395	4.5208387	5.5368533	8.3928175	7.9351225	2.7363474	7.975726
ASMM9PARTA022258	NM_001083312	Gbp6	5534	4.221943	4.9268856	3.4393325	4.9054847	4.506351	5.4826646
ASMM9PARTA022260	NM_001083807	Rusc1	3388	2.6047974	4.492238	5.3868847	5.4472275	4.845909	4.9321856
ASMM9PARTA022261	NM_001080819	Arid1a	8175	4.6028857	4.857429	2.7037969	4.9408216	9.382736	3.1246104
ASMM9PARTA022268	NM_001081029	4930420K17Rik	988	7.0984793	8.4195385	5.36707	6.8948164	5.3072166	7.4338584
ASMM9PARTA022273	NM_001081241	Fam65a	4152	2.6825294	4.7170672	5.4385405	5.68418	2.7363474	5.681048
ASMM9PARTA022274	NM_001081251	Pbrm1	8117	5.431712	6.2221775	6.0074387	5.5002103	2.7363474	5.0885525
ASMM9PARTA022276	NM_001081262	Fam194a	2195	5.153621	5.5741777	8.254843	6.8424664	5.1538773	7.09021
ASMM9PARTA022280	NM_001081322	Myo5c	6733	6.260742	6.556713	9.357317	8.842539	4.838522	8.529011
ASMM9PARTA022283	NM_001081355	Prdm2	7323	7.289221	5.9304476	7.5040617	6.5395913	3.259417	5.8917675
ASMM9PARTA022289	NM_001081462	Gtf2ird1	3712	9.499325	9.275866	8.859291	2.7702322	2.7363474	3.565074
ASMM9PARTA022294	NM_001081750	Zfp664	4139	5.0465364	5.899555	3.2997499	4.608718	3.8198822	4.8720393
ASMM9PARTA022297	NM_001082548	Spint2	1306	12.4274235	12.2413435	7.265426	5.3849726	2.7363474	5.3677607
ASMM9PARTA022299	NM_001081041	1110014N23Rik	2631	8.731128	8.22462	5.6533146	4.4835463	2.7363474	3.896479
ASMM9PARTA022300	NM_001081043	Ptpn23	5384	5.489554	5.3504133	5.338418	4.8950553	3.753591	4.420745
ASMM9PARTA022301	NM_001081089	Gpat2	2628	7.055331	7.176423	9.89559	9.675842	7.06976	9.68453
ASMM9PARTA022303	NM_001081098	Zfp362	2882	10.527203	9.926778	4.855451	4.3441887	2.7363474	5.985327
ASMM9PARTA022304	NM_001081119	Abhd13	5074	5.9682665	6.563648	4.279303	7.6395903	4.6703405	5.89352
ASMM9PARTA022307	NM_001081192	Hcn4	3798	6.915383	8.719643	7.120207	6.7278957	9.990027	10.67445
ASMM9PARTA022310	NM_001081279	Mfhas1	6408	6.23921	7.689518	2.679286	2.7702322	7.1166105	4.138301
ASMM9PARTA022312	NM_001081289	9030418K01Rik	2280	11.396055	12.481768	8.563789	8.324532	8.986854	8.430261
ASMM9PARTA022315	NM_001081320	Cyb561d1	4210	6.1292105	7.2839675	6.586439	4.7501183	10.20274	5.2195463
ASMM9PARTA022317	NM_001081340	Setd2	8350	7.491288	7.810418	8.786634	6.7465444	7.977444	6.675191
ASMM9PARTA022322	NM_001081549	Rcan1	2324	7.160782	8.028418	11.099401	8.862971	6.968853	9.400835
ASMM9PARTA022323	NM_001081651	Rab42-ps	735	9.00293	9.1872015	5.708006	2.7702322	2.7363474	2.9559264
ASMM9PARTA022324	NM_001081654	Tex264	1447	6.640785	8.486984	8.086134	9.704211	7.82648	10.091931
ASMM9PARTA022326	NM_001083311	Vmn1r223	1086	6.4526157	6.9607887	8.9734335	5.867916	5.5144434	5.777599
ASMM9PARTA022327	NM_001083317	Slc35a4	2753	5.732401	6.211157	5.056155	5.6890416	4.537941	5.947331
ASMM9PARTA022331	NM_001085410	1110020G09Rik	3731	4.4851294	5.7716312	2.868414	2.7702322	5.9177694	2.720329
ASMM9PARTA022332	NM_001085417	Zfp467	981	11.08193	10.391235	8.84028	8.489072	6.2233815	8.453508
ASMM9PARTA022338	NM_001081134	Kcng1	2316	4.749777	5.8904915	7.6774817	8.684187	13.800425	8.630749
ASMM9PARTA022340	NM_001081166	Phf21b	3755	5.915739	6.53137	8.458721	7.4274435	5.4010296	6.915869
ASMM9PARTA022341	NM_001081174	6330545A04Rik	951	8.196077	9.991295	9.898462	10.350966	13.736599	10.308674
ASMM9PARTA022342	NM_001081187	Htra4	2181	7.7320147	3.9524822	2.7480626	7.736528	2.7363474	2.7083273
ASMM9PARTA022344	NM_001081218	Hcfc2	2386	6.424338	6.9071856	5.428502	4.058999	10.418694	3.5381541
ASMM9PARTA022345	NM_001081235	Mn1	6128	11.2182255	11.136179	5.694319	2.7702322	2.7363474	3.1831777
ASMM9PARTA022352	NM_001081294	Prr19	1293	6.3000546	6.057929	11.218164	8.503127	11.087839	8.599184
ASMM9PARTA022354	NM_001081366	Vps8	5032	12.022521	11.764775	6.945925	6.241005	4.974763	6.6125107
ASMM9PARTA022356	NM_001081399	Prss33	1384	5.673767	5.552725	5.4893465	4.434318	5.355832	5.137927
ASMM9PARTA022358	NM_001081668	Nup62cl	1144	4.6262274	4.604453	5.175407	2.7702322	3.9967513	3.0464425
ASMM9PARTA022362	NM_001083616	Cacna1d	9079	5.275929	6.354313	4.675697	7.1911106	7.439067	7.0121975
ASMM9PARTA022365	NM_001083912	Plekhg2	5067	5.140304	5.88632	8.092084	5.919363	3.256263	6.3048887
ASMM9PARTA022367	NM_001085355	Arid1b	11325	9.347854	9.842594	8.404439	9.062604	7.8343897	8.8016
ASMM9PARTA022369	NM_001085376	Pappa2	8602	7.796999	9.013108	7.2583046	7.580117	11.539358	7.4598427
ASMM9PARTA022372	NM_001081115	Nccrp1	1531	6.5389066	3.3640885	4.081965	2.7702322	7.9320173	3.7520492
ASMM9PARTA022378	NM_001081171	Lama5	11404	6.5584397	7.0635176	7.1334095	6.601848	8.5137005	6.7873545
ASMM9PARTA022380	NM_001081212	Irs2	4015	6.4681396	7.1487703	4.825904	2.7702322	2.7363474	5.083179
ASMM9PARTA022384	NM_001081321	Pds5a	4146	8.229559	9.3353195	5.357821	7.017232	6.524981	7.6345983
ASMM9PARTA022396	NM_001081670	Gm5936	2857	9.842947	6.5219336	7.8018665	6.4019413	5.463209	6.4340153
ASMM9PARTA022398	NM_001082546	BC100530	453	6.3986206	2.4382873	6.4757442	2.7702322	6.3515234	4.133242
ASMM9PARTA022403	NM_001083901	Hiatl1	3375	2.524177	4.893857	6.643428	2.7702322	4.3861237	3.7104945
ASMM9PARTA022404	NM_001083938	Rnaset2a	962	9.844698	9.338526	10.026154	8.544098	17.19074	8.269897
ASMM9PARTA022408	NM_001081181	9430016H08Rik	1325	10.767071	11.14526	5.4853573	4.12863	3.8515408	4.841199
ASMM9PARTA022409	NM_001081202	L1td1	2942	2.6683526	4.1730146	3.2883034	2.7702322	5.021472	2.6758442
ASMM9PARTA022410	NM_001081215	Ddx60	5989	4.209425	4.51525	4.2010226	5.128622	4.121778	4.484328
ASMM9PARTA022413	NM_001081283	Tmem28	1416	6.133975	6.1389856	6.591839	6.4050407	7.180924	6.591188
ASMM9PARTA022414	NM_001081309	Pik3r4	4884	7.4246855	5.9351416	4.008378	3.5167696	2.7363474	4.8690104
ASMM9PARTA022417	NM_001081379	Ankrd11	8719	4.6765385	4.729007	4.0847206	5.7777987	4.323714	5.5454082
ASMM9PARTA022422	NM_001081746	Gm7609	1621	4.314672	4.9759636	5.893315	4.1237164	6.137315	5.869997
ASMM9PARTA022424	NM_001081982	Nfix	2741	8.984979	9.743352	8.872375	9.84831	11.795545	10.071789
ASMM9PARTA022425	NM_001082547	Gm5483	414	7.363106	2.6509151	7.943368	2.7702322	7.1769514	2.746883
ASMM9PARTA022427	NM_001083334	Bin1	2135	8.54134	9.619525	8.1289625	9.400835	11.32106	9.737093
ASMM9PARTA022428	NM_001083808	Rusc1	1928	6.2912245	6.717683	7.0424347	5.144382	7.613541	7.0324936
ASMM9PARTA022429	NM_001083881	1600012H06Rik	2574	5.468399	5.963727	7.6738167	7.7103777	9.288221	7.3597555
ASMM9PARTA022432	NM_001083937	Slc35a2	2426	10.9895115	9.915985	5.880781	4.6789565	7.6321073	4.9596243
ASMM9PARTA022435	NM_001085387	Myl10	617	12.493151	12.259705	8.854279	7.8171453	3.5547585	7.4738092
ASMM9PARTA022437	NM_001085500	Cisd3	750	12.9479885	13.62253	7.774538	6.454526	5.6366215	7.1149926
ASMM9PARTA022438	NM_001085512	E030025P04Rik	1078	5.751856	6.551405	5.2522616	5.1398673	8.325	5.4182687
ASMM9PARTA022449	NM_001081359	Ubr5	9790	5.586473	6.977249	5.890265	8.5977545	10.680547	8.674939
ASMM9PARTA022450	NM_001081365	0610010O12Rik	595	10.263215	10.93768	9.710223	9.081596	8.762757	8.910813
ASMM9PARTA022451	NM_001081409	Phf20l1	6670	8.97095	9.049256	5.918413	6.763336	4.122012	6.2124834
ASMM9PARTA022452	NM_001081413	Unc13b	6374	5.0469685	6.287223	5.310129	5.408189	5.843483	5.540373
ASMM9PARTA022455	NM_001081446	Iqck	2026	9.120785	10.03772	10.6312	12.300863	11.361475	11.506723
ASMM9PARTA022456	NM_001081471	Gm10035	1446	11.047395	12.19031	11.691571	12.377723	13.26608	12.544304
ASMM9PARTA022460	NM_001081981	Nfix	3565	12.842337	6.179181	3.1358016	2.7702322	9.717214	3.392881
ASMM9PARTA022461	NM_001081983	Tmsb15b1	439	8.95206	6.0528526	4.929599	3.3887262	2.7363474	5.1478224
ASMM9PARTA022462	NM_001082532	Pigyl	692	9.973749	11.040596	5.650856	2.7702322	5.2928696	3.5855286
ASMM9PARTA022463	NM_001083126	Lhx6	3309	3.5327458	4.2345324	4.9590354	7.1270075	4.571266	7.346083
ASMM9PARTA022464	NM_001083890	4932441B19Rik	3390	5.255721	4.2019553	6.0542183	2.7702322	11.671472	3.6703377
ASMM9PARTA022465	NM_001083923	Wbp1	1233	6.982686	6.9889107	3.6279883	3.535838	5.283975	3.9065325
ASMM9PARTA022468	NM_001085449	Ctnnd1	5047	8.454046	8.883215	6.629959	6.0282154	4.632829	5.2281666
ASMM9PARTA022469	NM_001085472	Acin1	2390	8.670425	10.049115	9.486766	9.634329	11.927099	9.676694
ASMM9PARTA022470	NM_001085473	Acin1	4715	4.1876597	4.4387517	4.0993156	4.5305333	2.7363474	4.680617
ASMM9PARTA022472	NM_001085514	1700101E01Rik	617	3.3713803	4.612913	2.8755233	2.7702322	12.819691	3.7463703
ASMM9PARTA022475	NM_001097979	Hist1h2bq	2121	4.947468	4.556355	2.787519	3.5440555	10.617427	4.361943
ASMM9PARTA022478	NM_001081226	2310009B15Rik	571	8.869446	8.815126	4.0492296	4.7845373	5.1561017	5.713816
ASMM9PARTA022483	NM_001081280	Nlrc3	4080	8.052222	8.603224	8.696911	8.894747	10.010561	8.926082
ASMM9PARTA022487	NM_001081343	3110043O21Rik	3198	6.285977	6.2681427	5.806019	4.1639957	2.7363474	4.1935487
ASMM9PARTA022488	NM_001081356	Vma21	4174	10.077826	8.9576645	6.242624	6.3917837	2.7363474	7.142639
ASMM9PARTA022492	NM_001081390	Palld	3566	4.184159	5.5817614	2.8296063	5.831324	2.7363474	2.8673873
ASMM9PARTA022496	NM_001081457	Ppp2r5c	4107	8.370223	7.6461477	5.8374805	4.958756	4.655269	4.5469227
ASMM9PARTA022497	NM_001081465	Gtf2ird1	3480	5.2777224	6.777584	5.1509614	6.5493164	9.465724	6.018831
ASMM9PARTA022498	NM_001081467	Gtf2ird1	3403	5.4276443	4.108719	2.7391734	3.7308211	4.315685	4.712104
ASMM9PARTA022500	NM_001081636	Ccnd3	2131	5.905944	6.2584777	7.784159	5.974286	8.879683	6.638058
ASMM9PARTA022501	NM_001081655	Dact3	2828	9.840736	9.996777	5.203624	5.1637764	6.155536	5.228468
ASMM9PARTA022506	NM_001081971	Gm1337	4861	7.2872963	7.5858517	10.389794	7.7562246	6.94474	7.482647
ASMM9PARTA022507	NM_001082483	Efr3b	6547	2.4421115	4.368212	3.2241714	3.4952788	5.211099	2.9958835
ASMM9PARTA022508	NM_001082976	Tc2n	2110	5.6639347	3.2672935	2.6671448	6.1585364	3.8894343	6.3860087
ASMM9PARTA022509	NM_001083114	Pphln1	3759	5.777526	5.6684933	4.0274496	4.6573734	5.590927	4.073786
ASMM9PARTA022514	NM_001081292	Map3k10	3690	5.520905	5.226781	4.695014	4.3230023	6.3535514	5.2492876
ASMM9PARTA022519	NM_001081346	Rtkn2	3932	5.9362087	6.6813235	6.8447685	7.438258	4.6460376	7.15394
ASMM9PARTA022520	NM_001081370	Shank2	5913	3.6776373	4.4891496	4.7427025	4.544078	4.4851885	4.9569807
ASMM9PARTA022521	NM_001081383	Mll3	16820	7.0145006	7.7095957	3.8705552	3.5849733	5.4848943	3.5129821
ASMM9PARTA022526	NM_001081656	Neurl1b	6195	9.215708	10.123526	5.486211	6.012448	14.434094	6.3472414
ASMM9PARTA022528	NM_001081679	Tomt	1354	7.2750626	9.504089	6.8809333	10.375282	9.299036	10.50871
ASMM9PARTA022530	NM_001081961	2300005B03Rik	464	8.36146	8.209177	6.5619464	5.492419	7.7176385	5.6598616
ASMM9PARTA022532	NM_001083121	Enah	3487	14.069731	13.685269	14.976416	16.316078	13.027403	15.013586
ASMM9PARTA022535	NM_001083955	Hba-a2	587	15.113773	14.482367	16.534386	15.910508	6.9658074	15.620222
ASMM9PARTA022547	NM_001101620	Klra8	1178	7.1191945	9.115303	2.6865625	8.325458	5.5852647	8.4812155
ASMM9PARTA022551	NM_001081317	Anubl1	2536	7.1914215	6.756733	4.1185613	7.3564453	2.7363474	7.081779
ASMM9PARTA022554	NM_001081344	Stxbp5	9074	5.8488197	5.729006	6.1585364	4.0839486	4.487605	4.785452
ASMM9PARTA022557	NM_001081415	Samd1	2071	11.931863	12.793392	7.7909837	7.8411627	12.6721	8.356578
ASMM9PARTA022561	NM_001081475	Nasp	2118	5.596513	6.316271	6.265188	6.161502	8.699057	6.654304
ASMM9PARTA022566	NM_001081962	Sap25	1079	11.534465	12.047714	11.104432	10.50871	12.080926	10.558272
ASMM9PARTA022567	NM_001081963	9430020K01Rik	6748	6.040242	6.658469	6.378797	5.7990813	4.4629917	6.0089846
ASMM9PARTA022572	NM_001083880	1600012H06Rik	2504	5.0582504	5.7401896	5.6167765	5.7653737	6.5929184	6.1119075
ASMM9PARTA022573	NM_001083891	Ndufv3	502	14.382149	14.915771	9.440232	7.448571	8.345884	7.1227217
ASMM9PARTA022574	NM_001083905	Fetub	1535	2.6280677	4.6823807	5.197512	4.7577624	6.9585814	4.8964567
ASMM9PARTA022578	NM_001085498	Chmp6	1561	12.014164	11.932534	7.103398	4.832662	5.22471	5.731838
ASMM9PARTA022583	NM_001099349	Gm14308	1628	10.927371	10.788805	5.231818	4.048181	2.7363474	4.447274
ASMM9PARTA022584	NM_001099920	Gm15093	2022	3.8077333	4.284127	7.9745517	7.655302	8.747908	7.1868315
ASMM9PARTA022585	NM_001100451	Msl2	4934	5.8663387	6.342444	6.045368	5.231818	6.4385786	5.830631
ASMM9PARTA022586	NM_001081368	Tbccd1	2724	6.2603264	5.8331585	4.116479	6.3549643	8.107895	6.369156
ASMM9PARTA022588	NM_001081375	Cnfn	530	5.1345415	6.0260763	4.9310856	3.3244424	5.39133	4.669321
ASMM9PARTA022589	NM_001081388	Rimbp2	4264	4.93585	5.278054	5.392046	3.768558	4.0095034	4.7078686
ASMM9PARTA022591	NM_001081452	LOC100009614	553	4.98267	5.372524	6.289609	6.9065495	6.46092	6.025613
ASMM9PARTA022595	NM_001081653	Cntnap5c	3918	3.7845511	5.191875	4.014268	6.5929184	5.9119782	6.1167517
ASMM9PARTA022596	NM_001081687	Gm5150	913	6.6302233	2.52028	5.919773	2.7702322	4.934645	2.7100692
ASMM9PARTA022597	NM_001081979	Mecp2	10152	5.4174204	5.117754	6.6475773	6.076892	6.5433636	7.094989
ASMM9PARTA022598	NM_001082476	Ndor1	4751	4.714256	5.633092	7.055486	4.543421	2.9347472	5.1448464
ASMM9PARTA022603	NM_001083895	Srpx2	2886	6.1810837	6.7919383	10.400593	7.6698265	6.6351156	7.4211965
ASMM9PARTA022605	NM_001083928	Tle3	5148	7.9042587	9.389202	8.574367	8.737316	8.79583	8.779076
ASMM9PARTA022606	NM_001083958	Zfp655	1765	6.0874023	6.567395	2.6873229	5.594821	2.7363474	3.6870377
ASMM9PARTA022616	NM_001098168	Asap2	5566	9.836164	10.802459	12.122204	11.027243	11.680977	11.199177
ASMM9PARTA022617	NM_001098230	Pdp1	4233	6.0479403	6.6318536	5.4500484	6.7046843	14.1835985	6.720936
ASMM9PARTA022618	NM_001098231	Pdp1	4149	6.6013937	6.565392	7.4050794	6.7107	14.120636	6.770235
ASMM9PARTA022619	NM_001098836	Atxn7l3	3723	7.531233	9.589511	7.126515	10.524929	10.391771	10.540504
ASMM9PARTA022621	NM_001081425	Rbm24	3224	8.046746	8.960615	10.677811	10.196178	6.8447685	9.763399
ASMM9PARTA022624	NM_001081463	Gtf2ird1	3631	6.7426553	5.009665	3.3365083	5.93107	3.466173	2.8950915
ASMM9PARTA022625	NM_001081661	4930524E20Rik	743	5.4730453	5.8053207	9.832482	9.903348	9.60756	9.968727
ASMM9PARTA022630	NM_001082545	Stfa2	423	6.5346804	2.549868	7.2054415	2.7702322	6.5119724	2.7687798
ASMM9PARTA022632	NM_001083927	Tle3	5202	7.639566	8.595405	9.847391	9.11127	9.763399	8.937475
ASMM9PARTA022636	NM_001085501	Ppp1r3d	3267	11.04558	11.919376	7.5161076	6.9004903	5.821872	7.0542283
ASMM9PARTA022639	NM_001085548	Krtap4-9	1058	6.3729057	8.123029	5.5334964	9.557131	8.750879	9.602794
ASMM9PARTA022652	NM_001102437	Acbd5	3746	5.17556	5.2063036	9.762703	9.643346	6.4630346	9.728537
ASMM9PARTA022658	NM_001081458	Ppp2r5c	2377	9.183178	9.068221	5.523387	6.294613	5.8324127	5.9946976
ASMM9PARTA022659	NM_001081464	Gtf2ird1	3532	11.022167	10.562266	5.912401	4.6889997	3.8957553	5.8667793
ASMM9PARTA022661	NM_001081566	Pik3r6	3237	5.064049	5.143469	6.1339846	4.0098634	3.6158857	4.0459123
ASMM9PARTA022663	NM_001082543	Stfa1	418	6.1897974	2.6153898	6.5703053	2.7702322	6.1826253	2.7300649
ASMM9PARTA022665	NM_001083903	Sbsn	756	7.572435	2.451567	2.7599726	6.0132093	2.7363474	4.3967986
ASMM9PARTA022666	NM_001083921	Rbck1	2410	7.079526	6.935961	6.3067665	5.570073	7.1376266	6.434718
ASMM9PARTA022671	NM_001097617	C1s	2910	6.5676785	7.2576303	6.022347	6.7137346	8.186115	6.883212
ASMM9PARTA022676	NM_001099675	Tomm5	651	11.679253	12.519457	6.812914	4.647691	6.93504	5.3624196
ASMM9PARTA022687	NM_001104582	Vmn2r118	2562	7.059017	6.49133	6.6403155	9.422861	7.370674	8.895395
ASMM9PARTA022689	NM_001104637	Vmn2r22	2562	4.9278917	6.2568855	5.267165	5.4275093	4.9807997	5.80777
ASMM9PARTA022690	NM_001104644	Vmn2r53	2421	3.7257226	4.5269947	5.68538	3.3904314	4.614897	4.4285307
ASMM9PARTA022693	NM_001081449	Vmn2r54	2421	4.1016536	4.9883785	3.2954452	3.806177	5.3447084	4.064063
ASMM9PARTA022694	NM_001081695	Dnmt3l	1815	6.831123	7.6036663	6.2400446	8.342837	10.733835	8.089717
ASMM9PARTA022696	NM_001082974	Neurl2	1156	9.762104	10.886732	4.324659	4.429096	5.362832	4.046953
ASMM9PARTA022698	NM_001083322	Klrk1	3158	9.617553	11.628202	10.432417	12.576746	12.419818	12.527037
ASMM9PARTA022700	NM_001083628	Greb1l	8421	3.5104442	4.6576366	3.8585458	6.2707753	7.011452	3.7868154
ASMM9PARTA022703	NM_001085418	Pramel5	2162	5.581856	6.9069767	5.291039	4.420745	6.6638064	2.6758442
ASMM9PARTA022704	NM_001085503	Aadacl3	3153	6.7708693	8.38706	7.386896	7.439663	12.844509	7.542916
ASMM9PARTA022706	NM_001085510	Gm4987	506	14.919313	14.606332	12.419818	12.679485	9.235899	12.7240095
ASMM9PARTA022712	NM_001098476	Grsf1	2421	5.033536	6.129036	4.1317325	5.7728305	9.232878	5.5939302
ASMM9PARTA022713	NM_001098723	Yy2	2867	9.571167	10.062789	5.6474495	8.065667	6.4315705	8.433428
ASMM9PARTA022714	NM_001099299	Ajap1	3067	4.0084314	5.1058865	3.5059338	4.2739344	6.471056	4.298957
ASMM9PARTA022722	NM_001101644	Gm4535	813	12.711522	13.285294	7.403126	5.825817	6.7168055	5.3527164
ASMM9PARTA022724	NM_001102405	Acp5	1425	5.723008	5.94541	7.1960635	7.194602	9.87349	5.3813653
ASMM9PARTA022732	NM_001081644	Gm428	1325	4.598693	6.1396294	6.708578	6.056348	6.08829	5.269329
ASMM9PARTA022734	NM_001081957	Gm11428	485	11.153021	10.403776	10.185135	8.066685	6.548709	8.182806
ASMM9PARTA022738	NM_001083918	Gm13139	2812	8.001185	7.2293005	9.543278	7.790551	7.8116913	8.006503
ASMM9PARTA022742	NM_001085537	Gm14501	539	4.8400126	4.5625396	3.5551374	4.8985815	3.7742188	5.654338
ASMM9PARTA022744	NM_001097978	Gm11758	936	6.840593	8.379928	5.0281763	3.7432785	5.517605	5.030362
ASMM9PARTA022751	NM_001101430	Psmg4	564	9.304021	11.23291	6.1791677	7.254503	5.0063767	7.1267705
ASMM9PARTA022753	NM_001101516	Gpr25	1960	5.5531917	5.532386	7.7302756	7.3502173	6.9258633	7.266559
ASMM9PARTA022756	NM_001103162	Scap	4154	3.760117	5.6109886	3.0764337	6.116898	8.0769005	5.7498155
ASMM9PARTA022759	NM_001103367	Rai2	2198	5.8929663	6.758613	3.822589	7.016271	6.3686543	7.0317717
ASMM9PARTA022762	NM_001104642	Vmn2r27	2574	5.6462264	6.9293857	5.0287504	7.6603203	7.8317575	7.765925
ASMM9PARTA022763	NM_001105184	Vmn2r71	2568	2.496094	4.072672	2.6964676	6.2326956	5.6642704	5.88939
ASMM9PARTA022766	NM_001081635	Ccnd3	2086	5.1758614	5.26925	5.154975	6.8047533	8.275313	6.1280546
ASMM9PARTA022767	NM_001081650	Rgs3	4000	12.037218	11.123145	6.378459	4.2332554	2.7363474	4.2797537
ASMM9PARTA022768	NM_001081984	Popdc2	2203	12.140884	11.708264	6.175325	2.7702322	3.402846	2.834199
ASMM9PARTA022769	NM_001082412	Mcart6	3208	5.5821095	5.9796715	4.4829655	5.261492	6.1186748	5.108569
ASMM9PARTA022774	NM_001083884	2210415F13Rik	1122	7.5815806	7.674323	11.260032	12.140287	12.749168	11.936975
ASMM9PARTA022775	NM_001083934	Myom1	5319	8.452911	10.90689	5.3010406	4.474224	5.995414	5.102138
ASMM9PARTA022776	NM_001085383	Anxa9	1895	4.739562	5.039304	5.024169	4.8895226	5.925847	5.4098806
ASMM9PARTA022777	NM_001085385	1600014C10Rik	3357	4.537734	5.86307	5.9811883	6.861175	7.326481	4.7607727
ASMM9PARTA022778	NM_001085416	Zfp467	3179	8.771405	8.494989	7.1083684	7.3435335	7.8262067	7.251313
ASMM9PARTA022779	NM_001085532	Gm13276	1462	5.880846	4.747132	4.9580297	2.7702322	6.4857397	2.6758442
ASMM9PARTA022780	NM_001085549	Gm12824	6617	11.804416	11.9528265	6.3645577	2.7702322	4.6465454	2.799735
ASMM9PARTA022782	NM_001093766	Myadm	2904	4.6272125	6.342509	4.2454205	5.451815	5.6447277	5.7876043
ASMM9PARTA022784	NM_001098227	Sdcbp	2553	9.418067	9.150967	6.6443	9.766541	3.5968862	10.149323
ASMM9PARTA022786	NM_001099296	Grrp1	1226	10.3146	10.966991	5.909612	4.494476	2.7363474	4.799128
ASMM9PARTA022787	NM_001099302	Gm5640	2861	3.460579	4.9810696	5.3163757	5.362832	4.612714	4.7743855
ASMM9PARTA022793	NM_001101630	Gm3238	693	5.871388	6.640387	9.559231	10.67445	13.64931	9.579141
ASMM9PARTA022794	NM_001102407	Rbm8a	2631	9.452671	8.951508	6.561669	9.2746725	9.501812	9.236359
ASMM9PARTA022796	NM_001102455	Aplp2	3658	5.9861984	7.33831	2.780757	2.7702322	7.348996	2.7196178
ASMM9PARTA022799	NM_001103178	Ablim1	5927	6.7739334	6.448492	10.257936	8.063437	6.2797103	8.054627
ASMM9PARTA022800	NM_001083118	Terf2	2467	9.711325	8.357901	6.472641	5.2174816	5.0914054	4.7620864
ASMM9PARTA022802	NM_001083329	Gtpbp5	1466	7.251535	8.908602	7.450759	8.394695	12.934642	7.9782887
ASMM9PARTA022804	NM_001083936	Pth1r	2269	12.526661	13.806688	15.181964	16.418816	16.678717	15.919285
ASMM9PARTA022805	NM_001083957	Car1	1184	5.692816	5.760084	6.4867125	8.065992	5.849057	8.317873
ASMM9PARTA022808	NM_001085495	Arfgef2	8777	4.424099	5.190271	5.2490797	6.9755554	5.5083814	6.9097195
ASMM9PARTA022813	NM_001093750	Ptchd1	6489	5.8225603	6.2091875	4.2981563	6.4271584	5.853828	6.1170297
ASMM9PARTA022816	NM_001099288	Arhgap44	4047	8.730486	10.195623	8.448606	11.020928	10.810805	11.35191
ASMM9PARTA022817	NM_001099311	Gm11596	618	5.5511613	4.8060074	7.74897	5.7343884	8.722023	6.0343733
ASMM9PARTA022818	NM_001099313	Gm11554	777	8.432999	8.797382	9.954062	10.181715	11.893299	10.14444
ASMM9PARTA022821	NM_001100109	Srp54b	3286	3.3430305	4.1110377	2.6628127	6.0477962	2.7363474	2.8481443
ASMM9PARTA022822	NM_001100183	Cyp4a29-ps	1530	4.255146	5.809656	4.6655655	3.4545689	5.5239463	6.07242
ASMM9PARTA022823	NM_001100185	Cyp4a30b-ps	1527	5.3849683	6.19676	6.6734486	5.813817	5.864935	6.1458735
ASMM9PARTA022828	NM_001103165	Pcbp2	2868	11.580906	11.5850315	8.988915	9.310433	6.484041	9.174792
ASMM9PARTA022830	NM_001104567	Vmn2r105	2583	4.0573077	4.6562605	5.5827045	6.2084465	2.986999	6.5692496
ASMM9PARTA022833	NM_001105065	Vmn2r33	2586	6.9361134	7.347275	7.7732453	6.485112	10.256554	6.962594
ASMM9PARTA022836	NM_001083882	1600012H06Rik	2756	5.3053856	5.5705857	6.117313	5.7571445	5.1298103	6.14185
ASMM9PARTA022843	NM_001085547	Krtap4-8	630	9.623192	9.907301	9.495146	8.053281	11.60086	7.9745517
ASMM9PARTA022847	NM_001098233	Purg	1815	11.947361	12.818602	12.374529	11.631694	14.933447	11.879743
ASMM9PARTA022849	NM_001098840	Gm13277	1462	5.808338	4.965478	5.2332993	2.7702322	6.061527	2.6938417
ASMM9PARTA022851	NM_001099297	Duox1	5267	3.187944	4.6389236	7.520549	2.7702322	5.2057457	4.548423
ASMM9PARTA022852	NM_001099319	Gm12942	1120	8.673294	8.0957985	4.4729414	6.9880285	4.338731	6.5386457
ASMM9PARTA022855	NM_001099793	Trmt61a	2000	4.942894	5.6750765	4.7726383	4.3897047	5.975443	5.5999937
ASMM9PARTA022857	NM_001100614	Gm11564	691	4.804606	5.1424513	7.721298	6.4765143	11.3870125	6.7333393
ASMM9PARTA022864	NM_001102582	Vmn2r18	2385	3.8641424	4.848465	5.134092	8.141752	6.890567	8.264255
ASMM9PARTA022870	NM_001104568	Vmn2r106	2589	2.7237003	4.044052	6.51263	4.7630424	2.7363474	4.04133
ASMM9PARTA022871	NM_001085440	Smcr8	7394	10.489847	10.07176	5.6295033	5.4484878	3.2449744	6.198876
ASMM9PARTA022875	NM_001085533	Gm13275	1556	6.216069	4.4644837	4.651995	2.7702322	6.701003	2.838729
ASMM9PARTA022878	NM_001098425	Sp3	4100	13.14418	14.19006	14.613941	14.683785	16.611023	14.62187
ASMM9PARTA022879	NM_001098841	Gm13278	1462	5.694884	4.3232527	4.932996	2.7702322	6.88733	2.6758442
ASMM9PARTA022882	NM_001099327	100043387	1621	10.477253	11.003532	5.9529047	5.8438873	7.3218956	5.890896
ASMM9PARTA022886	NM_001099674	1810022K09Rik	418	12.165375	12.516471	7.330982	6.58688	2.7363474	7.6410823
ASMM9PARTA022887	NM_001099688	Fbxo39	1711	7.6512947	8.18315	9.964035	9.802677	9.66356	9.78454
ASMM9PARTA022891	NM_001100618	Gm16378	696	16.748394	16.77956	16.468372	16.362064	11.149927	16.738447
ASMM9PARTA022893	NM_001101507	Clec2l	1445	6.3217106	7.320198	6.2797103	6.9420404	6.76763	6.421065
ASMM9PARTA022906	NM_001109914	Apold1	3284	9.872053	10.5514965	5.3237658	6.452673	2.9819915	5.595402
ASMM9PARTA022909	NM_001085518	Gm14085	3740	5.4930015	7.079694	7.487443	5.725442	3.6918526	6.2441616
ASMM9PARTA022910	NM_001085522	Gm13251	3691	8.193133	4.1502447	4.799128	3.3259742	5.0287504	3.9220765
ASMM9PARTA022911	NM_001093752	Srsf11	3086	8.9464855	9.507259	9.860379	9.624472	8.572096	9.448197
ASMM9PARTA022913	NM_001097644	Ccnyl1	2940	11.004375	10.950632	5.607166	3.644434	2.7363474	5.6346354
ASMM9PARTA022914	NM_001098837	Atxn7l3	3702	13.336639	13.272394	10.54626	10.086649	11.588332	10.470022
ASMM9PARTA022921	NM_001100449	Taf4b	5149	5.13271	4.8038764	5.362653	3.774126	5.8200016	4.169932
ASMM9PARTA022924	NM_001101433	Zcchc24	4375	3.4664981	4.717221	5.724041	2.7702322	2.7363474	2.7616045
ASMM9PARTA022928	NM_001103168	Zglp1	1010	7.943821	9.571487	9.295903	10.255534	12.818525	10.463507
ASMM9PARTA022929	NM_001103179	Brwd1	7547	8.344833	8.876524	5.3613653	6.1575384	5.621315	6.500981
ASMM9PARTA022933	NM_001104635	Vmn2r21	2562	7.063985	7.2774324	4.9456244	2.7702322	5.094404	4.8150573
ASMM9PARTA022938	NM_001105070	Vmn2r38	2586	7.5455513	7.6254053	7.938983	8.113881	10.129293	7.766514
ASMM9PARTA022941	NM_001105183	Vmn2r70	2565	3.8921013	4.9088554	2.6741774	3.6262548	6.2554893	2.8705013
ASMM9PARTA022942	NM_001105245	Pcdh19	10309	4.2306175	6.736409	4.2159386	8.296185	6.910231	8.275313
ASMM9PARTA022950	NM_001098810	Ptrh2	2942	5.930007	5.226756	4.2716627	4.290811	6.329324	3.6513329
ASMM9PARTA022952	NM_001099307	Gm7173	2832	4.147271	5.2021646	3.2239838	3.6235862	5.614718	4.016759
ASMM9PARTA022956	NM_001101479	Pabpc4l	5218	3.5499885	5.450705	3.1238499	2.7702322	7.604097	2.846091
ASMM9PARTA022964	NM_001102613	Phldb3	2282	6.441369	5.9900866	4.0312343	7.458342	5.14785	5.8052864
ASMM9PARTA022966	NM_001103153	Gm10334	830	5.015643	5.254776	2.7048073	2.7702322	5.888046	3.9312465
ASMM9PARTA022968	NM_001104591	Vmn2r120	2571	5.6661096	5.535209	9.028419	8.7529745	5.044242	8.507852
ASMM9PARTA022974	NM_001110100	Banp	5446	6.09758	6.996021	8.233333	8.908707	3.5579357	8.854279
ASMM9PARTA022975	NM_001110140	Atp2a2	4565	14.799718	14.852362	9.749941	6.242624	5.0446687	6.733071
ASMM9PARTA022980	NM_001099217	Ly6c2	875	14.478781	15.962326	12.208177	9.359649	12.577714	10.022256
ASMM9PARTA022985	NM_001099779	Pklr	2661	8.011446	9.717506	7.907209	11.227074	9.84104	10.51584
ASMM9PARTA022987	NM_001100110	Srp54c	2516	12.277098	11.452321	7.202441	6.099892	3.1092052	6.7177267
ASMM9PARTA022988	NM_001100394	4930505A04Rik	944	4.6782217	6.3534913	3.616733	7.3834	5.401744	7.363925
ASMM9PARTA022989	NM_001100416	OTTMUSG00000016609	2592	10.97788	11.390713	5.838948	6.410261	6.6191535	6.9069104
ASMM9PARTA022990	NM_001101431	2510049J12Rik	2539	4.29017	4.191722	6.5398912	5.8144994	6.375174	7.950474
ASMM9PARTA022991	NM_001101450	Gm44	993	3.95111	5.2213774	5.668284	5.3701925	5.7010465	5.832617
ASMM9PARTA022995	NM_001101598	Isoc2a	1088	5.4277897	4.842938	8.116942	5.241555	3.7529068	5.9591126
ASMM9PARTA022996	NM_001101613	Gm11567	1043	2.9470284	4.745633	5.758224	3.49632	3.199195	4.1516705
ASMM9PARTA022997	NM_001101631	Gm3285	664	5.540801	5.126766	7.7870884	9.751661	10.887402	10.030961
ASMM9PARTA022998	NM_001102404	Acp5	1420	4.623604	5.2651734	5.1806245	6.297368	4.2945137	5.762327
ASMM9PARTA023001	NM_001103166	Pcbp2	2775	12.293532	12.05535	8.426126	9.109615	3.5844948	8.310476
ASMM9PARTA023007	NM_001109685	9030409G11Rik	3859	5.004611	5.94761	3.7046788	6.1349583	5.16911	6.1337786
ASMM9PARTA023010	NM_001110192	Inpp5d	4935	6.3779345	7.02154	10.550347	8.998137	6.0033484	9.279432
ASMM9PARTA023014	NM_001098799	Tox2	1675	5.845192	5.3285074	5.2460713	4.048744	4.0722756	4.0736694
ASMM9PARTA023017	NM_001099346	Gm11937	396	8.602678	9.328487	12.436625	13.125351	10.522045	12.8155365
ASMM9PARTA023019	NM_001100458	Fam169a	4570	6.440749	4.4526277	8.783827	8.190674	5.4261665	8.135379
ASMM9PARTA023025	NM_001101584	Gm6813	571	15.066374	14.923014	13.684414	13.998356	9.706278	14.095071
ASMM9PARTA023027	NM_001102444	Add1	4047	5.6365952	6.14903	6.5389285	7.521493	9.361524	7.483964
ASMM9PARTA023029	NM_001104525	Cyp2c69	1770	6.5144053	7.1285267	11.461908	8.530687	6.589283	8.406137
ASMM9PARTA023031	NM_001104539	Vmn2r90	2592	9.13135	9.532133	14.62187	13.608912	9.988446	13.199148
ASMM9PARTA023035	NM_001104632	Vmn2r19	2565	3.2171779	4.934497	5.097981	2.7702322	2.983929	3.5364225
ASMM9PARTA023038	NM_001109626	Cdk12	7669	4.267742	5.4653645	2.6877043	6.6185417	6.1916084	6.5912724
ASMM9PARTA023041	NM_001110020	Gm6900	693	16.113245	16.167755	16.103706	16.01751	10.207563	16.0657
ASMM9PARTA023044	NM_001110275	Itsn1	5386	10.6751	10.0182085	5.9604664	5.432554	5.8801975	5.674386
ASMM9PARTA023048	NM_001111096	Lyn	3456	2.9930425	5.3063035	2.8213062	7.6270347	4.0307117	5.608186
ASMM9PARTA023055	NM_001102468	Calml4	720	5.177847	5.3389773	5.147609	6.74253	6.200322	5.993304
ASMM9PARTA023056	NM_001102660	Gm2663	870	4.8348875	5.8642626	4.6917005	2.7702322	9.372911	4.8047585
ASMM9PARTA023074	NM_001110320	Cd72	1503	8.564013	9.590452	6.649233	7.1337514	7.790551	6.759457
ASMM9PARTA023075	NM_001110330	Fiz1	2545	5.488028	5.5884986	4.586788	4.599948	5.4339495	4.8943396
ASMM9PARTA023082	NM_001111291	Caprin1	3548	10.889733	11.900405	5.2034516	5.419812	2.7363474	5.207577
ASMM9PARTA023088	NM_001101502	Zfp703	3186	3.6886494	4.7605886	4.7585073	2.7702322	6.335106	4.608534
ASMM9PARTA023089	NM_001101588	Cyp4f40	1578	5.332118	5.9570265	6.0848794	5.767972	6.00924	5.9603796
ASMM9PARTA023091	NM_001101647	Prlh	261	7.056035	7.987786	7.6347218	8.566111	13.446751	8.769589
ASMM9PARTA023092	NM_001102650	Nt5c3l	1416	9.2333975	8.5849	5.3521457	4.781891	5.1707826	5.5015993
ASMM9PARTA023093	NM_001103171	Myo15	11715	5.245672	5.1704535	5.0613956	4.581119	5.2425785	5.073999
ASMM9PARTA023098	NM_001105057	Vmn2r60	2562	6.8921175	8.953154	6.9390373	10.046913	10.115274	10.635677
ASMM9PARTA023100	NM_001109747	Cenpw	1527	7.247855	7.4820323	9.499081	7.3693094	4.2460938	7.3816957
ASMM9PARTA023102	NM_001109909	Srrt	3018	9.821186	9.200285	6.1626406	7.1362658	7.3388157	6.7641683
ASMM9PARTA023103	NM_001109988	D0H4S114	2185	14.312647	14.576919	14.732493	15.658538	16.078299	15.553185
ASMM9PARTA023105	NM_001110132	Cic	6104	5.721903	6.2378864	9.197977	7.018114	8.465855	8.069825
ASMM9PARTA023106	NM_001110133	1700093K21Rik	1338	8.913913	6.813551	7.5381985	7.299284	7.5173655	7.2591653
ASMM9PARTA023109	NM_001110825	Foxp4	4020	8.594201	9.635338	10.150618	10.050533	11.042814	10.315361
ASMM9PARTA023114	NM_001111330	Gm16379	528	14.4985485	14.85503	10.806892	10.717119	8.204742	11.168123
ASMM9PARTA023119	NM_001113384	Gnao1	6022	6.5357428	7.517782	8.257748	8.075964	5.2753654	8.2859535
ASMM9PARTA023121	NM_001100608	Gm15450	509	15.105614	14.632491	11.893299	10.893485	8.812384	11.179334
ASMM9PARTA023123	NM_001101506	Gm5151	1378	6.565392	6.653368	8.531714	7.8514457	6.7428794	8.431405
ASMM9PARTA023127	NM_001102446	Alas2	1938	6.3365564	4.317111	8.855637	11.6957	3.1923242	11.751521
ASMM9PARTA023128	NM_001102471	Cnnm2	3264	8.163849	9.144135	8.448182	7.8751807	10.462233	8.034244
ASMM9PARTA023132	NM_001104530	Med7	2392	6.9597807	7.2516975	3.533301	4.4993134	3.597207	5.0112157
ASMM9PARTA023135	NM_001105074	Vmn2r44	2586	7.41765	7.623475	7.900196	8.133044	9.807064	7.570923
ASMM9PARTA023137	NM_001105252	Tmc5	3774	2.4126344	5.2572923	4.634952	4.404419	10.400593	2.6758442
ASMM9PARTA023139	NM_001109748	Tomm40	1669	9.826211	10.572977	12.072209	11.816408	11.914898	11.731943
ASMM9PARTA023141	NM_001110013	Tmtc3	5990	11.782351	10.921815	6.1679626	2.7702322	2.7363474	4.3120055
ASMM9PARTA023143	NM_001110216	Cbx5	8902	5.859849	6.1372175	2.8688288	5.280892	4.9830065	5.1556044
ASMM9PARTA023150	NM_001110854	Crem	2046	7.4235783	5.888569	5.359172	5.799987	5.2736645	5.4909873
ASMM9PARTA023152	NM_001111049	Cd151	1791	5.9237576	5.9833317	4.094037	4.5504932	5.6790147	4.949495
ASMM9PARTA023154	NM_001111102	Lmna	2045	14.189694	13.553728	9.365399	8.596321	9.237873	8.967238
ASMM9PARTA023162	NM_001109745	Cnbp	2157	11.461575	11.809618	6.6165285	7.7674036	4.4539104	7.2725077
ASMM9PARTA023168	NM_001110224	Dcx	8997	3.8791416	4.7206116	7.492902	8.812532	4.736576	8.971207
ASMM9PARTA023170	NM_001110268	Vegfa	2653	8.494989	9.064865	12.342409	8.404122	10.08036	10.95339
ASMM9PARTA023173	NM_001110337	Gprc5c	3977	8.753121	9.575386	6.63163	4.1963987	2.9591248	4.723437
ASMM9PARTA023177	NM_001111062	Comt	2185	7.8883657	8.189284	10.836912	10.193829	11.257111	10.480543
ASMM9PARTA023182	NM_001112702	Tnni1	1038	6.095502	6.1710024	8.699891	5.4768915	7.336353	5.670059
ASMM9PARTA023184	NM_001113379	Lrrc32	3817	12.703281	11.083012	7.7147675	6.4298196	3.9376867	6.121538
ASMM9PARTA023190	NM_001113548	Adamtsl5	2402	6.7998	7.846073	5.5266294	5.549989	5.5191755	5.838638
ASMM9PARTA023192	NM_001104571	Vmn2r109	2577	5.8324566	6.680935	8.132816	7.513657	7.2602997	7.8441086
ASMM9PARTA023195	NM_001105063	Vmn2r32	2559	7.2020655	7.7989874	8.025552	8.057421	10.793524	7.7677813
ASMM9PARTA023196	NM_001105075	Vmn2r45	2559	7.3866525	7.6614494	8.077151	7.358965	10.143572	7.713664
ASMM9PARTA023199	NM_001109973	Mdfi	1725	2.83844	6.669182	2.7889206	6.0780315	2.7363474	2.7483258
ASMM9PARTA023200	NM_001109995	Eftud2	3400	8.825405	8.997469	5.848855	8.000807	8.892892	8.222977
ASMM9PARTA023201	NM_001110130	Ppih	653	6.9179087	6.54497	7.6678734	5.671117	3.900396	6.9755554
ASMM9PARTA023204	NM_001110242	1810043H04Rik	494	13.22014	13.777035	8.435795	8.84558	4.5362434	8.835441
ASMM9PARTA023205	NM_001110251	Hmbs	1553	5.5116854	5.37236	9.437198	9.448759	6.690123	8.95449
ASMM9PARTA023207	NM_001110305	Keap1	3434	2.484538	5.055962	5.375021	6.3602858	5.5997972	6.0094495
ASMM9PARTA023208	NM_001110331	Peci	1442	8.342586	9.857539	3.9122133	4.013616	5.528243	4.594368
ASMM9PARTA023209	NM_001110780	Syn1	3211	10.553213	11.957125	10.764435	10.529967	12.560564	10.961331
ASMM9PARTA023210	NM_001110794	Anxa7	2850	5.4176874	6.712804	3.1882498	6.3942814	6.442182	7.86234
ASMM9PARTA023213	NM_001111025	Pigx	1013	8.485298	8.372438	5.2325044	2.7702322	2.7363474	2.7557108
ASMM9PARTA023215	NM_001111065	Reps1	2537	7.7510414	7.3938637	4.214838	3.7223258	4.6683164	5.3851905
ASMM9PARTA023218	NM_001111331	Kcnip3	2928	2.508919	4.216277	2.6837487	2.7702322	5.274537	2.6758442
ASMM9PARTA023224	NM_001113331	Shc1	3569	6.850648	8.194907	6.7217064	6.7396283	8.520148	7.055339
ASMM9PARTA023229	NM_001105066	Vmn2r34	2559	7.207392	7.5911307	8.001007	7.587827	10.029721	7.685199
ASMM9PARTA023230	NM_001105073	Vmn2r41	2559	6.8850956	6.9126883	7.0776567	7.148359	9.305238	6.813075
ASMM9PARTA023238	NM_001110211	Anxa6	2643	10.145773	9.902452	8.110376	7.2626724	5.8861017	6.69221
ASMM9PARTA023239	NM_001110499	Canx	4288	5.0824327	8.080933	3.075347	5.8733096	5.250049	5.2490797
ASMM9PARTA023240	NM_001110830	Rbfox2	6578	7.015209	7.4412813	7.222203	6.992214	6.8224277	7.359446
ASMM9PARTA023242	NM_001111059	Cd34	2621	9.042765	8.430881	7.4420214	5.940539	2.7363474	5.888046
ASMM9PARTA023243	NM_001111288	Sco2	1158	12.723938	13.127815	7.525892	6.119302	4.8722696	6.885686
ASMM9PARTA023245	NM_001111313	Gm9104	516	14.303424	13.653108	11.506723	10.171377	7.6749887	10.445973
ASMM9PARTA023249	NM_001113188	Fxr1	2339	9.037805	8.943868	4.92768	4.166325	2.7363474	4.8014097
ASMM9PARTA023250	NM_001113355	Vps26a	3104	4.588604	5.398342	5.162241	5.5569105	6.025259	5.4186325
ASMM9PARTA023256	NM_001113517	Arhgef7	4946	6.2033596	5.224684	2.6862974	2.7702322	6.527976	2.6923783
ASMM9PARTA023257	NM_001113560	Glo1	918	9.052656	8.715549	7.559796	7.7377863	2.7363474	7.189153
ASMM9PARTA023259	NM_001114977	2610101N10Rik	7736	7.537001	7.1587143	4.0550566	4.730569	5.307792	4.4629917
ASMM9PARTA023266	NM_001109042	Kif21a	6124	6.4036355	5.94616	11.712385	8.2254925	3.54346	8.313908
ASMM9PARTA023268	NM_001109764	Ctnna2	4148	4.092121	4.7268076	2.6959727	3.3720913	5.0648327	2.8090453
ASMM9PARTA023269	NM_001109765	Ttyh1	3403	7.2315474	7.9118686	7.254503	9.388213	10.7586975	9.046676
ASMM9PARTA023271	NM_001110239	Acp1	3107	6.898031	5.7713294	4.213912	6.3428383	2.7363474	6.3252196
ASMM9PARTA023276	NM_001111142	Gm88	1384	7.601511	7.579752	6.662944	9.7916565	8.228391	9.80162
ASMM9PARTA023277	NM_001112705	Tlk2	5475	6.429317	6.6608377	4.3089333	2.7702322	5.1396766	3.700367
ASMM9PARTA023278	NM_001113210	Nfib	8772	6.8274574	6.0400114	5.4294596	4.2716627	2.9408352	3.1055355
ASMM9PARTA023279	NM_001113392	Cd247	2713	5.7345724	6.9115105	8.48413	7.8856783	6.944581	8.284466
ASMM9PARTA023281	NM_001113564	Serbp1	6667	10.127445	9.09031	5.451815	6.7583127	4.773985	6.689148
ASMM9PARTA023283	NM_001114085	Nde1	1682	9.864731	9.450407	7.8588266	9.036687	12.038614	8.647547
ASMM9PARTA023284	NM_001114124	Dab2ip	6549	4.425772	4.4680357	7.8465195	9.069192	10.933825	9.095379
ASMM9PARTA023289	NM_001122604	Dazap1	2096	4.985215	4.6765385	3.561702	4.169796	5.0528364	4.28456
ASMM9PARTA023290	NM_001122730	Tnrc18	10266	9.718601	9.189713	6.8560343	6.633068	5.8647227	7.118287
ASMM9PARTA023294	NM_001122960	Ccdc53	1045	10.751688	10.4747925	5.9000244	4.121287	2.7363474	4.9923525
ASMM9PARTA023295	NM_001122982	Ccnc	1471	9.553344	9.707963	4.6024456	4.626297	4.471719	4.4888897
ASMM9PARTA023299	NM_001105072	Vmn2r40	2559	7.463873	7.600851	8.013449	7.86968	10.306487	7.6052947
ASMM9PARTA023302	NM_001109691	Phf21a	6484	5.0319405	5.014035	7.694349	7.0424347	7.062453	7.767132
ASMM9PARTA023307	NM_001110321	Cd72	1431	4.480203	4.229022	4.2522664	3.9920673	5.2202415	4.9111648
ASMM9PARTA023308	NM_001110824	Foxp4	4056	8.930437	10.009768	12.58695	10.637985	12.300863	10.569973
ASMM9PARTA023309	NM_001111023	Runx1	7137	7.908635	9.137123	5.528243	5.8474894	7.595665	6.756617
ASMM9PARTA023311	NM_001111106	Uba3	2401	5.2857733	6.240941	3.658316	5.205229	9.424665	5.124751
ASMM9PARTA023312	NM_001111116	Gm15427	664	16.282522	16.06813	15.815717	14.921116	11.531096	15.458213
ASMM9PARTA023318	NM_001113383	Gls	4419	12.543537	12.3289795	7.4110923	8.053538	2.9706268	8.162847
ASMM9PARTA023319	NM_001113394	Cd247	2957	5.146654	5.486415	8.298404	8.841598	9.383594	9.047186
ASMM9PARTA023324	NM_001113565	Serbp1	6640	10.721622	9.906761	6.46092	7.917748	2.7363474	7.667553
ASMM9PARTA023325	NM_001113566	Serbp1	6622	13.049194	10.492247	6.4664173	8.699057	2.7363474	8.122821
ASMM9PARTA023327	NM_001114157	Rhox3h	1053	5.5333343	6.526458	4.674066	5.9325814	9.346064	6.2089977
ASMM9PARTA023328	NM_001114332	Slc16a10	5394	4.661809	5.6431913	2.7350922	6.5652084	5.909612	6.4018784
ASMM9PARTA023329	NM_001114361	Eml4	5445	3.8205519	5.2983184	2.7439494	5.7785854	6.400088	5.5921726
ASMM9PARTA023332	NM_001105068	Vmn2r36	2559	6.969285	7.2708354	8.617007	9.971432	9.561243	9.775685
ASMM9PARTA023333	NM_001105076	Vmn2r46	2430	5.1362085	5.597968	5.714078	6.0022	6.2387714	5.6101303
ASMM9PARTA023340	NM_001109993	Tmem141	1070	8.585008	10.099529	8.176796	11.111258	9.4751835	10.804333
ASMM9PARTA023341	NM_001110009	Apoc1	455	7.598409	8.063953	5.5809927	6.8472333	6.8325033	7.128682
ASMM9PARTA023343	NM_001110253	Fyco1	7695	7.045083	8.1167555	6.77993	6.481313	8.847683	6.4529777
ASMM9PARTA023346	NM_001110828	Rbfox2	6590	7.8954363	9.133451	9.10828	8.745613	8.399956	8.550595
ASMM9PARTA023351	NM_001111043	Serpinh1	2273	9.799688	11.5334	10.12077	11.989407	11.121675	12.166002
ASMM9PARTA023352	NM_001111044	Serpinh1	2229	9.651034	10.562965	12.241316	13.039374	10.266261	12.70941
ASMM9PARTA023354	NM_001111100	Lipa	2987	3.8151598	4.182658	4.7359524	4.8869004	6.330041	4.407189
ASMM9PARTA023358	NM_001113330	Crx	2903	11.466196	13.068201	12.334291	13.468063	13.98778	13.465109
ASMM9PARTA023360	NM_001113414	Ebf3	5016	4.516626	5.6493225	6.8342457	5.723308	6.278569	6.1497025
ASMM9PARTA023361	NM_001113530	Csf1	2324	10.008102	8.4941	6.209813	6.1848793	6.554551	6.2162285
ASMM9PARTA023363	NM_001114334	Rps6kb1	5395	9.195087	8.995074	5.6966105	6.0134935	4.443251	5.801354
ASMM9PARTA023364	NM_001114637	Jmjd7	1383	6.203989	5.3140707	2.6801999	5.4725204	2.7363474	4.277872
ASMM9PARTA023367	NM_001109746	Cnbp	2154	11.699629	12.002595	6.9751644	8.610334	3.1965017	8.02606
ASMM9PARTA023370	NM_001110101	Lsm2	890	5.967324	6.57827	6.630801	5.5799265	7.136759	5.618964
ASMM9PARTA023371	NM_001110201	Yif1b	1135	7.122237	8.279541	5.647277	6.0607176	5.3900647	5.9816895
ASMM9PARTA023373	NM_001110498	Ifnar2	1169	13.828435	13.4672785	11.661452	12.517968	7.4504786	12.600952
ASMM9PARTA023377	NM_001111028	Kctd9	3324	5.718325	6.5308037	2.7558637	2.7702322	7.3996115	3.9567409
ASMM9PARTA023378	NM_001111282	Hmg1l1	1281	12.597134	13.83465	9.038761	10.502377	7.934335	10.379726
ASMM9PARTA023379	NM_001112701	Cyth2	2524	8.548	7.562787	4.611968	6.5416126	6.424008	6.5123076
ASMM9PARTA023383	NM_001113408	Ldb1	2110	6.0245924	5.7511997	5.2739606	6.107424	9.805757	5.465989
ASMM9PARTA023385	NM_001113423	Slain2	4819	6.624054	7.212225	5.0762386	4.877388	4.06385	5.2780547
ASMM9PARTA023386	NM_001113470	Ctdsp2	4823	3.0558841	5.293639	4.000544	4.569354	10.253069	5.1189117
ASMM9PARTA023387	NM_001113550	4833420G17Rik	2574	8.290338	8.448208	11.703564	11.562061	13.724442	11.34504
ASMM9PARTA023389	NM_001113574	Brd3	5320	7.333103	6.550911	5.8296537	6.2886696	5.654668	6.116898
ASMM9PARTA023392	NM_001114088	Pdlim7	2636	8.532572	7.8520846	5.801354	6.0269094	3.5415578	6.014071
ASMM9PARTA023393	NM_001114322	Cdhr5	2629	5.465849	6.519979	5.4758615	7.5697727	8.144941	7.604402
ASMM9PARTA023396	NM_001122605	Dazap1	2096	8.298161	8.790908	3.1279724	5.693264	4.474585	5.78118
ASMM9PARTA023398	NM_001122768	Lrrc8d	3944	2.463896	4.3369246	2.680565	5.2736645	5.5881615	4.6623487
ASMM9PARTA023400	NM_001123037	Eif4a2	2218	6.0422077	5.3432093	2.7413168	5.1993227	2.7363474	5.6262703
ASMM9PARTA023401	NM_001109628	Cdk12	7642	9.850058	9.604767	5.54153	6.0208197	2.7363474	5.8984203
ASMM9PARTA023403	NM_001109910	Srrt	3006	10.424079	10.17507	11.117482	13.088587	9.188046	12.870774
ASMM9PARTA023406	NM_001110163	Pde4dip	8289	7.2114563	8.7504425	5.627246	7.6877713	8.769589	7.5693445
ASMM9PARTA023408	NM_001110234	Ngfrap1	893	8.353952	5.9921923	4.581119	5.037741	5.2649107	4.0697412
ASMM9PARTA023410	NM_001110327	Dmtf1	3545	7.4080544	8.426167	10.007436	8.850951	8.902783	9.103704
ASMM9PARTA023412	NM_001110506	BC060267	2551	5.0387793	4.4890485	4.8761654	4.938327	6.1497025	5.7203774
ASMM9PARTA023413	NM_001110791	Sf1	4361	9.94206	10.083484	13.176586	13.432392	9.886227	13.397657
ASMM9PARTA023417	NM_001111060	Cd59a	1823	4.5609255	4.22931	5.6556807	7.30009	9.049477	7.1727185
ASMM9PARTA023418	NM_001111073	Fxyd5	1144	8.031159	8.242395	7.1019416	9.412443	8.684438	9.335148
ASMM9PARTA023420	NM_001111292	Caprin1	3508	12.579009	14.052242	14.373234	14.934999	16.0657	14.665542
ASMM9PARTA023422	NM_001112744	Arhgef16	2717	7.216666	7.442512	4.242742	4.5398355	6.3959103	4.7680387
ASMM9PARTA023426	NM_001113393	Cd247	2804	5.0817804	4.3789034	4.1035295	5.6291494	6.168526	5.0827155
ASMM9PARTA023431	NM_001114311	Stox2	10467	5.074369	5.934181	5.003781	6.3651786	5.1519046	6.931351
ASMM9PARTA023434	NM_001122958	Rad54l	2763	7.6389313	8.041694	11.0712185	8.06503	8.152462	8.274138
ASMM9PARTA023436	NM_001109688	5730419I09Rik	4265	7.556217	7.7807455	7.4338584	6.3174543	11.848306	6.628666
ASMM9PARTA023437	NM_001109897	Trpc2	2894	7.3742714	7.1495714	8.771018	5.4365525	9.23462	8.179316
ASMM9PARTA023441	NM_001110193	Inpp5d	4755	6.5355926	6.9887104	6.589283	7.08259	8.672688	6.98419
ASMM9PARTA023442	NM_001110223	Dcx	9000	4.1399837	4.229064	6.5157127	8.197537	4.2882333	8.616134
ASMM9PARTA023444	NM_001110328	Fiz1	2672	6.8829575	7.2332907	8.304809	8.486591	8.275705	8.677188
ASMM9PARTA023445	NM_001110329	Fiz1	2615	6.2750306	6.4887514	5.9240932	5.6666665	5.7106323	6.0470247
ASMM9PARTA023446	NM_001110500	Canx	4256	4.0731006	5.8363185	4.0049224	6.7080584	9.569099	5.050326
ASMM9PARTA023449	NM_001110809	Gpatch4	1650	4.6684065	5.5745935	4.084323	3.7928736	4.3711114	4.5975456
ASMM9PARTA023451	NM_001111021	Runx1	5795	5.044323	5.158332	2.7567084	4.623849	2.7363474	4.9471645
ASMM9PARTA023452	NM_001111050	Cd151	1666	5.7959785	6.393162	6.000478	5.715878	6.5732527	5.472938
ASMM9PARTA023453	NM_001111066	Fkbp8	1730	10.024222	11.36417	9.574495	9.067022	11.483516	11.297465
ASMM9PARTA023458	NM_001111275	Igf1	7069	8.217234	6.9383345	10.421825	9.093015	7.9479113	8.602288
ASMM9PARTA023459	NM_001111277	Eif2b3	1565	10.791187	10.620201	6.8770514	6.9788423	9.716709	7.029215
ASMM9PARTA023460	NM_001111311	Lrrfip1	3662	11.583144	10.865721	8.042594	7.399169	6.9302926	7.242819
ASMM9PARTA023462	NM_001112698	Ngf	1060	4.809086	5.242491	6.079673	6.5886755	7.917748	6.6281486
ASMM9PARTA023464	NM_001113189	Fxr1	2171	9.168936	8.564285	3.311111	2.7702322	2.7363474	4.9066973
ASMM9PARTA023465	NM_001113199	Naca	7034	8.984844	9.169287	3.3259742	2.7702322	2.7363474	4.8053346
ASMM9PARTA023466	NM_001113360	Plch2	5067	8.91935	9.722185	9.273663	9.58515	11.495567	9.757549
ASMM9PARTA023468	NM_001113488	9-Sep	2965	5.8648586	5.458528	10.423589	9.448197	5.876746	6.257215
ASMM9PARTA023471	NM_001109972	Sec61g	758	11.178768	11.231781	12.565401	13.168646	2.7363474	13.78708
ASMM9PARTA023472	NM_001109985	Nos1ap	2973	4.7891436	4.346253	6.7137346	6.0957813	3.4596293	5.8090897
ASMM9PARTA023473	NM_001110149	Mgat1	2521	7.6632643	7.523876	12.794755	12.897163	6.3197036	12.8217
ASMM9PARTA023474	NM_001110232	Celf2	7735	14.128463	15.162022	15.910508	14.240354	16.980787	14.636304
ASMM9PARTA023476	NM_001110272	Abhd14a	1127	6.3875756	4.783292	6.3499556	6.0058646	2.7363474	6.4818316
ASMM9PARTA023477	NM_001110274	Slc14a2	1428	2.8628366	4.434449	6.2518344	4.571929	2.7363474	5.3186903
ASMM9PARTA023478	NM_001110310	Snx12	2427	10.272356	9.489502	5.3636684	5.814768	4.7942705	5.6099563
ASMM9PARTA023480	NM_001110515	Psmg4	488	10.726898	11.706503	5.872673	5.7266893	5.7534747	6.216985
ASMM9PARTA023481	NM_001110779	Gm7714	685	3.5319047	5.4255695	5.2600365	2.7702322	7.396167	2.9020917
ASMM9PARTA023484	NM_001111026	Runx1t1	5930	4.658124	5.133221	4.8705597	5.047679	4.7294064	5.4914083
ASMM9PARTA023485	NM_001111063	Comt	1996	5.286085	6.3652945	2.7312598	3.8596735	5.2005153	4.7684116
ASMM9PARTA023486	NM_001112668	Gm9790	424	14.0359125	14.653307	9.258032	7.202071	5.29129	7.652258
ASMM9PARTA023487	NM_001112697	Chrm1	6301	5.962618	6.8599463	4.0920153	4.482682	5.188527	4.757184
ASMM9PARTA023490	NM_001112729	BC019943	5059	5.853842	4.8896456	4.2941756	4.6413994	4.609679	4.9796133
ASMM9PARTA023491	NM_001113283	BC031353	4355	10.724874	10.390602	7.0324936	8.004399	2.7363474	7.7643476
ASMM9PARTA023499	NM_001122641	Arhgap17	3269	7.4875836	7.216155	4.2229257	3.3799806	5.0461574	3.9556706
ASMM9PARTA023501	NM_001122676	Zcchc2	5819	6.9036913	7.617238	5.07457	8.030902	7.5540915	8.312248
ASMM9PARTA023503	NM_001123038	Eif4a2	3174	10.742467	8.868517	5.334844	4.777733	3.8258338	5.5061336
ASMM9PARTA023507	NM_001110307	Keap1	3151	4.985215	4.9852376	4.4150586	6.835226	5.120804	6.861175
ASMM9PARTA023511	NM_001111029	Zfp661	2770	5.3423615	6.09758	5.559508	7.0191116	8.118533	7.289232
ASMM9PARTA023513	NM_001111058	Cd33	2571	6.5209312	5.6509476	4.4796176	5.4915533	4.914985	5.5469174
ASMM9PARTA023514	NM_001111279	Wdfy1	4566	7.012044	5.664772	9.009498	9.294682	3.8175235	8.225155
ASMM9PARTA023516	NM_001113214	Odf2	2418	8.802729	9.895508	8.244743	9.38117	10.441163	9.2561655
ASMM9PARTA023517	NM_001113248	Sin3b	1042	13.279682	13.079462	10.731518	12.622495	7.442432	12.347668
ASMM9PARTA023522	NM_001115085	Tssc4	1364	5.908284	4.929634	2.775332	4.597764	4.9166007	5.4942546
ASMM9PARTA023524	NM_001122675	Zcchc2	6681	5.789259	6.005109	6.364832	5.2972198	6.598654	6.213496
ASMM9PARTA023527	NM_001122756	Corin	4733	9.066839	10.240683	11.621099	8.995605	10.401609	9.056472
ASMM9PARTA023528	NM_001122959	Rad54l	2742	8.549194	9.222006	12.393971	9.295903	9.3929405	8.5035095
ASMM9PARTA023533	NM_001127355	Eif2b4	1897	4.4269805	4.9512157	3.5251582	6.317637	10.344866	6.556173
ASMM9PARTA023534	NM_001127367	Dnajb6	1642	8.120713	6.272851	6.799075	9.991898	2.7363474	9.894713
ASMM9PARTA023535	NM_001128086	Anks1b	7002	5.067472	5.0724106	4.6134768	6.127128	6.5336204	5.0108356
ASMM9PARTA023537	NM_001130030	Catsper4	1511	4.367516	4.6936445	5.1123257	4.835426	4.7188406	4.823689
ASMM9PARTA023538	NM_001130180	Tnnt2	1169	14.194312	13.020159	9.278283	4.3149724	3.6368723	3.4233208
ASMM9PARTA023540	NM_001130419	Hpca	1659	9.908491	11.63138	10.186068	11.786779	12.489458	11.776602
ASMM9PARTA023541	NM_001110230	Celf2	7749	5.100717	6.3172836	3.4319642	4.8680305	5.1100554	4.723402
ASMM9PARTA023542	NM_001110351	Sin3a	4998	4.5828	4.445701	4.00704	4.044905	5.04354	4.7012463
ASMM9PARTA023543	NM_001110496	Tmem87a	2924	7.010331	7.602154	11.163913	8.909985	9.329467	8.722347
ASMM9PARTA023547	NM_001111078	Uhrf1	3439	5.629694	5.15901	4.7587957	6.4529777	8.4083	5.929076
ASMM9PARTA023551	NM_001112700	Cyth1	3119	6.2029767	6.1102405	7.1143537	9.586974	10.57884	8.950186
ASMM9PARTA023552	NM_001112722	Arhgef10l	4450	8.650258	8.620382	13.9030075	12.489458	7.8171453	12.759781
ASMM9PARTA023553	NM_001112735	9930012K11Rik	2001	8.257972	9.969759	8.006503	10.649819	11.661452	10.795483
ASMM9PARTA023554	NM_001112739	Kcnc1	4307	2.5727253	5.430443	2.7319617	2.7702322	6.5326176	2.6758442
ASMM9PARTA023556	NM_001113209	Nfib	8770	6.0267215	5.6862187	6.2162285	3.5588696	4.7272825	4.168821
ASMM9PARTA023557	NM_001113211	Tmem194	6001	4.1691785	4.348486	5.4793224	2.7702322	7.6573963	3.1638258
ASMM9PARTA023562	NM_001114140	Tcf20	7364	5.3402195	6.029254	5.177254	6.826706	5.8446035	6.3425627
ASMM9PARTA023563	NM_001114179	Mcart6	2590	5.5326157	4.874565	4.9891777	4.44127	4.732052	5.1660576
ASMM9PARTA023566	NM_001114660	Scfd2	3687	7.5051093	7.4126997	2.6850493	5.220538	4.599883	5.556137
ASMM9PARTA023570	NM_001122759	Pde7a	3488	6.6581225	7.321459	9.186292	8.687632	7.6496196	8.493769
ASMM9PARTA023571	NM_001122766	Sirt2	1653	6.106592	6.7560377	3.8567607	6.3561172	2.7363474	5.4442487
ASMM9PARTA023572	NM_001122820	Ap3m2	3467	2.684204	4.4430013	3.7866244	7.212464	9.569499	7.3106184
ASMM9PARTA023573	NM_001122896	Hp1bp3	3113	5.3678875	5.956809	5.5322056	4.881656	3.0886958	3.9759037
ASMM9PARTA023581	NM_001113326	Msr1	1467	6.793104	6.1676025	3.7958522	3.945626	8.782372	2.7186165
ASMM9PARTA023582	NM_001113327	Fam131b	4111	4.080347	5.87195	3.9379637	4.7119627	4.372923	4.836155
ASMM9PARTA023584	NM_001113367	Boll	1087	11.932106	13.411856	14.933447	14.85616	14.360946	14.708718
ASMM9PARTA023585	NM_001113387	Myl1	826	10.372531	8.170933	9.011449	10.65307	6.019234	10.354361
ASMM9PARTA023589	NM_001113478	Frrs1	2546	3.569076	5.0934134	2.6967888	4.6209784	3.4914882	4.5703278
ASMM9PARTA023591	NM_001113527	Isg20	907	13.637548	14.721936	14.295002	13.782616	14.826223	14.173878
ASMM9PARTA023592	NM_001113562	Cutc	1308	7.3699703	7.42885	3.2951527	4.9898987	7.2219176	5.389841
ASMM9PARTA023593	NM_001114097	Smarcc2	4964	10.404604	12.3328905	11.481841	12.856611	15.152706	13.081112
ASMM9PARTA023595	NM_001114312	4930506M07Rik	4081	5.1707582	5.113037	5.2215247	2.7702322	4.7301836	3.95233
ASMM9PARTA023601	NM_001122767	2310022A10Rik	1885	9.116737	10.620968	11.369877	11.828777	13.043194	12.033596
ASMM9PARTA023603	NM_001122843	Tnpo2	4884	5.585842	5.718325	5.9792314	7.2057333	7.514893	7.2436857
ASMM9PARTA023605	NM_001126314	Mboat4	1839	4.8821135	5.384552	6.579116	6.330041	6.198876	6.6138473
ASMM9PARTA023607	NM_001127177	Ptpn2	8423	6.6641264	7.1339664	8.280435	9.161426	14.281564	9.191156
ASMM9PARTA023608	NM_001127189	Gm13157	2727	12.805666	10.423204	8.783207	8.091785	6.0273294	8.072734
ASMM9PARTA023611	NM_001127354	Gm11938	663	8.026418	6.528197	13.71372	11.204359	13.046146	9.706278
ASMM9PARTA023616	NM_001113374	Mocs2	1767	9.966604	9.759677	4.5769463	5.1720176	2.7363474	5.105405
ASMM9PARTA023619	NM_001113424	Amn1	1027	11.215764	11.251354	6.74253	7.8605285	3.1078672	8.512615
ASMM9PARTA023620	NM_001113468	Vmn2r29	2559	2.44642	4.137416	5.469695	2.7702322	3.231794	4.002846
ASMM9PARTA023623	NM_001114096	Smarcc2	4715	5.129589	4.325802	4.5364203	5.6939454	5.4758615	4.9660325
ASMM9PARTA023629	NM_001115130	Zbtb44	8882	5.5491877	5.518902	3.4283094	7.327886	2.7363474	7.396399
ASMM9PARTA023631	NM_001122737	Igf2	3691	7.499301	8.130459	8.838155	7.018916	7.3321424	7.200675
ASMM9PARTA023633	NM_001123372	Gm3435	2061	6.771796	7.9774923	5.824752	6.3156905	7.462801	6.62348
ASMM9PARTA023635	NM_001126330	Trp73	4756	7.460072	8.688995	5.168386	7.345354	7.613443	7.404169
ASMM9PARTA023636	NM_001127351	Sirt3	1439	6.088844	6.4894648	4.9473457	5.4671125	5.8829556	4.701522
ASMM9PARTA023637	NM_001128082	Tspan32	1511	5.1050167	6.37057	2.7039309	4.2987113	5.324112	4.603029
ASMM9PARTA023642	NM_001130444	Hras1	2272	6.905556	6.9459467	8.289239	6.8846717	8.995605	6.8948164
ASMM9PARTA023643	NM_001130484	Rpl35a	519	9.343628	9.324438	7.415986	7.531893	8.815483	7.976324
ASMM9PARTA023646	NM_001136066	Hmox2	1258	5.6428742	6.2406735	2.6736097	5.207577	3.898179	5.1545773
ASMM9PARTA023648	NM_001113358	Dad1	713	15.084854	14.828041	12.163515	13.401982	13.468063	13.6202135
ASMM9PARTA023650	NM_001113532	Wtap	4919	7.802186	6.9791584	6.1770864	2.7702322	6.35733	3.0135376
ASMM9PARTA023651	NM_001113549	Ltbp4	5123	8.261585	8.474656	11.4098425	9.990027	7.677767	10.07226
ASMM9PARTA023652	NM_001114087	Pdlim7	1151	7.2020082	7.470558	7.6081147	6.500178	5.9582353	6.3174543
ASMM9PARTA023653	NM_001114328	Ccpg1	2966	12.187326	11.889512	8.250074	9.381891	7.527707	9.139854
ASMM9PARTA023656	NM_001115151	Uspl1	3103	7.8044214	7.6672306	9.736734	10.619399	11.289889	10.47995
ASMM9PARTA023657	NM_001122643	Arhgap17	3318	5.6071978	5.148612	5.130556	5.1595125	4.1389523	4.941218
ASMM9PARTA023658	NM_001122780	Klhl25	3374	4.538193	4.570838	2.6757565	4.3120055	4.654908	4.386499
ASMM9PARTA023660	NM_001122989	Cdc14b	5595	7.4412813	7.6205616	10.093115	9.062876	7.587827	8.743338
ASMM9PARTA023663	NM_001127346	Ndufaf2	696	11.68487	11.685617	6.2573385	4.383119	2.7363474	5.1468134
ASMM9PARTA023664	NM_001128081	Tspan32	1613	6.1152215	6.6482553	6.761318	4.9331207	9.315498	5.154477
ASMM9PARTA023670	NM_001130193	Best2	2012	4.594392	4.1892295	4.0387187	4.515287	5.9773355	4.267167
ASMM9PARTA023672	NM_001130443	Hras1	2190	10.791536	11.750845	10.237878	10.263531	11.447838	10.216967
ASMM9PARTA023673	NM_001130476	Tpst1	1937	8.58017	9.568668	4.3974504	2.7702322	4.898928	4.967243
ASMM9PARTA023674	NM_001130479	Nucb2	1697	12.061053	9.801846	7.912427	6.299694	7.057889	6.9930186
ASMM9PARTA023676	NM_001131020	Gfap	2600	7.4582396	7.397683	11.15672	10.574282	7.979387	10.447735
ASMM9PARTA023680	NM_001136085	Uba1	3562	2.609252	5.0798836	3.7897682	6.0627584	5.6676884	5.8107586
ASMM9PARTA023682	NM_001141950	Tmem80	1799	6.9174423	7.538225	8.455073	9.704594	9.691768	9.907093
ASMM9PARTA023687	NM_001114339	Pank1	3460	5.326398	7.1675277	4.728739	7.3486433	7.736803	7.2288876
ASMM9PARTA023691	NM_001115077	Gm13125	1434	4.8484287	5.232497	4.444247	6.077076	5.826591	6.206684
ASMM9PARTA023692	NM_001122660	Gm10639	874	5.648219	6.961959	5.8130665	6.40566	3.9528193	6.26324
ASMM9PARTA023693	NM_001122892	Fyn	3465	2.592183	5.5821095	3.8050401	2.7702322	8.267939	3.5304968
ASMM9PARTA023698	NM_001127188	Zfp534	2885	8.306148	7.5741224	13.884628	12.215858	15.174749	12.079837
ASMM9PARTA023702	NM_001130008	Gspt1	6853	6.3899555	6.6725082	5.177854	4.7569804	5.654338	4.8852205
ASMM9PARTA023703	NM_001130152	Arhgef1	3282	6.702756	7.5619936	9.537688	9.629502	8.061124	9.668375
ASMM9PARTA023704	NM_001130174	Tnnt2	1202	13.8204975	12.805666	9.659965	2.7702322	3.2308967	2.9754257
ASMM9PARTA023708	NM_001134461	Prickle2	7695	7.952957	8.7950115	12.051802	10.315361	9.704211	9.54024
ASMM9PARTA023709	NM_001134767	Ccdc62	3920	6.3357763	5.234021	3.096383	4.907407	2.7363474	4.8254814
ASMM9PARTA023712	NM_001135577	BC024659	4499	12.159161	12.458138	6.8302736	7.4727154	2.7363474	7.647845
ASMM9PARTA023715	NM_001136070	Eif2d	1976	12.470442	12.161526	7.3636785	6.427473	6.675667	6.0638056
ASMM9PARTA023723	NM_001122895	Nab2	2401	7.3315554	5.667894	12.861208	11.2522	7.383007	11.440287
ASMM9PARTA023724	NM_001126324	Gm13083	2464	6.9027796	8.070808	7.214881	7.595088	11.423609	7.907463
ASMM9PARTA023725	NM_001126326	Gm11756	1312	5.986291	5.9667907	5.859894	4.206806	4.3446403	4.0876203
ASMM9PARTA023730	NM_001128094	Atp13a3	7220	7.185193	5.1164246	2.7119493	5.4453173	2.7363474	4.577671
ASMM9PARTA023735	NM_001130189	Sgce	1719	11.155048	9.620926	5.492419	4.949997	2.7363474	3.5093527
ASMM9PARTA023736	NM_001130191	Sgce	1755	10.755014	8.817054	5.4051905	5.7741613	4.1132708	4.4963884
ASMM9PARTA023739	NM_001130693	Gucy2d	3540	6.5155573	7.468676	6.373667	6.2381735	6.5217257	6.137315
ASMM9PARTA023740	NM_001131054	Pttg1	748	11.13582	13.486255	14.826223	15.370276	13.572723	15.364174
ASMM9PARTA023741	NM_001134226	Ssxb2	780	5.209354	6.055211	4.9752665	5.119589	7.547134	5.1994357
ASMM9PARTA023744	NM_001136059	Cyp1a1	2619	6.3175883	7.2395515	7.0191693	8.964449	7.9172754	9.121809
ASMM9PARTA023747	NM_001136270	Prr24	1697	11.643553	11.151104	6.428457	7.383007	4.2421694	7.3471856
ASMM9PARTA023748	NM_001139504	Dnlz	2940	10.01072	10.559202	4.8289037	3.2234657	3.9968233	4.817011
ASMM9PARTA023749	NM_001139519	Zbp1	781	8.296013	6.619441	5.8496437	5.586216	3.660881	5.0693917
ASMM9PARTA023751	NM_001142410	Gm14124	3018	3.412942	4.247452	2.7240467	2.7702322	5.361801	3.1930676
ASMM9PARTA023752	NM_001114383	Luzp4	2025	4.3058815	4.5791583	6.5678115	4.2837343	8.582556	5.039445
ASMM9PARTA023754	NM_001114595	Ehbp1l1	3543	9.068221	10.396891	10.467752	10.495774	9.379835	9.915033
ASMM9PARTA023757	NM_001115149	Uspl1	3772	5.8858404	5.494928	6.286684	5.401744	4.803508	5.2920704
ASMM9PARTA023758	NM_001115154	Samd3	1892	4.601224	5.286085	4.2202625	6.11001	3.0177379	5.431024
ASMM9PARTA023768	NM_001130179	Tnnt2	1177	15.770897	14.32065	10.996468	2.7702322	3.2081666	3.0913184
ASMM9PARTA023769	NM_001130181	Tnnt2	1165	14.791471	13.038891	8.898711	4.755663	4.330246	4.3385763
ASMM9PARTA023772	NM_001135001	Ppp2r5c	2608	4.296967	5.0138607	2.7721212	5.1494436	5.737674	4.959505
ASMM9PARTA023776	NM_001141949	Nmi	1368	5.6175737	5.099332	4.0917954	6.4655404	4.699006	4.5236726
ASMM9PARTA023777	NM_001142580	Vipar	2552	5.9064755	4.917023	5.1609406	3.7359593	4.952225	3.7450182
ASMM9PARTA023779	NM_001142921	Tcf7l2	4029	11.740269	13.558989	12.600952	11.3870125	14.921116	12.178698
ASMM9PARTA023785	NM_001145813	Elf5	2125	8.292425	2.9495184	3.72602	2.7702322	3.3146203	4.5230155
ASMM9PARTA023793	NM_001122963	Gpbp1	3564	10.262562	9.692585	8.089717	11.279903	3.2382903	10.808286
ASMM9PARTA023795	NM_001127685	BC048943	761	7.7058964	4.0406	5.6144032	4.534436	2.7363474	5.419265
ASMM9PARTA023796	NM_001130176	Tnnt2	1150	14.470911	12.849796	9.401287	4.8286066	3.8613658	4.1510305
ASMM9PARTA023797	NM_001130177	Tnnt2	1190	12.621413	13.028187	7.09021	4.4552855	7.9265375	4.4992275
ASMM9PARTA023798	NM_001130184	Phf17	5486	5.454051	5.548278	8.579586	8.145727	5.4365525	7.741799
ASMM9PARTA023802	NM_001134644	LOC100048885	881	2.7586524	5.496736	5.426706	5.5123153	5.8474894	5.062356
ASMM9PARTA023804	NM_001135569	1190007I07Rik	560	8.76943	10.089966	7.377366	10.00925	7.5295506	9.80086
ASMM9PARTA023806	NM_001136063	Gfra4	882	6.945224	6.910984	9.148285	8.328863	14.506361	7.8856783
ASMM9PARTA023808	NM_001136556	Fer1l4	6105	6.097043	6.8372445	8.4746065	10.848109	7.046565	10.487162
ASMM9PARTA023809	NM_001141932	Rbms1	2543	8.718355	7.673598	5.4165716	2.7702322	4.5596566	3.5988665
ASMM9PARTA023811	NM_001142731	Kctd1	3456	6.993129	7.9131784	6.2791176	7.920862	7.8588266	7.752598
ASMM9PARTA023813	NM_001142792	Tmem150b	1025	4.140436	5.54733	6.1155944	5.2344174	5.3422065	5.6939454
ASMM9PARTA023814	NM_001142957	Zfp955b	3236	9.756426	8.532956	4.28456	3.8553004	6.6043444	4.322303
ASMM9PARTA023815	NM_001143671	Fam70b	1224	3.5007567	5.2351356	2.9928954	2.7702322	6.576189	2.7091057
ASMM9PARTA023816	NM_001143689	H2-Gs10	1793	11.898718	11.056122	9.4002695	7.7626276	7.755448	8.094987
ASMM9PARTA023820	NM_001144993	2810459M11Rik	3345	6.030234	4.9429903	8.159243	10.148315	6.925554	10.215986
ASMM9PARTA023824	NM_001122666	Suds3	2347	9.195017	8.10144	6.740451	8.9734335	3.542557	8.819888
ASMM9PARTA023829	NM_001126045	Smok3a	2160	6.1156683	7.73154	7.2465315	9.663181	12.117982	9.344091
ASMM9PARTA023830	NM_001126331	Trp73	4468	8.286175	8.646893	8.319498	6.472641	6.4048586	6.5961304
ASMM9PARTA023832	NM_001127233	Trp53	1877	12.052288	13.747232	13.163452	11.837525	15.219157	12.264513
ASMM9PARTA023837	NM_001130170	Zfp207	2328	6.9427786	6.6088986	4.1724916	6.3810716	5.2529154	6.330599
ASMM9PARTA023840	NM_001135152	Slc39a14	4893	6.2467546	6.881997	6.473916	7.2028103	7.487443	6.866146
ASMM9PARTA023841	NM_001136060	Dpp6	4531	8.271437	9.714998	7.3131676	7.909996	10.780344	8.303968
ASMM9PARTA023844	NM_001136082	Timeless	4476	5.1181035	5.4606724	5.290156	5.2702017	4.8794584	5.0479126
ASMM9PARTA023846	NM_001139511	Raly	1711	6.4774	6.4585013	3.2304735	5.3495135	5.58922	5.372205
ASMM9PARTA023848	NM_001139520	Samhd1	4010	8.546679	7.059497	7.3954782	6.2294855	8.562323	6.202652
ASMM9PARTA023850	NM_001142441	Gm10094	801	13.351845	13.51584	8.997584	9.986404	6.210061	9.8722515
ASMM9PARTA023852	NM_001142922	Tcf7l2	4138	4.8568306	6.084599	7.5973086	7.296176	8.167938	6.9788423
ASMM9PARTA023853	NM_001142924	Tcf7l2	3465	10.185574	11.451471	10.375282	11.424894	13.2865	11.443264
ASMM9PARTA023854	NM_001144992	2810459M11Rik	3348	5.685734	4.586378	8.130732	9.868054	6.694414	10.174582
ASMM9PARTA023855	NM_001145351	6430550D23Rik	1882	8.627401	9.766663	7.571121	7.3675475	5.718502	6.8215666
ASMM9PARTA023857	NM_001122736	Igf2	3701	10.7946205	12.241772	13.0919895	13.597893	15.555874	13.088587
ASMM9PARTA023861	NM_001122954	Pla2g5	2140	5.8754168	3.5993824	12.04024	3.8273158	4.7445097	4.692787
ASMM9PARTA023864	NM_001126322	Gm11595	1200	3.5983007	4.8034487	4.0307117	5.4165716	4.0377674	5.1595125
ASMM9PARTA023867	NM_001130178	Tnnt2	1181	15.048111	14.6618595	10.0963745	4.925021	3.4194226	5.4216433
ASMM9PARTA023868	NM_001130457	Tbrg4	2374	9.400488	9.780464	5.081726	3.4353566	3.9865587	4.5950384
ASMM9PARTA023870	NM_001134646	Tomm5	701	14.668165	15.5669565	9.591673	7.586593	6.287119	8.5209255
ASMM9PARTA023872	NM_001136056	Cntfr	2021	2.4367845	4.392562	2.6749322	6.4786463	4.874571	6.031107
ASMM9PARTA023875	NM_001136079	Ptger4	2831	10.866199	9.573351	5.7034035	4.541954	2.7363474	5.268009
ASMM9PARTA023877	NM_001136484	Gcnt1	4614	5.5741777	6.199471	8.894747	8.079571	7.0610046	8.452675
ASMM9PARTA023881	NM_001141965	Naa20	1167	10.832994	10.671776	5.30157	4.1544666	2.7363474	5.8847246
ASMM9PARTA023885	NM_001145406	Rhox3g-ps	720	5.1717176	6.023903	6.498802	8.37584	11.930888	8.01047
ASMM9PARTA023886	NM_001145820	Gpd2	5745	6.648111	6.8185387	9.50646	10.2056875	5.8587503	9.742485
ASMM9PARTA023890	NM_001145957	Vwa5a	4081	3.4478695	4.5607777	3.4248445	4.5048695	2.7363474	4.8525977
ASMM9PARTA023891	NM_001146073	Hexdc	1969	6.676366	6.282632	9.500023	7.6372695	6.1115527	7.7602243
ASMM9PARTA023892	NM_001122948	Tcfap2a	3114	6.5187225	3.825222	5.5216465	5.023046	4.9811487	3.1753132
ASMM9PARTA023894	NM_001127340	Acrbp	1259	8.175888	8.820454	5.7057705	7.2684197	7.0631156	7.483331
ASMM9PARTA023898	NM_001128625	Gm364	2156	4.2980337	5.0223866	6.2014704	5.0247297	14.190628	5.475601
ASMM9PARTA023900	NM_001130186	Phf17	5524	11.667511	13.374119	12.653267	12.382671	14.683785	14.375554
ASMM9PARTA023902	NM_001130456	Sema6b	3736	5.113209	5.9090137	2.6878374	4.8478427	4.730727	4.975816
ASMM9PARTA023903	NM_001130477	Srrm1	3717	3.642515	5.031726	4.26242	4.90616	6.525945	4.0993156
ASMM9PARTA023904	NM_001130525	Lzts2	2781	3.584632	4.917656	4.5318255	5.893239	5.068415	5.6732836
ASMM9PARTA023907	NM_001135127	Mup19	878	6.150751	4.636878	5.496787	2.7702322	2.7363474	3.4512951
ASMM9PARTA023911	NM_001142335	Lmo2	1519	5.6272006	5.5485563	5.5762777	7.764477	5.0307326	7.167642
ASMM9PARTA023912	NM_001142336	Lmo2	1605	4.317137	4.280049	2.7517176	5.1064672	2.7363474	5.3600664
ASMM9PARTA023917	NM_001145034	Gm13889	1291	10.843757	11.296394	5.453063	2.7702322	3.2015805	3.610219
ASMM9PARTA023922	NM_001145886	Tiam1	7277	5.1704535	5.860635	5.9398155	5.3172326	7.508833	5.659007
ASMM9PARTA023925	NM_001159394	Nfkbiz	3625	8.531957	9.742022	10.143572	10.4500675	12.054372	10.333239
ASMM9PARTA023933	NM_001128599	Opn4	2259	11.1536	9.255041	4.9778066	2.7702322	2.7363474	2.6758442
ASMM9PARTA023936	NM_001131069	Rfesd	1820	6.415617	7.053043	3.8209746	4.3367743	3.460453	4.823315
ASMM9PARTA023939	NM_001135688	Ly6h	1023	8.560472	9.834907	14.1568	9.90198	9.584423	9.982124
ASMM9PARTA023940	NM_001136075	Numb	1962	6.242668	7.8616133	5.6023335	7.8376565	7.7272882	7.9879045
ASMM9PARTA023942	NM_001136240	Chdh	5652	8.508911	9.557247	12.313977	10.564345	11.996229	10.070843
ASMM9PARTA023945	NM_001142748	Pcdh15	4939	3.696817	4.4889545	2.7514083	6.7231555	8.586348	6.2463584
ASMM9PARTA023946	NM_001142750	Tgif2lx2	1032	4.8209257	6.0225306	6.248461	7.423159	5.164512	7.03983
ASMM9PARTA023950	NM_001142923	Tcf7l2	4014	5.5826244	5.986459	6.5311403	7.690401	6.1236725	7.233455
ASMM9PARTA023957	NM_001145854	Pak6	3662	4.150794	4.255087	3.6858335	6.1278763	6.3543477	6.1836286
ASMM9PARTA023958	NM_001145952	Lpp	15462	5.12409	5.677757	5.365878	6.242032	6.557437	6.0058646
ASMM9PARTA023961	NM_001145999	Zfp710	4486	4.7438097	4.8350577	5.3376727	5.364171	5.643627	5.269519
ASMM9PARTA023962	NM_001123371	Pnp2	1227	7.438122	6.1274385	5.6352186	7.8086348	4.2539735	7.6093936
ASMM9PARTA023964	NM_001127263	Trp63	1729	4.225805	5.203368	4.3528614	4.1895885	6.1781583	3.1778157
ASMM9PARTA023967	NM_001135567	1190007I07Rik	748	6.770652	7.2880325	8.4755125	9.416978	8.476721	9.435746
ASMM9PARTA023968	NM_001136058	Crmp1	3072	5.0943184	5.6138563	7.465815	7.40751	6.4782715	7.1398554
ASMM9PARTA023970	NM_001136088	Sh3bp2	2957	4.384761	4.661345	5.275524	5.271225	5.6985855	6.1247606
ASMM9PARTA023972	NM_001139509	Nr4a2	3026	5.0030985	5.476796	2.9902813	7.1875753	5.143052	6.7091427
ASMM9PARTA023973	NM_001141924	Bean1	3189	9.75024	11.416765	9.496345	11.261427	12.211753	11.579226
ASMM9PARTA023974	NM_001141931	Rbms1	2495	5.1457796	4.8289566	4.816162	3.5733438	2.7363474	5.0652437
ASMM9PARTA023977	NM_001142916	Plod2	3719	8.842564	9.886356	5.440153	6.1758757	7.668168	6.404394
ASMM9PARTA023978	NM_001142950	Nars	2663	5.7670307	5.8029184	2.7896166	5.528372	2.7363474	3.1948833
ASMM9PARTA023983	NM_001145835	Ralgds	3653	4.6948504	5.135029	6.528582	6.0400066	4.337762	6.460286
ASMM9PARTA023984	NM_001145877	Slc25a44	3464	4.171912	5.409971	5.648426	4.655269	2.7363474	5.007587
ASMM9PARTA023987	NM_001145900	Btbd6	1993	4.417103	5.013526	3.830429	5.752128	3.514395	5.350172
ASMM9PARTA023988	NM_001145931	Yeats2	2347	4.1904535	4.921619	3.453488	5.403201	5.4499946	4.9374666
ASMM9PARTA023990	NM_001145972	Gpr114	2820	7.298111	6.8924427	10.556354	9.896965	7.1037016	9.857107
ASMM9PARTA023992	NM_001146119	Fam49a	4799	5.9975543	5.649482	4.7879486	6.181516	5.5354056	6.632638
ASMM9PARTA023993	NM_001146123	Psap	2640	9.378452	10.446093	6.628666	6.7826643	10.588545	6.5299034
ASMM9PARTA023995	NM_001159301	Lgals9	1493	8.014069	9.120339	6.086694	6.8520546	5.3965883	6.826706
ASMM9PARTA024002	NM_001128601	Gm2382	783	8.222748	9.964741	7.7053843	10.57884	11.649736	11.230044
ASMM9PARTA024003	NM_001128605	Psen2	2017	2.6631954	4.9456754	2.7984173	5.5222635	2.7363474	4.9054847
ASMM9PARTA024005	NM_001130150	Arhgef1	3450	5.8331585	6.0534267	6.0839415	6.507008	2.923216	6.284664
ASMM9PARTA024006	NM_001130171	Zfp207	2283	8.205296	7.911239	7.1571465	7.8909054	4.4055195	6.8154054
ASMM9PARTA024007	NM_001130452	Nfe2l1	3497	4.794487	4.8598137	5.0558248	2.7702322	8.419948	4.421182
ASMM9PARTA024008	NM_001130485	Rpl35a	503	10.702878	10.757179	8.16737	8.558259	7.0350084	8.551035
ASMM9PARTA024010	NM_001130868	Kars	2173	6.2788324	6.5800676	5.2259398	5.5977955	2.7363474	5.4506264
ASMM9PARTA024017	NM_001134692	Ost4	590	10.053205	9.702719	9.731778	10.74718	8.922921	10.948314
ASMM9PARTA024018	NM_001134829	Lpgat1	7069	6.1056395	7.1793785	6.1808176	7.3657823	8.36717	7.300725
ASMM9PARTA024022	NM_001136067	Ikbkg	6918	5.60958	6.3192754	6.6938324	6.7090445	6.121283	6.3156905
ASMM9PARTA024023	NM_001136083	Tnnt2	1117	13.632313	12.828634	8.147155	3.5746386	6.6977153	7.0141883
ASMM9PARTA024024	NM_001136117	C2cd4d	1316	6.41427	6.518327	8.536545	7.273432	7.5336676	9.1580305
ASMM9PARTA024027	NM_001142322	Myo9b	7296	10.716669	11.920454	11.153379	11.94541	13.225432	11.989834
ASMM9PARTA024031	NM_001142701	Hmha1	3928	5.434271	6.314455	5.085555	7.64181	7.860239	7.4812703
ASMM9PARTA024033	NM_001127262	Trp63	4625	5.0436897	5.2105546	6.12306	6.4486475	2.7363474	5.827019
ASMM9PARTA024034	NM_001127348	Snx10	2464	5.083541	5.9335546	5.3242364	5.3973827	6.082694	5.712297
ASMM9PARTA024036	NM_001127363	Inpp5a	2843	9.970745	9.349416	4.3458467	5.7704964	5.693733	5.785952
ASMM9PARTA024040	NM_001130175	Tnnt2	1198	12.627069	12.854865	7.0446024	6.4698577	5.6818285	5.327664
ASMM9PARTA024041	NM_001130190	Sgce	1782	11.040596	9.43354	7.2855067	6.707877	6.0347586	5.922329
ASMM9PARTA024042	NM_001130194	Best2	1971	5.4244423	5.756692	7.686864	7.082776	8.913664	7.2974033
ASMM9PARTA024044	NM_001130454	Nfe2l1	3514	3.6337957	4.3981924	3.1684446	3.6108108	8.143718	4.13004
ASMM9PARTA024045	NM_001134480	Plcxd2	7352	5.436866	6.65427	4.3559084	4.7822437	2.7363474	5.1074276
ASMM9PARTA024047	NM_001134791	Osbpl9	3109	10.085397	11.61293	11.1770115	11.710109	13.815776	11.756602
ASMM9PARTA024048	NM_001135568	1190007I07Rik	619	8.443174	9.950498	7.341569	7.84323	7.430646	8.243786
ASMM9PARTA024049	NM_001135991	Krtap10-4	902	10.258415	12.728516	11.054438	13.724442	14.218138	13.90421
ASMM9PARTA024050	NM_001136080	Sgca	1465	12.605766	13.6118555	8.124649	5.1408463	5.5332737	5.053182
ASMM9PARTA024055	NM_001142681	Chid1	4239	8.645247	7.3825474	5.2180023	2.7702322	6.737647	3.934525
ASMM9PARTA024057	NM_001142745	Atat1	2068	10.282834	9.637176	4.8712955	2.7702322	5.237316	2.954596
ASMM9PARTA024059	NM_001145552	2310045N01Rik	622	8.951508	8.037472	5.77193	7.297265	5.6399755	6.77575
ASMM9PARTA024060	NM_001145920	Runx2	6463	6.165463	7.4822435	5.8847804	7.320969	7.247324	7.486903
ASMM9PARTA024062	NM_001145978	Parp4	6391	3.785674	5.316412	3.9766946	4.682108	5.133055	3.8565583
ASMM9PARTA024064	NM_001146027	Rnf44	3799	4.452206	5.5510464	3.1246655	5.507599	4.783021	5.786473
ASMM9PARTA024065	NM_001146043	Gfm2	4486	9.617956	7.8098135	2.8176548	2.7702322	2.7363474	5.3299637
ASMM9PARTA024068	NM_001127686	Gm5736	559	7.32162	5.093812	12.425199	10.332051	8.537088	9.587543
ASMM9PARTA024070	NM_001130169	Zfp207	2376	8.867326	8.478273	4.266237	4.8226666	5.6564026	4.8090534
ASMM9PARTA024072	NM_001130458	Tcn2	2058	5.438594	5.8828616	4.822838	4.29251	4.2579384	5.114054
ASMM9PARTA024073	NM_001131068	Rfesd	2357	7.6701903	7.631519	3.7754507	5.3368587	3.629242	5.51439
ASMM9PARTA024075	NM_001134426	Cdv3	4032	8.55303	7.077503	4.2784257	5.428502	3.3373737	5.6596265
ASMM9PARTA024076	NM_001134676	Mup8	986	5.669167	4.853592	5.892555	2.7702322	6.2831974	3.1192775
ASMM9PARTA024077	NM_001135151	Slc39a14	4927	5.3196225	5.6233454	6.6415644	5.742977	6.738607	5.8847804
ASMM9PARTA024078	NM_001136057	Cpne6	2218	7.2443657	7.7757854	7.969691	8.179706	6.813075	8.18846
ASMM9PARTA024080	NM_001136078	Pitpnm1	4106	5.502763	6.0748262	7.6359496	6.8377533	6.1434526	6.9234467
ASMM9PARTA024083	NM_001141946	Mkks	2979	8.270816	8.542381	3.8193917	3.8544464	6.9016104	5.3184857
ASMM9PARTA024084	NM_001142937	Moap1	3683	5.6350145	5.740123	3.9478233	6.150436	5.8640537	5.93223
ASMM9PARTA024085	NM_001142939	AK010878	3835	6.760952	6.2165003	5.1802845	4.4688554	6.018831	5.0893373
ASMM9PARTA024086	NM_001145164	Tgtp2	2816	8.114718	8.285695	8.397879	8.582898	7.12831	8.364207
ASMM9PARTA024089	NM_001145801	Ctla2b	1157	9.170399	8.625332	9.587543	12.842143	5.048728	12.995018
ASMM9PARTA024092	NM_001146023	Fam98c	1285	10.623421	10.976511	5.8923507	6.7682066	3.1665606	6.8539195
ASMM9PARTA024094	NM_001146084	Fastkd5	3127	6.156945	6.587757	5.6517606	5.7694263	6.165902	5.5161586
ASMM9PARTA024099	NM_001146350	Eng	3572	6.8343973	7.0193076	8.962684	9.264282	8.015942	9.118453
ASMM9PARTA024100	NM_001146690	Chpt1	1466	13.969055	14.711376	8.199518	2.7702322	2.7363474	2.721077
ASMM9PARTA024107	NM_001130529	Zkscan17	4012	5.543988	6.326812	8.1396885	5.588453	8.208776	5.8309393
ASMM9PARTA024109	NM_001134674	Mup13	984	6.0465565	4.2412333	5.853469	2.7702322	2.7363474	4.4694514
ASMM9PARTA024110	NM_001135093	Klf14	2970	8.381275	9.191038	11.272621	10.583319	12.70693	10.153453
ASMM9PARTA024118	NM_001142727	1110065P20Rik	785	11.4367	11.285609	5.6554956	2.7702322	2.7363474	3.25851
ASMM9PARTA024122	NM_001145060	Glyatl3	873	4.7777333	6.1202135	8.163272	8.654685	7.261906	8.290217
ASMM9PARTA024124	NM_001145799	Ctla2a	1335	10.7193775	9.224801	12.059917	13.185838	8.3553505	13.274412
ASMM9PARTA024125	NM_001145857	Lrp4	3246	4.1719685	4.153702	5.7833033	2.7702322	2.7363474	2.8942158
ASMM9PARTA024126	NM_001145863	Gm14139	1728	6.98005	7.352934	5.365563	3.3682709	4.964784	3.8534298
ASMM9PARTA024129	NM_001146052	Htatip2	1306	8.604392	6.284732	4.974629	7.050723	3.284005	7.1699123
ASMM9PARTA024131	NM_001146174	Rangap1	2954	4.7206116	5.4707475	5.9794497	5.818794	4.972166	5.669107
ASMM9PARTA024133	NM_001146330	Gpr52	1086	3.5469754	4.1570277	4.8805146	3.8595033	8.733279	3.5957077
ASMM9PARTA024141	NM_001135611	3110062M04Rik	3400	5.7749643	5.944932	5.3371344	4.8794584	3.1390529	4.206806
ASMM9PARTA024142	NM_001135689	Ly6h	937	10.032063	11.229495	13.52535	12.156015	11.946038	12.481287
ASMM9PARTA024143	NM_001136074	Nrl	1982	5.989141	6.2631254	7.521975	5.8173	7.675877	5.691641
ASMM9PARTA024145	NM_001136236	Fcrl1	1853	3.8345046	4.940341	3.6572728	4.783941	5.6505914	3.7436934
ASMM9PARTA024147	NM_001139516	Rbl1	2400	5.7108507	3.7607648	3.1574726	2.7702322	5.386619	3.844553
ASMM9PARTA024149	NM_001141971	5730494N06Rik	1546	6.194089	6.424338	6.4822454	6.806572	4.8405905	6.8090396
ASMM9PARTA024154	NM_001142810	Slc6a8	3968	8.105493	8.977448	7.8151417	8.905933	7.3139176	8.615708
ASMM9PARTA024155	NM_001142918	Tcf7l2	4163	5.4389668	5.630815	4.658989	3.2298717	7.103166	4.5913005
ASMM9PARTA024167	NM_001146060	Als2cl	5186	5.3038864	4.6474686	8.072442	5.912401	5.5318203	6.3328915
ASMM9PARTA024168	NM_001146081	Fancb	2984	6.2891154	6.512232	5.2563925	5.7338142	3.7525585	5.619339
ASMM9PARTA024169	NM_001146117	AI316807	1417	10.002008	10.986722	4.7850857	6.400088	4.59943	5.777095
ASMM9PARTA024170	NM_001146120	Psap	2667	9.950752	11.015381	6.7154093	6.8606706	11.312227	6.5000687
ASMM9PARTA024172	NM_001136076	P4ha2	2278	8.379505	7.1980286	4.7310724	5.4477096	3.4554677	2.732651
ASMM9PARTA024176	NM_001141933	Nkain4	865	9.150967	6.4277873	5.834565	8.315464	5.9217415	8.267757
ASMM9PARTA024180	NM_001142735	Pcdh15	9049	2.4919171	4.775012	5.1143994	4.9781237	2.7363474	4.616825
ASMM9PARTA024181	NM_001142744	Atat1	1463	9.831529	9.05921	6.603587	6.304164	2.7363474	5.776272
ASMM9PARTA024183	NM_001142952	Fam46c	2054	7.490647	4.8425007	11.714466	13.284526	5.732353	13.232064
ASMM9PARTA024185	NM_001143849	Pde2a	4067	5.3164644	5.71972	4.8188963	3.590485	5.736051	4.4658155
ASMM9PARTA024187	NM_001145162	Ube2ql1	2711	12.405157	11.424585	6.4580216	2.7702322	2.7363474	2.6758442
ASMM9PARTA024190	NM_001145433	1810013D10Rik	1036	8.461724	9.14962	9.974035	10.9282255	11.708661	10.679451
ASMM9PARTA024192	NM_001145779	Kif2a	3753	2.4578538	5.0730543	3.1105819	6.657256	2.7363474	6.461139
ASMM9PARTA024193	NM_001145781	Acbd6	1257	6.0172415	4.8067336	5.1748347	2.7702322	4.6185703	3.9637394
ASMM9PARTA024194	NM_001145827	Stk40	3877	6.913249	6.3606777	11.930888	8.594936	8.665705	8.995605
ASMM9PARTA024197	NM_001145950	5730409E04Rik	2855	5.6556644	6.90641	6.322226	4.8956885	3.6045961	5.212633
ASMM9PARTA024199	NM_001146025	Rnf44	4008	7.927807	9.688063	8.009738	10.267452	10.800578	10.141544
ASMM9PARTA024202	NM_001146180	Mtss1	4933	7.917693	9.128677	8.821282	8.459626	8.436841	8.502192
ASMM9PARTA024203	NM_001146211	Mrps10	1032	4.6998143	5.001787	2.8195274	2.7702322	8.553057	4.0769753
ASMM9PARTA024204	NM_001159289	Bcl11a	1825	6.894228	8.322806	8.455814	8.952489	9.19303	8.851503
ASMM9PARTA024205	NM_001159392	Tnfaip1	3696	2.8552399	5.0486403	6.631214	5.9614434	2.7363474	6.661581
ASMM9PARTA024212	NM_001142969	A630073D07Rik	484	3.3090029	4.543691	2.6898968	2.7702322	5.0132413	4.4169903
ASMM9PARTA024213	NM_001143790	1500010J02Rik	4180	5.7471457	5.780075	2.7110543	3.6627188	5.0283747	3.7623694
ASMM9PARTA024215	NM_001145875	9530008L14Rik	2519	4.8255615	4.9125957	5.3172326	6.0470247	6.577087	5.735464
ASMM9PARTA024216	NM_001145884	Itgb5	3304	11.810727	10.742889	8.597056	7.938983	3.839913	7.740399
ASMM9PARTA024217	NM_001145922	Arhgef40	5478	9.915985	8.534513	4.226614	3.7248282	2.7363474	4.870472
ASMM9PARTA024219	NM_001146022	Wdfy4	9683	7.6887674	8.766081	9.62863	10.129293	10.104771	9.9337845
ASMM9PARTA024221	NM_001146059	Als2cl	5106	4.9268856	4.6351895	7.587827	5.550576	3.5295784	6.1267214
ASMM9PARTA024226	NM_001159320	Cacnb1	1617	2.8690238	4.4319563	2.8960304	5.3608007	3.7829523	6.001882
ASMM9PARTA024228	NM_001159328	Hgs	2908	4.453765	4.374506	2.742384	5.1188803	5.1026154	4.331252
ASMM9PARTA024236	NM_001159724	Pvrl2	2009	10.545303	10.870977	5.095693	3.3076987	2.7363474	4.3053827
ASMM9PARTA024237	NM_001159941	Kctd10	3098	5.036878	5.7137117	6.5631857	4.9555163	2.7363474	5.7378526
ASMM9PARTA024241	NM_001160146	Tmem9	1491	4.9163313	4.736825	4.273258	6.185002	6.31929	5.7537174
ASMM9PARTA024242	NM_001142581	Vipar	2495	4.346069	5.020932	5.7891107	6.228133	4.20913	6.392663
ASMM9PARTA024248	NM_001145800	Igsf9	4153	5.056355	5.373454	5.5015993	5.644117	14.326002	5.457982
ASMM9PARTA024249	NM_001145804	Nucks1	6093	10.17673	9.603018	6.977389	7.3531475	4.3995757	7.1394944
ASMM9PARTA024252	NM_001145895	1700019G17Rik	1129	9.794447	11.578123	10.284651	11.844409	12.060951	11.959073
ASMM9PARTA024253	NM_001145902	Arhgap1	2904	5.2584167	5.25874	4.0921555	5.2898226	6.146405	5.0039515
ASMM9PARTA024255	NM_001145959	Ndrg2	2115	10.485582	11.822765	5.456886	3.9276733	2.7363474	5.288368
ASMM9PARTA024260	NM_001146047	Lrrc49	2801	6.9480076	8.261499	6.349821	9.722854	9.377182	9.766541
ASMM9PARTA024261	NM_001146212	Mrps10	1035	7.8855033	7.990161	4.2596817	4.863409	6.370686	5.4261665
ASMM9PARTA024265	NM_001146710	2310014H01Rik	2671	6.7544036	7.678234	6.05329	6.9604025	9.611248	6.5831003
ASMM9PARTA024267	NM_001159374	Krt32	1673	9.693113	2.4858785	2.6914515	4.2553773	4.572033	5.0898886
ASMM9PARTA024268	NM_001159405	Llgl1	4338	5.979953	5.5101333	3.3427258	2.7702322	5.4751835	4.26182
ASMM9PARTA024270	NM_001159513	H2afy	1975	6.910984	6.14501	6.3252196	2.7702322	2.7363474	3.7669601
ASMM9PARTA024272	NM_001159616	Pigp	773	8.991773	9.331133	10.563612	9.312793	7.3503637	9.398811
ASMM9PARTA024276	NM_001159930	Cenpl	1805	4.7712717	5.424902	6.0821543	5.820636	7.296176	6.8162365
ASMM9PARTA024283	NM_001145956	Pigv	1819	6.1627717	6.1470585	5.853285	5.311719	5.152197	4.1187043
ASMM9PARTA024284	NM_001146000	Zfp710	4584	5.47264	4.093235	4.6333466	4.168544	2.7363474	4.6367946
ASMM9PARTA024285	NM_001146224	Dpy30	710	8.33461	8.241501	5.202531	7.164322	7.678674	6.9243374
ASMM9PARTA024287	NM_001146707	Nap1l1	3951	12.008621	12.269587	9.880959	9.429968	13.097912	12.3355255
ASMM9PARTA024290	NM_001159507	Grip2	5143	10.509354	10.746538	5.3358355	4.8243275	4.013616	3.1734896
ASMM9PARTA024291	NM_001159518	Igfbp7	1213	13.535198	12.468124	8.213181	5.350427	6.565976	5.9173536
ASMM9PARTA024294	NM_001159598	Axin1	3671	6.080989	5.771797	4.685308	4.345433	5.259784	5.5244465
ASMM9PARTA024298	NM_001160018	Tor1aip1	4302	8.123998	9.400488	8.8055315	9.163704	10.162716	10.945866
ASMM9PARTA024300	NM_001160209	Blzf1	4014	5.322539	5.79609	5.2192407	5.077337	7.847082	5.9595404
ASMM9PARTA024302	NM_001160319	Ubr4	15901	8.540054	8.989883	10.926689	10.658795	10.5829315	10.243462
ASMM9PARTA024303	NM_001161419	Atp5g1	805	10.790434	12.165375	6.1112227	7.054861	9.899267	6.630597
ASMM9PARTA024308	NM_001161746	Tnfrsf12a	875	8.550272	8.308421	6.622422	6.67881	7.877426	6.669713
ASMM9PARTA024310	NM_001161807	Cys1	1807	10.156689	11.290379	9.602794	9.0040865	12.512405	9.063537
ASMM9PARTA024311	NM_001162387	Pex11b	2019	9.217948	9.539932	6.999542	6.3795857	3.892337	5.631466
ASMM9PARTA024312	NM_001142737	Pcdh15	8836	5.396848	5.9261837	6.358107	6.929609	5.358108	6.235155
ASMM9PARTA024313	NM_001142938	AK010878	1162	8.521091	8.392522	5.0828424	6.853333	12.494371	6.86974
ASMM9PARTA024315	NM_001144987	Spg20	4013	6.4775405	7.441698	10.857004	10.191912	6.5781956	10.35046
ASMM9PARTA024318	NM_001146121	Psap	2673	9.335736	10.3612995	5.72856	4.7128663	5.5856843	4.7672234
ASMM9PARTA024319	NM_001146199	Ptpn21	5562	3.9545975	4.3278036	5.564233	6.4657903	3.3375008	5.975831
ASMM9PARTA024320	NM_001146223	Dpy30	704	7.9799757	8.382605	2.765551	6.069467	2.7363474	5.4915533
ASMM9PARTA024322	NM_001146349	Rnf217	2873	7.511524	7.7166214	3.6965344	5.593502	6.708867	5.1436834
ASMM9PARTA024324	NM_001159382	Gjc1	1984	2.499424	5.689797	2.6809678	6.2284307	2.7363474	5.796446
ASMM9PARTA024333	NM_001159635	Rbm18	2473	6.2509785	6.5768204	3.336134	4.298938	4.6194587	4.82771
ASMM9PARTA024337	NM_001159901	Hopx	1233	5.461582	5.6981344	5.4238243	6.8572965	5.444005	7.04912
ASMM9PARTA024339	NM_001159908	Zfand2a	3180	5.787858	6.859496	6.379083	6.4279046	9.853371	6.564674
ASMM9PARTA024342	NM_001160165	Neu2	1748	5.5323505	6.7721367	6.890954	5.827019	7.214242	5.277071
ASMM9PARTA024350	NM_001145953	Lgals3	1406	8.77607	3.9373364	5.141678	2.7702322	2.7363474	3.3689659
ASMM9PARTA024351	NM_001145958	Crocc	6282	3.5784636	4.2171774	5.1734114	2.7702322	7.965122	3.0987408
ASMM9PARTA024353	NM_001145970	Mtap7d1	3186	5.0655994	6.0690136	7.759198	6.999542	8.136173	7.2920475
ASMM9PARTA024354	NM_001146085	Fbxo34	3132	6.1332603	7.9619007	6.9561305	9.816361	8.854764	9.391058
ASMM9PARTA024356	NM_001146309	Dbnl	2357	6.0380983	4.7371845	4.196034	5.5345554	4.7663035	4.866316
ASMM9PARTA024357	NM_001146342	Rnls	1383	7.370454	8.383217	7.306921	7.099285	10.26955	7.4762836
ASMM9PARTA024359	NM_001146711	2310014H01Rik	2670	5.2874384	6.754303	4.427143	6.630917	6.131576	5.997094
ASMM9PARTA024360	NM_001159366	Cep97	829	7.085888	7.307143	9.140448	7.3053646	6.4573984	7.6347218
ASMM9PARTA024362	NM_001159385	Mlx	1830	8.051121	8.554528	8.968039	8.991531	8.303773	9.075674
ASMM9PARTA024363	NM_001159482	Rab34	1376	6.2439756	7.137048	8.948691	5.198852	7.4029284	5.3891864
ASMM9PARTA024364	NM_001159498	Ppm1b	1580	3.996343	4.7009764	4.4977283	5.96591	6.7629204	5.064992
ASMM9PARTA024365	NM_001159509	Pacsin2	3693	2.452201	4.1624327	3.6067278	6.0411167	4.638402	5.5432734
ASMM9PARTA024367	NM_001159573	Fip1l1	3082	5.5683517	4.6123314	4.001026	5.75464	3.7394133	4.86832
ASMM9PARTA024368	NM_001159574	Fip1l1	2947	10.626856	12.037218	10.464383	10.695581	14.997275	11.395415
ASMM9PARTA024372	NM_001159902	Klrb1a	1185	6.5669994	7.4406796	5.9390497	6.7970614	10.246998	6.965911
ASMM9PARTA024374	NM_001159968	Ralgps2	6887	5.5541797	4.8499875	4.810395	5.0953627	2.7363474	5.593069
ASMM9PARTA024375	NM_001160208	Blzf1	3927	4.4103518	4.9971466	5.2976522	3.8252807	5.5827436	5.5177636
ASMM9PARTA024379	NM_001160712	Cd300lg	2480	6.3908844	7.4195557	6.2047534	6.8504953	7.750585	7.3886304
ASMM9PARTA024387	NM_001145974	Elovl4	3008	7.981069	9.874218	9.047813	11.1349945	12.500191	11.393909
ASMM9PARTA024388	NM_001146001	Pdzk1	2389	3.1404982	4.789268	6.0159016	4.6972456	5.9547877	5.3168664
ASMM9PARTA024391	NM_001146049	Htatip2	1482	4.4685197	4.4931917	2.686851	4.621669	5.377783	4.8837643
ASMM9PARTA024392	NM_001146053	Htatip2	1260	7.8893757	7.0738726	5.1775956	6.4460087	2.7363474	6.1223536
ASMM9PARTA024395	NM_001146299	Sh3rf2	4784	6.488387	7.527841	6.5501437	7.0183334	7.291861	7.1163545
ASMM9PARTA024397	NM_001146347	Fam57b	1781	5.665848	6.8701468	5.8243175	5.228609	9.74364	5.587027
ASMM9PARTA024398	NM_001159284	Smtn	3397	3.8796754	4.1979027	3.096984	4.820929	4.5567117	7.1560984
ASMM9PARTA024401	NM_001159571	Ephb4	4361	5.457052	5.928198	4.566931	5.5625505	5.993304	4.9162583
ASMM9PARTA024403	NM_001159595	Ints8	4676	7.2535853	7.0065866	8.235485	7.1547775	5.774848	6.5191154
ASMM9PARTA024405	NM_001159612	Lrrc57	1982	4.326937	4.98914	5.659717	6.992381	5.010534	6.5575733
ASMM9PARTA024406	NM_001159619	Pigp	805	6.85779	7.0495176	5.6202974	7.0335245	6.1770864	6.477579
ASMM9PARTA024408	NM_001159645	Araf	1571	10.43248	10.485582	4.9171085	5.427171	2.7363474	5.4404693
ASMM9PARTA024410	NM_001159652	Gpr62	1981	2.5772052	4.6608844	3.809155	4.5986066	5.0661016	3.7260766
ASMM9PARTA024414	NM_001159885	Dnajb2	1918	9.385916	10.4473095	13.451848	13.71372	9.888271	14.042992
ASMM9PARTA024416	NM_001145836	Ralgds	3617	9.447323	10.999447	7.519953	7.618739	10.788521	8.017189
ASMM9PARTA024421	NM_001146200	Pik3cg	6634	5.006938	5.126568	3.4434104	5.480375	5.286697	4.9443974
ASMM9PARTA024422	NM_001146308	Dbnl	2369	6.1204987	5.8861823	4.9316244	4.7206335	5.654789	5.3963833
ASMM9PARTA024425	NM_001159527	Wdr35	4376	5.5192947	6.070272	5.0461574	4.664487	4.946355	4.077802
ASMM9PARTA024428	NM_001159565	Dctn3	885	11.193651	10.6434765	6.1953077	3.4743874	4.1715937	4.6791925
ASMM9PARTA024430	NM_001159617	Pigp	942	5.32368	5.475428	5.3064127	5.021472	3.1906066	4.5834103
ASMM9PARTA024431	NM_001159658	Aqp12	1085	6.5265875	6.8018007	7.9268126	8.361997	6.634004	8.25597
ASMM9PARTA024435	NM_001159900	Hopx	1105	8.71171	10.392407	9.386031	10.030159	14.0645685	10.0018
ASMM9PARTA024438	NM_001160303	EG214403	2884	10.497675	7.669694	5.561796	4.5678005	4.555316	5.0149093
ASMM9PARTA024440	NM_001160330	Mocs3	1691	10.437873	10.563351	5.231494	4.3139234	3.754557	5.9838395
ASMM9PARTA024442	NM_001160415	Apobec3	2459	3.8032098	5.53477	2.8518863	6.9985447	5.18409	7.090701
ASMM9PARTA024446	NM_001161371	Ss18	2795	5.53134	4.7123766	2.7223768	4.4629917	5.0241218	4.61846
ASMM9PARTA024447	NM_001161535	Islr2	4138	9.759677	10.820836	10.458768	10.748695	11.381276	11.153379
ASMM9PARTA024448	NM_001161624	Cdkn1c	1952	5.688548	6.4312572	6.0221925	5.789627	4.28456	5.100809
ASMM9PARTA024449	NM_001161724	Ilk	1797	8.025114	9.0506115	8.512091	8.7282	9.385871	8.896277
ASMM9PARTA024450	NM_001146048	Lrrc1	3103	5.7555165	5.517429	8.5324	6.050241	5.060569	6.640863
ASMM9PARTA024452	NM_001146086	Fbxo34	3055	5.399648	5.556096	6.1222234	5.174284	5.4880877	5.436813
ASMM9PARTA024457	NM_001146708	Fas	555	8.329208	7.2872963	4.631158	4.606429	3.8918252	5.1089234
ASMM9PARTA024461	NM_001159551	H13	5402	7.3821177	6.948304	4.054076	5.113421	5.4105244	5.090253
ASMM9PARTA024466	NM_001160012	Gjb3	1886	3.9843383	4.2992325	4.6877055	3.6164103	5.514272	4.897473
ASMM9PARTA024468	NM_001160099	Cldn10	852	4.0259285	4.164443	3.6974747	6.0341206	2.7363474	5.306866
ASMM9PARTA024469	NM_001160181	Tor1aip2	2645	7.907532	7.53533	9.1580305	2.7702322	2.7363474	2.6982858
ASMM9PARTA024476	NM_001162476	Stra6	3095	6.1128325	7.501222	5.281638	8.448606	8.8190975	8.37584
ASMM9PARTA024478	NM_001162494	Fzd6	4086	7.847934	9.049072	10.036278	7.6692114	7.3780212	6.8642697
ASMM9PARTA024484	NM_001162917	Dennd4a	8655	5.294595	4.8240833	2.8219907	4.7441597	2.7363474	5.0147076
ASMM9PARTA024485	NM_001146122	Psap	2664	9.855555	10.911198	6.150141	5.626457	2.7363474	4.968375
ASMM9PARTA024488	NM_001159299	Itih4	3142	8.949088	9.40419	9.513634	11.138892	7.9316463	10.945421
ASMM9PARTA024489	NM_001159375	Eif4a1	1886	12.360042	11.342344	7.903814	6.6422815	7.209937	7.4964437
ASMM9PARTA024491	NM_001159557	Cd36	3450	7.2520413	10.163104	8.4569	7.55351	3.1417062	7.241188
ASMM9PARTA024500	NM_001159750	Tcea1	2724	6.6623936	7.137521	2.81614	7.7349854	2.7363474	8.262815
ASMM9PARTA024504	NM_001160220	Pum2	6305	2.4798484	4.5230184	5.0755215	5.8921947	6.522152	6.099088
ASMM9PARTA024508	NM_001160403	Il1rapl1	2739	3.2670798	4.808802	3.0602074	5.5273333	3.5614676	3.8486602
ASMM9PARTA024515	NM_001161798	Mthfr	6085	7.682172	7.714532	12.802503	9.734845	10.765865	9.740022
ASMM9PARTA024521	NM_001146222	Dpy30	790	5.867068	7.36734	8.881298	9.041854	4.7935576	9.247463
ASMM9PARTA024522	NM_001146293	Celf4	3950	6.10614	6.5921	5.989081	8.415956	6.2683377	7.819289
ASMM9PARTA024526	NM_001159319	Cacnb1	1755	8.709242	7.9299164	4.4208913	2.7702322	3.524946	4.803508
ASMM9PARTA024528	NM_001159419	Sidt1	4281	7.5587606	7.765297	9.645187	9.322849	10.171377	9.358677
ASMM9PARTA024530	NM_001159503	BC096441	2229	5.318225	4.613472	2.93687	4.062674	5.4883513	5.0634623
ASMM9PARTA024531	NM_001159505	Tnfsf13	1676	3.4096746	5.41603	4.2182255	5.8189206	3.7038884	5.021993
ASMM9PARTA024533	NM_001159515	H2afy	1966	8.700104	8.002125	5.549138	5.3337955	7.3766985	5.339279
ASMM9PARTA024536	NM_001159536	Adcy3	4668	5.649482	6.147332	5.5448527	5.03491	8.412866	6.5941086
ASMM9PARTA024537	NM_001159555	Cd36	3539	10.014658	12.372932	5.630421	7.401768	2.7363474	6.849103
ASMM9PARTA024538	NM_001159558	Cd36	3566	7.369126	9.857132	6.8834214	8.0291605	7.2313	7.652853
ASMM9PARTA024545	NM_001159751	Tcea1	2620	6.822995	7.6497707	9.695768	7.426517	10.790416	7.732193
ASMM9PARTA024546	NM_001159953	Pde1c	3907	8.401302	8.936501	5.124751	6.105653	5.487411	5.6636295
ASMM9PARTA024548	NM_001160163	Neu2	1722	2.683545	4.1916237	5.278288	2.7702322	3.268252	2.703549
ASMM9PARTA024550	NM_001160304	EG214403	2710	13.412687	9.818441	7.689872	5.5068026	9.82842	5.4711113
ASMM9PARTA024556	NM_001159367	Per1	4648	4.42161	4.831916	4.7242956	5.2194066	6.0989113	4.8145776
ASMM9PARTA024560	NM_001159502	Ddx24	3070	8.635353	9.109482	9.991898	9.771911	10.354361	9.360443
ASMM9PARTA024565	NM_001159599	Nol9	3750	9.704748	9.1989155	5.6634903	5.93223	4.5961957	5.32098
ASMM9PARTA024570	NM_001159889	Ociad1	3344	9.974499	8.985336	4.1886177	6.9722033	2.7363474	6.5732527
ASMM9PARTA024571	NM_001159952	Pde1c	8837	3.507765	4.982483	4.90184	2.7702322	3.4200501	3.337741
ASMM9PARTA024573	NM_001160219	Pum2	6311	5.1264386	6.928705	3.847723	4.5011816	2.7363474	5.0072594
ASMM9PARTA024574	NM_001160256	Smg7	5867	6.5093665	7.189535	5.5481625	7.0781317	7.428848	6.953825
ASMM9PARTA024575	NM_001160265	Cyp2w1	1512	7.805852	8.073153	11.249661	9.587543	11.106264	9.302718
ASMM9PARTA024578	NM_001160406	Gfi1b	1823	8.796722	8.698729	9.829246	9.716709	8.804255	9.571371
ASMM9PARTA024582	NM_001161768	Galnt6	5712	9.078007	9.3132	9.356041	9.083895	9.358677	9.307498
ASMM9PARTA024586	NM_001161852	Fbxo44	1688	7.0302315	4.632559	3.227716	4.6719933	4.614976	6.2585588
ASMM9PARTA024588	NM_001162366	Ptk2b	3881	5.9473147	6.1002474	4.3933473	4.4837394	6.1347294	5.7401657
ASMM9PARTA024592	NM_001159402	Upp1	1269	5.878894	6.8723164	9.252314	9.235899	9.233099	9.281355
ASMM9PARTA024593	NM_001159404	Llgl1	4425	7.1999364	7.928897	7.5776567	6.8621364	6.2236238	7.1253014
ASMM9PARTA024595	NM_001159486	Mcf2l	5112	2.5403466	4.285391	2.7115297	5.4003754	3.6816783	3.8231294
ASMM9PARTA024596	NM_001159516	Qk	5438	13.272828	14.303424	8.303968	8.53759	2.7363474	8.815092
ASMM9PARTA024597	NM_001159537	Adcy3	4727	5.7386217	5.795082	5.2411885	5.4625125	8.379498	4.205171
ASMM9PARTA024598	NM_001159577	Lnx1	2571	4.6601353	5.149476	5.2537327	3.760839	3.8618522	6.9835615
ASMM9PARTA024600	NM_001159583	2310028H24Rik	2109	5.1422462	5.319929	3.9501443	2.7702322	2.7363474	4.521905
ASMM9PARTA024603	NM_001159620	Pigp	846	7.3010454	6.832412	4.431871	5.143626	5.394123	4.8919444
ASMM9PARTA024605	NM_001159866	Uchl5	1848	10.690546	9.985722	5.7405796	5.6815224	2.7363474	6.8643227
ASMM9PARTA024606	NM_001159883	Dnajb2	3067	6.460888	6.479479	4.3437147	7.0839047	8.7947235	7.34201
ASMM9PARTA024609	NM_001160107	Zc3h14	3088	9.578521	8.934633	5.9060183	4.520139	2.964827	4.8571954
ASMM9PARTA024611	NM_001160292	Celf2	7605	7.240327	7.673401	4.536311	4.80429	2.7363474	5.1707826
ASMM9PARTA024613	NM_001160411	Gstm4	1479	7.037242	6.630118	6.0095725	3.638668	4.7903233	3.7277398
ASMM9PARTA024614	NM_001160420	Optc	1636	6.652542	6.940593	8.167025	7.0642695	6.540429	6.872069
ASMM9PARTA024618	NM_001161456	Cbfb	2776	4.710519	5.207676	3.0453491	4.705564	5.218541	4.5846243
ASMM9PARTA024621	NM_001161765	Fmo5	5285	5.346956	6.43005	4.117156	5.0652437	6.6824	5.9599743
ASMM9PARTA024628	NM_001159572	4632428N05Rik	4843	9.694892	9.78632	6.711983	5.8601933	3.9874294	6.045762
ASMM9PARTA024629	NM_001159609	Lrrc57	1915	3.9136937	5.2347684	3.532845	5.2522616	3.1560488	4.852936
ASMM9PARTA024630	NM_001159630	Scmh1	2889	7.5711117	7.285426	6.814247	4.569617	4.811839	4.768442
ASMM9PARTA024631	NM_001159633	Slc44a1	1938	6.6150017	7.257091	6.1347294	6.507814	7.042643	6.8790827
ASMM9PARTA024632	NM_001159940	2310007B03Rik	2302	5.0433893	5.5669656	3.6592681	5.5236073	4.477303	5.2020326
ASMM9PARTA024633	NM_001159963	Fbxl5	2855	10.866868	10.137663	6.0229473	4.3287296	6.6791835	5.45319
ASMM9PARTA024635	NM_001160211	Cnih3	2670	8.90193	10.276895	12.504599	13.137543	14.173878	10.147528
ASMM9PARTA024637	NM_001160360	A130010J15Rik	3630	5.4360085	6.0616045	4.7568026	6.003121	7.7210193	6.8263297
ASMM9PARTA024646	NM_001161723	Tcfeb	2351	8.455334	8.436069	13.77372	11.436632	9.966102	10.965107
ASMM9PARTA024647	NM_001161739	Glmn	1823	5.4247646	5.952217	5.767972	7.4934726	6.6422815	7.7845907
ASMM9PARTA024649	NM_001161849	Sgk1	2496	6.384331	7.5504494	6.520462	4.36064	6.5227942	4.204597
ASMM9PARTA024650	NM_001162425	Efna1	1447	3.177116	4.7389565	6.7241535	4.0453005	4.7008348	4.8329782
ASMM9PARTA024659	NM_001159417	Irf9	2545	7.901184	8.793397	9.779229	7.6532083	9.247463	7.8057623
ASMM9PARTA024660	NM_001159514	H2afy	1969	7.8242903	6.6980586	2.6703238	2.7702322	2.7363474	4.8830853
ASMM9PARTA024665	NM_001159641	Tasp1	2127	8.529461	7.3899593	14.496562	8.224918	7.5734563	7.676239
ASMM9PARTA024670	NM_001160039	Ndufs1	2778	5.1260433	6.15319	3.1102803	5.9242563	2.7363474	4.793638
ASMM9PARTA024672	NM_001160164	Neu2	1620	8.161627	8.481305	12.603453	12.847218	8.85611	13.025059
ASMM9PARTA024674	NM_001160236	Fam168b	5061	5.823371	6.5043435	5.5222635	8.307345	5.9423594	8.2508335
ASMM9PARTA024675	NM_001160239	Fau	571	12.094262	12.044394	8.436841	7.8803477	6.515201	8.524214
ASMM9PARTA024676	NM_001160363	5430405G05Rik	1448	9.221186	10.053205	4.6039963	2.7702322	6.7481914	2.8014958
ASMM9PARTA024679	NM_001161539	Islr2	4049	3.0725489	4.849878	4.995445	5.5000024	5.593502	5.7829123
ASMM9PARTA024681	NM_001162506	Troap	2255	5.522848	6.30511	4.547737	5.8838644	6.328985	6.045368
ASMM9PARTA024682	NM_001162880	1700007E06Rik	510	6.9982347	7.5356736	5.478011	6.005538	7.5332484	6.0545135
ASMM9PARTA024686	NM_001163042	Haus8	1686	5.524932	4.469582	4.16976	5.7108574	4.5547547	5.412227
ASMM9PARTA024688	NM_001163346	Cdc42ep4	2960	3.5081472	5.010941	2.929776	6.4133244	4.7987566	6.2808113
ASMM9PARTA024691	NM_001163388	2810002N01Rik	684	7.462928	7.556185	5.23484	4.415268	4.570383	5.1599894
ASMM9PARTA024693	NM_001159487	Rbp4	1243	6.710287	6.8883777	7.7917986	6.599933	2.7363474	6.6165285
ASMM9PARTA024695	NM_001159649	Lax1	2371	3.4720345	4.2310762	4.1525164	4.2724543	5.6358814	3.4462352
ASMM9PARTA024698	NM_001159884	Dnajb2	1883	5.4421597	5.326398	2.8266435	4.9495425	2.7363474	6.172439
ASMM9PARTA024700	NM_001159910	Ccdc85c	1547	8.344011	9.617553	8.133932	7.2742295	9.420446	9.0902
ASMM9PARTA024701	NM_001161370	Ss18	2888	3.6750302	4.2844415	3.1306725	7.6678734	2.7363474	2.6758442
ASMM9PARTA024709	NM_001161818	Zfp639	1937	10.720402	12.662206	11.581645	11.000193	14.096863	11.539358
ASMM9PARTA024710	NM_001161823	Kdm4a	4616	4.556588	4.9799376	7.2232513	3.2008557	3.5719657	3.9076717
ASMM9PARTA024711	NM_001161838	Ptprr	2817	6.2319765	6.885007	6.5073004	8.042594	7.2842355	8.788733
ASMM9PARTA024712	NM_001161839	Ptprr	2508	4.312374	4.7057505	2.6926107	6.07875	3.8067648	3.7537434
ASMM9PARTA024720	NM_001163017	Gprasp2	3761	5.366805	4.863711	4.799954	2.7702322	5.3841777	2.6758442
ASMM9PARTA024722	NM_001163241	Nqo2	3892	6.1479864	6.619622	2.6883621	4.2957177	5.6449842	3.7412522
ASMM9PARTA024724	NM_001163283	Zbtb5	4737	4.200601	4.6887546	6.148345	5.220318	3.9818823	5.3824353
ASMM9PARTA024725	NM_001163397	Elavl4	3763	6.032015	6.5096445	5.4202423	6.105156	7.9354353	5.4654045
ASMM9PARTA024726	NM_001163425	Myeov2	458	12.289621	12.958216	7.64193	7.2231207	6.5961304	7.7710752
ASMM9PARTA024727	NM_001163485	Rpl30	534	12.590761	12.9216175	8.481802	8.693926	9.994638	9.352133
ASMM9PARTA024730	NM_001159570	Meis2	4989	4.481875	5.38113	4.833732	5.224559	4.374511	6.4254284
ASMM9PARTA024732	NM_001159624	Rnpep	2184	6.582737	7.1294413	5.978617	4.2570386	4.3967986	5.05129
ASMM9PARTA024734	NM_001159631	Nek6	3175	5.078831	4.659458	6.247463	5.34941	13.966793	6.606295
ASMM9PARTA024739	NM_001160149	Cgref1	1266	5.7712536	6.8295536	6.410486	4.472649	2.7363474	5.2464767
ASMM9PARTA024742	NM_001160316	Nfasc	9406	4.262227	4.8412647	6.2799635	6.476622	4.0043	5.9402647
ASMM9PARTA024743	NM_001161540	Islr2	4005	2.4504871	4.472135	4.384251	6.0996027	4.6652927	5.640808
ASMM9PARTA024744	NM_001161745	Hsd3b3	1655	5.677522	5.4912605	8.145727	7.132617	7.0589733	6.7050905
ASMM9PARTA024750	NM_001162878	Fam183b	558	7.6362605	4.97435	5.226104	4.8363423	2.7363474	3.2499928
ASMM9PARTA024754	NM_001163102	Eme2	1521	5.2022705	5.3816814	6.005666	4.434538	6.887949	4.142845
ASMM9PARTA024765	NM_001160038	Ndufs1	2936	8.401891	9.703594	12.069649	11.247101	8.033048	11.358013
ASMM9PARTA024766	NM_001160180	Tor1aip2	2697	9.120248	10.956556	9.899267	12.01302	11.174522	12.126934
ASMM9PARTA024771	NM_001161737	Siva1	587	10.701282	10.497675	5.851688	6.050358	5.803154	5.8601933
ASMM9PARTA024775	NM_001162503	Sqrdl	1676	4.175253	4.613634	3.690921	5.687261	2.7363474	4.944565
ASMM9PARTA024779	NM_001162855	Nsmce4a	1484	10.557685	9.517422	5.9615536	7.4048195	2.7363474	7.4708652
ASMM9PARTA024783	NM_001163031	Cd97	2965	5.5204306	5.6556644	5.084944	5.187171	5.162661	4.4146776
ASMM9PARTA024784	NM_001163263	Rnf20	4312	8.594425	10.068972	10.487162	12.456259	13.340179	12.407023
ASMM9PARTA024789	NM_001163307	Pcgf2	2485	9.182037	10.702878	10.70188	11.43052	12.481287	11.74461
ASMM9PARTA024795	NM_001163556	Pou2f2	3249	9.024329	9.8787	12.949863	9.398013	9.252549	8.908445
ASMM9PARTA024799	NM_001159967	Ralgps2	6914	6.9354925	5.0582447	2.90694	4.513646	2.7363474	5.3931394
ASMM9PARTA024803	NM_001160222	Pum2	5883	4.5896063	6.774558	2.6811423	3.5460224	3.7081885	4.595664
ASMM9PARTA024804	NM_001160345	Svip	3077	7.898601	8.319261	7.40751	8.816041	8.063437	8.855083
ASMM9PARTA024805	NM_001160356	AI462493	847	8.997469	9.723676	4.523237	5.6260614	10.720777	5.1899056
ASMM9PARTA024810	NM_001161428	Unc93b1	2003	5.1020775	5.171097	8.377614	7.5937524	6.9238143	7.6988015
ASMM9PARTA024813	NM_001161621	Abp1	2831	11.820417	13.489713	13.0018635	13.347628	14.731236	13.906488
ASMM9PARTA024815	NM_001161667	Acox2	2448	3.7593083	4.799877	5.930964	4.8433166	5.0690484	5.2571793
ASMM9PARTA024817	NM_001161731	Ang	816	8.506077	8.078381	5.7915993	5.869171	5.542884	5.3244605
ASMM9PARTA024820	NM_001161853	Smarcb1	1647	6.147332	5.8689003	6.798424	5.29958	4.6039963	6.126895
ASMM9PARTA024822	NM_001162492	Mpst	1322	5.0691237	5.6672945	5.0860243	4.9298744	4.9423594	4.2518983
ASMM9PARTA024825	NM_001162926	Fam84b	5563	7.2089176	6.793104	2.703295	2.7702322	10.487162	2.6758442
ASMM9PARTA024830	NM_001163126	Cog5	2997	8.359856	8.231573	5.7087784	2.7702322	3.426631	3.529861
ASMM9PARTA024832	NM_001163268	Lpar5	1458	5.5172787	5.336686	6.942731	7.422044	4.972366	7.118115
ASMM9PARTA024833	NM_001160178	Klhdc7b	1818	7.632973	8.208683	8.61487	6.2168484	9.178475	7.7444487
ASMM9PARTA024834	NM_001160366	Srcrb4d	2728	4.7873583	5.3056784	4.956867	4.6782002	4.6958675	4.862449
ASMM9PARTA024836	NM_001160713	Cd300lg	2600	6.878589	8.108256	6.19049	5.676196	8.017716	5.644561
ASMM9PARTA024837	NM_001161338	Sh3bp5l	3023	9.772315	11.691427	10.078403	13.240643	13.417577	13.366644
ASMM9PARTA024838	NM_001161515	Dctd	2096	4.344576	4.45462	5.0626745	5.643373	2.7363474	5.0195003
ASMM9PARTA024839	NM_001161608	Gm13272	811	5.918914	4.507498	4.551827	2.7702322	7.1513047	2.7270472
ASMM9PARTA024840	NM_001161609	Gm13285	549	4.3983555	4.84692	5.29958	2.7702322	6.256545	3.8512695
ASMM9PARTA024843	NM_001161770	Lmo4	1549	9.045048	11.158075	11.201149	15.061297	14.953068	14.907324
ASMM9PARTA024853	NM_001163073	Lcorl	4970	8.5270815	8.993168	3.1171808	2.7702322	8.574367	2.806566
ASMM9PARTA024857	NM_001163304	Pxmp3	2038	5.2506294	6.0022135	2.8218036	2.7702322	5.2571793	3.7923377
ASMM9PARTA024858	NM_001163358	Dppa1	2264	2.6767764	4.236831	2.737543	4.723402	5.1813655	4.416671
ASMM9PARTA024859	NM_001163394	Evl	2202	9.934963	8.883301	8.245744	7.6278486	6.732659	7.1184993
ASMM9PARTA024861	NM_001163462	Rpap2	2742	12.091423	13.281591	15.003029	14.953068	16.025127	14.955452
ASMM9PARTA024862	NM_001163465	Rhpn1	2303	4.616005	4.907365	5.261941	2.7702322	4.4127917	3.935663
ASMM9PARTA024864	NM_001163481	Fkbp10	2616	7.6314125	6.844557	7.8949127	5.596303	7.9879045	6.10935
ASMM9PARTA024865	NM_001163510	Kcnn4	2041	7.11689	7.5434513	9.144917	9.569962	9.909931	8.895691
ASMM9PARTA024870	NM_001160711	Cd300lg	2732	7.2455506	8.235544	7.565973	7.697491	8.123169	7.7103777
ASMM9PARTA024873	NM_001161457	Cbfb	2797	5.49732	6.0378733	3.3021636	5.5601845	4.6213293	3.1923242
ASMM9PARTA024874	NM_001161628	Efcab6	2924	11.570546	13.119623	15.125918	15.458213	15.244801	15.845819
ASMM9PARTA024875	NM_001161774	St3gal3	2248	10.37524	12.067174	13.152618	14.576335	13.375506	14.066994
ASMM9PARTA024878	NM_001161816	Gm15455	3016	11.30602	10.926836	7.392476	8.257368	6.1135397	8.648679
ASMM9PARTA024884	NM_001162872	Exoc7	3212	8.038189	7.3849573	8.388749	8.483216	5.754454	7.809538
ASMM9PARTA024885	NM_001162896	4930523C07Rik	4035	7.089303	7.0887394	5.3556123	5.58922	3.601774	5.3317027
ASMM9PARTA024886	NM_001162903	2010109K11Rik	4155	10.809167	10.79388	9.753772	12.208177	2.7363474	12.487871
ASMM9PARTA024894	NM_001163356	6530418L21Rik	4554	5.5124254	5.846677	5.6618314	8.330351	9.7708435	8.034678
ASMM9PARTA024897	NM_001163493	Stard13	5638	5.5411396	5.517559	9.218362	10.743326	11.043642	10.946394
ASMM9PARTA024898	NM_001163502	C130039O16Rik	7266	2.6929939	4.853715	4.625809	6.1533403	6.312674	6.6067853
ASMM9PARTA024900	NM_001163518	2410075B13Rik	2414	12.826717	13.6930065	11.159772	10.827137	12.928837	11.04542
ASMM9PARTA024902	NM_001160404	Galnt1	3908	4.6400137	6.894953	4.153763	7.714377	2.7363474	7.390123
ASMM9PARTA024903	NM_001161627	Tmem116	1364	5.0128217	4.541805	2.8984108	3.1868246	5.2646866	4.258454
ASMM9PARTA024904	NM_001161799	Mfap2	1058	7.7882586	8.813887	9.666068	9.262071	10.460508	9.778719
ASMM9PARTA024906	NM_001162911	Zfp934	2235	7.724764	7.4485645	4.334347	5.660507	3.784979	6.1893673
ASMM9PARTA024907	NM_001162928	Pom121l2	4727	4.819436	6.124262	7.809884	3.6188278	4.528612	5.686384
ASMM9PARTA024908	NM_001162956	Ccdc138	2466	5.529864	5.479187	5.8525305	4.387578	7.1317163	4.392928
ASMM9PARTA024910	NM_001163007	Tnik	7122	8.672956	9.849408	5.278836	9.027276	2.7363474	8.653193
ASMM9PARTA024911	NM_001163010	Mup1	797	2.5179923	4.637108	5.081212	6.4518156	8.14873	6.033763
ASMM9PARTA024921	NM_001163498	Rundc2a	1205	5.470615	6.8814573	5.113421	8.286531	8.281178	8.459626
ASMM9PARTA024926	NM_001163663	Rab6	3243	7.412919	8.307703	4.8132095	7.9630947	2.7363474	7.6498513
ASMM9PARTA024930	NM_001163819	Fance	2016	7.8009377	6.4701214	4.5636406	4.087746	3.015529	6.4092875
ASMM9PARTA024933	NM_001164051	Pik3cd	4942	8.167889	9.21858	8.548117	8.391638	9.731778	8.448779
ASMM9PARTA024934	NM_001164055	Pkig	983	15.151518	15.553537	11.932723	12.82738	7.0269766	13.236563
ASMM9PARTA024939	NM_001161842	Il18r1	1919	6.263961	6.2758236	7.342524	7.248826	9.306004	7.171666
ASMM9PARTA024942	NM_001162869	Rab11fip3	5015	6.389357	6.8862906	6.152177	8.805956	9.056472	9.18274
ASMM9PARTA024944	NM_001162923	Rasl12	1949	8.032015	9.419704	11.141401	8.084214	10.880158	8.46467
ASMM9PARTA024945	NM_001162925	Nudt17	1336	4.522054	4.8614836	3.964541	3.8392916	6.2331734	4.0768023
ASMM9PARTA024949	NM_001163035	Enoph1	1490	9.768684	9.675185	6.9016104	6.498802	7.6919355	7.2355967
ASMM9PARTA024951	NM_001163166	Hmg20b	1457	5.0900974	6.5945616	5.2946396	6.61581	5.552657	6.814247
ASMM9PARTA024954	NM_001163450	Mapk8ip3	5486	6.23103	7.49708	6.152773	6.186222	7.6200438	6.0342116
ASMM9PARTA024958	NM_001163507	Mmrn1	4633	5.494677	6.372764	5.8189206	9.314526	2.7363474	9.08592
ASMM9PARTA024959	NM_001163564	Naf1	2990	3.5019774	5.3991656	6.1229143	4.8041716	2.7363474	5.380826
ASMM9PARTA024960	NM_001163612	1700061J05Rik	1147	9.123541	9.906084	8.569396	7.997636	7.1689286	8.069075
ASMM9PARTA024962	NM_001163642	Setdb1	4641	4.3731937	5.42245	2.772472	5.139306	5.3327775	5.799275
ASMM9PARTA024963	NM_001163718	0610007P22Rik	1203	6.8295536	5.8127575	2.746849	5.4879045	4.4402657	5.5058894
ASMM9PARTA024966	NM_001163753	Rab37	2581	5.328023	5.1514654	2.760779	4.138015	8.246217	3.76564
ASMM9PARTA024969	NM_001164045	Ccl27a	882	9.381981	11.294327	7.054589	7.8610563	6.918768	7.8403983
ASMM9PARTA024970	NM_001164086	Homer2	10966	6.1925745	7.924075	4.258454	2.7702322	5.86166	4.246633
ASMM9PARTA024971	NM_001164255	Tpm1	1577	6.984866	5.0596676	2.7299895	6.613994	2.7363474	6.6447425
ASMM9PARTA024973	NM_001161796	Gucy1b3	3234	7.1325393	6.486328	2.8081641	5.8721495	4.3767834	5.650856
ASMM9PARTA024978	NM_001162858	Nrip2	1675	11.456753	12.798891	12.887346	13.2692795	14.85616	13.572723
ASMM9PARTA024980	NM_001162924	Pkp3	2926	5.0151825	4.580321	5.962778	5.265963	5.499161	5.788704
ASMM9PARTA024982	NM_001163019	A430005L14Rik	995	7.592271	6.2465076	5.2292604	4.2393847	2.7363474	4.016574
ASMM9PARTA024984	NM_001163141	Krtap24-1	1571	4.2297316	4.851547	4.9200144	2.7702322	3.025058	3.757133
ASMM9PARTA024985	NM_001163155	Col4a5	6503	11.941616	13.768007	13.561192	15.694641	16.563728	16.103706
ASMM9PARTA024986	NM_001163161	Clec4d	1333	8.147674	4.428846	6.3477807	7.7360926	7.287892	7.6204953
ASMM9PARTA024987	NM_001163165	Hmg20b	1560	8.941938	10.497331	10.095018	10.781823	12.522702	10.598247
ASMM9PARTA024988	NM_001163186	Plekhb1	1920	6.8924427	7.870432	10.015093	7.279356	13.47032	9.560455
ASMM9PARTA024989	NM_001163301	Pxmp3	1978	6.8883777	7.7190037	4.548688	5.3927217	3.4152322	3.3572836
ASMM9PARTA024993	NM_001163445	2700089E24Rik	2509	11.40617	11.039602	5.4861655	7.2776556	2.7363474	2.8298376
ASMM9PARTA024995	NM_001163483	1700020A23Rik	724	2.9400373	5.6140738	6.156379	5.0068207	5.9060183	5.139306
ASMM9PARTA024998	NM_001163512	Rgs12	3434	5.765314	6.4706163	6.0007744	7.4334755	10.365971	7.331766
ASMM9PARTA025002	NM_001163669	Tnnt3	1069	7.233324	5.8440447	5.190064	3.6946056	8.0291605	4.495243
ASMM9PARTA025003	NM_001163684	Nosip	2059	9.535356	9.203089	5.321665	5.15578	4.116479	5.9122286
ASMM9PARTA025007	NM_001161845	Sgk1	3121	8.496983	10.4984665	8.805633	11.776602	11.621099	12.117982
ASMM9PARTA025008	NM_001161854	Csde1	4108	7.1356688	9.493904	3.0962563	9.105195	3.0452805	9.109615
ASMM9PARTA025009	NM_001162365	Ptk2b	4039	5.3085923	4.2395864	2.714399	3.3146203	5.063326	4.861665
ASMM9PARTA025015	NM_001162946	Pcx	4148	2.5743847	4.270383	2.7401938	6.849103	4.8625317	6.236018
ASMM9PARTA025017	NM_001163020	Klhl32	2386	6.996287	7.538044	5.0822678	6.8484936	7.671803	6.4114194
ASMM9PARTA025022	NM_001163270	Baiap3	4645	7.3450603	6.7064686	9.670123	8.902783	6.473576	8.252861
ASMM9PARTA025029	NM_001163621	Apol6	2066	4.105467	4.5229445	3.3935893	3.7012231	5.2728677	2.7506678
ASMM9PARTA025031	NM_001163775	Taok2	5270	12.5534725	13.707075	12.152595	14.428748	14.624834	14.55909
ASMM9PARTA025032	NM_001163818	Ppp1r10	4239	6.5403986	6.0386024	4.8338184	5.275197	8.905933	4.3016605
ASMM9PARTA025033	NM_001163945	Rpl3l	1398	7.2815533	10.631917	2.8294797	4.455959	4.4595346	5.808565
ASMM9PARTA025040	NM_001164216	Romo1	469	5.8124685	7.0829825	4.030555	6.4753895	6.98419	6.838175
ASMM9PARTA025042	NM_001162381	Fam166b	1271	5.431198	5.3144417	3.4781797	7.2468805	5.46523	7.0829
ASMM9PARTA025044	NM_001162493	Mpst	1292	9.192059	10.523043	8.662275	10.287962	10.439275	10.158314
ASMM9PARTA025048	NM_001163014	Gp6	1152	2.4565277	5.660494	4.579103	9.064225	2.7363474	8.058952
ASMM9PARTA025049	NM_001163027	Hcrtr1	2176	3.7289846	4.861755	6.9420404	5.6421056	7.112324	6.558661
ASMM9PARTA025054	NM_001163192	Ly6g6f	1068	2.5078316	6.6722	4.338009	5.6660094	2.954961	4.526415
ASMM9PARTA025055	NM_001163239	Nqo2	3804	7.1226635	7.4408913	5.4245014	4.6834173	5.85188	4.904377
ASMM9PARTA025056	NM_001163303	Pxmp3	2061	6.916898	8.016149	7.034325	8.309292	9.031894	8.34352
ASMM9PARTA025058	NM_001163353	Gm12171	327	7.9291906	9.325287	8.1741905	9.604904	11.098594	9.928446
ASMM9PARTA025060	NM_001163434	Hspa5	2534	7.846073	8.500122	3.0399868	5.3401103	12.492735	5.529323
ASMM9PARTA025064	NM_001163579	Lrrcc1	5675	7.7061725	5.9450693	6.047361	2.7702322	5.282325	3.2538173
ASMM9PARTA025067	NM_001163664	Tnnt3	1108	8.118288	5.01577	5.645702	4.732442	3.9220147	4.8450933
ASMM9PARTA025069	NM_001163792	Fam76a	2971	6.382531	6.460762	5.62785	5.565098	8.425345	5.5840297
ASMM9PARTA025070	NM_001163816	Vav1	4051	4.8646283	5.687895	5.1212792	3.5528893	6.868029	2.9656801
ASMM9PARTA025071	NM_001163820	Fance	1890	8.876992	9.965351	10.961331	12.163515	11.443264	11.952456
ASMM9PARTA025072	NM_001163847	Tbc1d24	7728	2.663548	4.28343	4.184804	4.3913813	4.0059147	4.6881027
ASMM9PARTA025073	NM_001164039	Ly6e	2067	7.7132487	9.794163	5.1721525	6.1839747	3.7568743	4.623671
ASMM9PARTA025074	NM_001164048	Mb	981	11.769455	13.429783	6.409529	4.1485157	6.681885	5.1142726
ASMM9PARTA025080	NM_001162965	Sgsm1	3825	4.4083586	5.2646627	2.796235	2.7702322	4.236222	4.908783
ASMM9PARTA025081	NM_001162989	Phax	1783	4.3781843	4.6741877	6.473576	4.435413	6.662944	4.128345
ASMM9PARTA025084	NM_001163144	Pcsk5	5783	9.34078	7.691741	5.331397	2.7702322	2.7363474	3.5164685
ASMM9PARTA025090	NM_001163311	Srr	3473	5.021555	5.5073633	4.425582	2.7702322	7.214694	4.1963987
ASMM9PARTA025094	NM_001163379	Agpat1	2190	5.72202	6.5184784	7.1242275	7.4602466	3.134192	7.0487432
ASMM9PARTA025095	NM_001163421	Tatdn3	1258	8.159456	7.1457534	4.725475	5.453743	5.5477467	5.2518654
ASMM9PARTA025097	NM_001163470	Trafd1	2498	8.557233	7.973173	4.4216437	6.9738545	6.418379	7.3582
ASMM9PARTA025101	NM_001163573	Scnm1	693	10.039346	9.987238	5.237455	5.0596466	4.6822357	4.8704286
ASMM9PARTA025102	NM_001163617	Tars2	2446	8.225422	8.703087	5.458647	4.123317	4.2307234	6.1106067
ASMM9PARTA025103	NM_001163619	Tars2	3322	6.7972155	7.3698516	9.448759	7.2698517	9.871873	7.340784
ASMM9PARTA025106	NM_001163729	Klhdc3	1973	5.0146503	5.335553	4.970394	5.865077	6.5158935	5.543658
ASMM9PARTA025109	NM_001163919	Zfp960	1503	8.976864	8.169497	5.4044905	7.3503637	3.169964	7.1215134
ASMM9PARTA025110	NM_001164038	Ly6e	2070	8.160065	9.735098	8.319176	8.247423	11.492374	8.404685
ASMM9PARTA025111	NM_001162477	Gab2	6005	6.118739	7.483959	5.2008443	8.420793	7.3257155	8.617007
ASMM9PARTA025121	NM_001163182	Plekhb1	1971	7.6672306	8.504993	9.560455	10.252182	9.877397	10.448587
ASMM9PARTA025122	NM_001163215	Fgfr3	4222	4.917714	6.6770515	4.557819	6.2556677	6.8560343	6.911343
ASMM9PARTA025123	NM_001163242	Nqo2	3821	7.9770956	8.696743	6.3848634	7.294759	8.186436	7.602918
ASMM9PARTA025124	NM_001163317	Clrn2	944	5.465014	6.110475	5.2079453	5.497659	6.9632864	5.0999293
ASMM9PARTA025128	NM_001163447	Mapk8ip3	5576	9.922367	10.751152	5.4623294	5.5231256	6.028702	5.2854548
ASMM9PARTA025131	NM_001163530	Prl	892	5.206684	5.3655186	5.3434362	3.8220453	9.19132	4.946013
ASMM9PARTA025135	NM_001163587	Agxt2l1	2666	5.04916	4.960889	7.5874715	5.8511243	7.6834307	6.157307
ASMM9PARTA025139	NM_001163728	4930563E22Rik	3313	6.079921	6.297535	5.665839	5.834776	6.2540617	5.918123
ASMM9PARTA025141	NM_001163794	Pdik1l	4639	4.0910025	6.000873	4.784371	6.9944143	6.4316473	6.5344057
ASMM9PARTA025142	NM_001163795	Treml4	1745	8.366556	10.01138	9.331233	10.58655	11.050888	10.675821
ASMM9PARTA025143	NM_001164037	Ly6e	2154	7.578881	9.514315	7.5084915	9.289917	10.708793	7.4791837
ASMM9PARTA025149	NM_001163154	Etv1	3806	9.356419	11.505774	11.211676	12.497125	12.794755	12.582419
ASMM9PARTA025154	NM_001163308	Pcgf2	2347	6.2331076	7.2816715	5.4225383	8.049308	6.963166	7.464643
ASMM9PARTA025155	NM_001163318	Gm11744	816	8.833406	8.350838	4.556068	4.8194666	8.098524	4.5515127
ASMM9PARTA025158	NM_001163389	Snx11	2521	4.601022	5.855445	5.3682613	6.7967935	7.429888	5.9437456
ASMM9PARTA025163	NM_001163555	Pou2f2	3315	7.518276	8.111892	10.197334	10.821669	8.798391	10.738212
ASMM9PARTA025167	NM_001163634	Wnt7b	3510	5.603897	6.827489	5.8873606	7.471287	8.81337	7.6435304
ASMM9PARTA025171	NM_001163742	Nlrx1	3605	4.526403	4.3066525	8.844462	6.8780184	5.4443884	6.7231555
ASMM9PARTA025178	NM_001164052	Pik3cd	4636	5.5687056	6.698772	6.7873545	5.2360344	9.695246	5.99069
ASMM9PARTA025179	NM_001164058	Prl7a1	977	5.370408	5.510301	7.7836223	5.721734	11.402617	6.0216217
ASMM9PARTA025180	NM_001163256	Fblim1	3054	3.539203	6.1267023	2.7140405	7.863471	4.976306	7.377366
ASMM9PARTA025182	NM_001163451	Mapk8ip3	5483	8.6192	8.485298	3.8861277	4.683776	2.7363474	5.2579546
ASMM9PARTA025183	NM_001163452	Trpc4ap	3219	7.790722	8.613573	7.227956	6.52726	8.486591	6.3040614
ASMM9PARTA025184	NM_001163487	Pfkm	2894	12.186243	13.681854	15.620222	14.460293	15.768663	16.822735
ASMM9PARTA025188	NM_001163645	Osbpl3	6779	6.124606	6.1756296	8.391341	10.455172	10.631924	10.200252
ASMM9PARTA025190	NM_001163709	Bri3	847	7.749997	7.2578163	10.634108	10.945421	14.525786	11.113973
ASMM9PARTA025191	NM_001163757	Skor1	3613	6.626857	8.1569395	8.980984	8.230578	6.1514277	7.3131676
ASMM9PARTA025192	NM_001164099	Add3	4520	4.902548	5.393259	5.8395467	3.5257502	2.7363474	4.020732
ASMM9PARTA025194	NM_001164155	Tnfrsf19	4036	6.8921933	6.890987	7.327886	8.262236	6.8293695	7.961315
ASMM9PARTA025195	NM_001164168	Pias2	4984	5.037177	5.7589464	5.4595046	4.392928	4.37775	5.2307506
ASMM9PARTA025197	NM_001164268	Kalrn	6430	6.8589525	7.273641	7.615802	7.3218956	5.360889	7.2069225
ASMM9PARTA025198	NM_001164320	Chadl	2547	6.6047983	5.5601225	8.136904	4.900626	12.095814	5.062548
ASMM9PARTA025202	NM_001164630	Mum1l1	4600	4.6658926	5.9686527	3.962205	2.7702322	5.350172	3.121214
ASMM9PARTA025205	NM_001164800	Slc38a10	4565	5.546015	5.574483	2.9512796	6.421065	5.4723063	6.4078884
ASMM9PARTA025208	NM_001165894	Akt1	2657	9.393454	10.097937	5.447439	5.3098373	4.3813076	5.630519
ASMM9PARTA025212	NM_001166031	Mrps2	2022	4.6511917	5.7867293	2.7011414	5.78771	2.7363474	2.8341396
ASMM9PARTA025214	NM_001166065	Gcnt4	5107	3.9620194	5.7391014	7.0004845	5.0840564	2.7363474	5.343961
ASMM9PARTA025215	NM_001163310	Rit1	2364	7.9666944	8.326931	4.4051895	6.2929535	2.7363474	6.5682535
ASMM9PARTA025218	NM_001163399	Elavl4	4052	8.099473	9.300003	8.328863	9.044574	9.848638	8.839092
ASMM9PARTA025219	NM_001163422	Tatdn3	1129	6.1470585	4.419078	5.032044	3.7851827	2.7363474	6.614581
ASMM9PARTA025221	NM_001163448	Mapk8ip3	5551	4.9143095	4.375209	4.02483	5.0120068	5.2244	6.727298
ASMM9PARTA025230	NM_001163628	Lyrm5	1623	6.433422	6.8956137	7.164322	7.4125495	7.812997	7.520549
ASMM9PARTA025236	NM_001163763	Tcf19	1773	10.390784	11.226414	14.85616	13.463846	11.927426	13.144033
ASMM9PARTA025239	NM_001163851	Tbc1d24	7248	5.2268276	5.7712536	6.868029	5.266699	7.7284036	5.7801948
ASMM9PARTA025241	NM_001164035	Ntf3	1368	8.762724	10.243767	8.827768	9.510932	13.777459	10.535154
ASMM9PARTA025242	NM_001164072	Tank	2019	6.339093	6.516855	4.265021	5.233001	3.7474413	4.7922535
ASMM9PARTA025243	NM_001164075	Tgif1	1720	4.4364505	5.67686	5.532373	5.8362527	7.8751807	5.278288
ASMM9PARTA025244	NM_001164147	Tcf3	3320	6.466852	5.57292	5.172385	4.356692	3.6849654	4.4664655
ASMM9PARTA025248	NM_001164248	Tpm1	1210	16.755733	16.978481	14.375554	10.77673	4.1208067	10.873857
ASMM9PARTA025249	NM_001164274	Mga	13304	4.686454	5.072739	4.322366	2.7702322	5.768304	3.6334994
ASMM9PARTA025251	NM_001163497	Cd160	2458	2.708928	4.690528	4.973727	3.9488788	3.1423829	4.355987
ASMM9PARTA025255	NM_001163565	Ptpn5	3049	7.7552886	8.827135	8.881659	9.569099	9.322849	9.839817
ASMM9PARTA025259	NM_001163641	Setdb1	4682	13.201176	14.494968	14.469888	13.960679	14.749677	14.1568
ASMM9PARTA025261	NM_001163691	Cacna1h	8187	7.2795076	8.691164	6.055047	6.8034253	8.982578	7.3245287
ASMM9PARTA025264	NM_001163722	1190007F08Rik	3380	11.162353	8.71171	5.5296755	2.7702322	2.7363474	2.765514
ASMM9PARTA025265	NM_001163743	Nlrx1	3706	7.9047995	9.79696	9.3676605	8.84935	12.697619	8.919271
ASMM9PARTA025266	NM_001163751	Spsb3	1608	4.108719	5.6172605	6.187556	6.643213	4.024297	6.663432
ASMM9PARTA025268	NM_001164079	Tia1	4174	7.4225135	7.497468	5.38676	5.069287	2.7363474	5.228609
ASMM9PARTA025270	NM_001164167	Pias2	4942	9.725658	9.482042	6.3388114	8.245277	8.090479	8.092084
ASMM9PARTA025271	NM_001164186	Barhl1	3391	4.0844364	4.5764103	8.262016	8.11639	5.2088313	8.24402
ASMM9PARTA025272	NM_001164227	Nrf1	2259	7.418964	6.736588	4.6179013	5.549428	3.0734258	4.8147726
ASMM9PARTA025273	NM_001164352	Efemp2	1802	7.1581945	7.921928	7.3525963	6.766013	6.4208484	6.809805
ASMM9PARTA025279	NM_001164427	Kcnk13	3112	3.9925652	4.4378552	5.5345554	5.864935	4.8132095	5.9267206
ASMM9PARTA025286	NM_001163525	S100a14	1097	12.000975	13.773462	12.526253	13.5557785	14.515951	14.010019
ASMM9PARTA025290	NM_001163576	Parp10	3411	8.31705	9.891369	10.839899	11.254166	12.694941	11.29254
ASMM9PARTA025293	NM_001163688	Ptpra	3501	7.70706	7.226336	5.954919	6.011652	5.44565	6.3944144
ASMM9PARTA025294	NM_001163706	Fbxo6	1205	4.4873476	4.6819267	4.049839	5.345705	4.263776	5.6562743
ASMM9PARTA025297	NM_001163755	Skor1	3616	5.130602	5.5940256	6.2127714	6.7213135	8.4755125	6.801427
ASMM9PARTA025303	NM_001164191	Mtm1	3379	2.5787587	4.263116	5.6427913	6.932446	6.2980776	6.484245
ASMM9PARTA025307	NM_001164481	Sipa1	3868	4.7934084	5.4792953	7.49843	5.2778807	4.856144	4.9776173
ASMM9PARTA025311	NM_001164532	Cpsf4l	1390	4.8405857	4.9267673	6.0538325	7.241313	6.1666193	6.7110076
ASMM9PARTA025312	NM_001164533	Dap3	4538	8.704498	8.391964	5.368778	6.885686	4.852282	6.4786463
ASMM9PARTA025314	NM_001164642	Trappc9	3127	6.5875874	6.034768	4.978695	2.7702322	5.631905	3.8473325
ASMM9PARTA025316	NM_001164698	Klk6	1247	6.360854	8.230054	5.9677687	7.083004	9.417348	7.726013
ASMM9PARTA025317	NM_001164734	Mpp6	2222	9.121809	8.455629	4.6683164	4.342912	3.9787862	4.50912
ASMM9PARTA025321	NM_001163503	2010001E11Rik	2285	2.552524	4.38039	3.4383383	4.749073	8.673663	4.4617333
ASMM9PARTA025322	NM_001163513	Dlg5	7878	5.62105	6.9323196	5.560888	6.5563416	7.057417	7.01938
ASMM9PARTA025326	NM_001163570	Exosc8	1282	8.131906	7.546117	4.0331583	5.1420965	4.5192924	5.2986784
ASMM9PARTA025327	NM_001163575	Parp10	3307	5.0033026	4.9380326	4.9974403	6.132873	6.8212667	6.01538
ASMM9PARTA025328	NM_001163583	Prom1	2965	3.6866217	5.4332795	5.802375	6.152773	7.919851	7.037879
ASMM9PARTA025329	NM_001163608	Plxdc1	2922	5.960261	6.132003	7.2114906	7.775962	12.966672	8.192922
ASMM9PARTA025330	NM_001163611	Nps	860	2.5636072	4.744336	3.9764388	2.7702322	11.395415	3.4482021
ASMM9PARTA025332	NM_001163633	Wnt7b	3426	6.868607	7.7853384	9.354794	8.120402	9.94379	8.4755125
ASMM9PARTA025335	NM_001163689	Pnpla2	2635	9.699494	10.600946	9.02456	10.20274	10.321365	10.466995
ASMM9PARTA025336	NM_001163702	Fbxo27	1966	6.7663765	7.2751036	11.671472	9.185318	8.643219	9.219432
ASMM9PARTA025337	NM_001163704	Fbxo6	1429	6.697592	5.6142235	4.1535907	5.682371	6.7256026	3.5735161
ASMM9PARTA025340	NM_001163797	Zfp68	4725	6.558774	6.6986065	7.0107894	7.084817	14.87652	7.1277966
ASMM9PARTA025341	NM_001164101	Add3	4424	8.429636	8.190472	6.465332	5.7584195	3.7486968	6.245574
ASMM9PARTA025345	NM_001164209	Tmem176b	1257	6.856081	7.1278925	4.4339523	5.230943	4.5044546	4.6732597
ASMM9PARTA025349	NM_001164250	Tpm1	1702	6.775502	5.403475	6.820438	9.091563	2.7363474	8.885257
ASMM9PARTA025350	NM_001164253	Tpm1	1675	5.3813725	5.588969	6.215876	8.782372	2.7363474	8.998137
ASMM9PARTA025352	NM_001164272	Cpsf7	3577	5.451454	6.6207647	4.035297	5.5747833	7.1765223	5.7349396
ASMM9PARTA025354	NM_001163553	Ap4b1	2830	7.1906805	7.237893	9.821524	7.9662385	3.8440545	8.3300495
ASMM9PARTA025359	NM_001163632	Satb1	6178	5.060688	8.311384	5.378922	8.72673	8.32832	8.145257
ASMM9PARTA025361	NM_001163705	Fbxo6	1213	8.358139	9.70755	10.652086	8.551035	11.886155	9.264282
ASMM9PARTA025362	NM_001163747	Tmem192	1005	8.004877	7.7361207	4.5259438	5.630519	3.239755	4.7533617
ASMM9PARTA025363	NM_001163793	C530008M17Rik	6835	4.5878344	4.1918077	7.7765937	5.9838877	2.7363474	5.9737654
ASMM9PARTA025364	NM_001163796	Treml4	1718	7.5899673	9.347854	7.849335	10.276947	10.378365	10.291025
ASMM9PARTA025366	NM_001164036	Ly6e	2281	3.8462505	4.157598	4.6700587	6.130678	6.154415	5.495603
ASMM9PARTA025367	NM_001164046	Gm13306	425	9.728561	10.039749	13.635428	14.385125	12.268526	14.371648
ASMM9PARTA025368	NM_001164089	Cops7a	1327	8.1686535	7.9485264	4.993661	5.5805855	9.207962	5.3092084
ASMM9PARTA025370	NM_001164148	Tcf3	3317	7.4628367	6.5128927	3.8265617	2.7702322	3.0133646	5.4892764
ASMM9PARTA025373	NM_001164251	Tpm1	1210	16.928879	17.003208	14.841915	9.855032	2.7363474	9.269379
ASMM9PARTA025380	NM_001164558	Pdzk1ip1	826	4.8906	5.0975676	4.7246385	4.8055935	5.1095343	5.512927
ASMM9PARTA025381	NM_001164569	Rffl	3650	7.227479	6.385522	7.719494	6.80301	8.92658	7.161203
ASMM9PARTA025385	NM_001164626	2210021J22Rik	864	9.421006	10.957521	7.9481034	8.71658	9.502766	7.775507
ASMM9PARTA025386	NM_001164683	Tmem29	1433	5.1683025	4.316821	2.6771326	7.697406	2.7363474	7.164322
ASMM9PARTA025391	NM_001163643	Map3k12	5528	5.3281393	4.5001755	9.824394	7.323754	6.3389373	9.74836
ASMM9PARTA025392	NM_001163670	Tnnt3	1024	10.390602	7.783612	8.03861	10.013184	7.8086348	9.808926
ASMM9PARTA025396	NM_001163749	2310057J16Rik	4306	10.237202	11.461307	10.239155	11.309638	11.999831	11.399985
ASMM9PARTA025398	NM_001163761	6430548M08Rik	5535	5.845065	4.9699855	9.360443	8.787584	3.7230139	8.476721
ASMM9PARTA025401	NM_001164140	Spert	1534	5.2420163	6.72042	5.137927	4.1181107	5.059907	5.140092
ASMM9PARTA025402	NM_001164184	Lsr	2120	6.7746	7.29079	5.0612826	4.731409	7.9630947	4.886152
ASMM9PARTA025404	NM_001164207	Tmem176b	1421	6.3691797	6.977929	10.485678	5.15587	6.2831073	7.492902
ASMM9PARTA025405	NM_001164243	Prpsap2	1814	4.756585	5.3200903	3.0405233	6.410486	2.7363474	2.6758442
ASMM9PARTA025409	NM_001164374	LOC100302688	872	8.479059	3.9148173	8.085106	7.2283955	3.6068015	4.9551687
ASMM9PARTA025411	NM_001164493	Klhl29	7048	4.2438335	5.724191	5.570073	3.7525585	2.7363474	3.2554743
ASMM9PARTA025412	NM_001164518	Iglon5	2567	6.5764065	7.4365287	6.2597084	8.136607	8.351854	8.744517
ASMM9PARTA025413	NM_001164523	Omt2a	610	5.8461957	6.6047983	6.857565	6.0655594	4.4434752	6.017974
ASMM9PARTA025414	NM_001164568	Sipa1	3583	10.8345585	11.840954	13.608912	11.960724	13.78708	12.015155
ASMM9PARTA025415	NM_001164576	Zfp169	2165	4.499918	5.236065	5.9879313	5.081826	6.5580792	6.1738153
ASMM9PARTA025416	NM_001164609	Smpd4	4584	4.6764255	5.231031	5.712757	4.742242	7.305031	5.1775956
ASMM9PARTA025417	NM_001164614	Ccdc159	1545	5.4001637	5.5116854	3.553865	5.0558248	5.1443048	5.330731
ASMM9PARTA025418	NM_001164625	2210021J22Rik	1070	7.6255107	9.055637	6.2200303	6.58533	7.5453863	6.9804816
ASMM9PARTA025419	NM_001164631	Mum1l1	4182	4.0808153	5.5337334	5.7678957	6.7323327	4.7484903	6.153872
ASMM9PARTA025422	NM_001163609	Psma8	1693	4.5042024	4.712867	2.7549233	4.786307	3.9157844	5.247855
ASMM9PARTA025424	NM_001163626	Noxa1	1649	5.4004827	5.728324	7.171666	4.9166007	5.301826	4.1846786
ASMM9PARTA025427	NM_001163713	Tufm	1806	6.950379	7.5719237	8.088495	7.9745517	5.345705	7.873103
ASMM9PARTA025428	NM_001163750	Spsb3	1953	5.4649863	5.6565323	2.767364	4.8571954	10.260694	4.9824324
ASMM9PARTA025429	NM_001163752	4930432K21Rik	2389	9.824976	10.82987	10.105717	12.507142	12.354288	12.792445
ASMM9PARTA025430	NM_001163758	Skor1	3597	7.242023	7.986679	8.890797	7.6345983	5.940447	7.5829372
ASMM9PARTA025432	NM_001163850	Tbc1d24	7710	6.118863	6.551499	7.9858365	7.8536835	8.172319	7.351617
ASMM9PARTA025433	NM_001164117	Serpinb6a	1600	7.1437216	6.549181	6.949046	7.807484	6.4655404	7.304581
ASMM9PARTA025436	NM_001164228	Nrf1	2131	5.035342	4.532999	2.8497999	2.7702322	5.560082	2.8672879
ASMM9PARTA025440	NM_001164366	Atp13a2	4253	7.709015	6.86701	3.9160028	5.5310574	2.7363474	5.1137867
ASMM9PARTA025450	NM_001164769	Fbxw2	2294	6.1688914	5.5363493	4.9600353	9.008529	5.0736914	9.248001
ASMM9PARTA025451	NM_001164820	2310046K01Rik	2142	4.763466	5.320401	4.884218	5.093433	6.192732	4.8792505
ASMM9PARTA025455	NM_001164040	Ly6e	1864	9.063819	10.5751705	8.705795	9.759995	10.811137	9.659965
ASMM9PARTA025458	NM_001164153	Tcf3	3305	6.532304	6.1233573	4.678234	4.502267	6.8901725	5.033813
ASMM9PARTA025462	NM_001164205	Tsen34	1468	10.248404	10.944748	5.826873	5.253953	7.871203	5.394123
ASMM9PARTA025471	NM_001164620	Ccdc157	5017	5.14681	6.009024	7.932413	7.0598083	12.513751	7.4634676
ASMM9PARTA025472	NM_001164634	Slc22a8	3415	5.283292	5.129469	8.1481085	6.8414555	6.971068	6.3951426
ASMM9PARTA025473	NM_001164643	Trappc9	2833	4.8882713	6.040885	4.044625	7.1440806	7.0411386	7.0054016
ASMM9PARTA025474	NM_001164708	Hspb2	628	10.102907	10.287834	5.5734854	2.7702322	4.855451	6.039406
ASMM9PARTA025479	NM_001166430	Hnrnpf	2548	6.793773	7.3238297	5.6287994	5.856744	6.6151915	6.1165104
ASMM9PARTA025482	NM_001166671	Gemin5	6105	3.8448687	4.2228417	5.888817	2.7702322	3.7444823	3.9030097
ASMM9PARTA025484	NM_001167603	Gm6762	1028	9.938952	10.757848	5.470482	4.532379	2.7363474	5.800419
ASMM9PARTA025485	NM_001167680	Rhbdf2	3713	9.857485	10.718984	13.64931	13.615933	12.205681	12.957527
ASMM9PARTA025488	NM_001167906	Cd101	3254	8.014392	10.182116	10.180026	15.395462	13.963801	15.141839
ASMM9PARTA025489	NM_001164047	Mb	1121	8.997726	7.935934	4.044905	5.721091	4.0820737	4.0665445
ASMM9PARTA025490	NM_001164053	Pkig	1148	6.980281	7.590309	6.3133593	6.4991655	6.0275187	6.363429
ASMM9PARTA025491	NM_001164056	Pld1	4987	8.698525	10.335072	10.468261	10.806892	11.230044	10.79435
ASMM9PARTA025493	NM_001164090	Bcap29	1791	4.191409	5.215803	3.9441154	4.0753846	6.47894	4.529164
ASMM9PARTA025496	NM_001164208	Tmem176b	1069	4.9116306	4.248475	3.1108687	5.729628	4.382494	4.880088
ASMM9PARTA025497	NM_001164217	Romo1	383	9.899294	10.312127	5.1420965	7.386064	5.1154003	6.944581
ASMM9PARTA025498	NM_001164224	Aspscr1	1588	9.406833	9.611	6.3951426	8.208362	7.5776567	8.3928175
ASMM9PARTA025499	NM_001164231	Pwwp2a	4096	7.8873014	8.727596	5.2339954	6.6151915	5.5454082	6.650926
ASMM9PARTA025500	NM_001164237	Rnf41	4394	5.613641	5.16949	7.3512316	6.4471006	4.7850437	6.473916
ASMM9PARTA025504	NM_001164376	Ctnna3	3681	4.807803	5.4573	3.7259388	5.053606	5.5070505	5.2174816
ASMM9PARTA025506	NM_001164483	Synj1	7085	5.818378	6.784985	6.156747	6.691016	6.5107627	7.0284443
ASMM9PARTA025509	NM_001164598	Irf2bp2	4530	2.560802	5.420079	4.291168	3.9182813	3.5667837	4.8341517
ASMM9PARTA025510	NM_001164610	Smpd4	4545	5.3749714	5.772805	3.545466	3.7340353	5.6588225	3.2086673
ASMM9PARTA025513	NM_001164635	Slc22a8	3323	4.851781	6.072818	5.6535296	4.36127	6.0087314	5.0336123
ASMM9PARTA025514	NM_001164672	Dnaja1	5489	9.707963	11.299064	9.965175	12.6203785	13.711659	12.379333
ASMM9PARTA025518	NM_001165949	Pias3	2938	5.7196674	5.887784	6.7134156	6.869452	5.5190606	6.7532425
ASMM9PARTA025519	NM_001165997	Spopl	2858	5.532485	6.102007	4.781969	4.562243	4.26211	4.6515307
ASMM9PARTA025522	NM_001166362	Fgf8	1101	6.5526257	7.074347	6.8996544	7.503251	9.062876	7.46108
ASMM9PARTA025523	NM_001166365	Fam122b	4331	7.150791	8.047628	8.269268	9.614582	9.522079	9.369313
ASMM9PARTA025526	NM_001164192	Mtm1	3286	4.9599123	5.5615506	5.271288	8.282626	5.105336	7.505233
ASMM9PARTA025529	NM_001164327	Gm4902	1163	6.3095903	4.2207813	2.6761172	3.1992483	4.4723196	5.533147
ASMM9PARTA025541	NM_001164798	Slc38a10	4589	6.624771	5.767719	3.5381541	5.7755575	7.331318	6.2751656
ASMM9PARTA025542	NM_001165943	Nsun6	2746	8.262526	8.821842	3.9784894	7.602918	5.464803	7.2320294
ASMM9PARTA025545	NM_001165995	Arfrp1	2483	6.955736	8.622807	7.820099	8.40723	13.704357	8.684187
ASMM9PARTA025546	NM_001166066	Heatr7b2	5232	6.6486683	6.1925745	11.758717	7.415986	6.3683743	8.881891
ASMM9PARTA025548	NM_001166207	Dpy19l2	3441	5.737146	5.679169	10.022608	9.943194	8.752882	9.856134
ASMM9PARTA025550	NM_001166380	Armcx1	2353	5.7551966	5.680539	7.1875753	9.197646	8.691521	9.290307
ASMM9PARTA025554	NM_001166661	Ccdc85a	5304	2.5790966	6.3377304	3.6913	5.378561	7.2925262	5.1861897
ASMM9PARTA025556	NM_001166718	Vmn1r173	942	8.079365	9.285755	11.043642	13.132887	9.500023	13.368137
ASMM9PARTA025558	NM_001166744	Vmn1r116	924	3.136477	4.618107	5.28298	4.776857	7.951619	4.9175076
ASMM9PARTA025559	NM_001164082	Polr3d	2017	6.5692997	7.001898	5.5489273	5.087653	6.713047	5.435627
ASMM9PARTA025560	NM_001164108	Ripk3	1980	5.0266533	4.693877	3.5466948	5.5740232	4.9713497	4.112733
ASMM9PARTA025561	NM_001164111	Nfatc1	4315	5.8185487	5.887545	4.4567857	4.6204257	5.5806174	5.4671125
ASMM9PARTA025562	NM_001164118	Serpinb6a	1654	7.3303533	6.0945206	2.687447	4.4512386	2.7363474	4.6974816
ASMM9PARTA025563	NM_001164171	Myh6	6079	11.857016	12.04646	14.342529	14.066994	13.952087	13.9258995
ASMM9PARTA025565	NM_001164235	1700007B14Rik	2162	5.1783304	5.722225	6.083225	6.500981	6.1288786	6.7227917
ASMM9PARTA025568	NM_001164293	Cuedc2	1800	8.588489	8.097037	4.172837	5.4108944	3.2032666	3.9981215
ASMM9PARTA025569	NM_001164336	5-Mar	1326	8.278735	8.029596	9.5332155	11.099858	3.3736045	11.432065
ASMM9PARTA025572	NM_001164575	Zfp169	4170	5.138978	6.4162316	5.556342	7.136982	8.038842	7.024662
ASMM9PARTA025575	NM_001164772	Fbxw2	2532	9.325516	9.61933	5.820736	9.922128	4.689871	9.863299
ASMM9PARTA025576	NM_001164792	Tpbg	3509	6.2105904	5.0425477	3.5142453	7.715901	6.8157763	8.531714
ASMM9PARTA025577	NM_001165925	Cldn14	1283	5.3277135	4.5182967	6.2236238	6.86974	5.790211	7.0565147
ASMM9PARTA025579	NM_001165999	Lingo2	4642	4.779233	5.5021973	4.709173	4.225911	4.382749	4.782062
ASMM9PARTA025581	NM_001166382	Rad52	1695	6.981129	7.2526574	5.016264	5.7643094	7.5035424	5.9638405
ASMM9PARTA025582	NM_001166411	Rbm3	1267	11.359019	9.520069	7.1821346	7.1172657	3.4649746	6.1429696
ASMM9PARTA025583	NM_001166433	AU022751	2203	6.3587103	5.9054375	4.8695154	4.7709355	3.1657822	5.147242
ASMM9PARTA025587	NM_001166547	Eif4enif1	3694	7.1149006	7.675125	6.6392517	7.156266	8.370979	6.1533403
ASMM9PARTA025588	NM_001166589	Eif5a	1455	7.919943	8.368258	5.0456367	4.8329782	3.7382698	4.4509835
ASMM9PARTA025589	NM_001166604	Chn1	3688	6.364361	3.432201	2.6664398	2.7702322	5.5000024	2.6758442
ASMM9PARTA025592	NM_001166672	Gm14548	2130	8.9241905	7.0381193	9.036687	5.7111626	8.374889	5.7108574
ASMM9PARTA025593	NM_001164149	Tcf3	3314	8.860373	10.090315	8.935785	9.93518	10.243462	10.054689
ASMM9PARTA025594	NM_001164169	Pias2	2073	7.448115	6.5157084	3.607202	3.769893	6.1845503	3.4968333
ASMM9PARTA025595	NM_001164190	Mtm1	3488	4.350533	4.8630657	6.224065	2.7702322	4.580119	3.688032
ASMM9PARTA025598	NM_001164361	Plekha8	6723	8.665316	10.568394	7.506302	7.7236414	9.126265	7.86968
ASMM9PARTA025599	NM_001164401	Ptpro	6550	4.248475	4.878663	5.022874	2.7702322	2.7363474	2.993709
ASMM9PARTA025604	NM_001164677	Pdcd6ip	5976	6.068038	6.7705507	6.3197613	6.584182	5.7049894	6.5814586
ASMM9PARTA025605	NM_001164709	Syvn1	3103	3.8511686	4.3692966	4.051094	5.0787272	4.603654	5.009717
ASMM9PARTA025606	NM_001164735	Crlf2	1371	10.025696	10.997585	10.222016	9.36591	12.870774	11.100837
ASMM9PARTA025609	NM_001165934	Rgs9	7642	6.6646895	6.4154305	8.085815	8.05274	6.242624	7.8484325
ASMM9PARTA025610	NM_001165984	Ubap2l	4033	10.008373	9.367529	6.2164884	6.793084	8.86565	6.8291225
ASMM9PARTA025611	NM_001165992	Arfrp1	2577	8.314937	9.322094	8.219537	9.408789	13.631168	9.177821
ASMM9PARTA025613	NM_001166067	Slc4a5	5141	5.6958413	6.997264	8.405769	7.8865085	7.2686234	7.726741
ASMM9PARTA025614	NM_001166164	Ccdc74a	1278	7.308297	5.598219	5.3686676	7.1158338	4.912019	7.1734533
ASMM9PARTA025615	NM_001166273	Cspg5	3881	11.132111	12.510586	14.377574	13.812926	13.887692	13.379929
ASMM9PARTA025617	NM_001166390	Ptp4a3	2640	10.127249	11.0831585	8.620566	11.236518	2.7363474	10.722277
ASMM9PARTA025619	NM_001166506	Sec14l1	4736	8.884391	9.607464	5.1403847	6.172166	4.507195	5.9341207
ASMM9PARTA025623	NM_001166625	Ccr9	4392	5.445101	5.89552	7.0187793	6.455413	8.1741905	6.8504953
ASMM9PARTA025624	NM_001166627	Dynlt1f	825	13.739707	13.538399	10.733247	12.65922	8.59234	12.842143
ASMM9PARTA025625	NM_001166635	Mid1ip1	2059	6.6426125	8.60504	6.7551517	6.2421393	5.357821	6.162368
ASMM9PARTA025626	NM_001166725	Vmn1r129	924	7.316233	8.341982	7.5462914	8.493342	9.022261	8.521645
ASMM9PARTA025628	NM_001164152	Tcf3	3308	2.5781174	4.6110024	2.7249446	4.042363	3.1108465	5.3859606
ASMM9PARTA025629	NM_001164187	Nagk	1321	8.108707	7.2150126	12.354288	12.27588	6.378176	12.425199
ASMM9PARTA025631	NM_001164215	Romo1	548	4.749866	5.459905	3.9077501	6.3483224	5.963792	6.2795544
ASMM9PARTA025635	NM_001164252	Tpm1	1675	6.0528526	5.7170286	2.7946215	4.88723	2.7363474	4.6524277
ASMM9PARTA025636	NM_001164254	Tpm1	1183	15.867581	15.981913	12.86848	7.900981	4.2249513	7.7765937
ASMM9PARTA025642	NM_001164420	Pqlc1	2003	6.022708	5.84805	6.410001	5.628049	5.3460617	6.1041417
ASMM9PARTA025651	NM_001164763	Rarres1	1411	5.984362	5.3198814	5.656522	3.2265377	3.600628	3.9170578
ASMM9PARTA025653	NM_001164770	Fbxw2	2813	4.5976057	5.1379657	2.7954779	7.04912	2.7363474	6.868029
ASMM9PARTA025654	NM_001165256	Dcaf4	2040	5.15069	5.803233	4.9950156	5.8437667	7.394489	6.5052958
ASMM9PARTA025655	NM_001165941	Nsun6	3042	10.414604	10.72301	6.8506985	9.127366	7.635819	9.338758
ASMM9PARTA025657	NM_001165998	Spopl	2722	9.975439	11.661888	10.349751	12.07464	12.886211	12.186421
ASMM9PARTA025659	NM_001166251	Mgll	3991	5.306706	5.462268	3.33045	2.7702322	6.670867	2.6758442
ASMM9PARTA025660	NM_001166350	Serpina11	1461	6.4032927	6.109623	9.3754015	7.143244	13.401982	7.4314814
ASMM9PARTA025661	NM_001166376	Ms4a6c	714	7.4586325	5.846426	6.1058655	2.7702322	4.594368	4.3225784
ASMM9PARTA025662	NM_001166389	Ptp4a3	3539	5.7511997	8.646597	4.948955	7.518335	3.067215	7.7412696
ASMM9PARTA025665	NM_001164358	Slc25a25	3581	10.764446	12.579748	11.553325	13.487935	14.049113	13.350523
ASMM9PARTA025667	NM_001164559	Trmt1	2159	2.6175146	4.524266	4.845582	6.182873	2.7363474	5.950343
ASMM9PARTA025669	NM_001164622	Rnf14	2904	6.7069273	7.438122	9.138661	8.507666	10.755844	8.534252
ASMM9PARTA025671	NM_001164678	Pdcd6ip	5970	8.742378	9.477066	9.283875	8.144059	9.4075775	8.632769
ASMM9PARTA025677	NM_001166157	Krt81	1857	10.289651	11.80039	11.283621	11.891648	14.054324	11.840655
ASMM9PARTA025680	NM_001166379	Armcx1	2306	7.1196012	6.5080576	6.9639063	5.766219	5.4647427	5.6209974
ASMM9PARTA025681	NM_001166431	Hnrnpf	2487	9.96399	11.582326	10.637985	12.218973	12.714391	12.095814
ASMM9PARTA025682	NM_001166580	8430408G22Rik	1314	8.273591	10.303774	8.653193	9.621312	7.26428	9.272961
ASMM9PARTA025684	NM_001166651	Klhl33	1602	3.2456946	4.4644117	2.9043698	2.7702322	5.2464767	2.8253188
ASMM9PARTA025685	NM_001166662	Ccdc85a	3164	5.3063154	7.0361323	5.5969496	2.7702322	2.7363474	2.6758442
ASMM9PARTA025686	NM_001166841	Vmn1r158	924	4.7193847	5.0121083	5.5359383	4.4865785	6.558661	3.6592681
ASMM9PARTA025690	NM_001167921	Gtf2e2	1562	7.72363	7.7543535	9.848638	9.3929405	5.4500484	9.440232
ASMM9PARTA025691	NM_001167936	Zyg11a	2289	6.783289	8.29547	7.4363837	9.676694	11.3566265	9.510237
ASMM9PARTA025699	NM_001164573	Myo1h	4631	4.569361	5.3082113	6.153653	4.848825	10.982357	5.425872
ASMM9PARTA025700	NM_001164580	BC030336	4842	6.709526	7.0718985	8.240121	7.286201	9.170894	6.926961
ASMM9PARTA025704	NM_001164819	2310046K01Rik	2630	6.9504714	7.9304857	6.2108073	7.392476	7.1552114	7.215854
ASMM9PARTA025709	NM_001166378	Armcx1	2190	5.5565295	5.3620663	5.0108356	5.888817	8.877815	5.8130665
ASMM9PARTA025711	NM_001166459	Brcc3	1156	10.245892	10.329824	5.416094	5.697054	6.240898	5.97462
ASMM9PARTA025713	NM_001166480	Ssr4	821	8.664925	10.332718	11.567519	10.955879	6.8707805	10.780344
ASMM9PARTA025715	NM_001166629	Dynlt1a	748	13.784478	12.900834	10.946394	13.303738	8.951193	13.538667
ASMM9PARTA025722	NM_001166843	Vmn1r169	915	4.7882767	4.5875297	7.0603456	5.803712	2.7363474	5.506646
ASMM9PARTA025729	NM_001167944	Zkscan5	3610	5.433568	5.890419	5.603339	6.4985867	6.4662905	6.565976
ASMM9PARTA025734	NM_001164426	Kcnk13	3075	5.156672	5.211562	5.854654	6.7794695	6.385397	7.3791165
ASMM9PARTA025736	NM_001164480	Sipa1	3614	3.3392644	4.523374	2.8337197	4.0019875	4.7476945	5.043684
ASMM9PARTA025738	NM_001164560	Trmt1	2083	4.8549166	5.103264	8.274138	6.994824	5.9741197	5.9809003
ASMM9PARTA025740	NM_001164606	Ccdc116	3926	7.3872843	9.108629	8.594936	7.7967424	10.423589	10.338338
ASMM9PARTA025741	NM_001164607	Maf1	1749	13.817313	14.238249	9.648471	10.394651	7.149173	10.924481
ASMM9PARTA025745	NM_001164804	Coro2a	3887	7.8468966	7.013393	5.616092	6.799075	3.8689795	7.0394993
ASMM9PARTA025749	NM_001166030	Mylk4	5641	5.0494347	5.870658	3.588533	8.292836	2.7363474	2.6758442
ASMM9PARTA025752	NM_001166368	Fkbp2	646	7.0191107	6.980281	4.962364	4.0130296	5.1419725	4.523237
ASMM9PARTA025753	NM_001166409	Rbm3	1270	11.181026	9.374855	6.621175	5.9910827	2.7363474	5.8192225
ASMM9PARTA025756	NM_001166457	Brcc3	4338	7.0778546	5.944536	5.064453	7.0778	3.3782854	6.8768024
ASMM9PARTA025760	NM_001166743	Vmn1r117	924	5.819024	6.6615324	5.7702746	5.52023	6.927169	7.191767
ASMM9PARTA025762	NM_001167581	Gsdmcl1	1133	5.093509	4.990031	5.899721	4.2117624	4.3211346	4.6269426
ASMM9PARTA025767	NM_001164482	Sipa1	3553	4.3840923	4.314747	6.9329486	5.6542616	4.6424093	5.720704
ASMM9PARTA025768	NM_001164562	Sec22c	5676	4.6013446	6.1829247	7.449728	7.3681936	8.188787	6.9561305
ASMM9PARTA025775	NM_001165939	Tshb	604	8.19581	9.519959	10.345077	10.399778	12.11413	10.511634
ASMM9PARTA025776	NM_001165971	Gm5803	1165	5.37236	6.482129	7.049656	4.860503	4.926571	5.7121806
ASMM9PARTA025777	NM_001165991	Arfrp1	2596	7.4285336	7.3349113	3.4363248	4.517033	3.477122	5.276326
ASMM9PARTA025778	NM_001166249	Mgll	3541	10.376894	10.850317	5.5478783	4.5944366	5.5675244	4.1832447
ASMM9PARTA025780	NM_001166398	Armcx2	3626	8.671919	9.087461	9.288221	8.927427	7.712029	8.701028
ASMM9PARTA025784	NM_001166507	Sec14l1	4380	7.5020747	8.152408	5.2505884	4.1570597	4.7611876	4.6221857
ASMM9PARTA025789	NM_001167578	Gm9880	2528	5.4337077	5.661389	6.7213135	5.039495	6.1414757	5.469863
ASMM9PARTA025790	NM_001167679	Wdr67	3503	5.3397245	4.874038	3.367627	2.7702322	6.1972013	2.8583553
ASMM9PARTA025795	NM_001167861	Wipf3	4102	7.478924	7.1009283	9.811149	5.6985855	7.9077873	5.6941533
ASMM9PARTA025796	NM_001167872	Zfp568	7202	7.9858108	9.190194	7.91658	9.337072	9.547733	9.662468
ASMM9PARTA025797	NM_001167884	Suv420h1	3318	4.941678	5.1337233	5.119589	4.269414	6.628666	4.6459494
ASMM9PARTA025799	NM_001168259	Tmem40	906	5.180608	5.4247646	6.6489725	7.013458	9.468345	6.855564
ASMM9PARTA025802	NM_001164658	Catsperg1	3566	5.1853266	5.0377483	9.334007	6.353443	5.7958097	6.4333043
ASMM9PARTA025805	NM_001164729	Tomm6	1026	9.922945	11.179635	5.867728	6.3742237	7.677219	6.599816
ASMM9PARTA025806	NM_001164791	B230120H23Rik	6704	14.07605	14.740871	8.93811	8.917959	4.9026155	8.94083
ASMM9PARTA025809	NM_001165968	Pglyrp4	2229	5.8384743	5.64616	4.1622663	6.0549383	4.440316	6.0961866
ASMM9PARTA025810	NM_001165988	Ubap2l	3627	10.857344	10.43121	7.8245387	6.8192	6.225931	6.712463
ASMM9PARTA025813	NM_001166410	Rbm3	1263	11.459902	10.546036	7.736803	8.956662	2.7363474	8.964449
ASMM9PARTA025819	NM_001166669	Gemin5	6229	7.1278925	6.8824377	6.412158	6.5720286	9.113206	6.353443
ASMM9PARTA025821	NM_001166736	Vmn1r91	924	3.9270835	4.7784863	5.4917483	4.21448	7.1864395	5.1673355
ASMM9PARTA025822	NM_001166745	Vmn1r115	888	2.7473288	4.9475126	6.3425627	4.590361	7.5111322	3.999621
ASMM9PARTA025825	NM_001167705	Serpina3a	1864	5.1620893	5.326541	4.2018394	2.7702322	5.137927	4.2801914
ASMM9PARTA025831	NM_001168244	Syce2	1230	10.549137	11.0376835	14.593418	13.127475	10.158314	13.551617
ASMM9PARTA025840	NM_001165253	Ctage5	2832	5.403078	8.877577	6.0033484	8.341725	8.224704	7.4327917
ASMM9PARTA025850	NM_001166535	Hmga1	1717	5.9888415	6.970872	6.3789845	3.4149835	7.8163314	4.7553434
ASMM9PARTA025853	NM_001166630	Dynlt1c	693	13.75069	13.441736	10.741603	13.448425	8.938744	12.880315
ASMM9PARTA025854	NM_001166648	Zfp280c	4035	6.777275	8.394114	7.430437	9.028034	9.711506	8.819801
ASMM9PARTA025858	NM_001167829	Fam45a	2345	6.088711	5.8734074	4.2339826	6.2888136	2.7363474	5.9208803
ASMM9PARTA025867	NM_001168273	Sec24c	4218	5.2234573	5.8662047	5.698281	5.7673645	7.294366	5.5124483
ASMM9PARTA025869	NM_001168372	Usp19	4725	6.673814	7.576643	8.307345	8.920412	9.987852	9.068877
ASMM9PARTA025873	NM_001164717	Sh3pxd2a	10380	5.2520833	5.144435	4.853486	4.274865	5.272591	4.45628
ASMM9PARTA025874	NM_001164799	Slc38a10	4568	6.918781	5.834015	3.9716322	5.29129	7.0598083	5.800864
ASMM9PARTA025875	NM_001164802	Slc38a10	1677	6.1321354	5.3904786	7.054861	3.8580005	15.022928	5.9375267
ASMM9PARTA025877	NM_001165929	Ccdc78	1651	5.1502085	4.803069	5.3911138	2.7702322	5.3695006	5.068275
ASMM9PARTA025878	NM_001165953	Trim45	4668	5.7577305	5.616773	6.519383	6.0505548	5.6639485	6.332329
ASMM9PARTA025879	NM_001165989	Ckap5	6584	9.467857	9.162924	8.592957	7.5349903	8.002821	7.248196
ASMM9PARTA025886	NM_001166537	Hmga1	1971	5.923108	6.1751113	6.4978185	3.445521	4.4645686	4.707016
ASMM9PARTA025888	NM_001166556	Abca6	1523	8.843304	5.9861984	5.5876966	2.7702322	2.7363474	2.7586935
ASMM9PARTA025892	NM_001166707	Vmn1r123	924	5.845111	5.9881167	6.6988335	8.07179	7.393258	7.8685436
ASMM9PARTA025893	NM_001166712	Vmn1r151	918	5.327172	5.488923	5.8876643	4.807311	7.5989127	5.6874213
ASMM9PARTA025894	NM_001166716	Vmn1r113	924	5.7533846	6.021741	5.7768564	3.6669774	7.056881	3.4567053
ASMM9PARTA025895	NM_001166740	Vmn1r125	924	4.031863	4.0492454	5.6317782	5.014632	7.7375093	4.210142
ASMM9PARTA025900	NM_001167700	Gpr19	1842	5.4846992	7.244272	3.1173244	5.9076257	2.7363474	5.9622626
ASMM9PARTA025902	NM_001167763	Ift122	4080	5.601952	5.15992	3.5666313	4.081433	2.7363474	5.0601397
ASMM9PARTA025904	NM_001167887	Suv420h1	6071	11.081033	10.634801	5.442977	5.283726	2.7363474	5.754454
ASMM9PARTA025910	NM_001166213	Fam129c	2482	8.504179	9.413372	6.1914396	8.619547	4.68552	8.378086
ASMM9PARTA025911	NM_001166361	Fgf8	1188	5.8298826	6.768398	9.091084	5.952376	4.853588	5.7934465
ASMM9PARTA025916	NM_001166458	Slc38a1	7266	7.144471	8.77888	7.7653728	10.204757	9.753772	10.191912
ASMM9PARTA025918	NM_001166620	Fmr1nb	742	7.1755724	6.1730623	8.586348	4.3889217	6.9954658	2.827539
ASMM9PARTA025920	NM_001166668	Rtel1	4208	6.624174	6.4791684	3.942175	4.521348	6.6610317	4.8674355
ASMM9PARTA025923	NM_001166844	Vmn1r100	924	4.300451	4.3376575	5.530369	4.324126	7.0073752	4.999687
ASMM9PARTA025925	NM_001167983	Sipa1l1	7717	5.464597	4.4228196	10.687477	9.006588	6.3933754	8.242792
ASMM9PARTA025927	NM_001168504	Pla2g4c	3390	4.11226	5.9828734	3.9059305	5.4312916	6.768987	5.4839563
ASMM9PARTA025929	NM_001168517	Zdhhc24	2316	9.288261	8.258426	4.033444	5.419178	6.032678	5.7153215
ASMM9PARTA025930	NM_001168521	Sarm1	5164	7.201888	8.670425	7.7166724	8.764452	9.197977	9.113206
ASMM9PARTA025931	NM_001168622	Znrf1	5466	7.241536	7.6508293	4.1327415	5.771979	3.2383819	4.7511787
ASMM9PARTA025933	NM_001170853	Mndal	1930	11.542466	11.975125	8.112467	8.591942	5.325953	8.682812
ASMM9PARTA025936	NM_001171002	Degs2	3185	7.318143	8.233163	8.135379	7.1954994	11.4683	8.539399
ASMM9PARTA025937	NM_001171582	Mars	2972	9.785579	9.751682	7.5393972	6.548709	9.064225	6.837865
ASMM9PARTA025938	NM_001172070	Senp8	3775	4.428048	5.0192924	7.9501524	5.509638	5.9919896	5.910842
ASMM9PARTA025939	NM_001172147	Rbm41	5621	6.863868	6.271842	5.161714	5.9483004	5.195256	5.815511
ASMM9PARTA025942	NM_001166029	2010015L04Rik	2451	7.6369514	8.634361	7.396938	7.4244556	7.5633073	7.3683586
ASMM9PARTA025943	NM_001166372	1-Mar	4223	4.9307766	5.2262936	4.274568	4.2249513	6.6560783	4.5068903
ASMM9PARTA025947	NM_001166539	Hmga1	1761	6.088462	7.841384	9.046676	9.67502	6.289609	9.120589
ASMM9PARTA025951	NM_001166665	Rtel1	4433	6.521142	6.4217243	4.3628545	7.1409225	5.3318534	5.702699
ASMM9PARTA025953	NM_001166708	Vmn1r119	924	4.5754733	4.8688726	5.926883	4.6565285	5.828663	5.654668
ASMM9PARTA025955	NM_001166758	Vmn1r159	918	4.736825	4.7520437	5.9763613	4.159304	7.741799	4.3688073
ASMM9PARTA025957	NM_001167592	Pate-dj	1346	10.3246565	12.339369	11.540566	13.50181	13.811113	13.489968
ASMM9PARTA025963	NM_001167938	D6Ertd527e	2224	5.8206463	6.6754665	5.926279	7.1744404	8.356578	7.3539906
ASMM9PARTA025968	NM_001168297	Fbxo30	4943	6.1755877	8.46814	9.834342	10.754183	6.9524856	9.44926
ASMM9PARTA025971	NM_001168488	Men1	2666	6.4587584	6.670516	9.485603	9.944784	7.7584686	9.918423
ASMM9PARTA025972	NM_001168539	Tsku	2514	3.665718	4.6162653	5.421962	6.1170297	10.804333	5.974286
ASMM9PARTA025983	NM_001166543	Hmga1	1714	5.48942	6.6535673	4.840326	7.309937	6.9566817	7.0936875
ASMM9PARTA025984	NM_001166544	Hmga1	1676	4.451926	5.6554174	4.074519	5.041605	4.0921555	5.9679737
ASMM9PARTA025989	NM_001166653	Cdkl3	2749	5.8882856	4.106509	2.683401	3.5303504	7.0588236	4.355268
ASMM9PARTA025991	NM_001166685	Ccdc45	2608	2.6455913	4.3690867	3.908158	4.3297205	8.908707	5.213525
ASMM9PARTA025992	NM_001166705	1700101E01Rik	931	5.351883	5.543773	5.4949865	5.081726	3.099623	5.3663535
ASMM9PARTA026001	NM_001167991	Hook2	2614	5.123562	4.615333	2.777093	5.3900647	3.273	5.350427
ASMM9PARTA026004	NM_001168304	Cdk19	5828	8.168349	9.170399	8.411403	7.8962708	9.0902	7.8245387
ASMM9PARTA026006	NM_001168491	Pdcd4	2330	8.928278	7.4260693	7.568639	6.5057206	4.700208	6.125087
ASMM9PARTA026009	NM_001168592	Commd6	892	6.178361	5.869075	4.3355045	2.7702322	5.573232	3.3831758
ASMM9PARTA026010	NM_001166371	Zfml	4410	8.207133	7.0921235	3.34901	4.760706	4.261283	4.579346
ASMM9PARTA026013	NM_001166416	Med23	4946	5.5621357	6.4359617	6.276167	5.874957	4.6788883	5.9989147
ASMM9PARTA026014	NM_001166429	Hnrnpf	2197	6.510654	6.638172	6.425823	6.892255	7.417664	6.5593038
ASMM9PARTA026016	NM_001166540	Hmga1	1684	5.686597	6.9522066	4.7859216	7.190079	6.731267	6.8242016
ASMM9PARTA026021	NM_001166724	Vmn1r160	924	3.170855	4.0987873	5.3460617	5.009207	7.7727776	4.503366
ASMM9PARTA026026	NM_001167860	Wipf3	4204	8.177455	8.936819	5.1861897	9.446869	9.16741	9.557131
ASMM9PARTA026029	NM_001167967	Ankrd10	2598	9.590452	10.12458	8.454217	9.248476	9.075674	9.01922
ASMM9PARTA026033	NM_001168333	Tinagl1	1954	14.282885	14.334711	10.105396	11.446144	10.95339	11.58964
ASMM9PARTA026034	NM_001168475	Ttc23	2231	7.46914	7.4401717	5.072293	6.2693033	6.838175	7.2075377
ASMM9PARTA026035	NM_001168652	Lrch4	2264	9.010746	9.481384	8.514767	7.9790525	9.792971	8.032555
ASMM9PARTA026038	NM_001169576	Ube2h	4564	3.9572258	5.3099494	4.6008043	9.592625	5.031303	8.9734335
ASMM9PARTA026041	NM_001170867	Ncald	3472	4.555229	4.7810793	5.597879	6.8325033	4.427461	6.839647
ASMM9PARTA026043	NM_001171024	Nup62-il4i1	2320	6.5124035	5.008095	3.7868154	6.7370396	4.215369	6.732073
ASMM9PARTA026044	NM_001171187	Mal	2624	5.2447042	6.4548855	6.077076	4.2027483	2.7363474	4.053233
ASMM9PARTA026048	NM_001166494	Zpbp2	1639	6.2955008	7.5758944	7.9412823	9.277327	8.832312	9.258711
ASMM9PARTA026052	NM_001166603	Chn1	3876	5.657845	6.194291	5.3673234	4.82559	6.5705233	4.370235
ASMM9PARTA026053	NM_001166623	Rbmx	2440	6.9407735	8.135326	4.5908227	4.8850913	5.650495	3.54346
ASMM9PARTA026057	NM_001166750	Vmn1r143	924	4.999124	4.7857585	5.800088	4.9907527	7.66716	4.9046826
ASMM9PARTA026063	NM_001168220	2310008H09Rik	4761	3.8860736	4.794216	5.990118	4.7312226	6.146245	5.520607
ASMM9PARTA026064	NM_001168294	Serpina3f	2254	7.2156935	7.7052517	5.00075	2.7702322	4.178718	3.4648416
ASMM9PARTA026065	NM_001168470	Tmem93	1402	5.7953157	5.5907516	8.909411	8.921212	14.548256	7.7980614
ASMM9PARTA026071	NM_001170341	Mlf2	1530	10.440773	11.438829	5.4579263	6.1951046	5.328772	5.564067
ASMM9PARTA026073	NM_001171739	Bag1	1365	11.965286	11.62472	9.095379	11.716916	2.7363474	12.145089
ASMM9PARTA026074	NM_001171801	Gm11818	1501	10.523043	9.688242	5.593069	8.985279	2.7363474	8.9517145
ASMM9PARTA026079	NM_001172475	Sphk1	1805	6.4629507	6.4267464	10.28582	10.430905	5.314118	10.224094
ASMM9PARTA026080	NM_001177348	Gm3646	359	7.661003	9.262905	4.274246	4.503366	11.017843	5.6650467
ASMM9PARTA026081	NM_001166711	Gm5725	924	6.863312	7.9267683	7.233893	6.4226723	8.757264	7.7045083
ASMM9PARTA026083	NM_001166737	Vmn1r103	918	3.6500576	4.4923325	5.0192685	3.6691427	7.3057737	4.2608185
ASMM9PARTA026084	NM_001166738	Vmn1r104	924	4.498872	4.4153457	5.710349	4.1214285	7.835333	4.9495425
ASMM9PARTA026085	NM_001166742	Vmn1r118	921	4.6715946	5.315937	8.436003	6.2004123	4.901276	6.690315
ASMM9PARTA026087	NM_001167696	Gpr19	1643	8.703964	10.369808	8.866932	8.685926	10.803629	9.081596
ASMM9PARTA026092	NM_001168290	Sugp2	4111	6.7008266	5.745374	4.879718	4.469808	9.9318695	4.4356594
ASMM9PARTA026096	NM_001168505	Shoc2	4075	6.1375284	6.413134	5.5878325	6.1041417	14.107481	5.7653737
ASMM9PARTA026107	NM_001172114	Traf7	2595	5.042174	4.950061	2.669745	2.7702322	6.253593	2.6758442
ASMM9PARTA026108	NM_001172472	Sphk1	1880	2.422673	4.3377347	2.6628823	6.2290387	5.362653	5.035765
ASMM9PARTA026109	NM_001173500	G630090E17Rik	1779	6.2284985	7.375515	6.51408	4.321545	5.9185467	5.0991936
ASMM9PARTA026110	NM_001173506	Mtap1a	11553	12.658407	14.167803	13.548384	14.34856	14.80946	14.369358
ASMM9PARTA026111	NM_001174073	Pcbp2	2724	11.299064	12.062402	9.81473	11.383862	12.0828705	11.371685
ASMM9PARTA026112	NM_001176528	Rara	3179	4.057931	4.073964	4.785452	4.6154647	5.174267	4.471509
ASMM9PARTA026113	NM_001177320	Tfpi	2993	5.5646973	6.0751424	5.1370463	2.7702322	2.7363474	4.00666
ASMM9PARTA026120	NM_001167694	Gpr19	1692	5.786296	4.940523	4.6309967	4.2457566	3.6051517	5.418893
ASMM9PARTA026122	NM_001167889	Suv420h1	3290	9.22871	9.488699	5.062817	8.477278	4.6136823	8.841107
ASMM9PARTA026126	NM_001168321	Bcor	6134	6.8075347	8.081722	5.5645037	5.788704	7.13713	6.6252747
ASMM9PARTA026127	NM_001168382	Phf14	3381	11.152077	11.305206	6.2755737	3.9586992	3.8784475	5.6291494
ASMM9PARTA026128	NM_001168621	Znrf1	4451	8.7095585	9.321628	8.264255	9.486766	10.161869	9.09846
ASMM9PARTA026135	NM_001170561	Sbf1	6268	3.877117	5.5090256	5.0365815	5.287539	3.8891804	5.6533146
ASMM9PARTA026141	NM_001177398	Anks1b	4728	5.20686	5.960261	6.0670466	7.361172	10.693852	6.892255
ASMM9PARTA026149	NM_001177607	0610010K14Rik	725	9.248215	9.134297	7.9887867	7.462124	8.020369	7.8559275
ASMM9PARTA026160	NM_001168270	Qars	2155	6.254223	6.958671	6.32659	7.0706196	9.93959	7.009451
ASMM9PARTA026161	NM_001168371	Usp19	4728	6.474458	7.3014617	8.111123	8.808638	9.219432	8.734011
ASMM9PARTA026165	NM_001168526	Sgms1	3280	3.850537	4.5445614	6.3282537	5.0927415	4.5413303	4.3238745
ASMM9PARTA026168	NM_001168602	Smok3a	2723	12.74558	2.4152436	2.6706662	9.240593	5.492855	2.7800407
ASMM9PARTA026169	NM_001168624	C2cd4c	6638	8.107986	7.932337	13.394262	10.360335	7.765925	10.519327
ASMM9PARTA026171	NM_001170851	Klra2	1886	7.8708825	8.409288	10.957145	9.968727	8.696911	9.934243
ASMM9PARTA026172	NM_001170966	Wdr33	2548	9.86574	10.933934	10.360335	9.404041	8.706353	9.861464
ASMM9PARTA026173	NM_001170979	Gm6222	629	15.51557	15.994582	12.181881	13.425868	7.3178325	12.86848
ASMM9PARTA026174	NM_001170982	Hnrnpc	2779	10.205139	11.700701	12.832873	15.6990385	15.803406	15.782794
ASMM9PARTA026176	NM_001171026	Os9	4049	6.6381803	5.800598	2.6799104	4.8375826	4.513222	4.4831915
ASMM9PARTA026180	NM_001173459	LOC100038947	1232	7.2256756	2.5718808	6.382713	3.9529552	2.7363474	2.6758442
ASMM9PARTA026181	NM_001174047	Cacna2d2	5539	4.287598	5.3592215	4.5667458	2.7702322	5.3719926	2.7565024
ASMM9PARTA026186	NM_001168253	Fam83h	4545	6.940593	8.060436	9.567722	9.031894	8.006503	8.479101
ASMM9PARTA026189	NM_001168373	Usp19	4722	6.005477	5.19785	4.54806	5.283137	6.012448	5.994418
ASMM9PARTA026190	NM_001168469	Ube2m	1122	5.807491	4.1608953	3.8284645	5.692241	4.965331	5.942518
ASMM9PARTA026192	NM_001168500	A330049M08Rik	1837	2.6630256	4.374035	4.3517957	5.80777	4.3892756	5.1792135
ASMM9PARTA026195	NM_001168557	A830010M20Rik	4787	6.3015175	7.338867	6.9302926	7.6873145	7.1906204	7.5776567
ASMM9PARTA026198	NM_001170489	Aplf	3184	5.5169473	5.8155575	8.506431	8.176295	5.5009604	9.248476
ASMM9PARTA026200	NM_001170743	Wdr59	5168	5.811972	6.993597	7.2976484	7.294366	7.1358514	7.5102134
ASMM9PARTA026201	NM_001170748	Asb14	2015	10.633273	13.19537	4.9645967	2.7702322	2.7363474	2.6758442
ASMM9PARTA026202	NM_001170786	Mthfd1l	3623	7.6619034	6.221037	5.2174816	5.39133	5.993816	5.500776
ASMM9PARTA026209	NM_001173477	Speg	1423	3.536951	4.1787767	2.6948078	6.347629	5.6581693	5.094553
ASMM9PARTA026211	NM_001174078	Smarca4	6376	6.253086	4.750258	2.7535684	5.1348996	4.2510242	4.827385
ASMM9PARTA026212	NM_001177400	Etohi1	1158	10.48678	11.061195	4.9185934	6.486828	2.7363474	6.077076
ASMM9PARTA026215	NM_001177536	Prdm11	1870	6.5157084	6.9303074	6.639719	7.0280867	14.891931	6.804431
ASMM9PARTA026219	NM_001177646	Sirpa	3835	5.017618	6.221701	6.662373	8.017189	6.197708	7.575343
ASMM9PARTA026220	NM_001167937	D6Ertd527e	2227	6.3924108	7.058219	5.902266	7.464643	8.56507	6.7865653
ASMM9PARTA026222	NM_001167976	Slc25a21	2166	5.1304693	5.997834	3.1624093	5.217647	3.5168765	5.473224
ASMM9PARTA026229	NM_001168615	Tifab	3498	2.4259229	4.696059	4.3042073	5.550145	5.404406	5.689471
ASMM9PARTA026232	NM_001169577	Ube2h	4140	6.5039234	6.6994867	9.832027	9.491224	7.4437847	9.437198
ASMM9PARTA026234	NM_001170911	Prr13	1111	6.209049	6.330184	5.141122	6.463321	5.004857	6.5416126
ASMM9PARTA026237	NM_001170975	Dbndd1	1538	4.937957	5.422837	5.237316	5.0199294	4.911873	4.359751
ASMM9PARTA026244	NM_001174049	Cacna2d2	5512	5.039373	4.4164734	4.115571	4.376886	4.1108465	5.2601542
ASMM9PARTA026245	NM_001174050	Cacna2d2	5515	3.2713134	4.7297115	4.5015445	4.7191944	4.6199064	5.2339954
ASMM9PARTA026248	NM_001177353	Myc	2396	6.3792887	7.150791	8.451307	4.727705	6.06596	5.433739
ASMM9PARTA026249	NM_001177471	Gm15056	314	4.3083487	4.0948877	6.8055353	3.8470433	2.7363474	2.8760152
ASMM9PARTA026253	NM_001177666	Gm7120	928	6.064612	6.1140614	5.48015	3.3967557	6.143982	2.9598203
ASMM9PARTA026255	NM_001168260	Foxred2	4910	9.688242	10.614879	9.166004	8.308218	9.815081	8.258387
ASMM9PARTA026259	NM_001168356	Bnipl	1560	3.9907525	4.397185	7.962012	5.042682	3.9258473	4.9442797
ASMM9PARTA026265	NM_001168620	Enpp5	2472	2.4256248	4.4251404	2.6617956	2.7702322	5.8222313	2.6758442
ASMM9PARTA026266	NM_001168659	Ccdc127	3436	10.320351	9.085554	5.257288	5.686562	2.7363474	5.283137
ASMM9PARTA026267	NM_001168672	Gtse1	2737	3.5325527	4.462065	4.4854765	3.403817	5.8496437	4.6771746
ASMM9PARTA026268	NM_001170540	Btf3	906	11.020004	10.759186	7.7329936	8.543414	4.0939965	2.8281634
ASMM9PARTA026272	NM_001170849	Luc7l2	5062	13.152726	12.437885	8.385462	10.791284	2.7363474	10.754586
ASMM9PARTA026275	NM_001171035	Tmbim6	2468	7.5050197	8.45154	8.325805	8.569396	9.658798	8.461637
ASMM9PARTA026276	NM_001171054	Mta3	1737	10.910616	12.0290985	12.852648	15.8621235	15.227948	15.942668
ASMM9PARTA026277	NM_001172074	3110009E18Rik	1031	4.3201203	5.7419586	5.0215898	3.5286112	2.7363474	5.063088
ASMM9PARTA026278	NM_001172101	Rnh1	1659	6.550338	7.036027	5.761767	6.1997013	8.115966	5.895028
ASMM9PARTA026279	NM_001172157	Dis3l2	3171	5.186104	5.2556324	8.247761	6.5424824	6.1957026	6.621175
ASMM9PARTA026280	NM_001172481	Aspn	2345	6.3497596	8.051012	6.570049	7.3067236	6.638625	6.725731
ASMM9PARTA026283	NM_001177303	Rara	3129	6.045152	6.1193876	6.680721	5.560888	5.538868	4.683727
ASMM9PARTA026284	NM_001177361	Gpr137	1742	8.424508	9.174162	8.689678	8.617007	9.657394	8.61207
ASMM9PARTA026285	NM_001177362	Gpr137	1433	4.856268	4.424	5.1126537	4.4575214	5.624173	4.672624
ASMM9PARTA026287	NM_001177605	Ak4	4927	3.4580126	4.67328	5.283576	6.6769195	4.645693	7.13713
ASMM9PARTA026288	NM_001177610	Ube2i	2516	8.053134	7.6978626	4.588251	6.8834214	5.7024937	6.684577
ASMM9PARTA026293	NM_001168489	Men1	2644	4.134018	5.534464	6.736308	6.5621843	6.142521	6.846528
ASMM9PARTA026295	NM_001168506	Zfp574	4140	4.300151	4.4407363	5.1816616	7.044237	6.9440336	6.3137116
ASMM9PARTA026296	NM_001168535	Cdadc1	3209	9.735422	8.402306	5.3033495	3.2818816	5.595402	4.221748
ASMM9PARTA026297	NM_001168562	Zfp446	4914	6.132003	6.748224	4.7191944	3.7270553	7.4871464	2.7842638
ASMM9PARTA026301	NM_001170691	Elmod2	4704	6.784154	7.6481786	9.168564	8.746708	9.751661	9.105195
ASMM9PARTA026302	NM_001170800	Ipcef1	5561	5.161043	4.058215	5.3590646	5.291879	3.4773102	5.599072
ASMM9PARTA026306	NM_001171052	Mta3	2673	5.5856075	3.6881843	3.058147	3.9480538	2.7363474	4.9391365
ASMM9PARTA026308	NM_001172092	Depdc1a	3333	5.999501	5.6751723	5.96655	6.005127	4.7427025	5.8722167
ASMM9PARTA026309	NM_001172122	Rbms3	7884	4.934802	4.325527	3.6929345	3.2156954	6.044242	3.164876
ASMM9PARTA026310	NM_001174154	Pcdha4-g	2856	6.69188	7.998175	5.4694643	7.408401	7.47313	7.339085
ASMM9PARTA026311	NM_001177349	Pydc4	2687	5.335553	6.254223	7.5349903	6.7286816	5.1143994	7.0814667
ASMM9PARTA026312	NM_001177369	Nfkb2	3054	4.40154	4.109881	4.81283	6.067399	5.1405087	5.813817
ASMM9PARTA026314	NM_001177403	1110001A16Rik	1513	6.594318	6.7963777	7.285842	7.009451	8.512615	6.6865435
ASMM9PARTA026316	NM_001177576	Slc25a22	2563	6.43528	3.774168	8.127073	7.1806664	6.8790827	7.5915112
ASMM9PARTA026317	NM_001177584	Esp8	901	5.524841	6.6014986	4.0938845	6.4304476	7.4373193	6.3754134
ASMM9PARTA026318	NM_001177615	Arpp21	3419	3.4742982	4.767063	5.1083136	4.9978247	8.03861	3.2886772
ASMM9PARTA026326	NM_001168645	Slc6a18	4037	3.1744316	5.363106	2.7390473	5.792014	4.4866786	5.101626
ASMM9PARTA026331	NM_001170801	Ipcef1	3228	5.173638	6.6262054	7.4634676	8.387477	8.310766	8.5196705
ASMM9PARTA026332	NM_001170858	BC068281	2209	7.2010756	7.9829745	6.23571	4.7009807	5.4668503	5.7954617
ASMM9PARTA026334	NM_001172126	Rbms3	7756	6.75434	7.154575	6.853382	7.8304744	7.795209	7.91658
ASMM9PARTA026337	NM_001174155	Rasgrp4	4636	5.420742	5.2496862	7.3435335	6.9628177	6.489105	6.82654
ASMM9PARTA026338	NM_001177323	6-Sep	3371	5.659317	5.7529674	5.336351	6.3541155	5.2708683	6.090704
ASMM9PARTA026339	NM_001177360	Gpr137	1569	5.165186	6.4813404	2.6628556	7.865856	2.7363474	3.4375257
ASMM9PARTA026340	NM_001177370	Nfkb2	2973	9.282867	8.802729	4.86127	5.1937537	2.7363474	5.1647553
ASMM9PARTA026345	NM_001177707	Arfgap1	2729	7.748361	7.0106072	6.138987	6.591839	6.6534767	6.7154093
ASMM9PARTA026346	NM_001177792	Snap23	2223	8.289951	8.343975	9.896965	10.03878	11.959073	9.347333
ASMM9PARTA026348	NM_001177838	Smox	1269	8.369335	7.996935	9.617611	9.161016	5.190064	8.303586
ASMM9PARTA026352	NM_001177874	Gps1	1860	6.176859	6.6010365	9.075674	7.6998596	6.8506985	6.671879
ASMM9PARTA026353	NM_001177956	Gpm6b	4948	8.456755	8.676398	8.706353	8.914711	9.78061	8.800819
ASMM9PARTA026363	NM_001168655	Socs2	2195	7.091591	9.094504	6.4733715	10.553692	9.90279	10.258961
ASMM9PARTA026367	NM_001170552	Krit1	6034	7.0806427	7.695526	7.163615	8.640186	8.759391	8.200021
ASMM9PARTA026368	NM_001170556	Prkag2	2258	11.811868	13.477747	12.694941	11.758717	15.815717	12.024344
ASMM9PARTA026370	NM_001170591	Nfu1	968	10.54362	10.249285	6.3406706	6.2148504	8.592763	4.94378
ASMM9PARTA026373	NM_001170848	Luc7l2	2693	9.0534115	8.592392	4.862449	4.9895988	2.7363474	5.2858047
ASMM9PARTA026377	NM_001171036	Tmbim6	2433	5.740163	7.337298	6.0370755	7.7242994	2.7363474	7.511433
ASMM9PARTA026381	NM_001172205	Arid5a	5699	4.762787	4.5356574	4.22265	2.7702322	4.665388	4.5310802
ASMM9PARTA026382	NM_001172588	Mrgpra2a	1278	9.490076	9.303337	9.919539	11.462975	11.540566	11.525903
ASMM9PARTA026383	NM_001174107	Map3k9	10619	6.40628	5.362302	5.8359756	6.6678843	7.1575146	6.4337144
ASMM9PARTA026386	NM_001177389	4933403O08Rik	1520	5.6991644	5.9495316	9.997186	9.756069	7.6832075	9.383594
ASMM9PARTA026387	NM_001177390	Gm6985	270	10.548883	10.582027	9.002443	5.9377146	6.3561172	6.025005
ASMM9PARTA026388	NM_001177523	Gm6696	285	3.962276	4.3381276	4.3954234	6.4939895	3.960772	4.922117
ASMM9PARTA026389	NM_001177559	Gng12	4247	5.2758694	5.8139195	5.103986	3.7275095	2.7363474	2.8102183
ASMM9PARTA026392	NM_001177604	Ak4	4949	5.7783766	6.19851	6.5317664	7.9721	7.2326856	8.284945
ASMM9PARTA026394	NM_001168540	Tsku	2620	6.0168934	6.903036	7.6108203	5.8046517	13.025059	5.869315
ASMM9PARTA026396	NM_001168600	Gnl3l	4844	4.557765	4.87224	4.7511787	5.876746	6.016077	5.4294596
ASMM9PARTA026399	NM_001168646	Slc6a18	4284	5.4453764	5.9461107	5.676179	6.7306542	7.8538766	7.0721846
ASMM9PARTA026402	NM_001170345	Gm2058	2961	8.195271	7.6260166	8.425943	13.036041	4.2975745	12.89862
ASMM9PARTA026403	NM_001170454	Tada2b	3791	11.751877	11.39053	6.7698283	7.5295506	4.0752854	7.7166724
ASMM9PARTA026404	NM_001170866	Ncald	3538	3.8083758	4.8419724	2.8171823	5.6900606	5.0139585	5.789321
ASMM9PARTA026407	NM_001171053	Mta3	1740	8.036405	7.369126	7.1212974	6.535476	4.7619557	8.086134
ASMM9PARTA026408	NM_001177347	1700092M07Rik	380	5.4238048	6.292616	4.508012	6.71466	6.7110076	6.9425826
ASMM9PARTA026411	NM_001177391	Gm6788	691	14.121276	14.437507	12.719218	14.300647	9.808926	14.1835985
ASMM9PARTA026413	NM_001177394	Gm13476	1305	6.294484	5.956684	11.298949	8.354261	5.592092	8.465116
ASMM9PARTA026414	NM_001177416	Gm6792	963	5.7190323	8.113823	9.679958	6.227851	10.083211	6.6389704
ASMM9PARTA026416	NM_001177545	Zfp600	4148	5.5467806	6.8955765	6.5788717	8.130732	7.642572	8.146835
ASMM9PARTA026417	NM_001177546	Zfp600	4244	8.180643	8.153836	12.522702	11.751521	14.660983	11.099401
ASMM9PARTA026419	NM_001177601	0610010K14Rik	905	9.560127	9.647602	7.7924767	7.178255	7.9524946	7.709925
ASMM9PARTA026425	NM_001177947	1810020D17Rik	693	9.547829	9.714054	5.821083	2.7702322	4.7418027	4.6782002
ASMM9PARTA026427	NM_001177975	Irak1	3835	8.199996	9.408309	7.568866	9.188046	9.538718	9.44785
ASMM9PARTA026431	NM_001170953	Rnmt	4853	6.1673117	5.3502693	3.2268279	5.4688296	5.141122	5.1297154
ASMM9PARTA026435	NM_001172107	Gramd1c	3276	3.9317029	4.3293257	2.7040286	4.9668126	5.716645	5.832942
ASMM9PARTA026438	NM_001177366	Fut7	1764	6.4344196	6.1598206	5.471425	6.416535	5.9487696	6.592305
ASMM9PARTA026439	NM_001177402	1110001A16Rik	1345	7.8821106	9.129555	2.6692965	5.4941363	3.2539747	4.4682417
ASMM9PARTA026447	NM_001177700	Ablim2	3453	5.4464297	5.023239	4.6199064	6.349821	3.5132542	5.854654
ASMM9PARTA026449	NM_001177772	Slco1c1	3175	7.02154	7.1047564	7.833118	4.914065	7.6345983	5.0400176
ASMM9PARTA026455	NM_001190335	Ccr6	1348	8.214671	8.938257	9.998933	8.059765	10.109255	8.257748
ASMM9PARTA026457	NM_001190409	Magt1	4524	6.5061245	7.881212	6.163212	6.509974	8.884932	6.5288916
ASMM9PARTA026458	NM_001190703	Dlk1	4054	7.3158364	8.898201	8.452438	7.1116734	3.874593	7.3144107
ASMM9PARTA026460	NM_001193271	Meis1	3441	5.939099	5.91387	4.0946555	4.468011	5.030135	3.8013706
ASMM9PARTA026461	NM_001193660	Cldn12	3752	4.0898433	4.798273	7.606686	8.501161	8.325458	8.015942
ASMM9PARTA026465	NM_001170694	Rcbtb2	3411	4.548409	5.60814	3.856472	5.3387156	4.243847	5.619173
ASMM9PARTA026468	NM_001172068	Senp8	3885	6.9323196	6.264295	12.261532	9.80086	7.3723545	9.501092
ASMM9PARTA026473	NM_001173547	Taz	1854	9.07645	9.269831	12.366074	12.500191	10.567845	12.336544
ASMM9PARTA026475	NM_001177567	Otogl	6984	2.5616498	4.7114277	4.4688554	4.59943	2.7363474	4.652897
ASMM9PARTA026487	NM_001177673	Gpr68	2938	8.226039	6.381431	8.91577	9.453266	6.274415	9.047813
ASMM9PARTA026490	NM_001177787	Cd44	4706	6.666262	7.817938	5.35834	4.108516	3.6914234	4.3321004
ASMM9PARTA026495	NM_001177958	Gpm6b	3267	4.895384	4.4389453	2.7278726	4.825262	2.7363474	4.6004925
ASMM9PARTA026496	NM_001177965	Naa10	1056	9.269179	9.406532	9.58515	9.719816	9.302455	9.327822
ASMM9PARTA026497	NM_001184706	Tfdp2	7383	4.5425663	5.724106	6.266003	7.712404	2.7363474	8.394695
ASMM9PARTA026498	NM_001170479	Loh12cr1	1635	4.3092327	5.595294	2.6630101	5.599072	4.743153	4.8603497
ASMM9PARTA026502	NM_001170981	Hnrnpc	2805	9.86375	8.939442	6.455413	6.6379023	5.668284	6.6498804
ASMM9PARTA026505	NM_001171011	Slc14a1	3615	7.6927023	8.526736	8.218676	8.738022	8.910813	9.030067
ASMM9PARTA026506	NM_001172054	Il11ra1	1847	5.160355	4.8166904	3.0875647	4.074435	5.3137827	3.7773695
ASMM9PARTA026510	NM_001172100	Rnh1	1656	6.9190397	7.314167	4.1435018	4.6174893	5.0577326	4.3590193
ASMM9PARTA026511	NM_001172104	Zbtb25	1681	9.639158	11.336503	10.214903	12.088916	10.411707	12.350327
ASMM9PARTA026512	NM_001172152	Wdr17	4147	3.8093662	5.003764	6.2433105	6.5827036	5.308508	6.5207405
ASMM9PARTA026513	NM_001173372	Fxyd4	551	5.2792234	5.9282207	7.6893544	8.991228	7.1407156	8.893955
ASMM9PARTA026514	NM_001173505	Thpo	2262	6.771796	6.710287	10.635677	11.034107	12.832873	11.087839
ASMM9PARTA026517	NM_001177319	Tfpi	3027	7.544266	8.926447	6.2584734	9.554678	9.550003	9.866379
ASMM9PARTA026518	NM_001177401	Spint3	554	3.8414168	4.944413	4.786794	6.269036	5.321249	5.793701
ASMM9PARTA026519	NM_001177412	Usp35	3982	5.440975	5.8481054	5.4809966	5.055234	6.5157127	5.2159944
ASMM9PARTA026525	NM_001177579	Gm10471	3342	8.350838	8.401891	13.780697	11.145208	7.5439076	11.097082
ASMM9PARTA026526	NM_001177705	Homez	5788	11.459322	12.980755	13.015705	11.989834	15.203785	11.915989
ASMM9PARTA026530	NM_001177840	Smox	1095	8.599274	8.162357	8.796827	7.2974033	5.7433157	7.281134
ASMM9PARTA026532	NM_001177855	Asph	1960	11.4904	13.19252	6.2770505	2.7702322	2.7363474	2.8192377
ASMM9PARTA026534	NM_001172099	Cuedc1	2991	6.9317575	6.5187225	2.674429	7.1317163	5.618964	6.5588217
ASMM9PARTA026535	NM_001172121	Rbms3	7409	5.0478907	5.143426	4.3230023	4.140834	2.7363474	4.7370024
ASMM9PARTA026536	NM_001172123	Rbms3	7932	7.3625	6.6791916	4.8742857	4.4565167	5.4385405	4.7987566
ASMM9PARTA026540	NM_001177372	Dbn1	2909	5.965211	5.9744987	5.1163564	5.9414124	4.843958	6.1591825
ASMM9PARTA026541	NM_001177404	Gm14431	1811	5.955183	7.9717007	5.133852	3.4122632	2.7363474	3.503245
ASMM9PARTA026542	NM_001177439	Gm1332	639	6.034309	5.451454	8.2905655	6.875046	12.675909	6.9087424
ASMM9PARTA026544	NM_001177577	Gm1045	759	2.9175682	4.629454	2.8324428	3.90231	4.654381	4.696332
ASMM9PARTA026547	NM_001177622	Slc5a6	3237	3.1245282	4.3016663	6.306003	6.3907804	2.7363474	6.3109937
ASMM9PARTA026548	NM_001177662	Odf2	2391	6.0412703	6.4537907	6.800784	5.421753	6.067766	5.782652
ASMM9PARTA026551	NM_001177703	Gal3st1	1751	3.6642153	4.222656	4.6521254	5.250303	4.1014557	5.1429462
ASMM9PARTA026554	NM_001177785	Cd44	5285	4.5299907	4.8357964	5.8010683	4.5110526	5.7821336	5.668207
ASMM9PARTA026557	NM_001177839	Smox	1430	7.650639	6.736134	8.538608	7.851012	2.988838	7.8317575
ASMM9PARTA026565	NM_001177946	1810020D17Rik	797	9.670274	10.266773	5.5539665	5.4541335	2.7363474	6.317637
ASMM9PARTA026567	NM_001177955	Gpm6b	3387	9.0506115	8.67926	8.309292	8.936004	5.5177636	8.902396
ASMM9PARTA026569	NM_001177313	Orc4	1397	6.714059	5.864118	2.7761898	5.9398155	2.7363474	5.927754
ASMM9PARTA026572	NM_001177469	Gm7325	811	5.7593594	6.204335	9.388213	8.221815	6.537205	8.561832
ASMM9PARTA026577	NM_001177558	Gng12	4227	4.80492	4.3115125	3.0656118	3.545466	3.7686076	5.5053825
ASMM9PARTA026580	NM_001177627	Slc2a6	1993	4.932047	4.4538946	8.007885	4.539565	8.18846	5.182329
ASMM9PARTA026581	NM_001177628	Slc45a3	2558	4.413666	4.360182	5.374492	6.9811716	5.735395	6.8834214
ASMM9PARTA026583	NM_001177648	Fnbp1	4743	8.29666	9.123541	6.9091682	6.681481	8.315464	7.0765953
ASMM9PARTA026584	NM_001177661	Odf2	2264	4.822541	5.036878	2.8851063	4.432835	5.23914	5.5852647
ASMM9PARTA026585	NM_001177696	Ablim2	3726	6.1379786	5.3909345	6.832895	7.213137	5.616295	6.7486134
ASMM9PARTA026587	NM_001177767	Gm13138	3998	7.7846937	8.03413	11.535503	11.026029	13.5952635	10.834754
ASMM9PARTA026589	NM_001177901	Zfp513	2277	9.24081	10.938446	9.711506	11.63398	12.603453	11.94541
ASMM9PARTA026590	NM_001177974	Irak1	2574	7.3839483	7.5246363	3.3410544	4.80319	2.7363474	5.6771793
ASMM9PARTA026591	NM_001177986	Zmym3	1964	4.233218	4.4548674	5.9339237	4.3341274	6.8221035	5.5378575
ASMM9PARTA026592	NM_001185084	Ins2	569	5.4133406	6.23806	3.7965522	5.0206075	7.6079164	4.4230022
ASMM9PARTA026593	NM_001190324	Chchd7	482	10.72276	10.772671	6.822644	5.8160357	10.036278	6.7090445
ASMM9PARTA026594	NM_001190373	Kcng2	2815	9.516083	9.730175	5.551945	5.258699	2.7363474	5.46078
ASMM9PARTA026596	NM_001190830	Jak3	3679	9.720543	10.044302	5.4121623	7.3582	6.7278957	7.443556
ASMM9PARTA026597	NM_001190912	Kirrel3	3734	4.1978064	4.257124	4.401177	5.5107703	5.0573826	4.9974403
ASMM9PARTA026598	NM_001190984	Lancl1	4243	6.570412	6.865697	2.6844366	6.0129538	5.601364	5.925641
ASMM9PARTA026600	NM_001194923	Cldn18	2786	7.813054	9.117076	7.2105865	8.668797	10.705493	8.759924
ASMM9PARTA026603	NM_001177371	Dbn1	3044	12.435532	14.187938	14.249354	14.548256	16.290558	14.525786
ASMM9PARTA026610	NM_001177511	Npffr1	1307	6.5392637	6.9082875	8.1841	6.4962273	6.242409	6.8518353
ASMM9PARTA026612	NM_001177538	Gm10394	2334	4.6083655	4.226339	7.2184143	5.1712685	4.752307	3.9594646
ASMM9PARTA026613	NM_001177568	Gm14420	4664	10.365747	11.016547	5.5766835	5.6655774	6.601353	5.8127875
ASMM9PARTA026614	NM_001177572	Slc25a13	3130	5.2642384	7.233053	4.6460376	2.7702322	6.0560946	4.1358924
ASMM9PARTA026616	NM_001177594	Slc24a6	2823	6.7230425	7.4394593	8.190674	6.4340153	6.8717766	6.08829
ASMM9PARTA026617	NM_001177609	Ube2i	3227	11.4124155	2.643805	3.9833186	6.5676975	5.967707	5.6514754
ASMM9PARTA026619	NM_001177654	Nelf	2934	6.7395196	7.016973	2.7040253	2.7702322	5.9064956	3.4268405
ASMM9PARTA026621	NM_001177670	Golph3l	2226	6.9147706	6.3170404	3.7619228	4.2562423	4.2088814	5.04354
ASMM9PARTA026623	NM_001177713	Cyp26b1	4700	5.345764	6.0145802	5.681143	6.3669558	5.047307	5.6260614
ASMM9PARTA026630	NM_001177793	Snap23	2145	4.775716	5.391604	7.063855	6.867115	4.5050406	7.4567018
ASMM9PARTA026632	NM_001177848	Wfdc6a	805	4.940876	4.8879776	5.4404693	4.675697	8.785671	5.4520693
ASMM9PARTA026636	NM_001190156	Snx7	2018	9.154871	6.847183	4.8910923	3.6748602	7.93974	5.1880875
ASMM9PARTA026640	NM_001177468	Gm7325	808	5.836601	5.7164326	8.535889	8.370517	6.7491126	8.547596
ASMM9PARTA026645	NM_001177557	Gng12	4206	6.6995473	6.866026	4.1338367	5.954919	6.0216217	5.7572336
ASMM9PARTA026646	NM_001177618	Arpp21	3181	6.0968637	5.7093525	5.7153215	5.0080647	9.087708	4.7263885
ASMM9PARTA026654	NM_001177836	Smox	1782	7.115651	6.034309	6.599933	8.73087	7.0245085	8.81208
ASMM9PARTA026656	NM_001177854	Asph	2555	2.6809738	4.3713775	2.7882652	3.767045	3.860462	7.4151626
ASMM9PARTA026659	NM_001178039	Gm10136	533	15.638347	15.293358	13.767227	14.413456	9.762703	14.503776
ASMM9PARTA026663	NM_001190386	Caly	1262	5.6044273	5.6070414	3.971325	5.838638	4.5968337	4.870841
ASMM9PARTA026664	NM_001190401	Usp34	12122	6.802234	7.1334352	8.453226	8.1599655	3.0062113	7.9903336
ASMM9PARTA026671	NM_001190974	Axl	5057	9.225386	9.16361	12.932702	10.946394	8.3679905	10.968933
ASMM9PARTA026679	NM_001177585	Esp34	1413	5.6645327	6.8086796	7.9185634	6.3441277	5.6402326	6.4474797
ASMM9PARTA026680	NM_001177606	0610010K14Rik	698	7.672122	7.7998066	4.8366776	5.9390497	4.37142	5.8500133
ASMM9PARTA026682	NM_001177630	Etl4	5714	6.498217	7.13887	6.1298	6.741414	6.163598	5.6449842
ASMM9PARTA026683	NM_001177633	Fam149b	1819	8.115786	6.197606	3.4522676	4.9173717	3.8810077	5.011347
ASMM9PARTA026685	NM_001177708	Arfgap1	2448	6.1107454	4.1245346	2.6680593	4.7917595	4.4506693	5.040395
ASMM9PARTA026686	NM_001177729	Madd	5650	7.8796387	10.305223	8.317873	10.389794	11.61375	11.307451
ASMM9PARTA026688	NM_001177789	Phactr3	4861	4.535531	4.1142726	2.6709394	5.117657	4.9764633	5.043822
ASMM9PARTA026690	NM_001177813	D19Wsu162e	3889	3.9645362	5.357831	3.63372	3.661798	6.6971397	4.6985865
ASMM9PARTA026691	NM_001177833	Smox	2280	6.3583946	6.030328	5.790434	6.258135	4.4046593	5.40757
ASMM9PARTA026692	NM_001177837	Smox	1680	6.6522875	5.765314	7.337516	7.559796	2.7363474	6.818335
ASMM9PARTA026693	NM_001177871	Filip1l	3253	12.092509	11.422366	6.534097	6.6683865	2.7363474	7.649103
ASMM9PARTA026699	NM_001184981	Sult2a7	897	5.1671457	5.072608	10.439865	5.389841	3.1795676	4.8470273
ASMM9PARTA026700	NM_001190258	Gm9846	374	13.866533	13.9974785	12.085806	12.4853325	9.675842	12.486671
ASMM9PARTA026703	NM_001190343	Ccm2	1701	5.1105676	5.3164644	4.340475	3.710348	3.7164843	5.1996164
ASMM9PARTA026708	NM_001177699	Ablim2	3552	8.688123	9.07605	8.721137	8.266438	11.26512	8.362488
ASMM9PARTA026710	NM_001177811	Rapgef3	3774	6.8487186	5.8731775	5.395727	3.8894343	3.908998	5.006884
ASMM9PARTA026711	NM_001177884	Whsc1	7806	9.775068	9.504996	6.2249336	4.8308277	6.7141247	5.3574066
ASMM9PARTA026712	NM_001177953	Rpgr	2711	5.706793	6.6948237	9.113613	7.5102134	12.331293	7.628534
ASMM9PARTA026713	NM_001177973	Irak1	3955	6.404064	6.35561	6.57074	5.469058	9.846452	5.8903494
ASMM9PARTA026720	NM_001190179	Nup35	2752	11.100506	13.052496	12.205681	13.884628	13.4535675	14.168461
ASMM9PARTA026723	NM_001190449	Ddah2	1350	10.613262	9.538282	5.913248	5.8916025	4.7572765	5.9619327
ASMM9PARTA026724	NM_001190453	Dctn2	1924	7.790021	8.595203	4.615792	6.273006	2.7363474	6.289974
ASMM9PARTA026725	NM_001190454	Dctn2	1933	7.177967	7.9363313	4.1940722	5.823805	3.767045	5.823805
ASMM9PARTA026726	NM_001190705	Dlk1	4186	5.1710405	5.4810476	6.089365	5.2070065	6.319529	5.1584077
ASMM9PARTA026728	NM_001190950	Kcne3	816	6.23252	6.519117	5.9845095	6.0027666	5.571437	6.0800514
ASMM9PARTA026730	NM_001191025	Dync1i1	2691	10.3188095	12.362549	9.943194	12.70941	13.397657	12.794755
ASMM9PARTA026731	NM_001195258	Gm14378	1075	10.544773	11.364029	13.157655	12.144652	13.634772	13.060167
ASMM9PARTA026733	NM_001195421	Hist1h4m	405	11.082651	11.844139	9.138514	10.734248	6.7994823	10.040848
ASMM9PARTA026734	NM_001195497	Dclk2	4044	5.7971992	6.1810837	4.0122213	4.637545	5.653731	5.68418
ASMM9PARTA026735	NM_001195529	Gm4980	3037	10.919459	9.844698	7.447549	8.221139	7.1356153	8.053281
ASMM9PARTA026736	NM_001195538	Dclk1	7817	7.9341736	9.294419	8.358143	9.023067	10.966064	8.7584505
ASMM9PARTA026742	NM_001177706	Arfgap1	2852	11.829325	12.672409	8.638881	6.140802	10.028666	7.455757
ASMM9PARTA026744	NM_001177760	Tnfaip8	2487	7.8946896	9.721412	5.737285	3.739703	2.7363474	4.5761876
ASMM9PARTA026746	NM_001177835	Smox	2029	9.086137	8.626345	9.071019	9.0658455	5.7934465	8.588277
ASMM9PARTA026752	NM_001190327	Tmsb10	637	6.7608137	7.1274347	6.7153435	7.8223457	8.221139	8.592763
ASMM9PARTA026753	NM_001190385	Caly	1260	9.504089	9.949123	13.960679	11.53243	10.189112	11.755393
ASMM9PARTA026754	NM_001190436	Fau	736	7.8050146	8.959398	7.750585	8.136904	8.799456	8.134876
ASMM9PARTA026756	NM_001195031	Pag1	8256	3.9954038	4.4185944	4.382494	5.4294596	4.884607	4.7897353
ASMM9PARTA026759	NM_001195189	4930469G21Rik	954	2.4810202	4.284804	2.6863408	5.067786	5.833594	5.057273
ASMM9PARTA026760	NM_001195487	Srsf7	2256	12.258085	12.155945	7.9060736	8.006108	5.057273	7.851012
ASMM9PARTA026764	NM_001197147	Slc4a4	7465	6.312266	6.784892	4.68493	4.92589	5.1188803	4.619296
ASMM9PARTA026765	NM_001197321	Foxp1	7042	5.497757	6.766473	6.215737	7.786475	8.438338	7.245709
ASMM9PARTA026771	NM_001199023	Pla2g6	3725	8.459158	8.930103	11.99768	13.122685	11.063072	12.04024
ASMM9PARTA026772	NM_001199151	Sncaip	3624	5.704583	6.46142	4.9271092	5.2921553	7.5385995	5.149844
ASMM9PARTA026773	NM_001199227	Osbpl5	3794	8.183626	9.024818	6.7296834	7.0022097	7.471287	6.085534
ASMM9PARTA026775	NM_001199307	Gm14435	1127	10.8208885	11.907825	5.6764793	6.438176	2.7363474	6.6546273
ASMM9PARTA026779	NM_001177799	Capn3	2891	5.0741615	4.8821135	4.762398	5.4087315	4.936314	4.714407
ASMM9PARTA026781	NM_001177850	Asph	2925	6.5178633	6.422164	6.2860494	4.182708	3.3984969	2.77461
ASMM9PARTA026782	NM_001177877	1700108M19Rik	934	5.5539656	7.767284	7.414488	7.329977	12.949863	7.115333
ASMM9PARTA026784	NM_001184711	Tfdp2	6990	4.2986555	5.391181	6.7629204	8.033149	4.0490923	8.05274
ASMM9PARTA026788	NM_001190323	Chchd7	527	10.881826	10.677734	9.400993	9.218362	13.279713	9.069853
ASMM9PARTA026791	NM_001190786	Ddx19b	6596	9.393978	10.556398	11.680977	9.831269	10.678697	9.840489
ASMM9PARTA026793	NM_001190989	Ndfip2	2202	7.3533626	6.4775763	9.050871	9.02666	3.1270447	8.944685
ASMM9PARTA026794	NM_001195083	Phc2	2549	4.8954997	5.53837	9.244671	8.115966	4.6663537	8.609185
ASMM9PARTA026796	NM_001195338	Bbip1	2509	6.4236593	6.4068933	9.230532	10.24839	6.367477	10.013184
ASMM9PARTA026798	NM_001195579	Gm15070	3581	3.854099	4.944106	6.7484975	2.7702322	2.7363474	4.3352036
ASMM9PARTA026799	NM_001198785	Aatk	5423	7.4678655	8.589281	7.2369304	6.6239796	7.1409225	7.345354
ASMM9PARTA026800	NM_001198811	Frem1	9524	6.0566673	7.5309753	6.859503	9.295037	11.54441	8.741368
ASMM9PARTA026801	NM_001198971	BC049352	1683	2.6464863	5.149246	5.8896976	4.422187	6.520279	5.4051905
ASMM9PARTA026803	NM_001199988	BC019943	4978	7.4955864	5.5641527	2.710457	4.999034	4.2149105	4.875756
ASMM9PARTA026804	NM_001200041	Gm1078	3152	13.935778	5.566841	8.827575	2.7702322	6.526227	2.7969584
ASMM9PARTA026808	NM_007452	Prdx3	1445	11.646618	12.693504	8.830899	9.461847	2.7363474	9.809418
ASMM9PARTA026809	NM_007501	Neurod4	3376	10.997091	12.88432	11.97152	10.600471	14.38358	11.508426
ASMM9PARTA026810	NM_007505	Atp5a1	2443	15.508412	15.76302	11.036314	9.750362	7.5937524	9.643346
ASMM9PARTA026814	NM_001177759	Tnfaip8	3230	10.000366	11.75281	7.233093	8.909072	3.997949	8.988376
ASMM9PARTA026819	NM_001177804	Sirt3	1431	6.915952	6.9751096	4.946877	6.4073625	6.7396283	6.312914
ASMM9PARTA026821	NM_001177869	Rreb1	8403	2.5904188	4.3372808	6.008568	6.5876713	2.7363474	6.5662746
ASMM9PARTA026825	NM_001177951	Rpgr	3187	7.266457	7.8574247	9.816361	10.454085	7.882932	10.276947
ASMM9PARTA026826	NM_001177959	Gpm6b	4828	9.986324	9.258871	4.386553	7.835974	2.7363474	7.621894
ASMM9PARTA026827	NM_001177980	Pde4b	4206	6.8509116	7.7258577	6.580552	8.181222	10.343537	8.355811
ASMM9PARTA026829	NM_001178013	Sfxn3	2851	5.0803356	4.4426956	7.471287	7.5834303	7.3432465	7.7232375
ASMM9PARTA026840	NM_001195089	Tmc8	2689	8.866128	9.526129	10.907045	9.501092	9.679001	9.484545
ASMM9PARTA026841	NM_001195540	Dclk1	5175	7.3438163	8.545666	8.2370825	9.122735	10.105717	9.381891
ASMM9PARTA026842	NM_001195726	Fam181a	1406	5.3610125	5.9024253	5.7233963	6.288325	3.8508263	4.560598
ASMM9PARTA026850	NM_001177834	Smox	2101	7.896618	7.565739	7.84323	7.795209	8.009738	7.321775
ASMM9PARTA026856	NM_001178049	Mitf	4777	7.231685	8.150613	8.407514	7.992508	8.282022	7.656997
ASMM9PARTA026857	NM_001190857	Pdlim5	1995	13.264219	13.261595	7.5396533	4.661457	4.232623	3.2058868
ASMM9PARTA026861	NM_001195253	Gm3336	1152	9.757305	11.395112	10.565777	9.363632	12.505493	10.264024
ASMM9PARTA026863	NM_001195496	Dclk2	4092	6.2108946	6.532304	3.434155	5.601675	5.6950426	5.599201
ASMM9PARTA026865	NM_001198831	Ddr1	3639	8.995074	10.8208885	8.641863	8.582749	12.356112	9.233099
ASMM9PARTA026866	NM_001198859	Ctbp1	2302	9.828218	10.229107	5.8461475	6.5788717	6.298209	6.9021974
ASMM9PARTA026867	NM_001199188	Snx5	2508	4.1740074	5.8335867	5.519397	6.1948943	6.239116	5.677479
ASMM9PARTA026870	NM_001199902	Pfdn4	875	8.809614	9.216209	5.2031164	5.1468134	8.06503	4.3486176
ASMM9PARTA026871	NM_001199960	Ccl27b	712	9.442632	9.280017	12.347668	11.956056	11.904147	12.103904
ASMM9PARTA026876	NM_007401	Adam5	2791	6.7907753	6.982686	11.331571	11.331571	9.7440605	11.159772
ASMM9PARTA026877	NM_007402	Adam7	3469	6.596463	7.612584	7.029334	8.818254	9.911283	8.93716
ASMM9PARTA026879	NM_007445	Amh	1665	5.4361267	6.6371164	5.4833612	7.3954782	6.0983253	7.082776
ASMM9PARTA026881	NM_001177856	Asph	2969	6.998396	6.323875	3.041087	2.7702322	7.952272	2.7749968
ASMM9PARTA026883	NM_001177962	Gpm6b	3023	9.41	11.253371	9.304633	11.261829	11.0831995	11.119625
ASMM9PARTA026884	NM_001185182	H2-Ke2	524	9.623262	8.575336	5.297771	6.710387	5.382188	7.022636
ASMM9PARTA026885	NM_001190321	Clec4n	1143	5.7454762	5.415384	3.7905815	2.7702322	6.604513	2.8567502
ASMM9PARTA026889	NM_001190985	Lancl1	4461	11.046578	12.220846	10.2090845	10.547887	11.78573	10.310521
ASMM9PARTA026890	NM_001193309	Morc4	4108	4.1666694	4.405682	3.264828	3.3986647	4.480297	5.5186796
ASMM9PARTA026891	NM_001195531	Gm5741	328	5.365507	6.4424973	4.1627154	3.2601707	3.5591729	4.4096136
ASMM9PARTA026892	NM_001195544	Gm12	902	8.464151	9.29867	9.476416	10.532229	10.069112	10.471123
ASMM9PARTA026894	NM_001198765	Postn	3226	8.060436	4.1695085	3.6445642	2.7702322	2.7363474	7.7165236
ASMM9PARTA026897	NM_001199044	Prrc2a	6910	6.3172836	7.5448813	5.9428234	6.9700437	4.887809	6.248461
ASMM9PARTA026899	NM_001199270	Aldoart1	2052	4.156584	4.786951	3.125114	4.850614	6.3901863	5.055399
ASMM9PARTA026901	NM_001199310	Lig1	3194	3.6406426	4.272045	5.982377	4.5405674	4.871177	3.1771646
ASMM9PARTA026903	NM_001199948	Dynlt1e	780	7.554059	6.581999	4.845693	3.7657979	5.7378526	4.4527
ASMM9PARTA026904	NM_001200002	Tmppe	6872	9.816505	9.778961	9.338758	6.7887807	2.9735324	6.5645256
ASMM9PARTA026905	NM_001201391	Beta-s	639	16.237284	16.247206	17.003069	17.124186	10.45316	16.851282
ASMM9PARTA026909	NM_007510	Atp6v1e1	1219	11.919695	11.199181	7.3082533	8.516583	2.7363474	8.295961
ASMM9PARTA026915	NM_007618	Serpina6	1462	4.1434817	5.4608774	2.8265798	2.7702322	5.545926	3.0838134
ASMM9PARTA026917	NM_001177888	Cacna1g	8148	8.041309	7.4179296	9.211513	8.239956	6.687805	8.448606
ASMM9PARTA026918	NM_001177897	9830107B12Rik	3583	8.987627	9.3116	14.609998	12.914698	14.512995	12.849274
ASMM9PARTA026919	NM_001177960	Gpm6b	3358	9.659838	8.801764	8.243129	8.73136	5.2885146	8.627123
ASMM9PARTA026920	NM_001177961	Gpm6b	4493	11.540335	11.8660965	11.124411	12.063366	13.52739	12.251726
ASMM9PARTA026921	NM_001177966	4930480E11Rik	1297	7.891653	9.253294	7.1588283	7.3506184	10.623314	7.358965
ASMM9PARTA026922	NM_001177967	Lclat1	4455	3.648926	5.7971992	2.684754	5.3521457	6.8154054	4.9853854
ASMM9PARTA026929	NM_001190732	Mtrnr2l	334	14.537563	15.278813	15.59964	14.764145	8.668612	14.322719
ASMM9PARTA026933	NM_001193645	Galns	2353	12.577753	2.5984733	5.388906	5.994193	2.7363474	4.125399
ASMM9PARTA026934	NM_001193661	Cldn12	3639	5.0952806	5.3106146	5.560599	4.8756914	6.3824368	5.548747
ASMM9PARTA026938	NM_001195413	Cngb1	6201	5.9405365	6.6691084	6.105156	6.18584	6.3675985	6.47894
ASMM9PARTA026942	NM_001197024	Unkl	4775	6.2676725	5.8041987	8.93041	6.17846	4.7173	7.6863594
ASMM9PARTA026944	NM_001198841	Csrp3	1035	12.027641	12.55242	6.293751	3.4362178	3.8682811	3.9031806
ASMM9PARTA026946	NM_001198998	Vdac3	1423	14.812938	15.235648	10.700354	11.0279665	6.523347	10.793524
ASMM9PARTA026947	NM_001199045	Tubd1	2081	5.516471	5.6159744	6.017514	4.889702	6.603357	6.0026026
ASMM9PARTA026948	NM_001199060	Wdr12	3124	5.4423957	5.4506073	4.1769595	4.4171214	2.7363474	4.8040066
ASMM9PARTA026950	NM_001199114	Slc29a1	1946	5.1368546	4.8360424	4.9416533	7.091009	5.691641	6.538315
ASMM9PARTA026953	NM_001185164	Vegfb	1197	11.325041	11.801962	10.922697	10.727424	8.760673	10.549904
ASMM9PARTA026957	NM_001190445	2610002J02Rik	1076	10.251207	8.382265	5.9119782	6.299933	5.657263	6.523767
ASMM9PARTA026958	NM_001191026	Dync1i1	2718	6.1337337	6.874232	5.5068026	5.5131936	6.5619464	5.4526114
ASMM9PARTA026962	NM_001195034	Acpt	1278	6.364997	6.803508	6.450587	7.3599825	8.044834	7.2326856
ASMM9PARTA026966	NM_001195485	Srsf7	2292	10.277221	10.002116	6.022604	6.2325287	3.8992796	5.373399
ASMM9PARTA026969	NM_001198835	Coch	2484	6.290606	5.9329653	9.620775	8.867544	8.620566	8.760673
ASMM9PARTA026970	NM_001198912	Arhgef2	4290	5.2538877	6.556586	3.7472386	7.2398953	6.5411425	7.0289674
ASMM9PARTA026971	NM_001198949	Ralbp1	3788	5.4356737	5.270702	5.4306726	4.767647	6.2145867	5.3051414
ASMM9PARTA026972	NM_001199003	Rgs7	2502	6.688917	6.011217	5.701995	4.330394	7.4617915	5.4949865
ASMM9PARTA026974	NM_001199242	Kcnip4	2362	6.264448	6.8216114	10.17194	7.4587474	8.206874	7.4827895
ASMM9PARTA026978	NM_001201323	5430421N21Rik	1775	6.334747	5.8308554	9.152358	8.580038	7.8288116	8.248812
ASMM9PARTA026979	NM_001204156	Tead3	2775	5.252212	5.761738	5.464803	6.7091427	5.7198915	6.6108575
ASMM9PARTA026980	NM_007389	Chrna1	4288	5.3156695	5.4567633	5.1679344	7.2686234	4.4692755	4.555316
ASMM9PARTA026984	NM_007471	App	3152	7.8670197	7.5652795	8.6426525	7.2572665	5.7635527	7.561993
ASMM9PARTA026985	NM_007472	Aqp1	2760	14.496183	14.828972	10.61444	11.482878	10.61444	11.718343
ASMM9PARTA026986	NM_007509	Atp6v1b2	2742	12.347809	12.517136	10.976299	9.794315	10.938063	9.759995
ASMM9PARTA026987	NM_001184709	Tfdp2	7007	8.377149	10.392819	8.743937	11.047317	11.832459	11.091537
ASMM9PARTA026989	NM_001190330	Ces2a	1865	5.056439	5.1393776	5.040395	4.5891604	9.568127	4.664137
ASMM9PARTA026995	NM_001190975	Axl	4793	6.8143163	7.6970944	5.21729	4.281362	2.7363474	3.7788692
ASMM9PARTA026997	NM_001195348	Bbip1	2248	7.321459	7.838913	4.886649	5.600446	2.7363474	5.8134575
ASMM9PARTA026998	NM_001195693	Plscr5	1117	4.875098	5.2045126	7.6457815	6.000099	2.9671044	6.182873
ASMM9PARTA027001	NM_001198561	H2-Q7	1134	7.4868803	8.286175	5.2728677	7.199186	6.5822983	7.2179713
ASMM9PARTA027002	NM_001198636	Mtap7	794	4.7316866	5.3211555	6.143982	5.3846207	6.0518255	5.6733336
ASMM9PARTA027003	NM_001198860	Ctbp1	2495	7.5110903	8.831169	5.5201354	5.072293	7.350915	5.387718
ASMM9PARTA027004	NM_001198874	Dync1i2	2605	10.298163	11.797344	9.792971	11.58964	14.421979	11.932162
ASMM9PARTA027005	NM_001199016	Slc7a9	1702	6.4336467	7.367546	6.421065	8.167938	10.140646	8.534805
ASMM9PARTA027006	NM_001199122	Ghitm	2953	6.4109383	7.1437216	4.8836355	8.055711	10.725004	7.8691473
ASMM9PARTA027009	NM_001199593	Pkn1	3325	4.927281	6.1758614	5.9496818	5.0832777	7.3486433	4.5603046
ASMM9PARTA027013	NM_001204165	Rapgef4	4220	5.5611873	4.312374	5.6181602	5.8655086	2.7363474	4.167612
ASMM9PARTA027015	NM_007429	Agtr2	2868	5.6547365	6.232352	4.3677864	6.0070815	8.212688	5.1042385
ASMM9PARTA027019	NM_007590	Calm3	2233	8.998406	10.6625	5.803476	4.853204	2.7363474	5.124329
ASMM9PARTA027020	NM_007600	Capn1	3119	9.5679035	11.670447	10.008929	10.116631	13.313018	10.940882
ASMM9PARTA027021	NM_007620	Cbr1	1081	11.892284	10.569473	8.046041	10.370007	2.7363474	10.066584
ASMM9PARTA027024	NM_001190451	Dcn	1886	11.59767	11.109823	11.074338	10.009757	7.2162037	10.400593
ASMM9PARTA027025	NM_001190491	Dmpk	2624	5.387386	6.705723	5.560993	5.40757	4.696332	5.869171
ASMM9PARTA027027	NM_001190804	Dnajb11	2004	12.591269	11.743027	7.877018	7.547449	5.4108615	7.630083
ASMM9PARTA027036	NM_001195486	Srsf7	2268	9.1984215	8.6515045	5.4848943	4.447274	2.7363474	4.611457
ASMM9PARTA027037	NM_001195730	Dcdc2b	864	6.2449794	6.807764	7.665205	6.546836	9.57605	6.345286
ASMM9PARTA027038	NM_001198570	Abi2	4821	11.015381	12.213749	13.110307	12.379948	13.305894	12.303086
ASMM9PARTA027040	NM_001198913	Arhgef2	4284	5.638789	7.686428	5.0114717	6.32659	7.779916	7.1025286
ASMM9PARTA027043	NM_001199084	Wnk1	11346	6.1778464	7.596249	6.021676	4.9670067	2.7363474	5.296014
ASMM9PARTA027045	NM_001199205	Spag9	6940	8.713583	10.394869	7.3142977	8.681507	11.095444	9.330198
ASMM9PARTA027046	NM_001199247	Kat5	1872	6.086256	6.065617	6.799967	9.022261	7.8106303	8.93041
ASMM9PARTA027048	NM_001199339	Apoo	1215	5.2266407	5.1928334	3.0425212	3.269513	5.8057976	3.4984336
ASMM9PARTA027049	NM_001199350	Rpl34-ps1	495	15.404333	15.412165	14.624834	14.485031	9.950253	14.096863
ASMM9PARTA027055	NM_007381	Acadl	1892	13.773462	14.011847	8.3300495	6.571355	2.7363474	6.8740726
ASMM9PARTA027057	NM_001190264	Mrps36	710	12.746172	14.159883	13.061138	12.536215	14.934999	13.21188
ASMM9PARTA027058	NM_001190322	Chchd7	625	11.273838	11.475105	6.5848265	7.0284443	5.763812	7.011323
ASMM9PARTA027060	NM_001190334	Ccr6	1439	8.423978	9.360011	10.714242	9.240153	9.865755	8.541533
ASMM9PARTA027061	NM_001190473	Dapk3	1676	6.12501	6.6385965	6.605874	6.235316	10.141544	5.7909646
ASMM9PARTA027066	NM_001191023	Dync1i1	2742	6.675177	6.919941	6.642565	4.114627	6.69674	5.015752
ASMM9PARTA027068	NM_001195065	Phactr2	8540	4.740063	6.4515457	4.2147293	5.8738365	5.133379	5.838948
ASMM9PARTA027072	NM_001198861	Ctbp1	2498	9.529026	10.025674	5.4015718	6.8075676	4.3859944	6.3571343
ASMM9PARTA027073	NM_001198867	Dctn1	4172	8.851603	8.906479	14.197018	11.341215	10.72961	11.678705
ASMM9PARTA027075	NM_001198984	Tcof1	4679	3.8352492	4.191284	4.0236053	4.603029	5.241555	4.680687
ASMM9PARTA027076	NM_001199047	Tubd1	1988	6.2775764	6.7086377	5.9589324	3.8281977	5.4005566	4.738896
ASMM9PARTA027085	NM_001201460	H2-Q9	1539	12.818602	11.826172	9.989649	8.763682	9.0409775	8.73023
ASMM9PARTA027086	NM_001204201	Spp1	1475	5.4788294	3.4013352	5.5000024	2.7702322	4.368362	3.5298948
ASMM9PARTA027088	NM_007380	Abi1	3486	7.827344	7.9712605	8.030402	6.769259	7.8841686	7.326993
ASMM9PARTA027089	NM_007383	Acads	1880	7.65271	8.841663	8.079087	9.632955	7.7635865	9.749519
ASMM9PARTA027090	NM_007393	Actb	1889	13.976169	13.314045	12.750576	14.0146	10.576988	13.736599
ASMM9PARTA027095	NM_001190704	Dlk1	4120	7.687218	8.835471	7.9265375	6.4668174	7.1352797	6.840123
ASMM9PARTA027096	NM_001190817	Dnajc1	5106	7.2839675	6.582737	4.1200404	3.9098423	3.528366	4.488353
ASMM9PARTA027101	NM_001195130	Phc2	3949	4.294436	6.104657	6.0446086	8.430898	5.1209927	8.570505
ASMM9PARTA027102	NM_001195298	Kifc1	2330	7.9028463	2.9052987	5.136616	2.7702322	5.7673645	4.3727713
ASMM9PARTA027103	NM_001195774	Gprc5b	2558	9.151912	9.455023	10.112853	8.22263	7.1061487	8.494833
ASMM9PARTA027104	NM_001198787	Aatk	5195	7.239014	7.8158994	6.759457	5.9226265	5.803773	5.6326246
ASMM9PARTA027105	NM_001198833	Ddr1	3758	10.187446	11.963701	11.659281	12.617516	12.856611	12.687384
ASMM9PARTA027107	NM_001199043	Lgals8	2996	3.571299	5.130602	2.7732666	4.849055	3.3231525	4.7487664
ASMM9PARTA027112	NM_001199248	Kat5	1971	7.413528	8.591618	6.637177	7.735548	7.2014	7.6496196
ASMM9PARTA027115	NM_001199283	Slc43a2	7170	5.062314	5.8850894	8.957234	8.441516	6.1887794	7.9987698
ASMM9PARTA027116	NM_001199311	Gm7157	636	4.466141	6.222007	5.0011616	5.288368	8.916928	6.2837873
ASMM9PARTA027117	NM_001199334	Gm10229	570	4.798611	4.4892673	6.0558686	4.659666	5.7950315	4.9783335
ASMM9PARTA027121	NM_007421	Adssl1	1806	11.49992	10.862755	6.8790827	4.199504	4.5265393	4.562754
ASMM9PARTA027123	NM_007434	Akt2	2957	4.525212	5.308342	2.7491848	3.4152322	10.104256	5.0287504
ASMM9PARTA027125	NM_007458	Ap2a1	3457	11.095314	12.736771	10.703184	11.447838	12.565401	11.309638
ASMM9PARTA027126	NM_007467	Aplp1	2389	9.352207	8.04431	4.518973	4.5383363	5.372509	5.0524487
ASMM9PARTA027130	NM_001190914	Kirrel3	3802	6.36145	6.825899	8.870602	7.604402	3.1807618	7.231057
ASMM9PARTA027133	NM_001193305	Mical2	3680	7.0283127	7.070199	6.784033	4.4172645	6.345407	5.302734
ASMM9PARTA027136	NM_001197082	Rcc1	2332	5.9329653	6.30935	3.8439605	5.795693	3.9242928	4.440653
ASMM9PARTA027137	NM_001198560	H2-Q7	1419	7.0145864	7.305485	4.4509206	6.3381023	6.875494	6.284358
ASMM9PARTA027141	NM_001199146	Gpsm1	3209	8.026656	9.210161	7.331318	8.3928175	9.551713	7.8304744
ASMM9PARTA027142	NM_001199284	Slc43a2	6952	4.1890497	4.626688	4.103234	5.6354485	3.5635748	4.445881
ASMM9PARTA027148	NM_007427	Agrp	685	7.0956783	8.541766	7.1973534	9.018719	8.918675	9.438879
ASMM9PARTA027151	NM_007469	Apoc1	515	5.1316876	5.4347353	5.649284	10.090998	11.932723	7.1462183
ASMM9PARTA027152	NM_007522	Bad	1452	7.40396	7.0664673	2.7117445	3.7081885	2.7363474	4.523117
ASMM9PARTA027154	NM_007574	C1qc	1063	13.815961	13.95924	8.550595	2.7702322	4.798267	5.488874
ASMM9PARTA027157	NM_007604	Capza2	2015	9.951767	10.601027	5.2276998	8.1937275	3.1897678	7.909185
ASMM9PARTA027164	NM_001195048	Pak3	8352	7.101705	7.7539854	10.176862	10.318626	9.0806675	10.006323
ASMM9PARTA027166	NM_001195096	Phactr2	8296	7.9684124	8.52426	7.8724537	8.174601	8.61207	8.351854
ASMM9PARTA027171	NM_001198824	App	3320	8.113422	7.596997	8.051935	6.233779	7.098288	6.5231533
ASMM9PARTA027172	NM_001198878	Dync1i2	2648	9.184979	10.064259	6.7343216	9.9062195	9.437198	9.512923
ASMM9PARTA027174	NM_001199048	Zfp942	3289	7.466817	8.4957485	7.1009583	7.3645906	9.954062	8.39644
ASMM9PARTA027175	NM_001199083	Wnk1	11319	4.878663	5.1087217	5.020909	7.4809313	6.803968	7.628053
ASMM9PARTA027177	NM_001199187	Ascc1	1492	7.894393	9.281698	8.278051	9.776106	12.326756	10.019831
ASMM9PARTA027179	NM_001199236	Spnb4	4724	9.445078	10.390784	9.855032	10.97329	12.199949	11.391716
ASMM9PARTA027181	NM_001199249	Kat5	1423	6.4733114	7.2078424	8.2582035	6.6163936	8.37584	7.153481
ASMM9PARTA027183	NM_001199321	Zfp94	2660	5.984762	6.459648	5.068415	5.4942546	5.321085	4.9557285
ASMM9PARTA027184	NM_001199337	Apoo	1230	5.9170074	6.0165615	4.4007454	5.9430275	5.891116	5.9090137
ASMM9PARTA027188	NM_001201341	LOC100504473	780	5.6356826	3.582332	4.1306767	4.679137	2.9696698	5.273765
ASMM9PARTA027190	NM_001201470	Papss2	3599	9.048492	10.923449	10.424431	11.97152	12.813384	12.299476
ASMM9PARTA027191	NM_007408	Plin2	1887	9.178569	9.637907	6.373261	2.7702322	3.3490944	3.1167212
ASMM9PARTA027193	NM_007476	Arf1	1799	5.52435	5.8711147	3.1178348	5.531373	3.3119447	5.8361826
ASMM9PARTA027194	NM_007479	Arf4	2042	11.474136	10.485902	6.0916862	5.307792	2.7363474	5.084157
ASMM9PARTA027195	NM_007480	Arf5	933	11.6885395	12.825794	15.416979	15.569214	7.173902	15.574124
ASMM9PARTA027196	NM_007494	Ass1	1631	10.604885	4.0779305	6.7263126	5.2914605	2.9490542	4.1151137
ASMM9PARTA027198	NM_007517	Aup1	1527	9.357437	9.699494	12.115887	9.846452	7.4284744	9.594814
ASMM9PARTA027202	NM_001195499	Dclk2	4105	4.239935	5.248993	3.0710392	3.657566	4.0077515	4.45154
ASMM9PARTA027204	NM_001195674	Gm600	2567	2.4466398	4.3465414	4.5622797	3.4760406	11.718343	2.8976345
ASMM9PARTA027205	NM_001195681	Gm684	1263	6.2191935	6.455305	7.820941	8.699506	5.6168604	8.271431
ASMM9PARTA027206	NM_001198571	Abi2	5892	4.5684533	5.2538877	5.0016866	5.2429986	9.239604	5.3535986
ASMM9PARTA027208	NM_001198635	Mtap7	3951	5.733241	6.2689137	5.6104474	6.130891	3.7423625	6.0540085
ASMM9PARTA027209	NM_001198790	Ak1	2106	5.333983	5.424031	7.2047544	5.554958	7.2369304	6.0478644
ASMM9PARTA027210	NM_001198792	Ak1	2047	9.019888	10.148027	9.794901	7.938671	7.468773	8.18395
ASMM9PARTA027211	NM_001198794	AB124611	1307	5.7826777	5.05247	7.642572	5.5359383	15.237741	6.225592
ASMM9PARTA027212	NM_001198823	App	3377	8.906479	8.688589	9.307135	8.208776	7.681921	7.980977
ASMM9PARTA027214	NM_001199024	Pla2g6	3560	9.728102	10.916411	11.107867	12.027681	11.615932	11.385228
ASMM9PARTA027215	NM_001199025	Pla2g6	3065	6.5263786	6.916898	5.46865	6.566682	5.1042385	6.164439
ASMM9PARTA027217	NM_001199113	Slc29a1	2107	5.760498	6.9009027	7.07909	5.3550167	4.4913964	7.123728
ASMM9PARTA027218	NM_001199123	Spc25	1599	8.032161	9.748299	10.5829315	10.760151	10.983673	10.788521
ASMM9PARTA027220	NM_001199210	4931408A02Rik	2142	5.340188	4.6424713	5.588348	4.2718277	4.0214367	4.845582
ASMM9PARTA027228	NM_001201416	Apbb2	4768	2.9022107	4.438268	4.6851616	4.4622545	6.671159	4.8567834
ASMM9PARTA027231	NM_007382	Acadm	1845	10.615238	12.209009	5.1422863	4.0973477	4.615792	4.6381025
ASMM9PARTA027233	NM_007392	Acta2	1780	16.10913	14.42992	11.3566265	6.554551	8.022047	9.153346
ASMM9PARTA027234	NM_001195268	Dos	2978	5.5265923	5.737716	4.6658273	5.768304	5.542713	5.13913
ASMM9PARTA027236	NM_001195565	Camta1	2264	4.7463517	5.4356737	5.2612443	6.4065943	5.300665	7.071864
ASMM9PARTA027238	NM_001198826	App	3323	7.867477	7.439503	2.6895921	2.7702322	7.472519	2.6758442
ASMM9PARTA027239	NM_001199115	Slc29a1	2046	8.96804	9.918633	8.998137	6.953825	8.606329	7.541153
ASMM9PARTA027240	NM_001199154	Sncaip	3728	12.3692665	13.791019	13.64867	14.107481	15.537385	14.324024
ASMM9PARTA027241	NM_001199293	Tex14	4795	5.183206	4.4945617	5.310854	4.5909348	6.000099	4.382494
ASMM9PARTA027243	NM_001199494	Ei24	2239	4.958291	4.601427	6.8948164	7.2916536	3.4081182	6.9238143
ASMM9PARTA027245	NM_001199995	Mup12	883	6.0378046	4.205604	5.85188	2.7702322	3.8216696	3.922349
ASMM9PARTA027246	NM_001199996	4933402E13Rik	1970	5.5748277	5.4045877	6.369156	2.7702322	6.6460323	5.3401103
ASMM9PARTA027248	NM_001201378	Ccdc136	3225	8.498386	6.506389	4.0820737	5.739405	6.771397	6.008017
ASMM9PARTA027250	NM_001204129	C1qtnf1	4393	3.6394367	4.17515	2.685043	5.205328	5.157523	5.361801
ASMM9PARTA027251	NM_007379	Abca2	8061	3.8291197	5.345125	5.75581	4.1897197	5.856744	4.5287814
ASMM9PARTA027252	NM_007388	Acp5	1367	6.7926083	6.8217897	11.398301	11.514226	9.266916	11.302584
ASMM9PARTA027253	NM_007412	Gpr182	1694	10.663891	6.9162674	4.949997	2.7702322	2.7363474	3.0412629
ASMM9PARTA027254	NM_007436	Aldh3a1	1729	6.4015236	6.6285605	5.301203	4.4440184	4.3270254	4.1836386
ASMM9PARTA027256	NM_007455	Ap1g2	2694	8.731533	8.687925	5.521799	6.336255	4.0550237	6.477749
ASMM9PARTA027257	NM_007484	Rhoc	1082	14.260405	13.785788	9.340971	6.8364325	5.927754	7.7329936
ASMM9PARTA027258	NM_007537	Bcl2l2	3476	11.7244835	11.117903	6.1662364	5.79334	5.7287006	5.7074428
ASMM9PARTA027264	NM_007626	Cbx5	8802	6.1110554	5.7996683	3.7845025	5.2544026	3.1195664	5.0329466
ASMM9PARTA027265	NM_007644	Scarb2	2110	11.451471	10.724537	6.294613	2.7702322	7.621894	3.109421
ASMM9PARTA027268	NM_007675	Ceacam10	1060	7.0042286	2.609861	7.950474	2.7702322	7.809884	2.9015326
ASMM9PARTA027270	NM_001195727	Gm5901	1002	5.433012	6.3706956	4.333765	3.7285104	5.2352676	4.613149
ASMM9PARTA027273	NM_001198877	Dync1i2	2663	7.74334	8.614021	5.575479	8.8760605	8.250371	8.933448
ASMM9PARTA027275	NM_001198955	Gm7694	3833	5.3502693	6.64221	5.0547748	3.735065	5.021823	3.9367423
ASMM9PARTA027277	NM_001199004	Golga5	2847	3.8580635	4.314672	8.313908	7.812572	7.885351	8.161735
ASMM9PARTA027282	NM_001199347	Foxp3	3832	8.089131	8.040154	7.2582145	5.32224	7.6142616	5.398838
ASMM9PARTA027283	NM_001199348	Foxp3	3690	4.7389565	5.281413	7.833473	7.527707	10.28582	7.7242994
ASMM9PARTA027284	NM_001199556	AW551984	4303	9.583477	11.296059	11.950312	9.290307	12.123823	9.685364
ASMM9PARTA027290	NM_001201367	Tmem200b	1370	8.463291	7.791814	7.9338374	8.63026	5.6129203	8.262016
ASMM9PARTA027292	NM_001201415	Apbb2	6602	6.7078667	7.532474	4.9125795	6.853063	6.022604	6.8729863
ASMM9PARTA027293	NM_001204202	Spp1	1480	6.0181065	5.683652	4.1620455	3.2345605	5.1489124	4.4142694
ASMM9PARTA027295	NM_007377	Aatk	5706	6.376442	6.825532	6.315306	6.916414	6.6354322	6.239338
ASMM9PARTA027296	NM_007398	Ada	1626	8.097037	6.392832	6.03166	2.7702322	5.8174086	4.316385
ASMM9PARTA027297	NM_007399	Adam10	4605	4.3892727	6.4350204	4.211588	6.87051	4.9476047	6.579725
ASMM9PARTA027299	NM_007440	Alox12	2991	4.8466916	6.140462	6.5456243	8.9754925	4.188014	8.65384
ASMM9PARTA027300	NM_007453	Prdx6	2334	5.8029184	6.0840726	5.0183973	5.422784	5.996763	5.5910983
ASMM9PARTA027301	NM_007459	Ap2a2	4639	9.191038	8.650347	5.8849826	6.24917	8.040004	6.208851
ASMM9PARTA027302	NM_007460	Ap3d1	4730	13.534858	13.195589	8.798391	8.692086	6.334189	8.6459255
ASMM9PARTA027305	NM_007475	Rplp0	1360	8.890232	8.483312	6.1029863	9.072521	2.7363474	8.938424
ASMM9PARTA027306	NM_001198825	App	3266	10.625918	9.722567	5.7359266	3.328177	2.7363474	3.296301
ASMM9PARTA027307	NM_001198872	Dync1i2	2674	7.344761	7.672039	5.6935964	7.1781106	7.882078	6.9374695
ASMM9PARTA027310	NM_001199046	Tubd1	1975	5.057684	5.623204	3.7702036	4.811327	3.5914495	4.854201
ASMM9PARTA027315	NM_007384	Accn1	3022	7.0361323	7.657143	8.502192	7.5946684	7.5790157	8.196983
ASMM9PARTA027316	NM_007386	Aco1	4319	6.521589	6.8219967	8.908445	9.401287	7.629677	8.928743
ASMM9PARTA027320	NM_007432	Akp3	1680	4.2128315	5.509712	4.0693107	2.7702322	5.390702	3.028983
ASMM9PARTA027321	NM_007477	Arf2	2659	13.062601	12.233761	7.910506	8.602288	8.155907	8.5528965
ASMM9PARTA027322	NM_007488	Arnt2	6006	7.300502	4.0211563	2.6658883	2.7702322	11.364958	3.0263
ASMM9PARTA027327	NM_007545	Hrk	5366	5.918971	7.2876835	5.320382	4.910461	4.7376766	5.0045695
ASMM9PARTA027329	NM_007552	Bmi1	3594	6.7459936	8.254656	5.440879	5.251371	5.815082	6.526672
ASMM9PARTA027331	NM_007569	Btg1	5010	10.507315	9.80428	10.26202	11.119625	9.950557	11.677032
ASMM9PARTA027335	NM_007616	Cav1	2487	15.260914	15.0241585	10.2296295	8.733279	3.9920673	8.920775
ASMM9PARTA027336	NM_007617	Cav3	1214	14.030701	14.145137	8.960587	2.7702322	2.7363474	2.8657117
ASMM9PARTA027337	NM_007624	Cbx3	1851	12.532128	12.352341	8.150669	8.198912	5.554958	8.140698
ASMM9PARTA027338	NM_007647	Entpd5	4917	4.2079716	5.0374937	4.3808455	2.7702322	5.6527414	4.1236215
ASMM9PARTA027339	NM_007684	Cetn3	1013	11.377312	10.526764	6.1821213	5.9486227	2.7363474	5.8561597
ASMM9PARTA027340	NM_007686	Cfi	2073	5.613016	5.392649	3.824185	6.9554214	6.7316604	6.7748456
ASMM9PARTA027345	NM_001199235	Spnb4	4861	11.883591	13.6144085	12.928837	13.9258995	15.8218565	14.190628
ASMM9PARTA027346	NM_001199275	Tnip1	2834	7.297726	8.785906	7.764477	7.1255364	8.855637	6.793084
ASMM9PARTA027349	NM_001199333	LOC100048884	888	5.5843678	4.4097295	5.1830006	4.6443796	2.7363474	3.2350178
ASMM9PARTA027350	NM_001199338	Apoo	1055	7.6359415	8.3160095	2.6827588	4.644593	4.259201	5.5412426
ASMM9PARTA027354	NM_001202446	Mapk8ip1	3171	3.4676301	4.781766	5.2921553	5.631905	5.5522614	5.808916
ASMM9PARTA027359	NM_007420	Adrb2	2173	7.4099092	8.422714	5.7534747	5.310768	2.7363474	5.295425
ASMM9PARTA027360	NM_007438	Aldoa	1520	8.137199	9.896511	8.011192	8.643219	10.67445	9.369833
ASMM9PARTA027363	NM_007483	Rhob	2264	12.425468	13.282597	8.091376	6.153653	4.289304	5.600446
ASMM9PARTA027365	NM_007491	Art5	1715	4.714773	4.8452415	3.7686076	8.302307	5.8511243	8.499899
ASMM9PARTA027367	NM_007512	Atpif1	552	14.748519	15.397552	14.603906	15.439193	8.466655	15.409922
ASMM9PARTA027369	NM_007573	C1qbp	1177	11.922949	11.739937	6.7696123	5.6575465	4.8419075	5.4934425
ASMM9PARTA027373	NM_007642	Cd28	4317	4.2738037	5.272069	4.106688	3.4695938	7.2966037	3.8355079
ASMM9PARTA027379	NM_001199308	Gm14440	3382	10.440359	10.943354	5.45102	3.7861073	2.7363474	4.436861
ASMM9PARTA027380	NM_001199696	Bai2	5112	10.51772	11.386265	11.932162	11.775026	10.641611	11.712385
ASMM9PARTA027387	NM_007385	Apoc4	478	7.4775705	9.446741	11.375419	9.524492	13.368137	8.84028
ASMM9PARTA027392	NM_007439	Alk	5918	3.796033	4.1740074	4.5187154	5.5723796	6.4708567	5.4105244
ASMM9PARTA027393	NM_007442	Alx4	5203	4.0407734	4.6717057	2.8109775	2.7702322	5.019191	2.72776
ASMM9PARTA027396	NM_007486	Arhgdib	1100	9.664852	8.976864	9.917504	9.312267	6.7161083	8.697329
ASMM9PARTA027397	NM_007498	Atf3	1981	6.958066	4.304551	2.7093945	3.505751	5.330344	3.0404444
ASMM9PARTA027401	NM_007572	C1qa	1082	14.14604	14.303938	8.8293495	3.6482518	6.4948006	6.243581
ASMM9PARTA027402	NM_007651	Cd53	2802	7.221649	6.51076	5.984101	6.8986416	5.310129	6.649233
ASMM9PARTA027404	NM_007695	Chi3l1	1704	6.257828	2.7659216	6.7526846	2.7702322	2.7363474	2.7899053
ASMM9PARTA027405	NM_007707	Socs3	2742	12.024452	10.388153	8.004015	7.311364	6.711193	7.714377
ASMM9PARTA027408	NM_007767	Pcdha6	5242	5.16352	6.7412424	5.284704	5.787321	10.467752	5.394514
ASMM9PARTA027409	NM_007768	Crp	1698	4.630657	5.752722	3.923586	5.5784936	4.3494306	5.0828424
ASMM9PARTA027410	NM_007783	Csk	2292	9.418701	9.664257	9.329467	8.147961	9.439169	8.263261
ASMM9PARTA027412	NM_007792	Csrp2	889	12.483635	8.58017	6.781746	4.7759423	4.621669	5.0210953
ASMM9PARTA027417	NM_007409	Adh1	1348	12.547743	12.349081	6.6865435	5.5669346	2.7363474	7.011452
ASMM9PARTA027418	NM_007416	Adra1b	3047	7.1721907	8.728748	5.872718	6.05329	8.2859535	6.2448554
ASMM9PARTA027419	NM_007428	Agt	1856	9.92548	6.8953795	6.005127	4.2430887	6.320363	4.3349624
ASMM9PARTA027421	NM_007450	Slc25a4	1142	15.214375	15.214375	10.270086	5.6771793	3.5050502	5.291039
ASMM9PARTA027422	NM_007451	Slc25a5	1238	15.000128	14.850517	10.735801	7.7393813	3.48563	7.7963953
ASMM9PARTA027423	NM_007502	Atp1b3	1833	9.650288	8.336362	5.21964	5.03607	2.7363474	5.0845804
ASMM9PARTA027424	NM_007507	Atp5k	356	15.54572	16.46473	12.804286	13.291005	7.754482	13.340179
ASMM9PARTA027427	NM_007568	Btc	2795	7.137047	7.6691303	4.076628	2.7702322	9.163704	4.297911
ASMM9PARTA027428	NM_007585	Anxa2	1374	10.121447	8.349283	6.594467	2.7702322	4.8415136	3.7945032
ASMM9PARTA027429	NM_007597	Canx	4292	5.9253507	8.28045	2.692934	6.1778097	5.139306	5.1662755
ASMM9PARTA027430	NM_007631	Ccnd1	3796	10.931229	10.708672	7.4067674	4.716102	7.045351	5.895185
ASMM9PARTA027431	NM_007713	Clk3	2494	9.739511	8.87435	6.247059	6.8863797	6.372463	6.58688
ASMM9PARTA027434	NM_007741	Col9a2	2746	6.3187213	6.5822935	4.8647246	4.1036224	2.7363474	5.831475
ASMM9PARTA027435	NM_007745	Cort	498	4.20257	5.511488	4.7796674	6.0848794	9.069192	5.9141455
ASMM9PARTA027436	NM_007751	Cox8b	383	16.645191	16.865402	13.246891	2.7702322	2.7363474	5.6208606
ASMM9PARTA027443	NM_007793	Cstb	620	11.146701	10.596101	7.152837	5.058999	4.646732	5.690878
ASMM9PARTA027444	NM_007801	Ctsh	1627	12.189163	9.96579	8.061658	6.0164	2.7363474	5.671314
ASMM9PARTA027445	NM_007803	Cttn	3029	5.0063105	5.1129127	2.7937953	2.7702322	5.793841	3.4366906
ASMM9PARTA027446	NM_007804	Cux2	5133	7.7620497	8.839207	5.413168	2.7702322	8.231677	5.109254
ASMM9PARTA027448	NM_007889	Dvl3	2953	3.2604842	5.2939763	3.344064	2.7702322	5.032044	4.0000815
ASMM9PARTA027449	NM_007899	Ecm1	1900	14.230343	11.448517	9.422861	8.90007	3.0027976	8.253784
ASMM9PARTA027450	NM_007932	Eng	3433	10.188843	8.897918	6.2035356	4.712104	2.7363474	4.6405306
ASMM9PARTA027452	NM_007981	Acsl1	3891	7.991637	10.4814205	3.6829798	6.9243374	2.7363474	6.726469
ASMM9PARTA027453	NM_007410	Adh5	1533	10.520834	10.3146	6.069725	5.2435746	5.2629156	4.958756
ASMM9PARTA027455	NM_007456	Ap1m1	1964	8.2493725	8.059641	5.1947646	4.6519012	3.4490745	4.0076365
ASMM9PARTA027456	NM_007463	Speg	10795	5.1156073	5.5602913	6.6725674	5.5196795	4.8000507	7.183279
ASMM9PARTA027457	NM_007466	Api5	3702	7.081656	6.7257056	3.2349305	2.7702322	7.3333006	4.020294
ASMM9PARTA027459	NM_007497	Atf1	2329	12.773167	13.148142	7.9489403	7.7071323	4.7044845	8.092802
ASMM9PARTA027461	NM_007508	Atp6v1a	3946	4.908552	6.1207056	4.3447704	4.316067	6.265188	4.8335776
ASMM9PARTA027464	NM_007533	Bckdha	1773	10.679348	12.117756	9.672303	10.721836	9.405025	10.077087
ASMM9PARTA027465	NM_007579	Cacna1b	7167	13.8080635	14.341115	14.735931	12.997459	15.458213	12.894608
ASMM9PARTA027467	NM_007628	Ccna1	1581	7.12498	9.013891	6.676019	10.175674	12.16841	10.021354
ASMM9PARTA027468	NM_007682	Cenpb	2809	12.445617	12.743156	7.5241966	7.3672304	5.818021	7.9204984
ASMM9PARTA027469	NM_007687	Cfl1	1196	14.331848	13.803495	12.215858	11.20998	10.4198675	11.085718
ASMM9PARTA027471	NM_007705	Cirbp	1256	13.028311	12.635675	7.8163314	6.775012	5.34941	8.010774
ASMM9PARTA027473	NM_007719	Ccr7	1975	8.73432	8.691343	6.488738	8.879295	2.7363474	8.887235
ASMM9PARTA027476	NM_007750	Cox8a	545	15.703326	15.759642	14.934999	15.377011	10.731518	15.59964
ASMM9PARTA027478	NM_007760	Crat	4393	7.2643394	9.243864	2.7728345	5.676946	2.7363474	6.0095725
ASMM9PARTA027482	NM_007815	Cyp2c29	1786	7.035182	6.855957	5.456524	8.789622	8.019291	8.891455
ASMM9PARTA027483	NM_007822	Cyp4a14	2503	5.2105546	5.6584783	6.607708	6.516794	4.4941835	6.990433
ASMM9PARTA027486	NM_007858	Diap1	4378	3.6807854	4.4083614	4.8627033	3.8090782	5.2073913	3.7774534
ASMM9PARTA027487	NM_007915	Ei24	2123	3.889049	6.7842355	4.2705536	7.09021	5.83643	6.2229643
ASMM9PARTA027490	NM_007939	Epha8	4732	2.960781	4.8408427	2.7218475	2.7702322	5.033963	2.7786794
ASMM9PARTA027491	NM_007414	Adprh	1583	9.913023	9.170542	5.9338055	2.7702322	3.2190244	2.9762642
ASMM9PARTA027492	NM_007444	Amd2	3201	13.087011	13.357172	8.192456	11.441975	4.976166	11.152228
ASMM9PARTA027493	NM_007531	Phb2	1360	13.445175	14.553423	9.381559	8.004015	6.872575	8.51142
ASMM9PARTA027498	NM_007653	Cd63	918	8.7611885	7.6546597	3.997949	5.4436474	2.7363474	4.784371
ASMM9PARTA027501	NM_007722	Cxcr7	2579	6.7296267	7.1352606	4.442648	7.868971	6.6916294	7.1554956
ASMM9PARTA027503	NM_007743	Col1a2	5143	12.684038	9.94206	6.7885313	2.7702322	2.7363474	4.771184
ASMM9PARTA027504	NM_007756	Cplx1	2217	7.546274	6.129086	2.847057	2.7702322	6.043353	3.5808847
ASMM9PARTA027505	NM_007796	Ctla2a	1373	10.965191	9.60371	12.536215	13.821039	7.4467206	13.608912
ASMM9PARTA027507	NM_007814	Cyp2b19	2720	5.555067	6.120117	7.211976	7.4758224	5.0492806	7.4050794
ASMM9PARTA027508	NM_007834	Dscr3	2419	7.4280066	7.310561	5.4311447	4.2932463	4.273258	4.9508038
ASMM9PARTA027509	NM_007859	Dffb	2073	8.121271	7.076454	3.2190244	6.2236238	3.916604	4.9872794
ASMM9PARTA027516	NM_007969	Expi	567	5.191875	5.2353244	7.679202	3.9050336	6.7390637	4.2919474
ASMM9PARTA027521	NM_008035	Folr2	1223	11.4119	11.021906	6.4033613	5.372915	3.0316672	5.2624903
ASMM9PARTA027523	NM_008065	Gabpa	5004	4.9056826	4.326801	6.1145906	5.720283	7.025305	5.3387156
ASMM9PARTA027525	NM_008101	Gcgr	1929	5.42685	5.000216	6.572566	5.4581847	2.7363474	5.8716035
ASMM9PARTA027531	NM_007485	Rhod	1338	8.048702	6.9793234	7.2103047	6.96156	6.662373	7.046277
ASMM9PARTA027532	NM_007487	Arl4a	3657	10.360977	9.077436	5.4000225	9.315498	2.7363474	9.049781
ASMM9PARTA027533	NM_007504	Atp2a1	3486	5.0377483	5.123954	5.871312	7.053085	3.081857	7.048401
ASMM9PARTA027535	NM_007519	Baat	1961	4.7727604	6.2961245	7.1016636	6.802305	6.43918	6.835514
ASMM9PARTA027536	NM_007544	Bid	1906	5.331504	4.995902	4.107314	6.3808317	5.110244	5.335516
ASMM9PARTA027538	NM_007563	Bpgm	2068	11.186563	8.387964	13.340179	15.803406	4.5607886	15.580093
ASMM9PARTA027540	NM_007589	Calm2	1216	15.341078	14.82431	11.642515	12.900174	8.456119	12.819691
ASMM9PARTA027541	NM_007591	Calr	1943	9.255041	8.831345	4.456131	4.597417	2.7363474	4.7715855
ASMM9PARTA027543	NM_007630	Ccnb2	1541	6.2899976	6.4122915	7.14647	5.191821	2.7363474	5.606887
ASMM9PARTA027544	NM_007643	Cd36	3542	9.897234	12.475786	5.188527	6.119704	2.7363474	6.447817
ASMM9PARTA027554	NM_007838	Ddost	2134	13.79631	13.122044	9.550003	8.694429	8.08567	8.740156
ASMM9PARTA027555	NM_007840	Ddx5	3520	13.797084	13.493707	9.734845	11.509089	11.873426	11.635189
ASMM9PARTA027557	NM_007861	Dld	2258	12.60166	12.735407	7.44727	3.2018528	5.9787283	4.2309265
ASMM9PARTA027558	NM_007901	S1pr1	3029	13.525782	12.931902	8.00927	7.9481034	3.769893	8.594936
ASMM9PARTA027562	NM_008021	Foxm1	4391	5.409013	4.200437	9.568127	8.425345	5.8617797	9.93518
ASMM9PARTA027563	NM_008042	Fpr3	1220	5.2511415	5.839263	4.1122727	5.98141	6.01538	6.463321
ASMM9PARTA027564	NM_008084	Gapdh	1254	14.647549	15.4499655	10.623314	8.300981	8.382929	7.994731
ASMM9PARTA027565	NM_007481	Arf6	3740	11.448517	10.755014	7.147133	8.330886	5.521447	8.434944
ASMM9PARTA027569	NM_007536	Bcl2a1d	796	8.003498	6.000353	4.521905	4.601179	3.109152	5.5110884
ASMM9PARTA027570	NM_007551	Cxcr5	2636	5.603056	5.4589033	2.7918456	8.455814	4.733195	8.832312
ASMM9PARTA027572	NM_007609	Casp4	1433	10.595299	9.280212	6.072695	4.145818	4.6447372	5.4673433
ASMM9PARTA027576	NM_007649	Cd48	1142	5.5782003	5.705778	4.3761344	4.465068	8.674311	6.494196
ASMM9PARTA027578	NM_007671	Cdkn2c	1119	8.564285	7.4439926	4.874932	6.919707	2.7363474	6.6850243
ASMM9PARTA027581	NM_007752	Cp	3851	12.365217	10.72659	7.3976564	2.7702322	2.7363474	2.7624505
ASMM9PARTA027583	NM_007806	Cyba	764	10.703358	10.864064	8.747908	8.405058	8.449696	7.2742295
ASMM9PARTA027584	NM_007836	Gadd45a	1224	9.507434	11.162353	12.777158	13.081112	2.7363474	13.015705
ASMM9PARTA027585	NM_007843	Defb1	932	4.4169555	6.4526157	6.3010664	5.660776	7.50475	7.540263
ASMM9PARTA027588	NM_007925	Eln	3781	13.608234	9.174337	8.215806	2.7702322	2.7363474	2.893828
ASMM9PARTA027590	NM_007928	Mark2	4648	8.422102	9.191324	6.9835615	8.224704	8.098196	7.8294716
ASMM9PARTA027592	NM_007972	F10	2043	5.716072	5.9849977	7.710741	7.6590095	6.166967	7.5460477
ASMM9PARTA027593	NM_007992	Fbln2	4477	4.956289	4.69209	2.7904131	2.7702322	6.987604	2.8012133
ASMM9PARTA027594	NM_008020	Fkbp2	661	6.1790524	7.5711117	5.849057	6.4692807	8.867544	6.265306
ASMM9PARTA027598	NM_008043	Frat1	2614	9.777848	9.284248	7.393258	6.599816	7.5874715	7.378478
ASMM9PARTA027605	NM_007534	Bcl2a1b	764	9.86081	8.251865	4.652668	6.6771455	2.7363474	7.4110923
ASMM9PARTA027606	NM_007539	Bdkrb1	1338	2.607155	4.4337945	6.3651786	2.7702322	2.7363474	2.7573078
ASMM9PARTA027607	NM_007553	Bmp2	2540	9.030264	6.4292383	4.5122714	3.53429	2.7363474	4.6648417
ASMM9PARTA027608	NM_007581	Cacnb3	2837	7.881212	8.658672	7.4530106	8.015124	7.043111	8.094327
ASMM9PARTA027611	NM_007639	Cd1d1	1845	6.647937	5.2801094	4.039796	2.7702322	12.029467	4.0619884
ASMM9PARTA027612	NM_007652	Cd59a	1703	8.262629	9.29388	3.3665123	5.1904225	2.7363474	4.673562
ASMM9PARTA027613	NM_007657	Cd9	1306	12.693504	10.723894	11.364958	13.342411	5.0845804	12.715973
ASMM9PARTA027616	NM_007670	Cdkn2b	1393	8.066559	6.6081905	2.9170365	5.7082286	3.9053016	4.4541826
ASMM9PARTA027617	NM_007672	Cdr2	2525	6.1590233	3.748536	5.3049536	11.264237	2.7363474	11.644993
ASMM9PARTA027622	NM_007770	Crx	2931	5.4271407	6.3937483	4.897473	7.189153	6.4753895	7.412386
ASMM9PARTA027623	NM_007798	Ctsb	4738	13.022139	12.155243	7.9120293	6.1957026	5.4453173	6.5886755
ASMM9PARTA027625	NM_007907	Eef2	3126	8.93331	9.391424	4.4898624	5.2947783	2.7363474	5.466207
ASMM9PARTA027626	NM_007912	Egfr	2678	7.044089	5.7559385	4.7615476	5.2871165	5.2470036	4.630347
ASMM9PARTA027628	NM_008048	Igfbp7	1120	13.95643	12.7782135	8.265921	6.1190896	6.150436	5.8705673
ASMM9PARTA027629	NM_008059	G0s2	847	12.68889	14.439489	9.247463	2.7702322	7.528822	3.6447217
ASMM9PARTA027630	NM_008095	Gbas	2115	11.363415	12.563619	5.8776884	5.614718	2.7363474	5.9651756
ASMM9PARTA027632	NM_008115	Gfra2	3462	8.406857	8.376359	6.235155	2.7702322	6.669713	3.6610377
ASMM9PARTA027633	NM_008120	Gja4	1633	11.668686	11.091436	5.919363	2.7702322	2.9602227	4.2456417
ASMM9PARTA027636	NM_008161	Gpx3	1454	15.76178	12.149653	10.785845	2.7702322	3.2974377	3.168872
ASMM9PARTA027640	NM_007543	Ceacam2	3234	5.685422	6.0824404	8.582556	9.627837	6.2031813	9.523165
ASMM9PARTA027641	NM_007595	Camk2b	4025	4.7494564	5.6231565	3.751564	5.5350666	2.7363474	5.061116
ASMM9PARTA027643	NM_007599	Capg	1194	5.4920187	4.884045	5.138955	4.8028135	4.3416715	4.593648
ASMM9PARTA027646	NM_007654	Cd72	1482	4.9780803	5.1216865	3.6075413	5.6583495	3.013201	5.5941296
ASMM9PARTA027651	NM_007747	Cox5a	707	15.732798	16.31853	12.84806	12.770422	7.2105865	13.141232
ASMM9PARTA027652	NM_007749	Cox7c	449	14.575201	15.835688	9.766541	10.197961	8.11639	10.343537
ASMM9PARTA027653	NM_007753	Cpa3	1458	5.3052216	5.193083	7.9499207	5.098735	2.7363474	5.190064
ASMM9PARTA027654	NM_007755	Cpeb1	2612	5.350896	5.5856075	6.6151915	3.3233979	5.8241277	4.588251
ASMM9PARTA027655	NM_007765	Crmp1	2927	11.721252	13.421387	13.58887	13.914856	15.121297	13.963801
ASMM9PARTA027657	NM_007785	Csn1s2a	920	4.0534787	4.2866464	2.6628675	4.135786	4.2379527	4.531901
ASMM9PARTA027658	NM_007823	Cyp4b1	1871	6.033245	7.479062	9.8367195	8.966613	6.7368255	8.765881
ASMM9PARTA027659	NM_007835	Dctn1	4437	5.46742	6.2748938	5.3343973	5.3939705	9.35025	5.864935
ASMM9PARTA027660	NM_007837	Ddit3	879	11.668777	11.282679	7.332343	7.9111805	5.356782	8.245398
ASMM9PARTA027661	NM_007839	Dhx15	3009	11.955187	11.057535	6.829912	6.634004	2.7363474	6.002328
ASMM9PARTA027662	NM_007864	Dlg4	3339	4.9648833	4.914511	4.13239	5.238997	4.930456	4.8969026
ASMM9PARTA027664	NM_007914	Ehf	4387	5.5894074	6.421933	4.7942705	4.648504	3.3538816	4.60555
ASMM9PARTA027665	NM_007924	Ell	3085	12.271622	11.321556	7.364239	6.750532	5.8464365	7.0061226
ASMM9PARTA027666	NM_007930	Enc1	4752	5.6246476	5.4578733	6.055513	6.1221085	6.494308	5.890717
ASMM9PARTA027667	NM_007947	Lcn5	695	7.670495	8.2384615	10.935226	10.549904	9.518148	10.218314
ASMM9PARTA027669	NM_007995	Fcna	1317	8.53183	6.7033343	3.8685515	4.0417323	7.392222	3.119236
ASMM9PARTA027670	NM_007999	Fen1	2215	9.961477	9.501493	6.266521	5.548352	4.6945333	6.2647157
ASMM9PARTA027671	NM_008001	Fgd1	3516	10.050047	5.1727104	3.753591	3.4935727	5.1139717	4.52902
ASMM9PARTA027673	NM_008037	Fosl2	5886	11.751447	10.635578	7.6450424	4.9153166	6.5834723	5.5827436
ASMM9PARTA027674	NM_008071	Gabrb3	5568	5.3190413	5.42056	7.271232	6.410001	12.368539	6.3833475
ASMM9PARTA027675	NM_008072	Gabrd	1896	7.6366186	7.31734	13.279713	10.985592	7.6932983	10.774923
ASMM9PARTA027676	NM_007527	Bax	869	10.062918	9.791716	6.5806904	7.2121058	4.447212	7.417664
ASMM9PARTA027677	NM_007548	Prdm1	5143	7.5619936	7.9515686	8.483216	9.265018	5.13913	8.724481
ASMM9PARTA027681	NM_007710	Ckm	1415	11.886411	13.240221	6.5493164	6.0925503	2.7363474	3.499151
ASMM9PARTA027683	NM_007772	Hivep1	8753	2.4466858	4.747561	3.1250725	4.594368	7.1547775	2.6758442
ASMM9PARTA027688	NM_007862	Dlg1	4677	6.098278	6.7602882	2.9621074	5.0108356	5.3001657	4.3631525
ASMM9PARTA027689	NM_007892	E2f5	1763	8.319017	8.446015	7.4567018	7.0433335	6.6171303	7.273597
ASMM9PARTA027690	NM_007895	Ear2	716	9.8664055	6.484784	8.587964	7.342524	8.8437805	7.4758224
ASMM9PARTA027691	NM_007931	Endog	1032	9.457281	10.040786	5.2294655	9.142743	8.150062	9.154608
ASMM9PARTA027692	NM_007965	Evl	2139	8.660776	7.6366186	6.7286816	7.5795937	7.7393813	7.491951
ASMM9PARTA027693	NM_007974	F2rl1	2773	8.346676	7.839779	3.6349921	5.752548	3.2904112	5.941546
ASMM9PARTA027696	NM_008052	Dtx1	3715	6.4869943	6.771571	6.1704736	6.662373	5.084412	6.9569197
ASMM9PARTA027700	NM_008112	Gdi2	2681	10.044466	10.277591	5.6093216	6.0087314	2.7363474	6.143982
ASMM9PARTA027702	NM_008124	Gjb1	1519	6.7097073	7.52596	8.788733	8.405165	10.022256	8.209308
ASMM9PARTA027706	NM_008193	Guk1	1098	6.226182	6.177361	10.141544	7.7288933	5.1616335	7.616914
ASMM9PARTA027707	NM_008204	H2-M2	1528	6.2845	7.24366	8.288883	8.210189	9.177055	8.158988
ASMM9PARTA027708	NM_008210	H3f3a	1076	15.446907	15.513136	15.589376	16.305332	9.900083	16.623907
ASMM9PARTA027709	NM_008211	H3f3b	1993	8.276045	6.953316	2.711224	5.85936	2.7363474	5.3719926
ASMM9PARTA027711	NM_008253	Hmgb3	1656	13.502693	13.364651	8.39492	6.7585716	4.865469	6.7718225
ASMM9PARTA027712	NM_008276	Hoxd8	1424	4.9307356	5.8524456	2.8120162	5.463648	7.403126	4.80077
ASMM9PARTA027714	NM_007542	Bgn	2389	8.811523	7.8410573	5.3818197	4.479428	4.7761517	4.7859216
ASMM9PARTA027715	NM_007550	Blm	4869	6.1653996	6.614548	4.745816	6.7943287	6.5814586	7.1579175
ASMM9PARTA027717	NM_007564	Zfp36l1	2984	14.19006	14.662777	9.364412	9.495146	5.321573	10.174905
ASMM9PARTA027719	NM_007645	Cd37	1226	7.9475937	7.827344	8.651028	10.027948	10.976299	9.580124
ASMM9PARTA027720	NM_007648	Cd3e	1436	10.062789	8.533076	9.392803	8.713411	8.657835	8.586905
ASMM9PARTA027724	NM_007775	Crygc	525	6.705554	7.4909077	9.577271	9.667154	8.4812155	8.819693
ASMM9PARTA027727	NM_007830	Dbi	587	7.2072725	7.070116	8.02499	6.3571343	11.900959	6.4545946
ASMM9PARTA027729	NM_007856	Dhcr7	2845	5.6697807	6.5286403	8.421561	7.546811	8.5004635	7.499326
ASMM9PARTA027731	NM_007869	Dnajc1	5497	10.155733	9.145485	5.042034	2.7702322	4.3279095	2.725235
ASMM9PARTA027732	NM_007875	Dpagt1	1920	11.02907	9.907067	6.1147165	4.3528614	2.7363474	4.8123703
ASMM9PARTA027735	NM_007919	Cela2a	912	5.5363493	5.4124804	5.133055	4.4148498	5.633929	4.6153574
ASMM9PARTA027738	NM_007975	F2rl3	1762	8.107691	8.731956	4.6185703	6.629699	3.5320556	6.5876713
ASMM9PARTA027740	NM_007991	Fbl	1159	9.869127	9.525158	6.8390417	6.43918	5.8746915	7.245499
ASMM9PARTA027741	NM_007996	Fdx1	861	12.772375	12.698301	7.053898	2.7702322	2.7363474	4.3554215
ASMM9PARTA027743	NM_008019	Fkbp1a	1657	10.522099	10.379265	5.6270614	5.9037256	3.0164435	6.0059814
ASMM9PARTA027750	NM_007621	Cbr2	1021	13.435289	13.588672	8.017189	4.20492	2.7363474	5.8923507
ASMM9PARTA027752	NM_007632	Ccnd3	1992	12.78137	13.74604	11.578701	11.848306	12.072209	12.050823
ASMM9PARTA027754	NM_007640	Cd1d2	1246	6.5253925	5.004611	4.5968337	4.2193255	10.850878	4.281362
ASMM9PARTA027755	NM_007661	Cdk11b	2589	8.083521	7.6160364	5.0819345	3.8716722	3.3113716	5.3440886
ASMM9PARTA027756	NM_007678	Cebpa	2651	9.49129	9.953474	7.8376565	10.898085	10.751298	11.160685
ASMM9PARTA027757	NM_007689	Chad	1653	11.638445	6.2724876	5.786742	3.5614676	5.0463943	7.225914
ASMM9PARTA027760	NM_007853	Degs1	2005	10.995174	9.761728	6.5033956	5.001252	2.7363474	2.6758442
ASMM9PARTA027761	NM_007854	Slc29a2	2490	7.915555	7.8203278	6.221039	6.6435537	2.7363474	2.7763214
ASMM9PARTA027763	NM_007860	Dio1	1682	10.189016	3.537959	5.7155685	5.9224977	4.3674374	4.960102
ASMM9PARTA027766	NM_007891	E2f1	2460	4.6597357	4.581373	5.192694	3.3694508	4.2423277	4.1829405
ASMM9PARTA027767	NM_007896	Mapre1	7330	12.108567	10.900499	8.800451	8.788162	5.288082	8.535889
ASMM9PARTA027770	NM_007944	Eps15l1	3159	7.7262764	7.687218	6.0904036	5.734847	7.1215134	5.1259766
ASMM9PARTA027771	NM_007958	Smarcad1	5098	5.762557	5.5524416	8.604282	8.86565	11.185851	8.817321
ASMM9PARTA027772	NM_007971	Ezh2	2665	5.778826	6.192026	5.80673	5.8107586	7.0289674	6.853063
ASMM9PARTA027775	NM_008005	Fgf18	1094	9.301999	7.79922	4.5183725	4.8690557	6.8595743	5.15157
ASMM9PARTA027779	NM_008069	Gabrb1	1860	3.5790467	4.1388087	3.6531398	2.7702322	9.220486	3.5922208
ASMM9PARTA027783	NM_008158	Gpr27	1140	7.175181	8.079761	10.586121	8.980003	7.6728754	8.918675
ASMM9PARTA027784	NM_008168	Grik5	3861	8.744609	8.236537	6.5611587	13.24232	12.425199	11.371303
ASMM9PARTA027786	NM_008178	Gsx1	1773	9.046059	9.811394	11.980423	7.067013	4.7922535	6.1953077
ASMM9PARTA027787	NM_008214	Hars	1999	13.6144085	13.201176	8.530077	8.202344	6.1646953	8.818254
ASMM9PARTA027788	NM_007635	Ccng2	2510	7.0712857	6.775763	4.8493457	7.2894745	2.7363474	7.177272
ASMM9PARTA027790	NM_007659	Cdk1	2860	5.9419756	5.089423	5.190321	2.7702322	3.3148153	2.6758442
ASMM9PARTA027792	NM_007688	Cfl2	2940	11.747238	11.59767	6.3013277	6.4548774	2.7363474	6.771397
ASMM9PARTA027793	NM_007698	Chrm1	6209	6.0762615	7.175181	6.8325033	6.5369506	8.881659	6.6171303
ASMM9PARTA027794	NM_007706	Socs2	2222	5.976491	6.4866753	5.8948216	5.8977385	6.179795	5.90578
ASMM9PARTA027795	NM_007709	Cited1	988	10.818686	8.230337	6.68899	7.3229504	6.401363	7.1158338
ASMM9PARTA027796	NM_007763	Crip1	460	16.14183	14.884996	12.3459015	10.623314	10.785845	10.431602
ASMM9PARTA027797	NM_007766	Pcdha4	5322	4.164443	5.0067005	3.8350687	3.5591729	5.222551	5.1591063
ASMM9PARTA027799	NM_007771	Cry1	3035	6.705859	6.5288086	8.233064	6.236638	7.1435275	6.068102
ASMM9PARTA027800	NM_007776	Crygd	655	4.736083	5.5528703	4.472649	5.7087784	7.0305	5.3831635
ASMM9PARTA027806	NM_007906	Eef1a2	2111	10.214378	11.572493	6.2512956	4.865971	2.7363474	5.60473
ASMM9PARTA027811	NM_007952	Pdia3	2658	12.511817	11.517395	7.300458	5.9708924	2.7363474	5.6442657
ASMM9PARTA027814	NM_007986	Fap	2695	8.41411	7.7564454	13.375506	12.118886	7.266559	13.444376
ASMM9PARTA027817	NM_008027	Flot1	1694	8.569916	9.466785	5.426858	4.229737	2.7363474	2.6758442
ASMM9PARTA027822	NM_008102	Gch1	2764	8.24418	8.548	6.1213303	7.742579	2.7363474	7.5729218
ASMM9PARTA027824	NM_008156	Gpld1	4659	5.6707416	6.4255238	5.4397974	2.7702322	2.7363474	2.6758442
ASMM9PARTA027825	NM_007636	Cct2	1962	11.588598	10.894045	6.627206	6.3015275	2.7363474	6.190812
ASMM9PARTA027826	NM_007638	Cct7	2452	12.249535	10.996119	8.0123825	7.7184386	3.134759	7.679553
ASMM9PARTA027833	NM_007744	Comt	2128	7.928751	8.532368	13.028284	11.812614	11.702144	12.162923
ASMM9PARTA027835	NM_007817	Cyp2f2	1842	6.766473	7.6063147	6.548798	6.8960547	6.24917	6.9590106
ASMM9PARTA027845	NM_008190	Guca2a	560	9.203089	9.353908	14.329933	10.631924	17.334381	9.838485
ASMM9PARTA027858	NM_008344	Igfbp6	1305	13.465258	11.642995	8.210641	5.5115757	3.9608793	6.0308895
ASMM9PARTA027859	NM_008371	Il7	2475	4.5163054	5.093509	6.825201	6.237148	6.2713633	6.466876
ASMM9PARTA027865	NM_007788	Csnk2a1	4208	13.765635	13.981563	9.030618	8.48897	5.5291724	8.871935
ASMM9PARTA027867	NM_007844	Defa-rs1	507	4.8465204	5.4336333	6.1020126	7.3713903	6.116898	6.878714
ASMM9PARTA027869	NM_007874	Reep5	2910	13.863853	13.783224	8.65384	6.9510508	4.745421	7.297265
ASMM9PARTA027870	NM_007904	Ednrb	3989	6.424233	7.0610886	9.249571	9.009283	8.456542	9.288715
ASMM9PARTA027871	NM_007909	Efna2	2153	7.1451235	5.972597	7.959255	4.532993	9.504812	4.9146957
ASMM9PARTA027872	NM_007918	Eif4ebp1	981	10.522415	11.255033	6.0671225	5.7797446	4.2321405	6.0518255
ASMM9PARTA027875	NM_007951	Erh	812	4.822235	5.3794584	3.0466745	5.69141	8.023691	5.0434165
ASMM9PARTA027877	NM_007989	Foxh1	1208	5.774442	5.8978577	5.886364	5.7857666	2.7363474	5.8075223
ASMM9PARTA027878	NM_007990	Fau	574	11.951742	12.079233	8.275313	7.750585	7.0785794	8.218676
ASMM9PARTA027879	NM_008004	Fgf17	1687	5.224988	4.3578672	4.369595	4.7747555	4.748174	4.5249
ASMM9PARTA027880	NM_008010	Fgfr3	4232	5.0110626	5.840602	3.8889582	7.8958154	6.1618366	7.7781873
ASMM9PARTA027881	NM_008061	G6pc	2245	5.0995293	5.703921	4.494476	4.5839596	7.265066	4.9254136
ASMM9PARTA027882	NM_008075	Gabrr1	2280	5.201559	4.9746504	7.297265	5.6209974	9.020456	5.8639317
ASMM9PARTA027886	NM_008181	Gsta1	861	7.147376	6.671617	9.373823	9.087105	8.869228	9.16298
ASMM9PARTA027888	NM_008220	Hbb-b1	626	16.555912	16.146935	17.582384	17.819513	7.1839194	17.786995
ASMM9PARTA027892	NM_008244	Hgs	2905	4.463235	4.626789	4.3049927	5.2766705	4.90616	4.63922
ASMM9PARTA027893	NM_008275	Hoxd13	2482	3.356922	4.707262	2.9522958	3.871763	6.548403	3.30038
ASMM9PARTA027894	NM_008299	Dnajb3	1017	6.2520485	5.621476	2.9993885	3.413654	2.7363474	5.064524
ASMM9PARTA027902	NM_007725	Cnn2	1800	12.841435	11.224058	10.6609535	10.743077	9.303768	10.74718
ASMM9PARTA027905	NM_007748	Cox6a1	533	15.1603565	15.260914	14.4380665	15.022928	9.757549	14.90076
ASMM9PARTA027907	NM_007784	Csn1s1	1432	8.020174	8.331158	10.607592	9.09336	11.074526	8.94022
ASMM9PARTA027908	NM_007797	Ctla2b	856	13.365293	11.163648	14.385125	14.55909	6.596748	14.953068
ASMM9PARTA027909	NM_007807	Cybb	4752	6.511987	7.5817556	7.6573963	9.290543	10.921447	9.093015
ASMM9PARTA027910	NM_007819	Cyp3a13	2955	6.2029395	6.6898713	9.224857	8.4746065	8.112467	8.188787
ASMM9PARTA027913	NM_007850	Defa3	410	2.9055746	4.473434	4.8551097	5.37824	9.2624655	2.7211664
ASMM9PARTA027914	NM_007879	Drg1	1524	9.928747	10.024994	5.3963833	5.410065	2.7363474	5.2977166
ASMM9PARTA027917	NM_007905	Phc1	3839	4.440528	5.4380984	2.7173345	4.078772	5.2187176	4.516633
ASMM9PARTA027918	NM_007913	Egr1	3072	12.912939	12.110368	8.815483	6.4959216	7.5858507	7.8309884
ASMM9PARTA027919	NM_007963	Mecom	4429	4.0296326	4.359064	4.244328	6.3197036	2.7363474	3.1033273
ASMM9PARTA027926	NM_008057	Fzd7	4840	12.945108	11.001669	7.3060956	2.7702322	2.7363474	4.681089
ASMM9PARTA027932	NM_008177	Grpr	2493	3.9418411	4.976336	3.8719208	4.355268	8.999265	4.676083
ASMM9PARTA027933	NM_008229	Hdac2	2004	10.725548	10.326193	5.681048	4.3560386	2.7363474	5.6900606
ASMM9PARTA027939	NM_007728	Coch	2683	5.7104416	7.1714864	6.295759	5.874012	7.0746346	5.990118
ASMM9PARTA027941	NM_007789	Ncan	7184	7.0495176	3.4816055	2.7238169	2.7702322	5.103611	2.7706242
ASMM9PARTA027942	NM_007802	Ctsk	1482	8.842038	6.1269197	5.6642704	4.1611457	10.434701	5.796281
ASMM9PARTA027944	NM_007826	Dach1	5225	6.470797	7.376589	6.7583127	6.428554	4.905583	6.4383445
ASMM9PARTA027945	NM_007866	Dll3	2163	6.358486	7.0806427	5.7356873	6.649747	7.2630525	7.1388354
ASMM9PARTA027946	NM_007867	Dlx4	1820	5.648769	4.0838156	4.5716867	6.1704736	6.351967	4.7445097
ASMM9PARTA027948	NM_007885	Slc26a2	3863	5.691984	6.890596	5.122205	5.668555	8.405769	5.51595
ASMM9PARTA027949	NM_007898	Ebp	1755	9.11203	8.459635	5.1750717	6.331914	6.235155	5.399284
ASMM9PARTA027950	NM_007929	Emp2	3440	7.577283	7.341873	7.1547775	7.0139194	7.123476	6.5824165
ASMM9PARTA027951	NM_007949	Ercc2	3547	10.683625	10.456686	5.568597	5.662714	2.7363474	6.0633054
ASMM9PARTA027953	NM_007953	Esrra	2264	13.296906	13.844106	8.374889	6.588807	5.0960035	6.8121476
ASMM9PARTA027955	NM_008014	Ppm1g	2165	8.341982	7.9625025	6.2204657	3.822589	2.7363474	4.6585073
ASMM9PARTA027956	NM_008034	Folr1	1303	6.7869806	3.6991577	5.75464	7.0898533	5.2537327	5.175407
ASMM9PARTA027957	NM_008049	Ftl2	957	16.161064	15.770897	16.95228	16.89909	11.645826	16.42399
ASMM9PARTA027958	NM_008066	Gabra2	2392	5.7589464	5.6779175	7.0866547	7.080201	7.236195	5.283453
ASMM9PARTA027960	NM_008089	Gata1	1807	5.0896072	9.311503	8.997158	11.036314	4.029608	10.826511
ASMM9PARTA027962	NM_008126	Gjb3	1601	5.8516855	6.3715553	4.265205	5.56156	5.983002	5.809511
ASMM9PARTA027963	NM_008133	Glud1	3158	8.080158	8.727015	4.5250964	6.2175117	3.2954452	3.5281725
ASMM9PARTA027964	NM_008138	Gnai2	2177	10.673363	11.424997	9.635868	9.005758	6.8501797	8.680323
ASMM9PARTA027966	NM_008144	Bscl2	1815	5.451378	5.774442	5.4906974	4.7581577	5.069743	5.3139677
ASMM9PARTA027967	NM_008154	Gpr3	2159	9.837973	10.69566	8.063437	7.6229544	12.259361	8.247761
ASMM9PARTA027968	NM_008163	Grb2	2624	12.368404	12.661132	8.654983	9.217967	7.0782514	9.744383
ASMM9PARTA027969	NM_008173	Nr3c1	6345	6.1088915	6.003332	5.247242	2.7702322	7.0747976	2.6758442
ASMM9PARTA027970	NM_008183	Gstm2	1121	14.600653	14.543415	9.562078	6.196639	4.8438063	6.9248557
ASMM9PARTA027973	NM_007881	Atn1	4426	5.589789	6.237009	6.03695	6.71434	4.6035757	6.5331116
ASMM9PARTA027977	NM_007933	Eno3	1506	9.584443	10.885211	5.5740232	3.933091	5.016344	3.7862291
ASMM9PARTA027979	NM_007936	Epha4	6328	9.247509	9.530342	10.820746	7.7977705	5.0776157	8.5137005
ASMM9PARTA027984	NM_008040	Fpr-rs3	1032	4.618107	5.2233906	4.685438	6.932235	5.1297154	7.0861087
ASMM9PARTA027986	NM_008055	Fzd4	3685	5.7293234	6.6884046	3.1891718	2.7702322	2.7363474	5.329094
ASMM9PARTA027988	NM_008062	G6pdx	2639	12.976255	11.597477	11.519428	10.710918	11.657346	10.731518
ASMM9PARTA027991	NM_008098	Mtpn	4042	7.83722	8.401302	9.306004	9.107193	8.880107	8.664517
ASMM9PARTA027996	NM_008152	Gpr65	2035	9.231859	8.666696	7.566463	6.2233815	6.662715	6.3224277
ASMM9PARTA027998	NM_008188	Thumpd3	2110	9.340122	9.217775	8.695247	7.600875	2.7363474	7.3307266
ASMM9PARTA027999	NM_008194	Gyk	4357	7.7708874	8.891657	3.2310839	5.6920094	3.93742	5.821872
ASMM9PARTA028000	NM_008218	Hba-a1	569	16.718311	16.701117	17.483713	17.786995	12.9861765	17.718376
ASMM9PARTA028001	NM_008219	Hbb-bh1	610	5.971982	5.5428953	5.0380306	6.105803	4.3133373	7.224865
ASMM9PARTA028003	NM_008258	Hn1	1384	13.994059	13.195995	9.934462	11.438147	8.605516	11.8181095
ASMM9PARTA028006	NM_008289	Hsd11b2	1874	6.108259	5.46124	8.850951	7.3764896	5.8425045	6.856706
ASMM9PARTA028007	NM_008294	Hsd3b4	1673	5.6830225	6.250599	6.6950846	7.071746	7.389453	6.999774
ASMM9PARTA028010	NM_007948	Ercc1	1099	12.206262	11.4962635	8.7518635	8.829785	6.40566	8.037605
ASMM9PARTA028013	NM_007968	Ewsr1	2400	9.282724	8.338435	5.809511	5.7238913	3.6395772	5.5090256
ASMM9PARTA028017	NM_007997	Fdxr	1866	9.637907	9.583912	5.2202415	4.432278	3.9324148	5.4921417
ASMM9PARTA028018	NM_007998	Fech	2901	7.864546	7.9755735	8.745374	11.37888	2.9740384	10.957145
ASMM9PARTA028023	NM_008090	Gata2	3258	11.494001	11.146248	6.732659	8.653193	2.7363474	8.4293995
ASMM9PARTA028024	NM_008092	Gata4	3393	13.215364	13.534858	8.757264	7.679946	11.05783	7.7038536
ASMM9PARTA028028	NM_008134	Glycam1	625	4.747079	5.3471193	8.175207	6.780992	5.1273146	6.6725674
ASMM9PARTA028029	NM_008143	Gnb2l1	1254	15.157593	14.700058	11.326927	10.102627	8.054342	10.554937
ASMM9PARTA028032	NM_008182	Gsta2	855	6.655977	9.329625	6.7058907	7.4589796	4.279603	7.0251994
ASMM9PARTA028036	NM_008227	Hcn3	3268	6.4510746	7.2383986	8.663127	8.724481	6.74253	8.968039
ASMM9PARTA028037	NM_008265	Hoxa4	1528	5.0830927	6.467187	3.1466327	5.4870195	4.776857	5.607166
ASMM9PARTA028038	NM_008303	Hspe1	788	14.437507	14.620853	10.204757	8.272808	6.146588	9.012054
ASMM9PARTA028039	NM_008305	Hspg2	14201	7.314256	8.78124	6.6560783	6.2433105	7.162113	6.43599
ASMM9PARTA028040	NM_008311	Htr2b	2073	5.626623	5.1183243	5.6346354	4.558719	5.686038	3.7126882
ASMM9PARTA028042	NM_008348	Il10ra	3493	4.2740655	5.490731	2.6714404	3.35513	4.3074856	4.549285
ASMM9PARTA028044	NM_008389	Ipp	2118	9.024818	7.9799757	16.638863	16.468372	6.6118145	16.01751
ASMM9PARTA028046	NM_008413	Jak2	5030	11.182478	12.9029045	11.9103565	13.418629	14.018503	13.437239
ASMM9PARTA028048	NM_008036	Fosb	3783	8.260361	8.0275	5.5196795	5.945672	5.973495	5.7597947
ASMM9PARTA028049	NM_008044	Fxn	1095	8.219644	8.8316555	9.915033	7.6440516	6.806148	11.487452
ASMM9PARTA028051	NM_008086	Gas1	3149	13.240221	11.202448	7.677767	2.7702322	9.246365	3.070478
ASMM9PARTA028052	NM_008088	Gas7	6954	8.738506	10.597859	8.419948	9.220486	11.610603	9.7139
ASMM9PARTA028054	NM_008121	Gja5	3166	10.9723625	8.202754	5.1364236	2.7702322	11.158572	4.232623
ASMM9PARTA028056	NM_008148	Gp5	2189	8.057091	10.507943	10.9237995	12.161163	5.608186	12.712133
ASMM9PARTA028060	NM_008197	H1f0	2304	14.341115	13.770125	9.408789	4.2425003	4.899037	5.951555
ASMM9PARTA028063	NM_008291	Hsd17b3	1286	6.2832766	6.5865974	8.875142	7.3979797	6.256925	7.4845314
ASMM9PARTA028064	NM_008296	Hsf1	2018	12.186432	12.514501	7.363925	7.5545306	5.780951	7.3873053
ASMM9PARTA028065	NM_008300	Hspa4	4657	10.30685	8.927982	5.737674	3.6334994	4.4782395	4.0618334
ASMM9PARTA028069	NM_008329	Ifi204	2302	7.990161	6.518079	5.104862	2.7702322	4.6955314	4.6411653
ASMM9PARTA028070	NM_008342	Igfbp2	1355	8.396507	4.483191	3.3090534	2.7702322	6.6657705	5.6834936
ASMM9PARTA028071	NM_008353	Il12rb1	2873	5.6335335	5.6305676	2.6609738	5.006884	3.3969214	5.311091
ASMM9PARTA028072	NM_008390	Irf1	2151	12.586529	12.370367	8.345587	8.857487	7.868243	9.289917
ASMM9PARTA028074	NM_008454	Klk1b16	1381	2.5639849	4.244748	4.4913964	5.3632107	3.326339	4.797512
ASMM9PARTA028076	NM_008467	Kpna4	3726	8.857573	9.3394785	7.8053493	7.2606363	4.775178	7.4999995
ASMM9PARTA028079	NM_008522	Ltf	2742	11.151104	4.829915	12.26597	4.205572	12.363689	4.90616
ASMM9PARTA028080	NM_008524	Lum	2075	14.29789	13.701148	9.066547	3.9960601	2.7363474	6.3242636
ASMM9PARTA028081	NM_008529	Ly6e	2278	7.417547	8.867326	7.5196667	7.0679393	9.325086	7.8233113
ASMM9PARTA028083	NM_008558	Max	2005	4.491738	4.8465204	3.5991478	5.517225	3.4149835	5.676196
ASMM9PARTA028086	NM_008087	Gas2	2137	3.9786134	5.0570283	4.159304	6.9516726	2.7363474	6.416535
ASMM9PARTA028088	NM_008131	Glul	2782	13.650984	14.018831	8.8222885	11.390606	5.7293634	11.546096
ASMM9PARTA028090	NM_008147	Gp49a	1305	6.428214	6.6459446	5.875285	2.7702322	5.6228175	2.9542007
ASMM9PARTA028092	NM_008217	Has3	5912	7.4653683	8.403152	6.035969	5.0793247	6.1265244	4.93455
ASMM9PARTA028094	NM_008261	Hnf4a	4371	5.004776	5.0733223	6.226079	8.937475	8.969341	9.042771
ASMM9PARTA028098	NM_008339	Cd79b	1232	7.1721106	5.347248	5.798664	9.7440605	3.7908864	9.66356
ASMM9PARTA028104	NM_008450	Klc1	2398	11.257898	10.527203	5.816509	7.057707	12.186421	7.5570564
ASMM9PARTA028105	NM_008469	Krt15	1720	3.908671	4.350027	2.6694896	5.2774963	6.107778	6.3015275
ASMM9PARTA028106	NM_008498	Lhx1	2750	3.8555756	5.4470997	5.433322	3.825443	6.4566402	4.7242956
ASMM9PARTA028108	NM_008552	Mas1	2475	5.826558	7.36961	4.447212	7.745629	9.046243	7.7716923
ASMM9PARTA028109	NM_008594	Mfge8	2143	6.452715	6.728696	5.7180815	4.042159	6.916599	5.6642704
ASMM9PARTA028110	NM_008615	Me1	3257	6.103631	7.4642777	5.51595	6.3836055	2.7363474	5.4718304
ASMM9PARTA028111	NM_008665	Myt1	5529	4.7737217	4.673765	4.5202465	3.336776	6.084943	3.750738
ASMM9PARTA028112	NM_008672	Nap1l4	2283	9.46497	9.074136	6.3107643	6.774721	2.7363474	6.719343
ASMM9PARTA028114	NM_008701	Nkx2-9	1260	2.5627189	4.5899644	2.8652802	6.7718225	5.944358	4.634674
ASMM9PARTA028115	NM_008704	Nme1	1235	9.275297	8.955734	4.5347385	6.312674	2.7363474	6.4471006
ASMM9PARTA028120	NM_008800	Pde1b	2986	4.451121	4.3734727	3.456092	2.7702322	7.1693406	2.8187413
ASMM9PARTA028121	NM_008103	Gcm1	2034	3.9963336	5.818594	3.778221	3.2333694	6.6435537	2.870372
ASMM9PARTA028125	NM_008141	Gnat2	1643	6.185367	5.1230454	5.3927217	3.2524571	3.9961653	4.276121
ASMM9PARTA028127	NM_008160	Gpx1	1066	14.394017	12.615679	16.290558	15.723967	9.756779	15.694641
ASMM9PARTA028129	NM_008179	Gspt2	2508	8.822204	7.576168	4.9229574	3.526905	2.7363474	3.644872
ASMM9PARTA028130	NM_008205	H2-M9	1029	5.6582594	5.6411867	9.534147	6.5705233	10.416426	6.719902
ASMM9PARTA028131	NM_008225	Hcls1	2031	14.987691	10.982885	9.8758135	9.484545	9.667154	9.970793
ASMM9PARTA028133	NM_008260	Foxa3	2039	4.4030724	4.59408	4.7826676	2.7702322	6.499629	3.5433931
ASMM9PARTA028135	NM_008284	Hras1	2043	9.919251	9.6758175	4.614976	5.5269647	4.7390065	5.84451
ASMM9PARTA028139	NM_008402	Itgav	7054	4.461743	4.7121434	8.049308	5.9645786	2.7363474	6.3191695
ASMM9PARTA028141	NM_008410	Itm2b	1773	14.115028	13.860247	11.26512	12.390967	11.086561	11.997063
ASMM9PARTA028144	NM_008453	Klf3	2314	6.2442923	6.1916037	5.296479	6.656865	4.4031525	6.8850656
ASMM9PARTA028145	NM_008489	Lbp	2528	7.916412	6.136448	5.5784936	2.7702322	3.8580005	4.107314
ASMM9PARTA028149	NM_008617	Mdh2	1297	16.251106	16.570908	13.096872	11.456557	8.041283	11.6304
ASMM9PARTA028151	NM_008642	Mttp	3962	8.991964	9.522564	11.467423	11.147796	13.654216	11.145208
ASMM9PARTA028152	NM_008645	Mug1	4657	6.825899	7.927807	5.840964	8.092084	8.563427	7.9511905
ASMM9PARTA028153	NM_008677	Ncf4	1463	6.6027985	4.7350063	6.6784673	5.022287	4.0565434	3.7686076
ASMM9PARTA028154	NM_008685	Nfe2	1793	8.673434	9.289366	10.104771	10.342457	9.007914	9.645187
ASMM9PARTA028157	NM_008726	Nppb	797	16.191341	14.331274	11.633186	3.3607848	5.872673	2.7220209
ASMM9PARTA028159	NM_008189	Guca1a	917	3.2664092	4.7207685	5.0748553	4.730727	3.1850445	4.344239
ASMM9PARTA028160	NM_008254	Hmgcl	1416	13.681854	14.19845	9.201241	8.750441	9.430769	8.783207
ASMM9PARTA028163	NM_008330	Ifi47	1681	10.535854	10.431587	9.067022	10.698814	6.9234467	10.725004
ASMM9PARTA028164	NM_008331	Ifit1	2638	8.341892	8.774821	5.021823	10.071789	2.7363474	9.6614685
ASMM9PARTA028169	NM_008397	Itga6	4205	4.980178	5.5155287	2.8194427	5.2961116	4.807311	5.4013705
ASMM9PARTA028172	NM_008456	Klk1b5	874	6.4842205	6.0697327	8.781123	9.01922	6.3563757	8.982072
ASMM9PARTA028174	NM_008480	Lama1	9518	4.942273	4.743546	10.069973	7.259523	4.9927597	6.825565
ASMM9PARTA028177	NM_008519	Ltb4r1	1392	7.860675	4.371188	8.502659	2.7702322	7.9719157	2.6758442
ASMM9PARTA028179	NM_008535	Lyl1	1818	6.6294203	7.0111933	8.292359	6.1666193	6.2417264	6.7279882
ASMM9PARTA028189	NM_008719	Npas2	4180	4.1245346	5.160857	4.4682417	4.9535904	6.5628543	5.061884
ASMM9PARTA028190	NM_008728	Npr3	6927	9.696822	6.0610123	4.1595507	5.504926	2.7363474	4.498725
ASMM9PARTA028192	NM_008796	Pctp	1971	9.391424	10.027981	4.979222	3.2788112	3.5804334	4.8960614
ASMM9PARTA028193	NM_008828	Pgk1	1816	15.313704	15.505972	11.591201	10.612726	8.890797	10.485678
ASMM9PARTA028195	NM_008142	Gnb1	3143	10.165289	8.943322	6.400755	6.795211	5.5784936	5.9682837
ASMM9PARTA028196	NM_008199	H2-Bl	1164	11.518574	10.618449	8.483628	8.178558	6.3615055	7.3672304
ASMM9PARTA028197	NM_008213	Hand1	1898	7.4429398	7.703921	5.662714	6.107319	6.419764	5.7994785
ASMM9PARTA028200	NM_008247	Ppap2a	1414	8.612215	8.2493725	2.66937	5.828329	2.7363474	5.515007
ASMM9PARTA028205	NM_008292	Hsd17b4	2612	10.936581	11.06636	5.462414	3.5940895	4.138015	4.7173
ASMM9PARTA028206	NM_008323	Idh3g	1335	14.320057	14.407017	9.863299	8.838454	5.798234	8.781123
ASMM9PARTA028209	NM_008369	Il3ra	1394	8.459366	8.928461	11.3870125	10.089327	7.038512	9.9318695
ASMM9PARTA028212	NM_008452	Klf2	1816	9.353908	10.217144	7.635819	7.735833	8.152925	8.126582
ASMM9PARTA028216	NM_008491	Lcn2	853	10.559346	6.0174127	11.577486	4.13161	9.2057495	5.2850394
ASMM9PARTA028225	NM_008717	Zfml	6385	8.016947	8.243421	3.6329825	3.3844154	5.182329	4.3249884
ASMM9PARTA028226	NM_008722	Npm1	1259	10.0438595	8.736255	6.4875946	6.2400446	4.9760656	6.4111447
ASMM9PARTA028230	NM_008788	Pcolce	1539	15.379234	14.21761	10.515268	4.6411653	2.7363474	7.4671645
ASMM9PARTA028232	NM_008162	Gpx4	954	8.985874	10.196032	6.4705915	7.9860263	8.63817	7.750585
ASMM9PARTA028233	NM_008175	Grn	2348	14.176009	13.469271	9.7802305	7.418223	8.789622	7.1073084
ASMM9PARTA028234	NM_008245	Hhex	1771	8.302341	8.434493	5.5151515	6.0821543	3.869368	6.5901585
ASMM9PARTA028238	NM_008313	Htr4	4657	6.881727	7.1464386	11.336428	9.042771	7.5577493	8.421193
ASMM9PARTA028240	NM_008321	Id3	964	14.307136	13.481567	10.445152	11.051492	7.095632	10.50479
ASMM9PARTA028243	NM_008358	Il15ra	792	7.361148	8.442823	6.883212	9.047813	8.580038	9.228548
ASMM9PARTA028244	NM_008360	Il18	866	9.603167	7.73845	7.649103	5.3895593	4.027095	6.160958
ASMM9PARTA028256	NM_008654	Ppp1r15a	2345	10.930721	9.378452	7.794019	8.317177	6.0661583	7.8666253
ASMM9PARTA028257	NM_008657	Myf6	1248	3.2220898	4.385905	4.8895226	2.7702322	5.030636	4.3306074
ASMM9PARTA028258	NM_008670	Naip1	5361	5.455153	4.681259	6.3137116	5.238821	2.7363474	4.670787
ASMM9PARTA028259	NM_008675	Nbl1	1762	13.895472	13.199905	10.32438	10.948314	11.864523	11.008438
ASMM9PARTA028261	NM_008707	Nmt1	1838	9.838245	9.305547	5.565098	7.041744	6.7540555	6.7696123
ASMM9PARTA028262	NM_008746	Ntrk3	2978	4.990999	6.307069	5.4880877	4.400857	5.081212	4.730569
ASMM9PARTA028263	NM_008784	Igbp1	1518	6.0554905	5.4644537	4.1055374	8.344825	4.018506	4.36127
ASMM9PARTA028264	NM_008787	Pcnt	9530	5.0223866	5.1115837	2.6797636	2.7702322	6.329562	2.6758442
ASMM9PARTA028265	NM_008801	Pde6d	1109	10.802126	10.220493	5.8394537	4.795419	4.1305985	5.4314146
ASMM9PARTA028266	NM_008826	Pfkl	3741	9.380175	9.691363	5.1766806	3.3471262	3.0424883	3.9857051
ASMM9PARTA028268	NM_008905	Ppfibp2	3551	10.792862	9.816389	5.244071	3.2552094	2.7363474	4.6288576
ASMM9PARTA028269	NM_008191	Guca2b	602	5.83551	5.5565295	4.246838	5.637329	6.346143	5.4251447
ASMM9PARTA028272	NM_008230	Hdc	2378	5.5540605	5.464574	5.1448464	5.426613	6.0596714	5.5458074
ASMM9PARTA028273	NM_008248	Hint1	576	14.453772	13.804604	9.6614685	9.502766	4.075476	9.711026
ASMM9PARTA028275	NM_008263	Hoxa10	2581	3.9836051	4.218899	2.6609757	4.3595185	4.8012104	5.162902
ASMM9PARTA028281	NM_008415	Jrk	3378	10.164692	8.803006	6.072254	4.3987775	5.029947	5.110244
ASMM9PARTA028282	NM_008434	Kcnq1	3052	7.849577	9.438875	11.687786	12.268526	11.825288	12.051802
ASMM9PARTA028283	NM_008448	Kif5b	6030	11.003802	10.762659	6.9374695	6.888607	2.7363474	6.37346
ASMM9PARTA028284	NM_008470	Krt16	1580	12.083323	10.894697	8.992369	11.768345	11.932162	11.995078
ASMM9PARTA028287	NM_008521	Ltc4s	588	9.284132	10.321436	5.465989	5.5354056	7.0339155	5.1706204
ASMM9PARTA028290	NM_008562	Mcl1	3498	9.492976	9.762306	6.105653	2.7702322	2.7363474	3.972991
ASMM9PARTA028294	NM_008618	Mdh1	1958	15.291384	15.130003	10.456783	6.225931	2.7363474	6.343528
ASMM9PARTA028296	NM_008637	Nudt1	939	10.02058	10.157631	5.3574066	5.574144	5.2529883	4.994734
ASMM9PARTA028297	NM_008656	Myf5	2083	6.738197	5.775366	12.054372	9.196522	5.120531	9.088305
ASMM9PARTA028298	NM_008664	Myom2	4953	11.63101	11.718781	6.289974	4.2462263	5.6768494	5.5027986
ASMM9PARTA028299	NM_008720	Npc1	5209	7.145379	8.672956	5.4146647	6.336216	6.0800514	6.3492684
ASMM9PARTA028300	NM_008721	Npdc1	1473	9.9321995	8.666829	3.847258	5.4673433	2.7363474	2.9414036
ASMM9PARTA028301	NM_008723	Npm3	866	8.212307	8.204935	5.6130934	4.516195	7.2870755	5.1165853
ASMM9PARTA028305	NM_008761	Fxyd5	1016	6.3852673	5.9696145	5.3145638	5.4494815	4.799142	5.672183
ASMM9PARTA028308	NM_008246	Hiat1	2795	7.8417683	7.738693	2.8041425	2.7702322	7.838619	3.7961004
ASMM9PARTA028310	NM_008287	Hrsp12	1011	5.8589144	5.7732105	4.0932713	6.4982686	3.1841345	7.086872
ASMM9PARTA028312	NM_008333	Ifna11	647	2.4772534	4.2650414	5.2843733	4.0038223	5.2221184	4.6672583
ASMM9PARTA028313	NM_008340	Igfals	2111	2.555819	6.9628887	2.7433147	2.7702322	6.927842	3.108467
ASMM9PARTA028314	NM_008343	Igfbp3	2456	7.379594	7.0497456	4.4516582	5.0259905	9.125545	4.082382
ASMM9PARTA028315	NM_008363	Irak1	3831	8.40605	9.523535	10.291589	9.84104	10.318626	9.69605
ASMM9PARTA028316	NM_008364	Il1rap	4576	11.416363	9.86375	5.93443	3.914883	4.756483	4.5122714
ASMM9PARTA028321	NM_008443	Kif3a	5438	5.861264	5.68988	4.910959	4.1711607	2.7363474	4.5592504
ASMM9PARTA028322	NM_008465	Kpna1	4022	3.9959412	6.4261255	2.8705308	5.553501	2.7363474	5.9204855
ASMM9PARTA028324	NM_008494	Lfng	2299	11.552811	11.170102	7.7444487	9.154608	7.466874	9.7584715
ASMM9PARTA028325	NM_008497	Lhb	509	6.5780463	7.185193	7.4989614	8.370979	5.2981386	8.220768
ASMM9PARTA028326	NM_008508	Lor	1799	7.0825605	7.083375	4.1859274	6.5866904	7.1340103	6.727605
ASMM9PARTA028327	NM_008525	Alad	1392	12.903519	14.100417	8.669964	9.392803	4.0507708	9.642497
ASMM9PARTA028334	NM_008592	Foxc1	3990	11.305026	7.797168	5.4980383	2.7702322	7.9935184	2.7030072
ASMM9PARTA028338	NM_008683	Nedd8	602	14.156742	14.380509	11.139442	13.152618	8.917774	13.082094
ASMM9PARTA028339	NM_008705	Nme2	777	11.598463	12.119017	6.5149984	5.965675	4.397539	6.4621797
ASMM9PARTA028340	NM_008732	Slc11a2	3041	10.600213	10.405273	5.2278314	6.245088	2.7363474	6.44585
ASMM9PARTA028342	NM_008748	Dusp8	2452	11.688656	9.490076	16.787777	16.4787	7.592038	16.290558
ASMM9PARTA028343	NM_008753	Oaz1	1092	16.535675	16.932697	17.819513	16.753296	11.261427	16.934246
ASMM9PARTA028346	NM_008240	Foxj1	2599	5.969157	7.655278	5.27872	8.723928	8.966266	8.762154
ASMM9PARTA028352	NM_008361	Il1b	1328	4.3071384	6.1316686	5.017254	4.3660445	4.618348	4.741907
ASMM9PARTA028357	NM_008388	Eif3e	1541	12.316983	11.965006	6.8291225	6.0873013	2.7363474	6.076892
ASMM9PARTA028363	NM_008475	Krt4	2147	5.538184	6.261586	7.651787	8.1481085	11.6265	8.736063
ASMM9PARTA028365	NM_008505	Lmo2	1646	7.150922	8.846523	9.0233	14.453375	13.24232	14.38358
ASMM9PARTA028366	NM_008507	Sh2b3	2498	7.9785337	8.352831	5.009647	5.681048	2.7363474	5.816436
ASMM9PARTA028371	NM_008619	Mov10	3616	6.504914	6.941922	9.972612	7.7256703	6.6573477	10.397666
ASMM9PARTA028372	NM_008630	Mt2	556	15.501793	12.994825	11.304501	7.701786	5.606887	8.827575
ASMM9PARTA028373	NM_008659	Myo1c	5281	7.722401	8.9686985	9.083895	8.495993	8.907437	8.41608
ASMM9PARTA028375	NM_008687	Nfib	8461	14.290411	14.082457	9.156109	4.2343464	2.7363474	4.93855
ASMM9PARTA028376	NM_008689	Nfkb1	4128	6.5937586	6.69901	5.270665	5.716645	5.0827155	5.8440504
ASMM9PARTA028379	NM_008695	Nid2	4913	9.995165	9.255672	10.138483	7.321329	7.678513	7.58966
ASMM9PARTA028380	NM_008700	Nkx2-5	1524	14.745968	14.958372	9.8833	4.4923286	7.6779904	5.038184
ASMM9PARTA028384	NM_008251	Hmgn1	1200	14.043031	13.935778	9.214719	8.879683	6.3516126	9.377182
ASMM9PARTA028386	NM_008302	Hsp90ab1	2507	8.927458	8.984053	6.687805	4.6298547	4.163501	5.951935
ASMM9PARTA028387	NM_008318	Ibsp	1955	5.969717	7.0757875	4.711158	4.002846	7.9800663	4.8308277
ASMM9PARTA028388	NM_008357	Il15	1250	10.496536	11.12089	6.594856	7.067401	3.485089	6.673059
ASMM9PARTA028390	NM_008451	Klc2	3032	12.464741	12.881726	6.730226	5.9244146	3.132533	6.3801656
ASMM9PARTA028392	NM_008513	Lrp5	5172	2.805511	4.556837	3.298229	4.568673	5.500776	5.5528383
ASMM9PARTA028393	NM_008517	Lta4h	2066	9.405575	8.048784	7.555223	2.7702322	2.7363474	2.9790926
ASMM9PARTA028397	NM_008557	Fxyd3	524	10.911198	5.372135	9.742485	9.281355	4.194649	7.6919355
ASMM9PARTA028398	NM_008577	Slc3a2	2572	6.8731966	6.0741887	4.1260767	4.475618	4.983679	5.1123257
ASMM9PARTA028401	NM_008676	Nbr1	4444	6.307396	6.008611	4.73437	6.0409346	4.1727796	5.737435
ASMM9PARTA028403	NM_008697	Nin	6708	9.697335	9.297808	6.100322	2.7702322	2.7363474	3.557072
ASMM9PARTA028405	NM_008716	Notch3	7943	5.1765227	5.8715982	7.7304473	5.6248646	2.7363474	5.7861514
ASMM9PARTA028409	NM_008770	Cldn11	1872	6.14501	4.837757	2.7841785	5.872673	4.1876836	5.22471
ASMM9PARTA028412	NM_008846	Pip5k1b	2528	5.4707475	5.7282114	2.728945	6.852628	2.7363474	6.660372
ASMM9PARTA028414	NM_008879	Lcp1	3714	6.5504274	7.114005	5.3001657	7.011452	4.7885137	6.521047
ASMM9PARTA028416	NM_008918	Ppy	480	6.8799853	6.6306477	9.43425	10.1683445	6.373261	9.846452
ASMM9PARTA028419	NM_008298	Dnaja1	5583	9.083474	9.628248	14.039819	12.303086	15.1144285	12.625013
ASMM9PARTA028420	NM_008349	Il10rb	1878	9.119979	10.276557	7.099285	8.321015	3.586701	7.893373
ASMM9PARTA028426	NM_008457	Klk1b8	848	6.580165	7.808227	8.723627	6.560261	10.825548	7.0197024
ASMM9PARTA028429	NM_008482	Lamb1	5778	8.706512	9.144498	3.9232342	3.99268	4.896384	4.6316953
ASMM9PARTA028431	NM_008500	Lhx6	3499	7.949359	8.399405	7.954217	7.500247	8.66498	6.9077673
ASMM9PARTA028432	NM_008511	Lrmp	2313	3.698266	4.2868567	4.767647	3.7395751	5.6248646	4.4297385
ASMM9PARTA028433	NM_008541	Smad5	6585	4.255087	4.802376	4.0886927	5.251166	5.283137	4.6660295
ASMM9PARTA028435	NM_008564	Mcm2	3381	7.29598	5.6184683	4.85886	3.7490973	5.269519	3.6800854
ASMM9PARTA028436	NM_008622	Mpv17	1712	13.059311	12.9389925	8.205589	5.819144	6.5251856	6.2433105
ASMM9PARTA028437	NM_008634	Mtap1b	11852	4.0439634	4.464234	2.7887852	5.5239463	3.7490973	5.6593785
ASMM9PARTA028438	NM_008635	Mtap7	3891	6.51076	6.761607	8.037087	7.3088894	4.796175	7.233093
ASMM9PARTA028442	NM_008673	Nat1	1347	6.08661	7.3617954	4.313066	5.5779324	7.7292857	5.6503882
ASMM9PARTA028443	NM_008743	Nthl1	1080	6.3381433	5.206151	4.7581577	3.755209	4.1223326	4.7274246
ASMM9PARTA028444	NM_008767	Slc22a18	1520	5.8822837	6.5699325	8.793304	8.944685	9.035727	9.255266
ASMM9PARTA028447	NM_008825	Pfkfb2	7308	11.050701	11.812399	5.66341	8.87483	2.7363474	9.028924
ASMM9PARTA028450	NM_008853	Pja1	2151	6.3921432	4.310341	4.7194576	5.7176266	4.2769604	5.594628
ASMM9PARTA028451	NM_008860	Prkcz	4283	4.9153504	4.317236	5.108569	3.9006166	5.165688	5.311883
ASMM9PARTA028454	NM_008889	Ppp1r14b	919	12.619314	12.721346	7.4161606	6.4545946	4.2446747	7.188584
ASMM9PARTA028455	NM_008301	Hspa2	2595	7.180398	6.5394373	9.237873	7.732193	9.385219	7.201179
ASMM9PARTA028458	NM_008441	Kif1b	7066	13.040207	14.254432	7.8213196	4.5093503	2.7363474	4.4520636
ASMM9PARTA028460	NM_008477	Ktn1	4511	11.072817	11.221403	5.02565	4.226614	5.0400176	2.6758442
ASMM9PARTA028461	NM_008503	Rps2	1005	7.9084525	9.794447	10.797324	11.113973	15.327534	10.976853
ASMM9PARTA028462	NM_008565	Mcm4	3589	5.5507984	4.490841	2.80217	3.4983253	6.5282555	2.9044285
ASMM9PARTA028463	NM_008576	Abcc1	5944	6.0782886	6.584008	6.6777873	6.529547	9.858497	6.9465923
ASMM9PARTA028465	NM_008597	Mgp	614	15.932107	14.919313	12.995018	9.071019	11.758717	9.220977
ASMM9PARTA028467	NM_008609	Mmp15	4346	13.318635	14.299234	10.282024	12.758035	12.416446	12.914698
ASMM9PARTA028469	NM_008646	Mug2	4544	5.917471	7.797631	5.590651	5.831739	8.746708	6.148345
ASMM9PARTA028470	NM_008669	Naga	1913	9.191324	9.2831	5.6266184	6.0446086	5.8572826	5.9674096
ASMM9PARTA028475	NM_008777	Pah	2152	4.607808	4.5931587	7.5055285	4.4434443	4.4709406	4.983615
ASMM9PARTA028477	NM_008802	Pde7a	3179	3.798604	5.540984	2.7422361	2.7702322	8.534252	2.6758442
ASMM9PARTA028482	NM_008866	Lypla1	2447	6.0867467	7.413143	3.1415608	2.7702322	5.876922	2.8476443
ASMM9PARTA028484	NM_008903	Ppap2a	1212	9.426601	8.897941	4.403847	6.814648	2.7363474	6.5571113
ASMM9PARTA028486	NM_008936	Prop1	1000	4.661883	5.946328	4.564845	5.2031164	7.179404	7.7924767
ASMM9PARTA028487	NM_008959	Ptdss1	3424	6.3539133	7.12004	5.4610696	2.7702322	7.541153	3.9054918
ASMM9PARTA028489	NM_008982	Ptprj	7634	9.736813	10.019268	7.912842	10.870672	2.7363474	10.968247
ASMM9PARTA028491	NM_008992	Abcd4	2527	9.684582	7.928751	4.7998233	6.671879	5.0020914	6.5580792
ASMM9PARTA028493	NM_008319	Icam5	2982	6.1366577	5.336399	5.2702017	6.0273294	7.5839796	5.873581
ASMM9PARTA028495	NM_008334	Ifna7	576	3.8470109	4.15605	5.0577326	4.664086	5.392127	4.64789
ASMM9PARTA028503	NM_008408	Stt3a	2697	7.7831135	8.673264	9.640175	7.059967	6.840947	7.214881
ASMM9PARTA028505	NM_008420	Kcnb1	3733	8.574264	9.496634	2.6830828	2.7702322	8.093271	2.6758442
ASMM9PARTA028508	NM_008433	Kcnn4	1956	6.077739	5.609131	4.7229366	3.7239108	3.7335591	4.433138
ASMM9PARTA028509	NM_008439	Khk	1117	11.36417	11.605696	7.9511905	8.744517	9.142221	8.798391
ASMM9PARTA028510	NM_008442	Kif2a	4250	8.988304	11.186563	11.930285	10.404864	12.956083	10.723418
ASMM9PARTA028513	NM_008492	Ldhb	1324	13.779011	13.95643	8.479101	2.7702322	5.271843	3.937293
ASMM9PARTA028515	NM_008496	Lgals7	597	6.1097374	2.4229689	2.6638458	4.992039	3.3742034	5.133379
ASMM9PARTA028516	NM_008528	Blnk	2097	6.029254	6.437165	5.409782	7.1443048	7.160138	6.546836
ASMM9PARTA028517	NM_008542	Smad6	2971	12.334046	9.598574	6.6573477	2.7702322	2.7363474	2.916445
ASMM9PARTA028518	NM_008548	Man1a	3889	10.033367	9.349007	5.5116367	5.231104	2.7363474	6.5969443
ASMM9PARTA028519	NM_008549	Man2a1	6091	5.49156	6.0906334	4.7164927	6.010416	8.04034	6.061386
ASMM9PARTA028526	NM_008710	Nnt	5355	5.97016	6.87437	5.6779437	8.013274	11.962961	7.8905244
ASMM9PARTA028528	NM_008786	Pcmt1	1917	11.718781	11.540475	9.515649	10.257936	10.8097	10.26955
ASMM9PARTA028532	NM_008416	Junb	1807	12.564302	11.812834	11.831507	10.346748	17.419888	10.687477
ASMM9PARTA028538	NM_008530	Ly6f	877	9.800671	10.641331	6.00936	6.817769	7.187964	6.266681
ASMM9PARTA028539	NM_008538	Marcks	4186	10.600946	10.649695	5.596134	5.5094433	2.7363474	5.816509
ASMM9PARTA028541	NM_008593	Foxd2	2619	5.738474	6.175952	5.997381	2.7702322	2.7363474	3.9366865
ASMM9PARTA028544	NM_008640	Laptm4a	2130	13.314407	13.351845	10.511634	11.843037	6.6516433	12.223993
ASMM9PARTA028545	NM_008641	Mast2	5729	6.2284136	6.7824078	3.2547498	6.247863	4.944666	6.205757
ASMM9PARTA028547	NM_008708	Nmt2	1877	8.122041	7.4582396	10.859061	8.427894	5.2090397	7.380849
ASMM9PARTA028550	NM_008738	Nrtn	1023	7.82086	9.140309	7.4596405	7.091851	7.2994685	7.013458
ASMM9PARTA028552	NM_008794	Pcsk7	3834	6.2072344	6.216069	4.605488	6.0053687	4.732304	6.0070815
ASMM9PARTA028559	NM_008919	Ppyr1	1903	4.839262	5.6266785	8.7536745	5.84138	4.762734	5.7464886
ASMM9PARTA028560	NM_008928	Map2k3	2166	12.925888	12.985941	12.473147	11.726784	9.126984	12.573973
ASMM9PARTA028561	NM_008934	Proc	1593	5.501593	5.6289673	4.135786	4.428103	4.221063	4.829855
ASMM9PARTA028563	NM_008990	Pvrl2	2735	9.597824	9.149422	4.34911	2.7702322	7.2916536	2.8089762
ASMM9PARTA028564	NM_009007	Rac1	2284	10.317432	10.7946205	8.02436	10.522863	8.179706	10.34115
ASMM9PARTA028566	NM_009105	Rsu1	1412	9.659208	9.269179	6.720936	8.500826	6.141221	8.152693
ASMM9PARTA028568	NM_008426	Kcnj3	1679	8.892299	9.030512	6.518598	9.536886	9.184523	10.02509
ASMM9PARTA028570	NM_008471	Krt19	1509	13.940273	11.871164	10.099834	11.075993	12.1747055	11.1349945
ASMM9PARTA028571	NM_008509	Lpl	4049	15.31952	16.05064	11.741634	2.7702322	4.595271	4.1736474
ASMM9PARTA028574	NM_008523	Ltk	2269	5.2530904	5.4314165	5.8471193	6.402336	5.472673	6.211456
ASMM9PARTA028576	NM_008536	Tm4sf1	1902	13.43976	11.176592	8.3075695	7.998294	8.542639	7.8931303
ASMM9PARTA028579	NM_008602	Pias2	4968	9.3173485	8.955112	6.376001	6.476088	6.1452065	7.1960635
ASMM9PARTA028580	NM_008605	Mmp12	3607	4.4291263	5.623248	6.1934395	4.340475	7.4581	5.5115757
ASMM9PARTA028581	NM_008621	Mpp1	2458	7.998175	7.086459	9.277327	12.171989	3.3210716	11.759409
ASMM9PARTA028587	NM_008681	Ndrg1	2909	13.150978	12.493151	9.022261	11.999831	7.0405507	11.852466
ASMM9PARTA028588	NM_008692	Nfyc	1959	4.021058	4.699073	3.1443822	4.7154264	4.269414	5.097677
ASMM9PARTA028590	NM_008727	Npr1	4065	12.933736	12.368404	7.2819386	4.008669	5.1830006	5.287329
ASMM9PARTA028593	NM_008775	Pafah1b2	4241	7.719488	7.411085	3.2624714	3.7837763	9.12492	5.0317492
ASMM9PARTA028596	NM_008907	Ppia	736	14.941542	14.525739	11.965922	12.58695	8.793956	12.6721
ASMM9PARTA028598	NM_008967	Ptgir	3334	10.504718	9.578398	7.0364313	6.242409	6.976276	7.6200438
ASMM9PARTA028603	NM_009061	Rgs2	3009	8.018531	8.479059	7.8606725	5.07043	3.7897134	4.524535
ASMM9PARTA028605	NM_008495	Lgals1	817	12.722613	12.866049	8.020589	5.996931	6.76373	6.68899
ASMM9PARTA028606	NM_008539	Smad1	3133	3.5601742	4.6431313	4.3344526	6.746214	5.4611	3.7464297
ASMM9PARTA028609	NM_008590	Mest	2543	6.8777633	5.4404488	3.4906309	5.780369	2.9279525	6.0062413
ASMM9PARTA028610	NM_008595	Mfng	1834	11.113923	11.563082	7.439067	9.321495	6.349563	9.306581
ASMM9PARTA028612	NM_008600	Mip	2143	6.779566	7.514346	7.097561	6.0275187	6.153955	6.792785
ASMM9PARTA028618	NM_008694	Ngp	1176	8.437289	4.2533755	10.235671	2.7702322	5.1234775	2.8929143
ASMM9PARTA028620	NM_008776	Pafah1b3	892	9.875142	10.336099	7.2984915	9.874395	11.208267	9.950557
ASMM9PARTA028622	NM_008809	Pdgfrb	5410	6.2347984	6.4733114	2.9447892	3.780507	3.1824472	4.6350107
ASMM9PARTA028623	NM_008810	Pdha1	2778	10.75064	11.936514	5.258699	4.2625813	2.7363474	2.9528537
ASMM9PARTA028624	NM_008872	Plat	2548	5.3382034	4.375904	4.8889585	3.5802517	6.333972	4.5473657
ASMM9PARTA028625	NM_008888	Phox2b	2856	4.231956	5.003893	8.686458	6.5969443	4.557257	6.329324
ASMM9PARTA028626	NM_008902	Endou	2404	5.482873	5.992987	5.4836836	4.3416715	5.339202	4.323714
ASMM9PARTA028627	NM_008910	Ppm1a	2789	9.801558	9.200413	5.789914	6.3604345	2.7363474	6.33957
ASMM9PARTA028629	NM_008927	Map2k1	2387	9.402761	9.370245	6.177618	5.7031045	4.9693646	5.682011
ASMM9PARTA028631	NM_008948	Psmc3	1651	11.0376835	10.573948	6.299933	5.821477	4.2456417	5.803476
ASMM9PARTA028632	NM_008973	Ptn	2021	5.486107	5.257529	6.647277	4.7702484	4.2077074	4.9056892
ASMM9PARTA028634	NM_008986	Ptrf	3218	11.743027	11.560902	7.281134	7.4161606	5.0185966	6.989368
ASMM9PARTA028647	NM_008714	Notch1	9497	3.7419522	5.258692	5.1720176	2.7702322	5.449003	5.0241218
ASMM9PARTA028649	NM_008737	Nrp1	5921	5.7660275	6.404698	2.7249813	4.9903193	7.356984	2.7883332
ASMM9PARTA028651	NM_008760	Ogn	2540	11.228456	11.560381	5.7653093	4.388777	6.436938	5.4664197
ASMM9PARTA028652	NM_008791	Pcp4	669	3.6332033	5.3371363	5.913725	4.676815	4.817139	5.7277527
ASMM9PARTA028656	NM_008816	Pecam1	3305	11.20616	8.793612	5.646017	6.034482	5.668207	6.5012765
ASMM9PARTA028657	NM_008845	Pip4k2a	3471	3.791192	4.3708563	2.7520392	6.6691628	2.7363474	5.825723
ASMM9PARTA028659	NM_008861	Pkd2	5221	6.286909	7.528472	3.9765286	4.6824837	4.7533617	4.949352
ASMM9PARTA028663	NM_008920	Prg2	838	4.970212	5.129589	4.915876	5.5196238	7.080736	4.3139234
ASMM9PARTA028666	NM_008930	Prl7a1	974	8.376262	8.579008	13.515026	12.590757	11.499903	12.574962
ASMM9PARTA028667	NM_008946	Psmb6	1036	9.230144	9.686996	4.741907	4.968375	5.1858854	5.7730613
ASMM9PARTA028668	NM_008947	Psmc1	1502	12.1758995	12.308964	7.5425234	5.8868966	6.4364657	6.4071026
ASMM9PARTA028669	NM_008966	Ptgfr	4414	8.324114	6.026248	7.2276487	6.782169	5.315402	6.8448863
ASMM9PARTA028670	NM_008989	Pura	1602	10.08924	8.73541	5.191821	4.167006	3.4902022	4.627042
ASMM9PARTA028674	NM_009023	Rapsn	1620	11.867912	12.886102	12.584379	12.638079	14.636304	12.467125
ASMM9PARTA028675	NM_009028	Rasl2-9-ps	1039	9.481842	10.5517235	5.957665	2.7702322	3.434	5.386619
ASMM9PARTA028676	NM_009030	Rbbp4	4407	5.426669	6.9221196	4.8498774	7.9108315	2.7363474	7.731783
ASMM9PARTA028678	NM_008725	Nppa	844	16.674852	14.871628	15.302216	2.7702322	2.7363474	2.6758442
ASMM9PARTA028681	NM_008747	Ntsr2	1547	6.690072	4.2604566	4.3570795	6.8933535	5.7116385	6.4316473
ASMM9PARTA028687	NM_008890	Pnmt	888	5.4725094	4.5460935	5.9543104	8.766823	7.903201	9.075194
ASMM9PARTA028691	NM_008991	Abcd3	3399	8.830261	9.922082	2.7968755	3.7458441	7.312693	2.8108757
ASMM9PARTA028692	NM_009015	Rad54l	3093	7.124362	8.559948	6.5227942	9.763953	9.842636	9.817741
ASMM9PARTA028693	NM_009017	Raet1b	1242	6.870639	4.65123	2.710339	2.7702322	6.7359056	2.9966688
ASMM9PARTA028698	NM_009058	Ralgds	3777	5.126405	5.5514565	4.342912	5.203236	4.3669524	6.0132093
ASMM9PARTA028699	NM_009076	Rpl12	643	14.646369	13.940273	11.549745	10.543516	8.270157	10.277552
ASMM9PARTA028700	NM_009091	Rps15	522	16.42266	16.342056	14.891931	14.779879	12.235907	15.20628
ASMM9PARTA028701	NM_009096	Rps6	1394	11.014545	10.0274935	6.669939	7.119053	4.634674	7.507842
ASMM9PARTA028702	NM_009133	Stmn3	1136	7.984433	9.035791	10.406591	12.1597595	9.681944	9.81473
ASMM9PARTA028703	NM_009156	Sepw1	722	15.022228	15.195297	13.869111	13.131317	6.1470203	13.209969
ASMM9PARTA028704	NM_009176	St3gal3	2568	4.1880283	5.6635613	2.6736436	5.338296	4.684724	4.8496037
ASMM9PARTA028707	NM_009211	Smarcc1	5684	3.311541	4.916124	3.629242	2.7702322	5.213684	2.7492194
ASMM9PARTA028708	NM_009222	Snap23	2190	7.023474	6.799661	8.510614	8.847683	10.183959	8.407514
ASMM9PARTA028709	NM_009259	Spn	3741	8.028834	7.1994886	7.212464	7.9088397	6.8215666	8.226101
ASMM9PARTA028710	NM_009269	Sptlc1	2601	6.865444	7.251927	6.2697115	5.512927	4.8648033	5.6725893
ASMM9PARTA028711	NM_009270	Sqle	2748	4.745902	5.0830927	3.760453	6.120326	2.7363474	2.7725668
ASMM9PARTA028712	NM_009277	Trim21	2775	6.756842	7.005962	9.2624655	8.078447	9.079823	7.727864
ASMM9PARTA028713	NM_009283	Stat1	5217	8.443647	10.330839	10.042038	10.866916	14.013508	10.993374
ASMM9PARTA028714	NM_009284	Stat6	3805	2.9327908	4.5204287	5.0840564	2.7702322	3.6032114	3.2885337
ASMM9PARTA028715	NM_008754	Obp1a	757	4.3231697	4.6177235	6.4245253	3.788306	7.3189697	4.8114405
ASMM9PARTA028718	NM_008807	Tulp2	1760	7.5672016	9.809029	7.2366223	10.567514	9.802677	10.5522785
ASMM9PARTA028720	NM_008852	Pitx3	1379	8.133034	9.915827	7.6229544	10.230571	10.412883	10.231223
ASMM9PARTA028721	NM_008867	Pla2r1	5569	4.8489084	4.3850546	4.148987	3.7497435	6.469069	3.8227577
ASMM9PARTA028726	NM_008942	Npepps	4161	6.151483	7.677362	4.990133	4.464189	4.055937	3.0754766
ASMM9PARTA028728	NM_008972	Ptma	1192	15.254845	14.996397	12.030689	12.024344	8.553518	12.113432
ASMM9PARTA028729	NM_009010	Rad23a	2074	6.1083555	6.347641	5.653949	8.666621	5.3038406	8.549335
ASMM9PARTA028730	NM_009026	Rasd1	1609	7.6111007	8.241337	2.7937455	3.9118443	9.242667	4.0265083
ASMM9PARTA028732	NM_009066	Ring1	2048	5.886573	6.3623567	5.95399	5.4360647	14.390259	5.612076
ASMM9PARTA028736	NM_009114	S100a9	488	11.244621	9.050817	13.033199	8.8034315	11.371303	9.178475
ASMM9PARTA028742	NM_009195	Slc12a4	3747	13.117477	12.127062	7.678513	4.869686	2.7363474	5.037309
ASMM9PARTA028743	NM_009233	Sox1	4037	9.999733	11.714678	10.397666	11.876932	13.088587	11.960724
ASMM9PARTA028748	NM_009303	Syngr1	818	13.382889	13.234592	10.203319	11.749245	2.7363474	11.823707
ASMM9PARTA028750	NM_009318	Tapbp	2747	8.543663	8.403483	7.3693094	6.979534	10.133109	6.156379
ASMM9PARTA028754	NM_008772	P2ry1	3886	8.574642	9.319685	4.3726816	7.061386	2.7363474	6.5364523
ASMM9PARTA028755	NM_008774	Pabpc1	2842	9.616107	9.620427	10.918621	14.324024	2.7363474	14.197018
ASMM9PARTA028756	NM_008780	Pax1	2639	6.614497	5.248907	3.1180904	5.5417523	2.9738677	2.798395
ASMM9PARTA028758	NM_008859	Prkcq	3313	4.2002773	5.457963	3.1141002	6.65499	6.1295037	6.7021117
ASMM9PARTA028760	NM_008880	Plscr2	1895	7.9347343	7.212508	2.6769376	4.0709424	5.107682	3.2380404
ASMM9PARTA028761	NM_008916	Inpp5k	2660	5.8555026	6.0341597	4.508625	5.2100773	2.7363474	5.324112
ASMM9PARTA028763	NM_008964	Ptger2	3768	4.948029	6.107787	6.5732527	4.854762	4.1680694	5.683886
ASMM9PARTA028765	NM_008988	Igdcc3	3146	2.422504	4.3341064	2.670034	2.7702322	9.838485	3.296948
ASMM9PARTA028766	NM_008993	Pxmp2	1035	10.6248665	10.861554	5.0112157	2.7702322	2.7363474	2.8106012
ASMM9PARTA028767	NM_009089	Polr2a	5799	4.5441923	5.725011	6.556173	6.692836	7.6093936	6.6212564
ASMM9PARTA028770	NM_009127	Scd1	4844	13.832928	11.185291	8.862971	9.853951	4.9332466	10.300814
ASMM9PARTA028771	NM_009187	Cox7a2l	1100	11.988319	11.939955	7.6119823	8.218676	3.2749896	8.671956
ASMM9PARTA028775	NM_009254	Serpinb6a	1432	8.789331	8.891149	4.4757566	6.1165104	2.7363474	6.4305353
ASMM9PARTA028776	NM_009271	Src	3887	10.028836	9.3173485	4.4743214	7.2366223	2.7363474	6.9566817
ASMM9PARTA028777	NM_009281	Zfp143	3013	4.690274	4.922625	2.6708193	2.7702322	6.0949636	2.6758442
ASMM9PARTA028779	NM_009296	Supt4h1	693	9.361685	8.36052	7.220664	8.465467	2.7363474	8.466655
ASMM9PARTA028781	NM_009321	Tbca	503	12.740931	12.9888315	8.120402	10.162716	2.959139	10.430905
ASMM9PARTA028782	NM_009326	Tcea2	1163	10.081152	9.793066	6.7912154	6.9759274	6.8840146	6.9093056
ASMM9PARTA028784	NM_009378	Thbd	3718	13.270928	12.968618	7.6863594	5.2729983	2.7363474	4.910959
ASMM9PARTA028787	NM_009395	Tnfaip1	3709	2.4308295	4.3130918	6.4786463	5.5145206	3.4876509	5.7265086
ASMM9PARTA028789	NM_008781	Pax3	3868	2.5418527	4.2518244	5.464521	3.5164323	2.7363474	4.383673
ASMM9PARTA028791	NM_008831	Phb	1815	11.097394	10.924273	7.110809	2.7702322	5.2280354	3.7910805
ASMM9PARTA028792	NM_008844	Pip5k1c	4287	4.217414	4.912677	4.5442905	6.2389107	5.4642015	5.7695413
ASMM9PARTA028797	NM_008985	Ptprn	3536	9.589511	11.692934	5.934813	6.7958107	14.613941	7.1096163
ASMM9PARTA028798	NM_009006	Map4k2	2466	5.088076	6.080727	5.120451	2.7702322	3.3540792	2.6758442
ASMM9PARTA028799	NM_009008	Rac2	3036	9.7244005	7.945265	8.602781	7.9034557	9.440512	8.800451
ASMM9PARTA028800	NM_009051	Rex2	4037	8.601364	10.733471	8.825531	11.440287	11.171895	11.569715
ASMM9PARTA028802	NM_009106	Rtkn	2609	4.2985525	5.027953	3.821119	6.296684	8.516583	5.3340635
ASMM9PARTA028806	NM_009136	Scrg1	700	7.048778	7.0296373	9.847983	11.260032	7.7184386	10.64702
ASMM9PARTA028807	NM_009150	Selenbp1	1685	13.791555	13.994225	9.625612	10.542669	4.8292933	11.047317
ASMM9PARTA028813	NM_009251	Serpina3g	2030	8.185768	9.364273	5.6791363	7.195844	4.5174108	7.465815
ASMM9PARTA028814	NM_009266	Sephs2	2206	10.3209915	11.154196	6.594394	6.0997143	6.43771	5.9463634
ASMM9PARTA028815	NM_009346	Tead1	9899	4.4225397	5.525028	4.1711607	5.57154	4.0154715	6.1704736
ASMM9PARTA028818	NM_009377	Th	1757	5.7872915	5.4415426	5.0879846	6.70237	3.8583465	7.0191693
ASMM9PARTA028821	NM_009429	Tpt1	956	16.757921	16.812939	17.334381	17.354826	10.539381	17.384499
ASMM9PARTA028823	NM_009475	Prap1	639	2.516683	4.366373	4.989397	4.4711165	2.7363474	2.6758442
ASMM9PARTA028825	NM_009512	Slc27a5	2336	7.05138	9.4250145	6.934501	9.703355	11.35191	9.425451
ASMM9PARTA028826	NM_008803	Pde8a	2683	5.2892427	6.079921	7.1998763	4.547267	13.00082	5.114791
ASMM9PARTA028827	NM_008808	Pdgfa	1019	13.0691	12.677251	7.8751807	10.214151	4.452623	10.040149
ASMM9PARTA028829	NM_008815	Etv4	2336	9.055871	8.733824	10.116238	9.981758	10.146928	9.342118
ASMM9PARTA028830	NM_008830	Abcb4	4083	4.9543037	6.8514194	4.6027126	7.191573	3.7119396	7.9225225
ASMM9PARTA028831	NM_008848	Pira6	2043	8.279128	8.625061	7.8958154	6.169662	8.234515	6.951124
ASMM9PARTA028837	NM_008971	Twf1	2973	12.091591	11.092571	7.7034903	10.765865	4.308623	10.750434
ASMM9PARTA028838	NM_009003	Rab4a	1427	7.2912483	6.993129	7.0025787	2.7702322	2.7363474	2.8083792
ASMM9PARTA028841	NM_009053	Rfng	2141	11.384275	11.285378	6.3462796	6.713047	6.303919	6.5504103
ASMM9PARTA028842	NM_009069	Rit1	2509	8.936819	9.328962	5.7760434	7.725283	9.736734	8.202344
ASMM9PARTA028844	NM_009073	Rom1	1526	8.82577	9.607606	10.751298	8.664724	9.923651	9.176092
ASMM9PARTA028845	NM_009083	Rpl30	599	8.765809	8.378426	9.289917	8.347175	9.862316	8.495222
ASMM9PARTA028846	NM_009113	S100a13	682	12.118876	11.1101	9.123541	10.297989	5.0537577	9.919539
ASMM9PARTA028847	NM_009151	Selplg	2604	2.498635	4.1938047	2.6775973	5.646971	5.335125	5.201882
ASMM9PARTA028848	NM_009158	Mapk10	7203	7.103597	6.2187567	5.2221184	6.181898	4.717802	4.95824
ASMM9PARTA028850	NM_009174	Siah2	2488	10.027981	10.301305	7.789129	5.3579946	4.5359716	6.5450106
ASMM9PARTA028853	NM_009192	Sla	2648	2.403521	4.270678	3.7691753	6.125576	5.487811	6.2597084
ASMM9PARTA028857	NM_009342	Dynlt1b	791	13.7726345	13.488236	10.767214	13.090743	8.783207	13.303738
ASMM9PARTA028858	NM_009373	Tgm2	3549	15.1380825	14.37997	10.092179	5.799275	3.605864	6.3018026
ASMM9PARTA028859	NM_009375	Tg	8462	5.842328	4.1645045	11.195381	8.620566	9.307135	9.302455
ASMM9PARTA028860	NM_009389	Tle3	5172	8.302789	9.420385	7.1552114	8.327216	8.953093	8.671173
ASMM9PARTA028861	NM_009422	Traf2	2998	5.2397027	5.2131457	2.7340684	2.7702322	5.3954515	2.800777
ASMM9PARTA028865	NM_008823	Cfp	1524	12.876274	11.074263	10.541412	8.757264	11.0712185	8.73136
ASMM9PARTA028870	NM_008913	Ppp3ca	2194	7.327271	7.9042587	3.877221	4.7158294	4.8108587	5.0517273
ASMM9PARTA028872	NM_008950	Psmc5	1277	12.252039	11.152689	7.2611494	6.412977	6.048953	7.162113
ASMM9PARTA028875	NM_008974	Ptp4a2	3413	9.510691	11.255312	9.390137	9.644376	12.997459	9.89559
ASMM9PARTA028877	NM_008994	Pxmp3	2115	2.6080565	4.2498426	2.7634342	5.548572	3.809979	3.6410975
ASMM9PARTA028879	NM_009005	Rab7	624	9.978903	9.497288	5.8990664	4.1980195	2.7363474	3.1522832
ASMM9PARTA028880	NM_009063	Rgs5	1809	6.0630016	9.817413	6.757428	4.5568733	6.1369615	5.6764793
ASMM9PARTA028882	NM_009077	Rpl18	708	5.8125906	4.4114895	2.6867063	5.6800795	2.7363474	5.749173
ASMM9PARTA028883	NM_009097	Rps6ka1	3153	11.282679	10.705553	9.942422	8.253308	9.524245	8.45046
ASMM9PARTA028884	NM_009098	Rps8	740	16.712175	16.29178	14.791521	14.828599	10.447735	14.721194
ASMM9PARTA028887	NM_009159	Srsf5	1532	9.927059	8.995333	5.9038653	5.0613956	5.138489	5.950016
ASMM9PARTA028894	NM_009402	Pglyrp1	681	7.875865	4.2636924	7.7908044	4.5800014	10.3871565	5.3273196
ASMM9PARTA028895	NM_009426	Trh	1381	5.6584783	3.7964327	8.973793	2.7702322	4.028363	5.861397
ASMM9PARTA028896	NM_009433	Tspyl1	2696	12.58922	12.569336	11.546096	14.315539	5.8342376	14.587065
ASMM9PARTA028897	NM_009451	Tubb4	2246	6.154008	6.364796	3.768558	3.9052176	3.3500755	5.081826
ASMM9PARTA028898	NM_009455	Ube2e1	1386	13.077365	13.437226	8.141752	8.678139	5.039445	8.868626
ASMM9PARTA028900	NM_008839	Pik3ca	8917	6.589182	7.46049	6.9856453	6.2296424	7.071746	6.9954658
ASMM9PARTA028903	NM_008887	Phox2a	1609	6.6722	7.2210646	2.7409759	3.6927695	8.162557	2.8802204
ASMM9PARTA028904	NM_008893	Pola2	2424	10.518708	10.87752	5.9129276	6.154164	2.7363474	6.675363
ASMM9PARTA028908	NM_008961	Pter	3620	6.845189	6.993535	3.2253947	4.7537208	5.725292	4.058215
ASMM9PARTA028909	NM_008975	Ptp4a3	3608	4.5265827	5.283822	4.385564	4.1582046	7.3173738	5.0027876
ASMM9PARTA028910	NM_008977	Ptpn2	1631	9.927181	9.227873	5.38968	5.6285753	4.386952	5.3436174
ASMM9PARTA028913	NM_009004	Kif20a	3473	2.5114954	4.428048	2.7024724	2.7702322	7.0284443	4.1837244
ASMM9PARTA028915	NM_009031	Rbbp7	2272	10.307686	10.437873	5.712297	3.6334052	2.7363474	2.9817185
ASMM9PARTA028917	NM_009059	Rgl2	2967	9.328104	8.9824095	6.6691628	2.7702322	8.24669	4.2516193
ASMM9PARTA028918	NM_009084	Rpl37a	601	10.038513	10.033367	6.8812056	10.445152	3.1601985	10.194267
ASMM9PARTA028919	NM_009090	Polr2c	1580	7.5888734	8.046824	5.536272	6.0845118	2.7363474	6.3067665
ASMM9PARTA028921	NM_009139	Ccl6	1436	9.503445	7.180993	8.321015	6.33019	4.385481	6.6527715
ASMM9PARTA028922	NM_009143	Sdf2	1284	13.12929	12.793694	8.524214	9.62863	7.9473825	9.503673
ASMM9PARTA028923	NM_009152	Sema3a	5946	4.668618	4.5474787	6.588155	3.7586064	4.1217136	4.3284187
ASMM9PARTA028924	NM_009178	St3gal4	2059	7.338088	7.0538445	6.414904	5.309983	6.3376637	5.001252
ASMM9PARTA028926	NM_009193	Slbp	1641	10.119587	10.388496	6.826706	5.0972757	5.226858	6.125779
ASMM9PARTA028927	NM_009194	Slc12a2	6520	4.1851683	6.983182	4.610086	6.021539	5.609681	6.129149
ASMM9PARTA028928	NM_009198	Slc17a1	2049	6.0225306	6.182761	5.4541335	5.047255	8.896086	5.825591
ASMM9PARTA028930	NM_009257	Serpinb5	2565	9.8620825	6.868045	10.330063	9.16741	10.876856	8.677029
ASMM9PARTA028931	NM_009263	Spp1	1428	4.215011	4.114932	5.2130356	4.135276	3.0616002	4.5392237
ASMM9PARTA028933	NM_009275	Srprb	2991	8.264405	6.8892183	4.4601793	3.4235497	6.596577	3.4440017
ASMM9PARTA028935	NM_009319	Tarbp2	1736	12.861599	12.244204	13.272976	13.054353	10.7646675	13.369932
ASMM9PARTA028939	NM_008885	Pmp22	1801	13.659384	12.545789	8.1937275	5.75581	2.9780142	5.645379
ASMM9PARTA028941	NM_008925	Prkcsh	2030	6.0192103	6.2415094	5.849373	4.993845	4.3076344	5.019191
ASMM9PARTA028942	NM_008944	Psma2	963	11.594294	11.471094	7.5137987	6.8483295	5.326347	6.6189966
ASMM9PARTA028944	NM_009024	Rara	3251	10.3256645	11.591371	11.019104	10.784039	11.826778	10.74445
ASMM9PARTA028945	NM_009074	Mst1r	4706	6.1730623	6.592881	7.887499	7.7775617	7.218633	7.553106
ASMM9PARTA028947	NM_009092	Rps17	489	11.065716	11.261374	6.770235	6.572566	4.8363423	7.430437
ASMM9PARTA028948	NM_009119	Sap18	3472	9.095154	8.454794	5.224615	4.78071	4.411372	5.6096125
ASMM9PARTA028953	NM_009186	Tra2b	2135	11.834122	11.848032	7.5211678	8.333667	5.1739597	8.068915
ASMM9PARTA028954	NM_009191	Clpb	4492	7.388174	7.6266165	6.9115305	5.5827045	6.950154	5.504926
ASMM9PARTA028959	NM_009262	Spock1	4674	5.067379	5.3016796	5.6418824	7.0534873	12.960292	6.155217
ASMM9PARTA028968	NM_009393	Tnnc1	703	15.621582	16.251106	11.40383	2.7702322	3.7012231	3.1774344
ASMM9PARTA028976	NM_008914	Ppp3cb	3881	5.890984	8.100741	4.0170174	5.8222313	3.2275622	5.304128
ASMM9PARTA028978	NM_008937	Prox1	4148	7.6707425	8.688911	5.1717563	4.571823	5.07941	4.769006
ASMM9PARTA028981	NM_008968	Ptgis	1751	12.069628	7.8628955	6.328061	2.7702322	3.0351675	2.927052
ASMM9PARTA028983	NM_008996	Rab1	2657	10.3668785	10.2799425	6.9854407	7.395591	8.994008	7.5690813
ASMM9PARTA028984	NM_009040	Rdh16	3208	4.1424794	5.6958413	6.135968	6.005666	7.344329	6.120142
ASMM9PARTA028987	NM_009099	Trim30a	3771	6.3382673	6.7739334	5.120907	6.234442	5.33745	5.4913306
ASMM9PARTA028989	NM_009149	Glg1	3880	8.8316555	9.870582	6.506369	5.984908	2.7363474	5.5734854
ASMM9PARTA028992	NM_009213	Smpd2	1621	8.095234	7.70787	3.0452018	4.022648	5.152899	2.8417773
ASMM9PARTA028994	NM_009295	Stxbp1	3874	6.0073576	6.1901855	4.051015	5.514272	5.512927	5.3871737
ASMM9PARTA028996	NM_009332	Tcf7l1	2742	4.8627305	6.2899976	4.140495	4.678714	5.187612	3.1051273
ASMM9PARTA028998	NM_009365	Tgfb1i1	3058	13.581213	11.768297	8.766823	9.544499	2.7363474	9.515361
ASMM9PARTA029001	NM_009407	Tnp1	431	7.3926187	8.41296	6.897984	8.247052	8.486171	8.310045
ASMM9PARTA029002	NM_009427	Tob1	2288	12.410138	12.481679	7.062233	5.544737	2.7363474	5.7989936
ASMM9PARTA029003	NM_009457	Uba1	3949	8.04431	7.779379	8.379498	8.751448	4.959731	8.192178
ASMM9PARTA029007	NM_009503	Vcp	3315	13.87008	14.180025	10.253569	11.300354	6.0305433	11.364958
ASMM9PARTA029008	NM_009545	Pcgf2	2752	3.6547806	4.5546813	5.2698383	5.737674	6.3141146	5.919773
ASMM9PARTA029009	NM_009608	Actc1	1390	16.2307	16.059511	12.475674	5.259666	3.7744598	3.0070357
ASMM9PARTA029013	NM_008945	Psmb4	949	12.221694	12.139136	7.406562	6.094421	2.7363474	6.252554
ASMM9PARTA029015	NM_009011	Rad23b	3827	7.3165193	7.5828304	6.4338083	4.5733676	2.7363474	4.60613
ASMM9PARTA029017	NM_009013	Rad51ap1	1835	3.6004658	4.4005017	3.9172885	6.5506372	4.08376	5.985714
ASMM9PARTA029019	NM_009032	Rbm4	2606	8.43915	8.104729	3.914883	6.809361	2.7363474	6.7156396
ASMM9PARTA029021	NM_009056	Rfx2	3278	5.15992	4.930416	5.9048915	4.5598574	3.2606456	5.1443048
ASMM9PARTA029023	NM_009085	Polr1c	1305	11.108145	10.9369545	6.420988	5.4771605	3.05926	6.460594
ASMM9PARTA029024	NM_009095	Rps5	768	15.011402	14.057369	11.606592	11.41996	7.119474	11.421654
ASMM9PARTA029025	NM_009120	Sar1a	2602	10.881785	10.1533375	5.9387527	6.137793	2.7363474	6.3197613
ASMM9PARTA029027	NM_009183	St8sia4	5437	9.998827	10.836	6.061527	6.835514	4.5809317	7.5353546
ASMM9PARTA029028	NM_009201	Slc1a5	2758	8.137119	7.0920076	6.244284	6.250911	8.5035095	6.593086
ASMM9PARTA029033	NM_009343	Phf1	2429	5.6289673	5.7454762	3.6769142	3.607202	5.204781	4.547176
ASMM9PARTA029036	NM_009369	Tgfbi	2678	10.133352	7.663795	7.1613564	2.7702322	4.826474	3.8083763
ASMM9PARTA029042	NM_009478	Urod	1199	9.222416	9.419065	6.591188	9.654888	4.8836355	10.095547
ASMM9PARTA029043	NM_009507	Vhl	2730	10.43121	10.295108	6.6610317	6.6257524	4.2725363	6.67764
ASMM9PARTA029047	NM_009596	Abpa	424	8.0227785	8.964613	11.542853	11.082663	11.639368	10.270086
ASMM9PARTA029048	NM_008951	Psmd4	1252	14.076962	13.758198	13.565313	14.109716	8.542878	13.860402
ASMM9PARTA029049	NM_008956	Ptbp1	2871	7.727183	8.05291	8.732197	8.32801	9.265949	7.897572
ASMM9PARTA029051	NM_008976	Ptpn14	10766	3.6103585	4.5793195	6.8293695	5.633929	6.779703	5.343358
ASMM9PARTA029052	NM_008979	Ptpn22	2734	9.901447	11.593544	12.65922	12.788462	12.900174	12.436625
ASMM9PARTA029054	NM_009029	Rb1	4642	4.4090176	4.891344	3.2692866	8.260623	5.425872	7.8652997
ASMM9PARTA029058	NM_009057	Slc50a1	1031	12.6112385	12.400946	8.092456	9.2393	6.594394	9.456571
ASMM9PARTA029060	NM_009082	Rpl29	710	7.8123684	4.5796905	3.8848684	4.3708844	4.739108	4.6662664
ASMM9PARTA029062	NM_009121	Sat1	1233	11.48959	9.719351	7.854702	7.7602243	2.7363474	7.888377
ASMM9PARTA029063	NM_009147	Sec23a	4108	6.294941	5.439412	3.385744	4.235824	2.7363474	5.1726155
ASMM9PARTA029065	NM_009196	Slc16a1	4426	8.666696	10.265329	3.7686725	5.3515015	4.2303233	5.2742767
ASMM9PARTA029068	NM_009279	Ssr4	703	11.855861	11.381991	8.8760605	10.183167	9.636631	10.186068
ASMM9PARTA029072	NM_009383	Tial1	4292	9.08329	8.422102	4.7906656	5.5662756	6.016927	5.4902077
ASMM9PARTA029075	NM_009454	Ube2e3	1562	13.016529	13.283567	10.603391	13.2865	4.410288	13.152618
ASMM9PARTA029079	NM_009553	Zscan2	2302	4.985474	6.0013285	5.5190606	2.7702322	2.7363474	3.5712852
ASMM9PARTA029080	NM_009573	Zic1	3350	4.7726383	4.8432903	8.245398	9.015927	4.600559	8.655567
ASMM9PARTA029082	NM_009594	Abl1	5792	6.0958643	6.5657396	6.316433	5.2563925	8.294144	5.7777987
ASMM9PARTA029084	NM_009601	Chrnb1	2151	6.5950966	6.9361134	6.2713633	8.110376	6.601083	7.6880693
ASMM9PARTA029087	NM_009094	Rps4x	885	15.589258	15.337707	12.352045	11.906379	9.221731	12.283693
ASMM9PARTA029090	NM_009142	Cx3cl1	3144	11.597477	10.008742	5.628503	2.7702322	2.7363474	2.7307034
ASMM9PARTA029099	NM_009227	Snrpe	508	13.001228	13.164251	8.607351	9.94379	6.717969	10.093115
ASMM9PARTA029100	NM_009236	Sox18	1619	11.605696	11.982641	7.767132	6.839647	5.888247	7.3540974
ASMM9PARTA029101	NM_009252	Serpina3n	2085	12.887257	9.705093	8.370517	2.7702322	3.6796637	3.9501443
ASMM9PARTA029108	NM_009349	Inmt	1023	6.842079	5.200717	3.4764674	4.1049204	6.2495174	5.1649914
ASMM9PARTA029109	NM_009357	Tex261	1454	9.115873	7.972595	3.8736014	5.6477413	2.7363474	3.5590212
ASMM9PARTA029110	NM_009358	Ppp2r5d	2926	5.0774636	5.271929	7.1358514	5.0727124	5.4417057	5.0648327
ASMM9PARTA029113	NM_009388	Tkt	3207	9.61353	8.144032	8.690653	5.6768093	4.798537	4.4366035
ASMM9PARTA029116	NM_009468	Dpysl3	2066	4.626458	4.247742	4.15467	4.191794	6.4304476	3.4611979
ASMM9PARTA029122	NM_009071	Rock1	6187	7.928318	8.312529	4.247814	6.6672325	2.7363474	6.4857397
ASMM9PARTA029123	NM_009080	Rpl26	564	16.263657	15.79787	14.109716	13.860402	9.965175	14.799379
ASMM9PARTA029125	NM_009128	Scd2	5453	6.8124924	7.2687397	8.928366	5.240941	5.251166	5.95966
ASMM9PARTA029128	NM_009169	Shfm1	491	13.612532	13.62137	10.472617	9.327151	7.1337514	9.191706
ASMM9PARTA029129	NM_009172	Siah1a	2121	10.350761	9.616711	7.199583	10.442614	2.7363474	10.126987
ASMM9PARTA029130	NM_009173	Siah1b	1713	8.376612	8.298161	6.080901	7.616914	13.935894	8.186436
ASMM9PARTA029131	NM_009180	St6galnac2	2033	10.493206	10.625918	5.1074276	4.3398247	2.7363474	4.8825455
ASMM9PARTA029132	NM_009207	Slc4a2	4202	12.384118	12.507923	12.135309	10.15647	12.607618	10.214151
ASMM9PARTA029133	NM_009242	Sparc	2299	13.737862	12.857546	8.188787	6.971068	7.567688	7.487443
ASMM9PARTA029134	NM_009255	Serpine2	2071	9.071114	9.095154	13.473411	12.510045	12.84584	12.002467
ASMM9PARTA029139	NM_009320	Slc6a6	6169	7.841256	8.29666	12.792445	13.641609	6.4410725	13.097912
ASMM9PARTA029142	NM_009381	Thrsp	1051	10.174536	10.628403	5.4845715	2.7702322	4.415115	4.2493057
ASMM9PARTA029144	NM_009405	Tnni2	667	7.807215	4.962529	3.2530317	5.0142136	4.9556227	5.456319
ASMM9PARTA029145	NM_009415	Tpi1	1601	6.6656923	6.1371813	4.399654	5.1077995	6.5678115	4.675914
ASMM9PARTA029146	NM_009437	Tst	1096	10.688499	12.276342	6.7234826	3.7160387	6.4018784	4.971116
ASMM9PARTA029150	NM_009465	Axl	5084	7.349108	8.1760235	6.9065495	5.777095	2.7363474	4.6487446
ASMM9PARTA029151	NM_009480	Usf1	1822	5.958706	6.9427786	4.809426	5.020909	6.1579666	3.661798
ASMM9PARTA029152	NM_009536	Ywhae	2078	11.072382	11.732374	5.7739897	8.157618	4.558522	8.120715
ASMM9PARTA029157	NM_009633	Adra2b	3936	6.4784274	7.300108	2.7907743	2.7702322	5.408189	3.0914352
ASMM9PARTA029159	NM_009078	Rpl19	761	5.830636	5.82559	7.7027416	8.030402	5.7837625	8.480469
ASMM9PARTA029160	NM_009079	Rpl22	2081	12.5847435	13.034027	7.5991592	7.0792084	2.7363474	7.5948024
ASMM9PARTA029161	NM_009081	Rpl28	496	15.853131	15.572694	13.736599	14.208452	10.008398	13.942179
ASMM9PARTA029162	NM_009104	Rrm2	2199	4.665535	4.922655	5.469058	6.025786	6.099892	6.031923
ASMM9PARTA029167	NM_009140	Cxcl2	1083	7.0897293	6.4870057	7.179404	2.7702322	6.9400897	5.373207
ASMM9PARTA029168	NM_009145	Nptn	2077	9.508947	9.294184	6.908926	11.117482	2.7363474	10.912371
ASMM9PARTA029169	NM_009153	Sema3b	3115	4.0715537	4.130253	4.1768627	4.8923903	11.234946	5.1212792
ASMM9PARTA029172	NM_009223	Snn	2919	10.918844	10.858452	5.963642	9.162389	2.7363474	9.783335
ASMM9PARTA029173	NM_009225	Snrpb	1121	13.791019	13.993411	9.813688	8.817559	8.11548	9.069649
ASMM9PARTA029175	NM_009273	Srp14	790	13.57849	13.885702	10.060819	12.619496	5.2630734	12.806481
ASMM9PARTA029179	NM_009366	Tsc22d1	1731	10.561148	10.90393	8.507666	12.339258	2.7363474	12.354288
ASMM9PARTA029182	NM_009449	Tuba3b	1573	6.27092	6.5462093	9.110821	5.618964	4.601179	5.6091533
ASMM9PARTA029184	NM_009470	Umod	2472	4.0427256	4.6855245	7.3580265	6.460286	5.161714	6.3444414
ASMM9PARTA029188	NM_009603	Chrne	1599	5.8135066	5.4455967	5.6902113	5.7311273	6.5780444	5.9353127
ASMM9PARTA029190	NM_009630	Adora2a	2534	8.146017	9.863561	5.372774	6.061144	6.6683865	6.642001
ASMM9PARTA029192	NM_009653	Alas2	1983	8.28045	6.616625	11.417176	13.47032	2.7363474	13.322218
ASMM9PARTA029196	NM_009087	Polr1d	699	13.561674	13.564009	8.73136	8.909411	6.654442	9.489391
ASMM9PARTA029197	NM_009146	Frrs1	2508	6.4252267	6.157671	10.129293	10.339056	10.326781	9.296957
ASMM9PARTA029198	NM_009160	Sftpd	1326	7.9923277	7.7764616	6.6257524	6.8438454	7.374051	8.955071
ASMM9PARTA029201	NM_009228	Snta1	2115	10.594017	11.442335	6.8025746	6.431452	6.762294	6.68054
ASMM9PARTA029213	NM_009516	Wee1	3419	6.4191713	7.7919493	4.314273	5.01906	5.806966	5.957665
ASMM9PARTA029214	NM_009525	Wnt5b	2384	9.415588	10.175445	7.6003265	8.248812	5.541975	7.120527
ASMM9PARTA029221	NM_009658	Akr1b3	1402	15.212532	15.873419	11.346837	10.522045	7.97322	10.395844
ASMM9PARTA029222	NM_009679	Ap2m1	2057	11.843783	11.451945	8.154085	8.804255	5.489427	9.057563
ASMM9PARTA029224	NM_009729	Atp6v0c	1151	14.521462	14.658934	11.834435	12.796402	10.664373	12.653267
ASMM9PARTA029225	NM_009737	Bcat2	1581	6.2783194	7.866355	4.6258583	5.985839	5.5237403	5.0446687
ASMM9PARTA029227	NM_009794	Capn2	3205	6.885007	7.395048	6.7812467	5.135649	6.283989	5.7503443
ASMM9PARTA029232	NM_009824	Cbfa2t3	7659	8.056732	8.753121	7.050723	6.1708665	7.6966596	6.993306
ASMM9PARTA029233	NM_009112	S100a10	650	12.167299	10.606112	10.567845	11.432065	5.525281	11.497108
ASMM9PARTA029235	NM_009138	Ccl25	1073	7.7870927	7.5320883	12.546011	10.4445305	12.107695	10.539381
ASMM9PARTA029236	NM_009155	Sepp1	2030	5.932489	6.600065	2.9909096	3.8198822	2.7363474	4.4080853
ASMM9PARTA029239	NM_009181	St8sia2	5376	5.049956	4.452859	8.525485	6.827177	4.486431	6.245088
ASMM9PARTA029240	NM_009197	Slc16a2	4180	5.276746	6.2875013	4.4739995	7.428848	8.120487	7.3486433
ASMM9PARTA029241	NM_009209	Slc6a2	6073	3.3633018	5.1378446	4.5265875	3.9014826	7.753683	5.163369
ASMM9PARTA029244	NM_009238	Sox4	2969	8.039116	8.889172	5.216604	3.793036	6.08187	3.5682821
ASMM9PARTA029245	NM_009256	Serpinb9	3397	6.0929585	5.622093	6.7299914	3.7707243	3.1116617	4.321379
ASMM9PARTA029246	NM_009264	Sprr1a	807	9.703594	8.46667	6.9842834	6.3896656	9.091563	7.0148563
ASMM9PARTA029250	NM_009304	Syngr2	1524	7.7526674	8.465752	5.5053825	6.613734	5.6208606	7.092912
ASMM9PARTA029256	NM_009364	Tfpi2	1522	7.005962	6.5950966	7.3873053	6.3567724	5.871312	6.9846745
ASMM9PARTA029257	NM_009368	Tgfb3	3401	5.925972	3.7873054	3.0371788	2.7702322	5.38125	2.8099084
ASMM9PARTA029259	NM_009419	Tpst2	1830	12.0054	12.014711	10.179171	8.00927	15.500496	8.639694
ASMM9PARTA029260	NM_009450	Tubb2a	1638	13.243451	12.943176	11.158572	13.1882305	4.790048	13.135179
ASMM9PARTA029261	NM_009459	Ube2h	4657	5.769717	6.149886	6.016927	10.492998	4.0849075	9.79657
ASMM9PARTA029262	NM_009473	Nr1h2	1964	9.535532	9.635204	5.201271	6.7350826	3.7101564	5.7120533
ASMM9PARTA029263	NM_009497	Vamp2	2164	13.855082	13.321274	8.79583	7.346838	6.94878	7.753683
ASMM9PARTA029267	NM_009538	Plagl1	5279	13.19252	9.955879	7.195844	5.598132	2.7363474	6.0987463
ASMM9PARTA029270	NM_009294	Stx4a	1372	9.627413	8.269723	4.9641232	2.7702322	2.7363474	3.2163892
ASMM9PARTA029275	NM_009382	Thy1	1753	6.1037846	6.236558	2.6617625	5.031001	3.055081	5.4003754
ASMM9PARTA029276	NM_009416	Tpm2	2098	12.404066	9.217948	9.073536	6.4087815	11.40383	7.1948185
ASMM9PARTA029280	NM_009498	Vamp3	2115	7.9545465	8.258022	3.8285923	4.7435718	2.7363474	4.7207446
ASMM9PARTA029282	NM_009614	Adam15	2859	11.026094	11.398443	9.348129	8.377495	9.7549095	8.100985
ASMM9PARTA029285	NM_009695	Apoc2	667	7.728197	5.5895295	6.56999	5.6911106	6.348642	5.087817
ASMM9PARTA029287	NM_009726	Atp7a	8143	3.2963698	4.292241	5.4424767	6.1770864	5.671117	5.660507
ASMM9PARTA029288	NM_009741	Bcl2	7206	10.513578	9.7244005	5.153044	7.5158567	6.2629538	7.8839083
ASMM9PARTA029289	NM_009767	Chic1	7401	6.0698233	6.898902	6.9258633	8.27681	7.505233	8.210641
ASMM9PARTA029294	NM_009829	Ccnd2	5772	13.988682	13.151425	8.46132	8.575224	3.7123542	8.678139
ASMM9PARTA029297	NM_009872	Cdk5r2	2704	5.979354	7.7099504	6.2888136	8.061658	8.576281	8.036021
ASMM9PARTA029298	NM_009890	Ch25h	1365	8.622957	6.6520853	2.6678402	2.7702322	5.722522	3.605949
ASMM9PARTA029299	NM_009945	Cox7a2	754	14.712189	15.320837	11.391716	11.941288	5.1375794	11.269608
ASMM9PARTA029301	NM_010027	Ddt	609	12.980755	13.303642	7.7440033	6.4232016	5.2961116	6.7405767
ASMM9PARTA029302	NM_010082	Adam28	3110	5.254593	5.9099655	4.147311	7.081779	6.1715903	6.7891636
ASMM9PARTA029304	NM_010119	Ehd1	3182	13.421387	13.853261	9.954233	10.427178	8.746998	10.45316
ASMM9PARTA029307	NM_009325	Tbxa2r	1985	6.026944	7.031271	6.4770308	7.5933056	8.736763	7.6338696
ASMM9PARTA029310	NM_009371	Tgfbr2	4803	5.7710133	6.822498	5.7590594	7.8905244	4.491559	7.421821
ASMM9PARTA029311	NM_009406	Tnni3	854	15.559837	15.524581	11.766133	2.7702322	3.6814036	2.6758442
ASMM9PARTA029312	NM_009424	Traf6	5536	7.4685125	7.985202	11.786779	11.88169	2.7363474	11.930285
ASMM9PARTA029314	NM_009443	Tgoln1	5025	12.683378	12.410138	7.1413383	8.755062	2.7363474	7.981696
ASMM9PARTA029315	NM_009456	Ube2l3	2609	14.2698765	14.36427	9.591466	9.403388	7.904428	9.571915
ASMM9PARTA029316	NM_009460	Sumo1	1230	13.564009	13.416426	9.1028	10.437888	7.04984	10.416426
ASMM9PARTA029318	NM_009481	Usp9x	11903	8.893506	9.496634	9.584423	9.485603	4.8092756	9.073389
ASMM9PARTA029323	NM_009547	Zfp161	3602	10.280228	9.981478	5.1507277	4.9115834	2.7363474	5.4071198
ASMM9PARTA029324	NM_009554	Zfp37	3579	6.459648	3.3957176	3.9288826	2.7702322	5.6732836	3.604456
ASMM9PARTA029327	NM_009676	Aox1	4382	11.809618	6.7850633	6.0657682	8.472677	6.61581	8.900314
ASMM9PARTA029328	NM_009684	Apaf1	6514	6.6944046	6.973405	9.430769	8.609623	6.4298196	9.02666
ASMM9PARTA029329	NM_009697	Nr2f2	4216	12.778184	11.368886	6.7802644	3.534821	3.947174	4.317148
ASMM9PARTA029330	NM_009699	Aqp2	1416	6.8824377	6.9611616	5.0696487	5.072542	4.9082384	4.7668676
ASMM9PARTA029334	NM_009727	Atp8a1	8130	9.289366	9.57996	6.8933535	6.9939213	4.380438	7.4091043
ASMM9PARTA029341	NM_009887	Cer1	1742	2.7520194	5.2694454	4.1648803	4.9362283	5.6927605	5.118666
ASMM9PARTA029342	NM_009893	Chrd	3292	5.1944036	5.501593	3.6864333	3.605949	7.554262	3.4320366
ASMM9PARTA029343	NM_009906	Tpp1	3494	11.043893	11.971698	11.168123	8.54726	10.70188	8.805633
ASMM9PARTA029347	NM_009391	Ran	2288	11.700701	11.861967	7.0879803	10.036278	3.5201402	9.709659
ASMM9PARTA029348	NM_009396	Tnfaip2	3590	5.310484	6.106333	4.91972	2.7702322	3.195683	4.388777
ASMM9PARTA029349	NM_009400	Tnfrsf18	1007	5.5134277	4.9648833	6.2004123	7.055486	4.964468	6.2797103
ASMM9PARTA029350	NM_009408	Top1	3859	7.851152	7.777536	10.985592	4.727768	3.5921476	5.0492806
ASMM9PARTA029352	NM_009489	Vmn2r37	3102	5.8729043	7.968867	6.2604027	9.613038	10.296179	10.087748
ASMM9PARTA029358	NM_009605	Adipoq	1233	5.321249	6.386074	5.5291133	6.320127	5.9601755	6.234442
ASMM9PARTA029360	NM_009632	Parp2	1834	6.9227953	8.302341	6.289767	9.186838	10.470413	9.459877
ASMM9PARTA029361	NM_009640	Angpt1	4078	7.917039	6.504102	3.1866193	6.4362497	2.7363474	6.6175246
ASMM9PARTA029362	NM_009643	Ahnak	18099	14.054464	13.983152	9.87349	8.915329	5.69141	8.704866
ASMM9PARTA029366	NM_009746	Bcl7c	981	9.369652	8.86262	5.60388	5.5707107	11.906379	5.867916
ASMM9PARTA029370	NM_009817	Cast	2894	10.244839	9.64922	5.598132	7.5570564	2.7363474	7.089241
ASMM9PARTA029372	NM_009860	Cdc25c	1941	6.4022493	6.501533	2.6829054	6.7525034	3.5652869	2.6934395
ASMM9PARTA029374	NM_009891	Chat	2810	3.5932703	4.7009544	4.8059916	4.7366977	4.8106594	4.8498774
ASMM9PARTA029375	NM_009972	Csn2	1120	8.451566	9.467058	7.3597555	9.444225	13.860402	8.959137
ASMM9PARTA029381	NM_010023	Dci	1091	10.444721	11.789113	6.8768024	5.0634623	5.434703	5.4541335
ASMM9PARTA029382	NM_009414	Tph1	2047	6.0697327	6.7831907	7.4358606	4.9399323	7.7517242	5.0359364
ASMM9PARTA029385	NM_009448	Tuba1c	1977	7.770727	7.8542967	5.9975224	7.430437	5.6895723	7.2373495
ASMM9PARTA029391	NM_009510	Ezr	3070	13.044039	12.190624	8.3679905	8.5436535	7.1860514	8.652422
ASMM9PARTA029392	NM_009532	Xrcc1	2155	11.275475	11.117049	6.3064766	5.7792263	4.543421	6.2204657
ASMM9PARTA029395	NM_009606	Acta1	1433	13.683308	15.9707985	9.463957	6.110399	2.7363474	8.965127
ASMM9PARTA029403	NM_009705	Arg2	1417	10.456686	11.713791	13.072616	13.371194	13.272976	13.568043
ASMM9PARTA029404	NM_009710	Art1	1417	12.165329	11.898695	6.5870304	2.7702322	2.7363474	2.7219627
ASMM9PARTA029405	NM_009723	Atp2b2	7111	4.671774	4.6296697	8.818634	9.060234	8.27881	8.915329
ASMM9PARTA029406	NM_009725	Atp5f1	1486	14.469486	15.451956	10.537052	10.554937	5.982007	9.940882
ASMM9PARTA029410	NM_009804	Cat	2551	8.277485	9.657155	8.099233	12.275169	2.7363474	12.272633
ASMM9PARTA029411	NM_009805	Cflar	2036	8.852902	7.0778546	3.5568018	6.4640303	2.7363474	5.7646112
ASMM9PARTA029413	NM_009834	Ccrn4l	3069	13.314045	13.527098	8.290837	6.7154093	5.7440166	6.9125247
ASMM9PARTA029415	NM_009908	Cmas	1760	8.745146	8.322562	8.039111	10.801258	2.7363474	10.857621
ASMM9PARTA029416	NM_009919	Cnih	1484	9.8265915	10.115126	5.0087175	4.639452	4.2648897	5.0908175
ASMM9PARTA029417	NM_009947	Cpne6	2021	13.658097	14.853661	14.90076	14.252279	15.364174	14.44815
ASMM9PARTA029420	NM_009447	Tuba4a	2053	12.018979	12.801867	7.055093	5.869315	6.281202	6.0670466
ASMM9PARTA029424	NM_009530	Atrx	10244	5.2905374	6.0929585	5.9601755	7.233093	4.8809566	7.0773873
ASMM9PARTA029425	NM_009555	Zfp40	4079	5.1645203	5.81054	5.331291	4.0713315	6.7175922	4.2930536
ASMM9PARTA029426	NM_009569	Zfpm1	3393	4.1113324	4.52604	5.1301394	4.1387744	4.205572	3.7938242
ASMM9PARTA029427	NM_009604	Chrng	1921	4.8663225	4.56413	3.8921466	5.4743023	7.55955	5.494529
ASMM9PARTA029428	NM_009625	Adcyap1	2108	9.474794	10.763634	10.377659	10.125952	12.135309	10.170664
ASMM9PARTA029434	NM_009733	Axin1	3809	3.701053	4.8123064	5.478143	3.5843372	3.91281	4.2272873
ASMM9PARTA029435	NM_009744	Bcl6	3326	5.1253757	5.60429	2.7428331	2.7702322	2.7363474	5.919363
ASMM9PARTA029437	NM_009770	Btg3	1389	9.8827	8.111155	8.631653	10.0246105	4.7695556	9.506873
ASMM9PARTA029439	NM_009818	Ctnna1	3713	9.049547	10.223822	4.287781	4.9284916	2.7363474	4.791625
ASMM9PARTA029440	NM_009821	Runx1	6945	6.8356376	7.007678	6.104964	6.941489	6.2273164	6.887949
ASMM9PARTA029441	NM_009825	Serpinh1	2400	8.056824	5.9675	7.5700865	4.325476	7.9070163	5.439244
ASMM9PARTA029444	NM_009871	Cdk5r1	4166	9.497478	10.711004	9.614582	11.350498	12.800451	11.749245
ASMM9PARTA029445	NM_009888	Cfh	4365	13.909334	10.652848	8.687632	4.8320093	4.054396	5.3710675
ASMM9PARTA029446	NM_009894	Cideb	1186	6.437759	6.3564835	6.099027	3.3057783	6.175325	3.148015
ASMM9PARTA029448	NM_009913	Ccr9	4324	8.882705	10.239412	9.18567	11.687786	11.631694	11.798182
ASMM9PARTA029452	NM_009964	Cryab	1185	10.134126	9.668386	5.003098	4.9332466	2.7363474	3.1445117
ASMM9PARTA029456	NM_009438	Rpl13a	803	11.451945	10.791187	6.6532507	7.5495753	2.7363474	7.3445983
ASMM9PARTA029458	NM_009458	Ube2b	2141	9.413652	8.536558	5.4751835	7.8106303	3.7446702	7.6003656
ASMM9PARTA029462	NM_009499	Vasp	2270	13.761225	13.504465	11.348487	10.750434	10.478737	10.839899
ASMM9PARTA029471	NM_009609	Actg1	1931	16.025705	15.740278	15.1144285	15.574124	11.047317	16.091257
ASMM9PARTA029473	NM_009667	Ampd3	4098	7.4564857	9.037805	8.056121	10.123462	9.630638	10.348422
ASMM9PARTA029475	NM_009716	Atf4	1749	9.982262	9.211496	5.673549	7.1765223	2.7363474	6.4468737
ASMM9PARTA029476	NM_009766	Brs3	2772	4.3728414	4.4890547	8.009972	6.3636518	2.7363474	6.2610645
ASMM9PARTA029479	NM_009859	7-Sep	2398	8.840281	10.222489	4.3251324	8.076226	6.263674	8.088495
ASMM9PARTA029480	NM_009876	Cdkn1c	1914	5.0090466	5.9990325	2.7776084	3.94009	2.7363474	5.16911
ASMM9PARTA029485	NM_009970	Csf2ra	1850	11.698339	10.805426	10.074289	7.5874715	9.012054	7.55955
ASMM9PARTA029486	NM_009975	Csnk2b	1125	10.996119	10.7453785	7.123728	6.856706	4.1055055	6.573685
ASMM9PARTA029489	NM_010015	Dad1	3506	5.728121	6.5005183	3.730861	4.537384	5.3168664	5.1316156
ASMM9PARTA029490	NM_010017	Dag1	4415	5.292034	6.2582645	3.0765667	5.86602	4.416671	3.8650591
ASMM9PARTA029491	NM_010030	Defb2	305	8.404781	8.628311	12.233408	10.920013	13.176586	12.560564
ASMM9PARTA029492	NM_010062	Dnase2a	1643	4.636878	5.590555	6.4730353	4.8945107	4.671294	5.153351
ASMM9PARTA029493	NM_009482	Utf1	1160	6.758548	7.741205	5.6755257	7.7056975	8.523973	7.759198
ASMM9PARTA029494	NM_009519	Wnt11	2788	6.8792467	6.360466	6.427473	4.9316244	5.374952	5.145055
ASMM9PARTA029495	NM_009565	Zbtb7b	3704	11.537807	12.146722	11.169023	10.753481	12.473147	10.37078
ASMM9PARTA029497	NM_009584	Dnajc2	2037	11.807247	11.259047	6.7538223	6.040431	5.0009336	6.3216333
ASMM9PARTA029498	NM_009611	Actl7a	1513	5.425883	5.283292	4.837303	3.526474	5.476137	4.6586075
ASMM9PARTA029499	NM_009612	Acvrl1	3625	9.066002	8.7095585	5.5660367	4.2688947	4.2980824	5.355832
ASMM9PARTA029502	NM_009696	Apoe	1266	15.782124	15.283744	12.990027	8.477914	7.814513	9.547733
ASMM9PARTA029503	NM_009698	Aprt	866	12.758728	11.686665	8.782804	7.01938	8.830574	7.442931
ASMM9PARTA029504	NM_009703	Araf	2405	12.827416	12.95899	10.761965	10.857004	11.834435	10.829969
ASMM9PARTA029505	NM_009707	Arhgap6	5510	6.027072	6.2947345	4.721152	2.7702322	5.7948394	4.384047
ASMM9PARTA029506	NM_009720	Atox1	501	12.349701	11.675004	9.810302	8.370642	8.73136	8.364867
ASMM9PARTA029508	NM_009740	Bcl10	1760	11.832645	11.83859	8.013861	9.195516	6.62348	8.885662
ASMM9PARTA029511	NM_009762	Smyd1	3340	5.4747705	4.679385	6.454835	3.5921476	2.7363474	3.6814036
ASMM9PARTA029512	NM_009832	Ccnk	2632	4.8260784	4.9755316	5.947127	4.667657	4.250736	4.4190717
ASMM9PARTA029515	NM_009870	Cdk4	1365	12.963619	13.197685	11.280616	12.528131	12.832215	12.40448
ASMM9PARTA029516	NM_009895	Cish	2161	14.621374	14.0855	9.611656	7.403899	3.4187174	7.71527
ASMM9PARTA029520	NM_009946	Cplx2	4925	9.858011	8.738407	4.82633	5.090362	4.0224414	4.853588
ASMM9PARTA029522	NM_009954	Bcar1	3209	5.87195	5.0741615	6.351119	7.0542283	6.8140054	7.1724806
ASMM9PARTA029523	NM_009963	Cry2	4019	12.373907	12.069123	6.674439	7.136759	5.749173	7.311163
ASMM9PARTA029525	NM_010010	Cyp46a1	2146	6.805975	6.8959813	4.8657627	3.4686797	5.2851453	4.083456
ASMM9PARTA029528	NM_010054	Dlx2	2492	6.9360228	5.9027805	5.1494436	6.3472414	6.637177	6.3597565
ASMM9PARTA029530	NM_009514	Vpreb3	602	5.5524416	3.5273824	5.336584	8.349307	5.9141455	8.621619
ASMM9PARTA029536	NM_009628	Adnp	4903	4.321463	5.0401497	2.6659365	3.4148114	5.9768157	3.271895
ASMM9PARTA029539	NM_009648	Akap1	3721	8.170095	7.2037897	14.289916	12.563374	7.0232015	12.421426
ASMM9PARTA029542	NM_009689	Birc5	977	5.9024253	5.061535	6.0113044	4.71417	3.356709	4.913683
ASMM9PARTA029544	NM_009722	Atp2a2	4353	16.865402	16.634209	13.437239	2.7702322	3.4313838	2.7796116
ASMM9PARTA029545	NM_009751	Bfsp1	2414	7.9313993	6.157975	9.191156	9.320794	2.7363474	9.613373
ASMM9PARTA029547	NM_009777	C1qb	1062	13.2178545	12.961857	7.8865085	4.2107496	5.375021	4.2503486
ASMM9PARTA029549	NM_009791	Aspm	9866	5.071903	6.123412	5.8446035	3.2933202	7.2321334	3.555192
ASMM9PARTA029550	NM_009792	Camk2a	4268	3.7162018	4.19112	4.7376766	4.1984625	5.1428533	4.7416177
ASMM9PARTA029551	NM_009831	Ccng1	3501	11.478996	13.490503	7.019966	7.468773	2.7363474	7.7870884
ASMM9PARTA029554	NM_009857	Cd8a	3099	4.7254252	4.3490324	2.8395581	3.4245791	5.4497733	4.4154053
ASMM9PARTA029556	NM_009880	Cdx1	1750	5.60666	6.2089376	5.4373837	6.9230585	7.5133405	7.0039315
ASMM9PARTA029558	NM_009898	Coro1a	1616	9.653103	8.652088	10.057664	8.908445	7.5449934	8.1741905
ASMM9PARTA029564	NM_010074	Dpp4	5268	8.410466	6.2667656	4.9933777	3.8912802	6.547146	3.764821
ASMM9PARTA029569	NM_009579	Slc30a1	5230	10.761364	10.911354	5.5707107	6.00924	2.7363474	5.525693
ASMM9PARTA029570	NM_009652	Akt1	2707	9.863561	10.288442	5.3051414	3.723792	8.123726	4.806276
ASMM9PARTA029571	NM_009665	Amd1	3203	8.008239	8.842038	6.137793	8.090151	7.4544144	7.242098
ASMM9PARTA029572	NM_009673	Anxa5	1738	10.995551	9.730793	6.4025607	6.194027	2.7363474	6.579962
ASMM9PARTA029573	NM_009674	Anxa7	2965	5.495389	6.7069273	5.1079574	4.471418	10.685481	5.553501
ASMM9PARTA029578	NM_009786	Cacybp	2115	13.9974785	14.157244	9.359649	8.796827	4.8731318	8.846144
ASMM9PARTA029579	NM_009790	Calm1	4001	11.732757	11.423736	8.648321	8.729046	6.1429696	8.36717
ASMM9PARTA029581	NM_009889	Cga	691	5.230269	5.546015	3.2391286	3.6223035	5.8845477	4.1626086
ASMM9PARTA029586	NM_009941	Cox4i1	679	15.513136	16.086988	13.696023	11.160685	8.203557	11.285846
ASMM9PARTA029589	NM_010101	S1pr3	4484	3.516062	4.4224305	3.336776	2.7702322	6.382814	2.6758442
ASMM9PARTA029590	NM_010106	Eef1a1	1790	6.746771	5.6014547	3.5905955	2.7702322	2.7363474	4.9944277
ASMM9PARTA029592	NM_010114	Klk1b22	799	6.0064764	6.636768	6.735551	7.0112047	9.856134	7.083004
ASMM9PARTA029596	NM_010209	Fh1	1644	12.720007	12.667443	7.0747976	3.320042	3.2711244	5.087186
ASMM9PARTA029597	NM_010223	Fkbp8	1727	10.19949	11.493313	9.90198	10.863968	11.837525	11.131142
ASMM9PARTA029600	NM_010273	Gdi1	2657	5.9834776	6.876952	3.0231218	4.7889338	4.89348	5.088282
ASMM9PARTA029602	NM_010312	Gnb2	1593	11.044836	10.630579	8.149489	6.4831395	3.6246777	6.2016816
ASMM9PARTA029605	NM_009582	Map3k12	5352	4.4408836	4.576936	9.02666	8.456119	2.9826913	8.679966
ASMM9PARTA029607	NM_009599	Ache	2184	7.6063147	6.2469244	4.376957	4.442648	3.001624	4.951698
ASMM9PARTA029609	NM_009656	Aldh2	2207	13.27199	13.112553	11.5237255	10.37078	10.100615	10.93717
ASMM9PARTA029610	NM_009663	Alox5ap	872	9.44224	9.513424	9.657394	8.506099	5.36622	8.55085
ASMM9PARTA029613	NM_009721	Atp1b1	2422	9.437056	9.797361	6.911343	6.7084336	8.530687	6.8836403
ASMM9PARTA029614	NM_009807	Casp1	1533	8.305744	7.516262	5.4902077	2.7702322	2.7363474	5.0080647
ASMM9PARTA029617	NM_009846	Cd24a	1825	12.999273	8.966639	16.074368	16.916058	8.917959	16.884653
ASMM9PARTA029620	NM_009855	Cd80	1701	5.010941	6.0465565	3.1890328	3.8504086	8.175207	4.1940722
ASMM9PARTA029623	NM_009938	Copa	4629	12.927132	11.468548	7.735833	8.051127	5.5471745	7.6010118
ASMM9PARTA029624	NM_009940	Coq7	871	13.406952	13.95887	8.212688	5.2492876	6.1357803	5.732629
ASMM9PARTA029628	NM_009968	Cryz	2215	7.7477894	7.80482	7.546811	12.123823	11.897765	11.837525
ASMM9PARTA029631	NM_010016	Cd55	2527	7.1990376	5.858444	2.7545419	6.730226	2.7363474	5.8401976
ASMM9PARTA029632	NM_010045	Darc	1158	7.9755735	7.1953154	8.293406	10.8845825	4.645276	10.863968
ASMM9PARTA029635	NM_010072	Dpm1	2293	10.540529	10.237438	6.347919	5.844167	2.7363474	5.918413
ASMM9PARTA029637	NM_010120	Eif1a	2879	11.654469	10.52	7.057707	9.712808	9.153795	9.639481
ASMM9PARTA029639	NM_010131	Emx1	1188	8.425368	9.446978	9.186838	10.833361	12.008088	10.404864
ASMM9PARTA029644	NM_009672	Anp32a	2105	12.779765	12.63341	7.807937	7.5987067	7.0565147	8.48897
ASMM9PARTA029647	NM_009685	Apbb1	2593	8.716738	9.916807	2.7190146	5.4182687	3.2690794	2.6758442
ASMM9PARTA029650	NM_009736	Bag1	1365	11.797855	11.339991	8.920412	10.551169	2.9461586	10.081678
ASMM9PARTA029653	NM_009755	Bmp1	3769	6.625146	5.8319106	5.355832	5.1858015	2.7363474	4.976306
ASMM9PARTA029654	NM_009768	Bsg	1752	4.600189	6.4813924	4.0587673	4.9147463	6.0585628	4.40424
ASMM9PARTA029655	NM_009853	Cd68	1008	9.234179	8.573106	9.686049	6.8235855	8.376826	7.110809
ASMM9PARTA029656	NM_009878	Cdkn2d	1271	11.7338085	11.488311	9.278918	10.841761	8.39827	10.583452
ASMM9PARTA029657	NM_009886	Celsr1	11050	7.4370265	7.6972265	5.9679737	4.412011	13.152618	4.4066224
ASMM9PARTA029659	NM_009907	Cln3	2375	5.3290634	6.3722177	5.559971	3.8393803	4.816162	4.1636477
ASMM9PARTA029661	NM_009943	Cox6a2	678	16.570908	16.755733	14.003778	2.7702322	6.788224	5.7755575
ASMM9PARTA029665	NM_010004	Cyp2c40	1811	6.088913	6.4469595	10.688684	6.928838	7.844643	6.72301
ASMM9PARTA029667	NM_010070	Dok1	1821	10.468748	8.832598	7.5515313	9.659965	4.4041567	9.904061
ASMM9PARTA029668	NM_010087	Dtna	1708	12.126567	13.03485	6.698387	3.4126005	4.503109	3.7721777
ASMM9PARTA029669	NM_010094	Lefty1	1622	10.538774	9.313675	4.811839	4.1422644	2.7363474	5.266251
ASMM9PARTA029670	NM_010096	Ebf3	4908	3.6583557	5.923601	6.0546975	6.824748	7.409356	6.962286
ASMM9PARTA029673	NM_010137	Epas1	5352	2.562615	6.158926	2.7198703	2.7702322	6.2650356	4.1134853
ASMM9PARTA029676	NM_010167	Eya4	4099	9.396318	7.3187	15.569214	11.730636	5.638047	11.724399
ASMM9PARTA029679	NM_009708	Rnd2	684	6.436473	6.637809	4.607955	5.030135	5.432111	4.362277
ASMM9PARTA029682	NM_009761	Bnip3l	3237	13.547353	12.055635	16.222559	17.483713	7.171465	17.483713
ASMM9PARTA029683	NM_009774	Bub3	2055	11.200918	10.826252	6.785488	4.9917974	4.1197295	5.769063
ASMM9PARTA029684	NM_009775	Tspo	871	13.636967	12.830165	11.149927	12.354288	8.308218	12.251066
ASMM9PARTA029686	NM_009787	Pdia4	2610	4.471671	6.2083883	4.3002453	3.4013722	5.0941496	4.5059395
ASMM9PARTA029687	NM_009798	Capzb	1636	11.83859	10.919999	9.398811	8.883119	7.4274435	8.73942
ASMM9PARTA029694	NM_009879	Ift81	2957	5.196052	6.045152	5.177435	3.7470593	3.2284951	2.6758442
ASMM9PARTA029695	NM_009932	Col4a2	6426	14.720217	14.191718	9.330198	2.7702322	2.7363474	2.7380354
ASMM9PARTA029696	NM_010014	Dab1	1182	9.713827	11.264196	9.7584715	11.089813	12.811037	11.260032
ASMM9PARTA029697	NM_010024	Dct	2279	9.690423	11.155048	10.801258	9.7617445	13.333031	10.708793
ASMM9PARTA029698	NM_010046	Dgat1	1776	8.487576	7.7822523	6.4541874	5.2601542	6.0810776	5.637767
ASMM9PARTA029699	NM_010068	Dnmt3b	4078	14.482367	15.638347	15.628545	15.152706	16.698347	15.555874
ASMM9PARTA029702	NM_010112	Efs	3571	6.550754	7.702723	6.2772264	6.2299585	10.600471	6.552278
ASMM9PARTA029705	NM_010161	Evi2a	1503	10.711582	9.498035	8.203557	6.487212	6.7227917	6.6460323
ASMM9PARTA029706	NM_010183	Fbrs	2650	12.060551	11.305026	7.7210193	7.001121	6.8483295	7.4863954
ASMM9PARTA029707	NM_010193	Fem1b	6505	11.342344	10.833188	5.7643094	5.8052864	2.7363474	6.4045267
ASMM9PARTA029708	NM_010195	Lgr5	4711	4.6225553	4.937957	5.7266893	5.8561597	5.120451	5.7891107
ASMM9PARTA029711	NM_010285	Ghrh	534	6.9383345	7.364135	4.624624	5.9925766	4.753907	6.6608906
ASMM9PARTA029712	NM_010327	Gp1bb	1847	7.5343714	8.764739	7.4752226	7.893373	6.63672	8.099859
ASMM9PARTA029715	NM_009687	Apex1	1185	11.430416	11.368988	6.3016653	6.13329	4.9430013	6.625044
ASMM9PARTA029716	NM_009691	Aplp2	3490	9.219527	10.504095	9.224312	10.965107	11.331571	11.019104
ASMM9PARTA029719	NM_009735	B2m	858	14.532267	14.795843	13.811113	14.496562	8.442333	14.658427
ASMM9PARTA029720	NM_009742	Bcl2a1a	796	7.007188	7.917183	6.1760893	9.219432	9.432242	9.394588
ASMM9PARTA029721	NM_009763	Bst1	2336	8.336077	3.9683518	5.0001245	2.7702322	3.2154806	3.7001407
ASMM9PARTA029722	NM_009769	Klf5	1728	6.400871	3.0652928	5.3292837	2.7702322	2.9882946	2.8325615
ASMM9PARTA029726	NM_009842	Cd151	1909	6.5339746	6.6409435	6.6379023	6.525945	6.294613	6.180086
ASMM9PARTA029727	NM_009844	Cd19	2440	6.2328024	5.921425	5.4811907	9.873884	5.936122	9.761162
ASMM9PARTA029728	NM_009861	Cdc42	2129	14.843547	14.641552	11.483516	12.597464	8.852399	12.453089
ASMM9PARTA029729	NM_009921	Camp	599	10.772976	5.8185487	11.74461	7.3733063	11.333783	7.471287
ASMM9PARTA029730	NM_009930	Col3a1	5564	14.294361	12.029619	8.498389	2.7702322	2.7363474	2.8817892
ASMM9PARTA029732	NM_009973	Csn1s2b	765	4.613755	4.9346666	5.07078	3.6797404	3.259263	4.421879
ASMM9PARTA029733	NM_009979	Cst9	687	9.328438	4.9370112	5.816601	2.7702322	2.7363474	3.0648074
ASMM9PARTA029734	NM_009988	Cxadr	1733	8.490953	9.764528	5.7597947	3.3341198	3.5022209	3.1762853
ASMM9PARTA029736	NM_010050	Dio2	5843	11.351175	7.7762113	5.7172804	2.7702322	7.8865085	4.159631
ASMM9PARTA029738	NM_010058	Dmwd	2520	13.109258	13.035548	10.3871565	9.918423	9.762951	9.569962
ASMM9PARTA029740	NM_010108	Efna3	1225	7.4273267	7.3211145	7.8346353	6.540612	7.286201	6.4298196
ASMM9PARTA029742	NM_010115	Egfbp2	871	3.5778956	4.749866	5.627428	3.76564	4.7680387	4.444612
ASMM9PARTA029745	NM_010186	Fcgr1	2589	6.53852	6.3807545	5.4914083	6.586439	5.198779	6.6800447
ASMM9PARTA029746	NM_010198	Fgf11	678	7.41681	8.272909	10.959466	9.308038	10.500865	9.320497
ASMM9PARTA029748	NM_010248	Gab2	6008	5.4114256	6.531173	4.9865513	6.8914623	6.804648	7.248826
ASMM9PARTA029752	NM_009681	Ap3s1	1479	6.4649224	5.054202	2.745803	2.7702322	6.441972	3.5047016
ASMM9PARTA029756	NM_009738	Bche	6209	5.249072	5.450064	5.6183157	4.0389047	2.7363474	4.3355045
ASMM9PARTA029759	NM_009760	Bnip3	1756	8.415017	8.704068	4.1809554	2.7702322	2.7363474	4.4902554
ASMM9PARTA029760	NM_009795	Capns1	1461	11.076494	10.859932	6.9248557	6.4474797	5.3079386	6.150141
ASMM9PARTA029761	NM_009801	Car2	1807	7.933708	5.9081535	10.123462	13.662434	2.9480717	13.686276
ASMM9PARTA029762	NM_009828	Ccna2	2827	6.579675	6.346657	6.3907804	5.8469367	3.555681	5.8038735
ASMM9PARTA029763	NM_009836	Cct3	1957	14.421368	14.382149	9.619593	9.623988	6.9722033	9.671492
ASMM9PARTA029765	NM_009840	Cct8	2391	10.040535	10.430717	5.696487	8.504627	5.8173	8.580787
ASMM9PARTA029766	NM_009884	Cebpg	4718	7.936822	7.46914	2.6814075	6.404394	3.5986187	2.6758442
ASMM9PARTA029768	NM_009911	Cxcr4	1821	7.847968	8.025114	7.097439	6.0686727	8.280435	6.436938
ASMM9PARTA029772	NM_009944	Cox7a1	393	14.303938	15.145443	9.068331	2.7702322	2.7363474	2.6758442
ASMM9PARTA029773	NM_009949	Cpt2	2366	10.782955	11.792175	5.818021	4.501381	4.48125	4.8117285
ASMM9PARTA029775	NM_009983	Ctsd	1979	14.840248	15.215502	11.547075	10.277552	9.042658	10.347476
ASMM9PARTA029777	NM_010019	Dapk2	1792	6.2451687	4.398973	2.6867676	7.005957	2.7363474	6.1510334
ASMM9PARTA029779	NM_010022	Dbt	3292	4.0426755	8.060535	3.3724246	5.2759705	13.154267	4.8805914
ASMM9PARTA029790	NM_009715	Atf2	4197	6.6441975	6.3908844	5.0886807	4.8421	6.2864046	5.5896893
ASMM9PARTA029800	NM_009856	Cd83	2163	6.393848	7.859498	6.4218745	7.8281856	7.954393	7.589162
ASMM9PARTA029803	NM_009883	Cebpb	1507	12.643049	14.091591	10.368569	7.6200438	8.077151	7.8724537
ASMM9PARTA029804	NM_009910	Cxcr3	1608	8.115006	5.6228757	2.6700861	5.766325	3.311111	5.686901
ASMM9PARTA029806	NM_009931	Col4a1	6636	11.706924	11.153021	5.358108	2.7702322	2.7363474	2.8028255
ASMM9PARTA029807	NM_009939	Cops2	3250	10.23505	10.780815	6.3612466	9.113613	4.578003	9.467314
ASMM9PARTA029812	NM_010123	Eif3a	5176	6.7247634	7.473439	3.1157956	2.7702322	5.013873	3.8622937
ASMM9PARTA029814	NM_010172	F7	1868	5.7914205	5.809286	8.404685	8.534252	5.4484878	7.6893544
ASMM9PARTA029815	NM_010178	Srsf10	3415	9.518759	10.19949	5.3515015	6.346143	2.7363474	6.1190195
ASMM9PARTA029816	NM_010192	Fem1a	6834	9.531212	9.329126	4.2577477	5.212947	8.729046	5.3202686
ASMM9PARTA029819	NM_010212	Fhl2	1563	13.295624	14.280431	7.726741	3.251049	2.7363474	2.6758442
ASMM9PARTA029820	NM_010228	Flt1	6280	5.3328876	4.8419075	2.8157082	3.5666313	5.0893373	3.1999276
ASMM9PARTA029822	NM_010261	Rabac1	875	9.652317	9.646334	5.290908	5.1495748	3.7789402	4.6032553
ASMM9PARTA029824	NM_010315	Gng2	3826	12.84388	9.389267	7.6832075	6.3185663	5.7074428	7.1435275
ASMM9PARTA029825	NM_009833	Ccnt1	2175	4.876334	5.3820233	3.915289	2.7702322	2.7363474	4.981941
ASMM9PARTA029826	NM_009852	Cd6	3034	5.3816767	6.182397	8.732654	6.374786	5.831048	7.8213196
ASMM9PARTA029830	NM_009892	Chi3l3	1567	8.848271	5.241956	10.583319	2.7702322	4.3204284	2.7013516
ASMM9PARTA029832	NM_009971	Csf3	1363	4.303178	4.6060157	8.396146	5.982007	3.8311856	6.08187
ASMM9PARTA029833	NM_009984	Ctsl	1971	10.254011	9.204565	5.890896	2.7702322	2.7363474	2.7684507
ASMM9PARTA029835	NM_009987	Cx3cr1	3729	7.9128513	9.370326	6.455557	5.633771	6.5450106	6.033948
ASMM9PARTA029840	NM_010111	Efnb2	4319	12.298509	12.261774	6.8520546	4.578467	3.7074308	5.009408
ASMM9PARTA029842	NM_010125	Elf5	2216	7.1406727	6.653867	12.444115	12.993373	10.164062	12.6203785
ASMM9PARTA029845	NM_010240	Ftl1	986	13.486061	12.554779	15.395462	14.445459	8.040697	14.576335
ASMM9PARTA029846	NM_010272	Gdf11	1811	8.0957985	10.322375	9.081596	11.4098425	13.060167	11.886155
ASMM9PARTA029847	NM_010274	Gpd2	5620	7.4068522	7.512513	11.88169	11.364958	7.254503	11.203129
ASMM9PARTA029849	NM_010288	Gja1	3105	6.318514	8.743416	6.600467	5.6355705	8.4169445	5.1149817
ASMM9PARTA029853	NM_010307	Gnal	5223	5.531825	4.4819436	9.669558	8.552055	6.350827	8.60758
ASMM9PARTA029854	NM_010324	Got1	2065	14.766468	14.943587	9.699881	2.7702322	2.7363474	3.8889582
ASMM9PARTA029857	NM_010406	Hc	5448	5.318377	5.1539392	9.939962	8.1512165	12.60537	7.8138266
ASMM9PARTA029859	NM_010433	Hipk2	4259	3.4312427	5.442482	2.6768458	4.101408	3.6398978	4.72675
ASMM9PARTA029861	NM_010444	Nr4a1	2534	7.797168	6.6897697	5.852704	6.416319	7.5915112	6.2748933
ASMM9PARTA029863	NM_009942	Cox5b	584	16.3741	16.654137	13.076415	11.2747555	9.348772	11.618211
ASMM9PARTA029864	NM_009976	Cst3	748	15.580822	15.514851	11.631335	9.418161	7.1969676	9.421558
ASMM9PARTA029871	NM_010097	Sparcl1	3132	11.25886	11.894766	5.5385942	2.7702322	2.7363474	2.8855808
ASMM9PARTA029875	NM_010151	Nr2f1	2432	11.429739	9.639535	5.872496	4.5310802	2.7363474	4.8446093
ASMM9PARTA029877	NM_010156	Samd9l	5344	12.008936	11.7808895	8.63542	9.402639	7.387635	9.6125765
ASMM9PARTA029878	NM_010169	F2r	3296	14.489317	12.428384	9.19085	8.300086	2.7363474	8.364589
ASMM9PARTA029879	NM_010174	Fabp3	669	16.133568	16.748394	13.430035	2.7702322	5.096294	5.393845
ASMM9PARTA029881	NM_010197	Fgf1	3909	14.06841	15.000128	8.842539	3.3667	2.7363474	3.9499831
ASMM9PARTA029883	NM_010251	Gabra4	4123	9.040995	10.410142	9.4075775	8.039665	11.368795	8.423311
ASMM9PARTA029884	NM_010258	Gata6	3194	13.970816	13.87311	9.348772	7.9460745	2.7363474	7.084584
ASMM9PARTA029888	NM_010358	Gstm1	1310	11.540475	11.169684	6.8371816	4.983285	6.870993	5.8857136
ASMM9PARTA029890	NM_010374	Gzmf	934	5.174354	5.921276	6.0485883	5.444005	4.503241	5.589473
ASMM9PARTA029891	NM_010380	H2-D1	1736	9.605748	9.693738	6.992214	5.0692296	4.8918624	5.2616596
ASMM9PARTA029893	NM_010399	H2-T9	1639	6.9162674	6.9453897	2.742532	6.0904036	3.5103955	5.5332737
ASMM9PARTA029894	NM_010454	Hoxa6	699	4.120366	5.244032	6.2171807	5.1995125	5.1351047	5.361169
ASMM9PARTA029895	NM_010478	Hspa1b	2810	14.180025	14.488452	13.669618	6.8973656	8.239956	6.808376
ASMM9PARTA029898	NM_010492	Ica1	2090	7.150318	4.77717	3.0037854	2.7702322	5.767972	2.8393607
ASMM9PARTA029901	NM_009981	Pcyt1a	4787	6.7577715	8.086926	7.005651	7.0316844	9.541882	7.5173655
ASMM9PARTA029904	NM_010052	Dlk1	4339	7.1836276	6.9316206	12.62104	11.702144	4.106256	11.554537
ASMM9PARTA029906	NM_010071	Dok2	1717	10.592442	10.720604	7.417664	8.245744	8.365269	8.476421
ASMM9PARTA029913	NM_010191	Fdft1	2882	5.163072	4.9152727	5.4942546	2.7702322	3.0123115	3.108375
ASMM9PARTA029915	NM_010206	Fgfr1	5008	5.477606	6.392433	6.99699	7.2925262	6.5920544	7.185032
ASMM9PARTA029916	NM_010220	Fkbp5	3523	5.0977545	4.990608	5.909232	2.7702322	7.5780106	2.9808657
ASMM9PARTA029917	NM_010247	Xrcc6	2113	6.9902596	6.287602	5.3824353	2.7702322	3.0572648	3.7018733
ASMM9PARTA029921	NM_010316	Gng3	1699	2.6204443	4.6265697	2.7343125	5.2703533	2.7363474	4.6976547
ASMM9PARTA029922	NM_010318	Gng5	535	14.912428	15.477547	13.175092	13.843116	8.746063	14.214302
ASMM9PARTA029927	NM_010357	Gsta4	970	13.777035	14.312647	8.628519	4.1859274	4.2353168	5.5891047
ASMM9PARTA029928	NM_010376	H13	5202	10.409615	8.289917	6.8034253	6.3282537	6.1533403	5.080782
ASMM9PARTA029929	NM_010423	Hey1	2215	11.19425	11.277378	5.5680447	4.169086	4.463972	4.442079
ASMM9PARTA029930	NM_010435	Hira	4553	4.110863	4.85835	2.6867983	8.961987	3.9983726	2.6758442
ASMM9PARTA029937	NM_010043	Des	2162	12.370367	12.512781	6.849103	2.7702322	2.7363474	2.8774462
ASMM9PARTA029939	NM_010127	Pou6f1	4575	9.428926	8.635731	5.013578	5.5191755	4.9162583	5.319691
ASMM9PARTA029940	NM_010144	Ephb4	4334	12.218386	12.147052	7.0936875	4.676083	6.186016	5.159667
ASMM9PARTA029941	NM_010163	Ext2	2875	6.694606	7.224104	5.005957	6.3776493	5.873581	5.9195733
ASMM9PARTA029943	NM_010175	Fadd	2871	8.991123	9.243387	4.754552	3.5449839	2.7363474	4.602876
ASMM9PARTA029945	NM_010217	Ctgf	2418	16.46473	12.790285	13.088587	5.1861897	2.7363474	8.008832
ASMM9PARTA029948	NM_010270	Mrps33	1061	12.362549	12.312948	7.4794703	8.209614	4.994343	7.6979036
ASMM9PARTA029950	NM_010311	Gnaz	2435	3.6442058	5.952468	4.8295155	7.8249474	6.620168	7.8566456
ASMM9PARTA029951	NM_010333	S1pr2	2815	11.599559	10.271709	6.5257053	5.7707505	6.702997	5.751773
ASMM9PARTA029953	NM_010389	H2-Ob	2670	6.2937956	5.647551	5.500342	8.547596	5.492419	7.6108203
ASMM9PARTA029954	NM_010455	Hoxa7	1952	5.6189976	7.106245	5.338539	6.0441546	8.0349245	6.636885
ASMM9PARTA029956	NM_010501	Ifit3	1998	6.7888184	7.030835	5.889986	4.8745165	4.9519405	5.630823
ASMM9PARTA029957	NM_010502	Ifna1	570	7.2699966	8.051933	4.4831915	6.184805	6.428554	6.2681746
ASMM9PARTA029958	NM_010531	Il18bp	1422	8.050772	7.9677534	6.476622	6.236213	5.4491906	4.9311748
ASMM9PARTA029963	NM_010592	Jund	2878	15.473351	15.25086	15.288368	15.994708	9.435746	16.151667
ASMM9PARTA029964	NM_010593	Jup	3226	13.525369	14.708176	8.59234	5.5837107	6.3243923	5.8790917
ASMM9PARTA029966	NM_010613	Khsrp	4001	10.273169	9.715934	5.941546	4.641039	3.7965522	5.6248646
ASMM9PARTA029967	NM_010630	Kifc2	3143	9.727663	10.341799	4.54998	4.5805407	2.7363474	5.7631316
[truncated: 598,001 more chars]
